# Supplementary material for: Crystal packing in three related disaccharides: precursors to heparan sulfate oligosaccharides
Source: Acta Crystallogr E Crystallogr Commun. 2015 May 9;71(Pt 6):582–7. doi: 10.1107/S2056989015008518 (PMC4459361; doi:10.1107/S2056989015008518)
Supplement: Supplementary file 1 [file e-71-00582-sup1.cif]

##############################################################################
#                                                                            #
# This CIF contains the data in a paper accepted for publication in          #
# Acta Crystallographica Section E. It conforms to the requirements of       #
# Notes for Authors for Acta Crystallographica Section E, and has been       #
# peer reviewed under the auspices of the IUCr Commission on Journals.       #
#                                                                            #
# Full details of the Crystallographic Information File format               #
# are given in the paper "The Crystallographic Information File (CIF):       #
# a New Standard Archive File for Crystallography" by S. R. Hall, F. H.      #
# Allen and I. D. Brown [Acta Cryst. (1991), A47, 655-685].                  #
#                                                                            #
# The current version of the core CIF dictionary is obtainable from          #
# ftp://ftp.iucr.org/pub/cif_core.dic.                                       #
#                                                                            #
# Software is freely available for graphical display of the structure(s)     #
# in this CIF. For information consult the CIF software page                 #
# http://www.iucr.org/resources/cif/software.                                #
#                                                                            #
# This file may be used for bona fide research purposes within the           #
# scientific community so long as proper attribution is given to the journal # 
# article from which it was obtained.                                        #
#                                                                            #
##############################################################################
data_global
_audit_creation_method     SHELXL
_journal_date_recd_electronic     2015-04-24
_journal_date_accepted     2015-04-30
_journal_name_full     'Acta Crystallographica, Section E'
_journal_year     2015
_journal_volume     71
_journal_issue      6
_journal_page_first     582
_journal_page_last     587
_journal_paper_category     GO
_journal_paper_doi     10.1107/S2056989015008518
_journal_coeditor_code     SJ5456
_publ_contact_author_name     'Gainsford, Graeme J.'
_publ_contact_author_address
;
 CallaghanInnovation
 PO Box 31-310
 Lower Hutt 5040
 New Zealand
;
_publ_contact_author_email     g.gainsford@glycosyn.com
_publ_contact_author_fax     '64(4)931 0142'
_publ_contact_author_phone     '64(4)931 3815'
_publ_section_title
;
Crystal packing in three related disaccharides: precursors to heparan sulfate
oligosaccharides
;
_publ_section_title_footnote     .
loop_
    _publ_author_name
    _publ_author_address
    'Gainsford, Graeme J.'
;
 CallaghanInnovation
 PO Box 31-310
 Lower Hutt 5040
 New Zealand
;
    'Schw\"orer, Ralf'
;
Ferrier Research Institute
Victoria University of Wellington
PO Box 33 436
Petone
Lower Hutt 5046
New Zealand
;
    'Tyler, Peter C.'
;
Ferrier Research Institute
Victoria University of Wellington
PO Box 33 436
Petone
Lower Hutt 5046
New Zealand
;
    'Zubkova, Olga V.'
;
Ferrier Research Institute
Victoria University of Wellington
PO Box 33 436
Petone
Lower Hutt 5046
New Zealand
;
_publ_section_synopsis
;
The structures of three disaccharide molecules, precursors to novel
therapeutics, as determined from weakly diffracting crystals are presented.
The crystal packing depends mainly on weak C---H...O hydrogen-bond
interactions, augmented by C---H...\p contacts in the best-defined structure.
;
data_OZTF
_audit_creation_method     SHELXL-2012
_database_code_depnum_ccdc_archive     'CCDC 1062534'
_chemical_name_systematic
;\
4-Methoxyphenyl
4-<i>O</i>-[6-<i>O</i>-acetyl-2-azido-3-<i>O</i>-benzyl-2-deoxy-4-\
<i>O</i>-(9-fluorenylmethyloxycarbonyl)-\a-<i>D</i>-glucopyranosyl]-2-\
<i>O</i>-benzoyl-3-<i>O</i>-benzyl-6-<i>O</i>-chloroacetyl-\a-<i>L</i>-\
iodopyranoside
;
_chemical_formula_moiety     'C59 H56 Cl N3 O16'
_chemical_formula_sum     'C59 H56 Cl N3 O16'
_chemical_formula_iupac     'C59 H56 Cl N3 O16'
_chemical_formula_weight     1098.51
_chemical_melting_point     ?
_symmetry_cell_setting     monoclinic
_symmetry_space_group_name_H-M     'P 21'
_symmetry_space_group_name_Hall     'P 2yb'
_shelx_space_group_comment
;
The symmetry employed for this shelxl refinement is uniquely defined
by the following loop, which should always be used as a source of
symmetry information in preference to the above space-group names.
They are only intended as comments.
;
loop_
    _space_group_symop_operation_xyz
    'x, y, z'
    '-x, y+1/2, -z'
_cell_length_a     14.8343(11)
_cell_length_b     8.4771(6)
_cell_length_c     21.8112(17)
_cell_angle_alpha     90.00
_cell_angle_beta     91.780(7)
_cell_angle_gamma     90.00
_cell_volume     2741.5(4)
_cell_formula_units_Z     2
_cell_measurement_reflns_used     ?
_cell_measurement_theta_min     ?
_cell_measurement_theta_max     ?
_cell_measurement_temperature     123(2)
_exptl_crystal_description     needle
_exptl_crystal_colour     colourless
_exptl_crystal_size_max     0.6
_exptl_crystal_size_mid     0.05
_exptl_crystal_size_min     0.02
_exptl_crystal_density_diffrn     1.331
_exptl_crystal_density_meas     ?
_exptl_crystal_density_method     'not measured'
_exptl_crystal_F_000     1152
_exptl_absorpt_coefficient_mu     1.238
_exptl_absorpt_correction_type     multi-scan
_exptl_absorpt_process_details
;
(ABSCOR; Higashi, 1995)
;
_exptl_absorpt_correction_T_min     0.68
_exptl_absorpt_correction_T_max     1.0
_exptl_special_details     ?
_diffrn_ambient_temperature     123(2)
_diffrn_radiation_type     CuK\a
_diffrn_radiation_wavelength     1.54178
_diffrn_radiation_source
;
 Rigaku MM007 rotating anode
;
_diffrn_radiation_monochromator
;
Rigaku VariMax-HF Confocal Optical System
;
_diffrn_measurement_device_type
;
Rigaku Spider
;
_diffrn_measurement_method     \w-scans
_diffrn_detector_area_resol_mean     10
_diffrn_reflns_number     19701
_diffrn_reflns_av_R_equivalents     0.1013
_diffrn_reflns_av_sigmaI/netI     0.1073
_diffrn_reflns_theta_min     6.62
_diffrn_reflns_theta_max     43.49
_diffrn_reflns_theta_full     67.679
_diffrn_measured_fraction_theta_max     0.993
_diffrn_measured_fraction_theta_full     0.421
_diffrn_reflns_limit_h_min     -13
_diffrn_reflns_limit_h_max     13
_diffrn_reflns_limit_k_min     -7
_diffrn_reflns_limit_k_max     7
_diffrn_reflns_limit_l_min     -19
_diffrn_reflns_limit_l_max     19
_diffrn_standards_number     0
_diffrn_standards_interval_count     ?
_diffrn_standards_interval_time     ?
_diffrn_standards_decay_%     0
_reflns_number_total     3962
_reflns_number_gt     2294
_reflns_threshold_expression     I>2\s(I)
_refine_ls_structure_factor_coef     Fsqd
_refine_ls_matrix_type     full
_refine_ls_R_factor_all     0.1479
_refine_ls_R_factor_gt     0.0880
_refine_ls_wR_factor_gt     0.2135
_refine_ls_wR_factor_ref     0.2800
_refine_ls_goodness_of_fit_ref     1.093
_refine_ls_restrained_S_all     1.088
_refine_ls_number_reflns     3962
_refine_ls_number_parameters     666
_refine_ls_number_restraints     55
_refine_ls_hydrogen_treatment     constr
_refine_ls_weighting_scheme     calc
_refine_ls_weighting_details
         'calc w=1/[\s^2^(Fo^2^)+(0.1736P)^2^+0.0000P] where P=(Fo^2^+2Fc^2^)/3'
_atom_sites_solution_hydrogens     geom
_atom_sites_solution_primary     direct
_atom_sites_solution_secondary     difmap
_refine_ls_shift/su_max     0.000
_refine_ls_shift/su_mean     0.000
_refine_diff_density_max     0.288
_refine_diff_density_min     -0.247
_refine_ls_extinction_method
;
SHELXL2012 (Sheldrick, 2015)
;
_refine_ls_extinction_coef     0.0110(13)
_refine_ls_extinction_expression
                                  'Fc^*^=kFc[1+0.001xFc^2^\l^3^/sin(2\q)]^-1/4^'
_refine_ls_abs_structure_details
;
Parsons & Flack (2004), 1721 Friedel pairs
;
_refine_ls_abs_structure_Flack     0.01(8)
loop_
    _atom_type_symbol
    _atom_type_description
    _atom_type_scat_dispersion_real
    _atom_type_scat_dispersion_imag
    _atom_type_scat_source
    'C' 'C' 0.0181 0.0091
                         'International Tables Vol C Tables 4.2.6.8 and 6.1.1.4'
    'H' 'H' 0.0000 0.0000
                         'International Tables Vol C Tables 4.2.6.8 and 6.1.1.4'
    'N' 'N' 0.0311 0.0180
                         'International Tables Vol C Tables 4.2.6.8 and 6.1.1.4'
    'O' 'O' 0.0492 0.0322
                         'International Tables Vol C Tables 4.2.6.8 and 6.1.1.4'
    'Cl' 'Cl' 0.3639 0.7018
                         'International Tables Vol C Tables 4.2.6.8 and 6.1.1.4'
_computing_data_collection
;
CrystalClear (Rigaku, 2005)
;
_computing_cell_refinement
;
<i>FSProcess</i> (Rigaku, 1998)
;
_computing_data_reduction
;
<i>FSProcess</i> (Rigaku, 1998)
;
_computing_structure_solution
;
<i>SHELX-D</i> (Sheldrick, 2008)
;
_computing_structure_refinement
;
SHELXL2012 (Sheldrick, 2015)
;
_computing_molecular_graphics
;
ORTEP-3 in WinGX (Farrugia, 2012)
;
_computing_publication_material
;
SHELXL2012 (Sheldrick, 2015) and PLATON (Spek, 2009)
;
loop_
    _atom_site_type_symbol
    _atom_site_label
    _atom_site_fract_x
    _atom_site_fract_y
    _atom_site_fract_z
    _atom_site_U_iso_or_equiv
    _atom_site_adp_type
    _atom_site_calc_flag
    _atom_site_occupancy
    _atom_site_disorder_assembly
    _atom_site_disorder_group
    O O1 0.6023(10) 0.4612(18) 0.4054(7) 0.087(4) Uani d 1 . .
    O O2 0.6713(9) 0.5629(17) 0.2568(9) 0.083(4) Uani d 1 . .
    O O3 0.4899(10) 0.7299(17) 0.3450(6) 0.089(4) Uani d 1 . .
    O O4 0.7060(9) 0.898(2) 0.3050(7) 0.093(5) Uani d 1 . .
    O O5 0.7223(10) 0.627(2) 0.3832(7) 0.092(5) Uani d 1 . .
    O O6 0.5503(13) 0.546(2) 0.1899(6) 0.106(5) Uani d 1 . .
    O O7 0.7099(13) 0.057(2) 0.5924(7) 0.120(6) Uani d 1 . .
    O O8 0.7842(13) 0.789(2) 0.4871(8) 0.118(6) Uani d 1 . .
    O O10 0.7549(11) 1.159(2) 0.3127(7) 0.093(5) Uani d 1 . .
    O O11 0.8860(10) 1.394(2) 0.3282(8) 0.110(5) Uani d 1 . .
    O O13 0.8501(13) 1.017(2) 0.1475(8) 0.129(6) Uani d 1 . .
    O O14 0.9718(12) 1.0557(19) 0.2549(8) 0.115(5) Uani d 1 . .
    O O15 1.0271(10) 1.266(2) 0.2053(8) 0.113(5) Uani d 1 . .
    O O16 1.1160(11) 1.068(2) 0.2435(7) 0.113(5) Uani d 1 . .
    N N1 0.669(2) 0.923(4) 0.1826(14) 0.150(11) Uani d 1 . .
    N N2 0.662(2) 0.933(4) 0.129(2) 0.156(11) Uani d 1 . .
    N N3 0.6536(18) 0.919(5) 0.0750(18) 0.169(13) Uani d 1 . .
    C C1 0.660(2) 0.515(3) 0.3614(13) 0.093(8) Uani d 1 . .
    H H1 0.6954 0.4221 0.3479 0.112 Uiso calc 1 . .
    C C2 0.6048(17) 0.571(3) 0.3053(12) 0.089(7) Uani d 1 . .
    H H2 0.5532 0.4983 0.2962 0.107 Uiso calc 1 . .
    C C3 0.5723(15) 0.735(3) 0.3119(10) 0.080(7) Uani d 1 . .
    H H3 0.5593 0.7804 0.2702 0.095 Uiso calc 1 . .
    C C4 0.6363(16) 0.845(3) 0.3470(12) 0.082(7) Uani d 1 . .
    H H4 0.6014 0.9389 0.3602 0.098 Uiso calc 1 . .
    C C5 0.6779(17) 0.768(4) 0.4036(10) 0.089(7) Uani d 1 . .
    H H5 0.6296 0.7389 0.4326 0.107 Uiso calc 1 . .
    C C6 0.6354(13) 0.3663(17) 0.4527(6) 0.093(7) Uani d 1 . .
    C C7 0.5739(10) 0.2666(19) 0.4799(7) 0.088(7) Uani d 1 . .
    H H7 0.5124 0.2676 0.4664 0.106 Uiso calc 1 . .
    C C8 0.6023(10) 0.1655(18) 0.5267(7) 0.103(7) Uani d 1 . .
    H H8 0.5603 0.0974 0.5453 0.123 Uiso calc 1 . .
    C C9 0.6923(10) 0.1640(16) 0.5465(6) 0.115(9) Uani d 1 . .
    C C10 0.7539(9) 0.2637(18) 0.5193(7) 0.117(9) Uani d 1 . .
    H H10 0.8154 0.2627 0.5328 0.140 Uiso calc 1 . .
    C C11 0.7254(12) 0.3648(18) 0.4724(7) 0.096(7) Uani d 1 . .
    H H11 0.7675 0.4330 0.4539 0.115 Uiso calc 1 . .
    C C12 0.8015(15) 0.047(3) 0.6153(9) 0.155(11) Uiso d 1 . .
    H H12A 0.8069 -0.0373 0.6459 0.233 Uiso calc 1 . .
    H H12B 0.8190 0.1478 0.6342 0.233 Uiso calc 1 . .
    H H12C 0.8412 0.0243 0.5813 0.233 Uiso calc 1 . .
    C C13 0.633(2) 0.547(3) 0.2014(15) 0.105(8) Uani d 1 . .
    C C14 0.6979(9) 0.5065(12) 0.1521(6) 0.099(8) Uani d 1 . .
    C C15 0.6717(10) 0.501(2) 0.0904(6) 0.118(9) Uani d 1 . .
    H H15 0.6105 0.5200 0.0783 0.141 Uiso calc 1 . .
    C C16 0.7349(12) 0.469(2) 0.0464(6) 0.130(11) Uani d 1 . .
    H H16 0.7170 0.4654 0.0042 0.157 Uiso calc 1 . .
    C C17 0.8244(11) 0.4416(17) 0.0641(7) 0.124(10) Uani d 1 . .
    H H17 0.8676 0.4194 0.0340 0.149 Uiso calc 1 . .
    C C18 0.8506(10) 0.4467(19) 0.1258(8) 0.099(8) Uani d 1 . .
    H H18 0.9117 0.4281 0.1379 0.119 Uiso calc 1 . .
    C C19 0.7874(9) 0.4792(18) 0.1698(7) 0.096(8) Uani d 1 . .
    H H19 0.8053 0.4827 0.2120 0.115 Uiso calc 1 . .
    C C20 0.4107(12) 0.797(3) 0.3127(9) 0.096(8) Uani d 1 . .
    H H20A 0.3555 0.7523 0.3303 0.116 Uiso calc 1 . .
    H H20B 0.4115 0.7657 0.2690 0.116 Uiso calc 1 . .
    C C21 0.4065(16) 0.973(3) 0.3166(17) 0.090(8) Uani d 1 . .
    C C22 0.4360(15) 1.054(5) 0.2668(12) 0.097(8) Uani d 1 . .
    H H22 0.4551 0.9979 0.2318 0.117 Uiso calc 1 . .
    C C23 0.4383(13) 1.221(5) 0.2671(12) 0.108(9) Uani d 1 . .
    H H23 0.4629 1.2782 0.2341 0.130 Uiso calc 1 . .
    C C24 0.4033(18) 1.298(4) 0.3172(15) 0.120(9) Uiso d 1 . .
    H H24 0.4005 1.4103 0.3178 0.144 Uiso calc 1 . .
    C C25 0.3723(16) 1.211(4) 0.3667(12) 0.105(8) Uani d 1 . .
    H H25 0.3515 1.2648 0.4018 0.126 Uiso calc 1 . .
    C C26 0.3716(18) 1.052(5) 0.3650(14) 0.118(10) Uani d 1 . .
    H H26 0.3467 0.9947 0.3978 0.142 Uiso calc 1 . .
    C C27 0.7463(17) 0.877(3) 0.4356(13) 0.104(8) Uani d 1 . .
    H H27A 0.7941 0.9072 0.4071 0.125 Uiso calc 1 . .
    H H27B 0.7163 0.9741 0.4498 0.125 Uiso calc 1 . .
    C C30 0.699(2) 1.057(4) 0.2811(12) 0.099(8) Uani d 1 . .
    H H30 0.6350 1.0941 0.2828 0.119 Uiso calc 1 . .
    C C31 0.8492(13) 1.119(3) 0.3138(12) 0.088(7) Uani d 1 . .
    H H31 0.8577 1.0116 0.3323 0.106 Uiso calc 1 . .
    C C32 0.8812(17) 1.117(3) 0.2484(11) 0.092(7) Uani d 1 . .
    H H32 0.8801 1.2247 0.2297 0.110 Uiso calc 1 . .
    C C33 0.824(2) 0.999(3) 0.2106(12) 0.106(8) Uani d 1 . .
    H H33 0.8344 0.8886 0.2252 0.127 Uiso calc 1 . .
    C C34 0.727(2) 1.042(3) 0.2128(12) 0.103(8) Uani d 1 . .
    H H34 0.7168 1.1461 0.1918 0.124 Uiso calc 1 . .
    C C35 0.8947(16) 1.241(4) 0.3555(12) 0.102(8) Uani d 1 . .
    H H35A 0.8663 1.2412 0.3960 0.123 Uiso calc 1 . .
    H H35B 0.9593 1.2150 0.3618 0.123 Uiso calc 1 . .
    C C38 0.887(2) 0.876(5) 0.1199(14) 0.147(11) Uiso d 1 . .
    H H38A 0.8466 0.7845 0.1273 0.177 Uiso calc 1 . .
    H H38B 0.9470 0.8521 0.1382 0.177 Uiso calc 1 . .
    C C39 0.893(2) 0.906(5) 0.0497(12) 0.107(9) Uani d 1 . .
    C C40 0.944(2) 0.799(4) 0.022(2) 0.136(11) Uani d 1 . .
    H H40 0.9743 0.7175 0.0440 0.164 Uiso calc 1 . .
    C C41 0.9504(19) 0.813(5) -0.045(2) 0.125(10) Uani d 1 . .
    H H41 0.9842 0.7390 -0.0672 0.150 Uiso calc 1 . .
    C C42 0.907(2) 0.934(6) -0.0734(17) 0.130(10) Uani d 1 . .
    H H42 0.9125 0.9448 -0.1165 0.157 Uiso calc 1 . .
    C C43 0.857(2) 1.039(4) -0.0438(19) 0.118(9) Uani d 1 . .
    H H43 0.8269 1.1210 -0.0657 0.141 Uiso calc 1 . .
    C C44 0.8507(19) 1.027(4) 0.020(2) 0.123(10) Uani d 1 . .
    H H44 0.8169 1.1017 0.0419 0.148 Uiso calc 1 . .
    C C45 1.041(3) 1.146(5) 0.2311(14) 0.111(9) Uiso d 1 . .
    C C46 1.1930(18) 1.125(4) 0.2112(13) 0.123(9) Uani d 1 . .
    H H46A 1.2477 1.1201 0.2383 0.148 Uiso calc 1 . .
    H H46B 1.1832 1.2354 0.1984 0.148 Uiso calc 1 . .
    C C47 1.2043(15) 1.024(4) 0.1575(14) 0.106(8) Uani d 1 . .
    H H47 1.1497 1.0340 0.1297 0.127 Uiso calc 1 . .
    C C48 1.222(2) 0.848(4) 0.1713(12) 0.103(8) Uani d 1 . .
    C C49 1.167(2) 0.744(5) 0.2026(13) 0.129(10) Uani d 1 . .
    H H49 1.1094 0.7763 0.2166 0.155 Uiso calc 1 . .
    C C50 1.199(2) 0.588(4) 0.2126(10) 0.111(8) Uani d 1 . .
    H H50 1.1633 0.5135 0.2336 0.133 Uiso calc 1 . .
    C C51 1.285(2) 0.542(4) 0.1916(12) 0.117(9) Uiso d 1 . .
    H H51 1.3042 0.4362 0.1984 0.140 Uiso calc 1 . .
    C C52 1.3403(18) 0.643(4) 0.1616(12) 0.108(9) Uani d 1 . .
    H H52 1.3986 0.6136 0.1490 0.130 Uiso calc 1 . .
    C C53 1.306(2) 0.791(4) 0.1513(11) 0.094(8) Uani d 1 . .
    C C54 1.3472(19) 0.934(5) 0.1211(12) 0.109(9) Uani d 1 . .
    C C55 1.428(2) 0.953(4) 0.0919(11) 0.120(10) Uani d 1 . .
    H H55 1.4677 0.8650 0.0893 0.144 Uiso calc 1 . .
    C C56 1.453(2) 1.098(4) 0.0658(13) 0.115(9) Uiso d 1 . .
    H H56 1.5108 1.1076 0.0482 0.138 Uiso calc 1 . .
    C C57 1.3968(17) 1.223(4) 0.0655(11) 0.125(10) Uani d 1 . .
    H H57 1.4129 1.3175 0.0454 0.150 Uiso calc 1 . .
    C C58 1.3155(18) 1.212(4) 0.0946(12) 0.107(8) Uiso d 1 . .
    H H58 1.2767 1.3005 0.0972 0.129 Uiso calc 1 . .
    C C59 1.292(2) 1.065(3) 0.1202(11) 0.104(8) Uani d 1 . .
    Cl Cl1A 0.9494(7) 0.4701(16) 0.5565(6) 0.110(6) Uani d 0.509(17) A 1
    O O9A 0.905(2) 0.692(5) 0.4541(17) 0.136(13) Uiso d 0.509(17) A 1
    C C28A 0.856(3) 0.696(7) 0.495(2) 0.117(19) Uiso d 0.509(17) A 1
    C C29A 0.871(3) 0.628(6) 0.556(2) 0.068(17) Uiso d 0.509(17) A 1
    H H29A 0.8122 0.5882 0.5702 0.102 Uiso calc 0.509(17) A 1
    H H29B 0.8922 0.7105 0.5845 0.102 Uiso calc 0.509(17) A 1
    O O12A 0.956(3) 1.500(3) 0.3990(17) 0.100(17) Uani d 0.44(4) B 1
    C C36A 0.935(5) 1.517(8) 0.343(3) 0.11(3) Uiso d 0.44(4) B 1
    C C37A 0.926(4) 1.667(7) 0.317(3) 0.06(2) Uiso d 0.44(4) B 1
    H H37A 0.9310 1.7474 0.3497 0.092 Uiso calc 0.44(4) B 1
    H H37B 0.8674 1.6760 0.2960 0.092 Uiso calc 0.44(4) B 1
    H H37C 0.9742 1.6842 0.2881 0.092 Uiso calc 0.44(4) B 1
    Cl Cl1B 0.8673(9) 0.645(2) 0.5910(8) 0.116(6) Uani d 0.491(17) A 2
    O O9B 0.927(2) 0.886(5) 0.4500(15) 0.127(13) Uiso d 0.491(17) A 2
    C C28B 0.876(3) 0.803(8) 0.482(3) 0.13(2) Uiso d 0.491(17) A 2
    C C29B 0.932(3) 0.705(6) 0.529(2) 0.110(17) Uiso d 0.491(17) A 2
    H H29C 0.9839 0.7694 0.5443 0.164 Uiso calc 0.491(17) A 2
    H H29D 0.9567 0.6113 0.5080 0.164 Uiso calc 0.491(17) A 2
    O O12B 1.029(2) 1.428(4) 0.3464(15) 0.130(16) Uani d 0.56(4) B 2
    C C36B 0.956(4) 1.486(7) 0.334(3) 0.11(2) Uiso d 0.56(4) B 2
    C C37B 0.936(5) 1.631(8) 0.305(3) 0.13(3) Uiso d 0.56(4) B 2
    H H37D 0.9701 1.7152 0.3259 0.193 Uiso calc 0.56(4) B 2
    H H37E 0.8710 1.6526 0.3081 0.193 Uiso calc 0.56(4) B 2
    H H37F 0.9515 1.6260 0.2621 0.193 Uiso calc 0.56(4) B 2
loop_
    _atom_site_aniso_label
    _atom_site_aniso_U_11
    _atom_site_aniso_U_22
    _atom_site_aniso_U_33
    _atom_site_aniso_U_12
    _atom_site_aniso_U_13
    _atom_site_aniso_U_23
    O1 0.120(12) 0.077(11) 0.065(9) 0.009(9) 0.023(9) 0.018(9)
    O2 0.073(10) 0.090(11) 0.086(11) -0.008(9) 0.001(10) 0.007(9)
    O3 0.096(11) 0.080(11) 0.092(10) -0.003(9) 0.038(10) 0.011(9)
    O4 0.083(10) 0.097(14) 0.101(11) -0.024(10) 0.007(9) -0.009(10)
    O5 0.090(10) 0.100(13) 0.088(11) 0.014(12) 0.026(9) -0.012(11)
    O6 0.104(12) 0.126(15) 0.088(11) -0.012(12) 0.000(10) -0.007(10)
    O7 0.188(17) 0.076(12) 0.098(11) 0.025(12) 0.030(11) 0.018(10)
    O8 0.111(14) 0.112(15) 0.131(15) 0.025(11) -0.008(11) -0.020(12)
    O10 0.079(12) 0.079(12) 0.123(13) -0.026(10) 0.013(9) -0.001(11)
    O11 0.081(11) 0.108(16) 0.140(14) 0.002(12) -0.001(9) 0.008(13)
    O13 0.186(16) 0.097(14) 0.106(14) -0.002(12) 0.038(12) -0.006(11)
    O14 0.105(13) 0.087(12) 0.156(14) 0.018(11) 0.043(10) 0.037(12)
    O15 0.106(12) 0.097(14) 0.134(14) 0.013(10) 0.003(10) 0.014(12)
    O16 0.082(11) 0.121(14) 0.139(13) 0.013(11) 0.037(10) 0.032(12)
    N1 0.23(3) 0.14(3) 0.084(17) -0.06(2) 0.00(2) 0.00(2)
    N2 0.17(2) 0.14(3) 0.16(3) -0.016(18) -0.01(3) -0.02(3)
    N3 0.103(18) 0.19(3) 0.22(3) -0.007(18) 0.04(2) -0.04(3)
    C1 0.12(2) 0.067(18) 0.09(2) -0.005(18) 0.02(2) -0.024(17)
    C2 0.086(17) 0.08(2) 0.10(2) 0.012(15) -0.007(17) 0.008(16)
    C3 0.071(15) 0.11(2) 0.062(14) -0.003(17) 0.018(13) 0.032(15)
    C4 0.087(17) 0.063(16) 0.097(19) -0.002(14) 0.022(17) 0.006(16)
    C5 0.098(17) 0.12(2) 0.054(16) -0.003(19) 0.025(14) -0.005(17)
    C6 0.15(2) 0.074(17) 0.054(15) -0.030(18) 0.033(16) -0.015(15)
    C7 0.148(19) 0.063(16) 0.055(14) 0.013(15) 0.017(14) 0.013(12)
    C8 0.144(19) 0.084(17) 0.082(16) 0.021(18) 0.051(15) 0.015(15)
    C9 0.13(2) 0.11(2) 0.11(2) 0.05(2) 0.013(17) -0.014(19)
    C10 0.12(2) 0.14(2) 0.096(19) 0.032(18) 0.018(15) -0.001(17)
    C11 0.103(18) 0.100(19) 0.084(17) -0.011(17) -0.004(14) -0.029(15)
    C13 0.08(2) 0.13(2) 0.10(2) -0.003(18) 0.00(2) -0.019(18)
    C14 0.104(19) 0.11(2) 0.083(19) 0.002(16) -0.003(18) -0.013(16)
    C15 0.11(2) 0.13(3) 0.10(2) 0.013(17) -0.026(17) -0.013(18)
    C16 0.14(2) 0.18(3) 0.076(17) 0.01(2) 0.046(17) -0.018(18)
    C17 0.10(2) 0.10(2) 0.17(3) 0.017(18) 0.04(2) 0.00(2)
    C18 0.12(2) 0.086(19) 0.087(18) 0.003(16) 0.007(16) 0.001(16)
    C19 0.13(2) 0.101(19) 0.059(15) 0.005(17) 0.001(15) -0.018(13)
    C20 0.080(17) 0.12(3) 0.089(18) -0.015(16) 0.001(13) 0.047(17)
    C21 0.077(16) 0.06(2) 0.14(3) -0.006(14) 0.012(16) 0.03(2)
    C22 0.096(19) 0.10(3) 0.09(2) 0.000(19) -0.003(15) -0.01(2)
    C23 0.061(15) 0.14(3) 0.12(2) -0.028(17) 0.007(13) -0.01(2)
    C25 0.13(2) 0.07(2) 0.12(2) -0.019(17) 0.014(16) -0.012(18)
    C26 0.11(2) 0.13(3) 0.12(2) -0.01(2) 0.038(17) -0.02(2)
    C27 0.104(19) 0.088(19) 0.12(2) 0.014(18) -0.021(17) -0.01(2)
    C30 0.12(2) 0.07(2) 0.10(2) 0.02(2) 0.028(18) 0.042(19)
    C31 0.037(14) 0.10(2) 0.13(2) -0.003(14) 0.006(13) 0.018(18)
    C32 0.101(19) 0.085(19) 0.092(18) 0.016(18) 0.028(16) 0.005(16)
    C33 0.15(3) 0.07(2) 0.09(2) -0.005(19) 0.014(19) -0.006(16)
    C34 0.12(2) 0.070(18) 0.12(2) -0.031(19) 0.012(18) -0.020(18)
    C35 0.098(19) 0.11(2) 0.104(19) -0.007(18) 0.008(15) 0.02(2)
    C39 0.10(2) 0.13(3) 0.10(2) 0.01(2) 0.032(17) -0.04(2)
    C40 0.13(3) 0.14(3) 0.14(3) 0.01(2) 0.05(2) 0.02(3)
    C41 0.10(2) 0.12(3) 0.16(4) -0.02(2) 0.03(2) -0.02(2)
    C42 0.12(2) 0.12(3) 0.15(3) 0.00(2) 0.00(2) 0.00(3)
    C43 0.12(2) 0.12(3) 0.11(3) -0.01(2) 0.015(18) -0.03(2)
    C44 0.13(2) 0.10(3) 0.14(3) 0.04(2) -0.01(2) -0.02(2)
    C46 0.10(2) 0.13(3) 0.14(2) 0.003(19) 0.036(18) -0.03(2)
    C47 0.067(17) 0.09(2) 0.16(3) 0.001(16) 0.010(17) 0.00(2)
    C48 0.10(2) 0.12(3) 0.097(19) 0.00(2) 0.015(16) -0.02(2)
    C49 0.16(3) 0.10(3) 0.13(2) -0.03(3) 0.04(2) 0.01(2)
    C50 0.15(2) 0.10(3) 0.077(17) 0.01(2) -0.010(15) -0.013(16)
    C52 0.11(2) 0.10(2) 0.11(2) 0.03(2) -0.031(16) -0.02(2)
    C53 0.09(2) 0.12(3) 0.077(17) -0.03(2) 0.007(15) -0.005(17)
    C54 0.055(17) 0.16(3) 0.11(2) 0.01(2) 0.010(15) -0.04(2)
    C55 0.12(2) 0.15(3) 0.091(18) 0.03(2) -0.018(17) -0.028(19)
    C57 0.104(19) 0.16(3) 0.11(2) 0.00(2) 0.023(15) -0.004(19)
    C59 0.10(2) 0.10(2) 0.110(18) 0.02(2) -0.005(16) -0.010(18)
    Cl1A 0.088(9) 0.101(11) 0.140(11) 0.007(7) -0.007(7) -0.031(9)
    O12A 0.15(3) 0.05(2) 0.11(3) -0.01(2) 0.03(2) 0.00(2)
    Cl1B 0.122(11) 0.125(13) 0.103(13) 0.003(9) 0.021(9) 0.001(11)
    O12B 0.11(3) 0.12(3) 0.16(3) -0.02(2) 0.01(2) 0.02(2)
_geom_special_details
;
All e.s.d.'s (except the e.s.d. in the dihedral angle between two l.s. planes)
are estimated using the full covariance matrix. The cell e.s.d.'s are taken
into account individually in the estimation of e.s.d.'s in distances, angles
and torsion angles; correlations between e.s.d.'s in cell parameters are only
used when they are defined by crystal symmetry. An approximate (isotropic)
treatment of cell e.s.d.'s is used for estimating e.s.d.'s involving l.s.
planes.
;
loop_
    _geom_bond_atom_site_label_1
    _geom_bond_atom_site_label_2
    _geom_bond_site_symmetry_2
    _geom_bond_distance
    _geom_bond_publ_flag
    O1 C1 . 1.38(3) ?
    O1 C6 . 1.385(19) ?
    O2 C13 . 1.33(3) ?
    O2 C2 . 1.47(2) ?
    O3 C3 . 1.44(2) ?
    O3 C20 . 1.47(2) ?
    O4 C30 . 1.44(3) ?
    O4 C4 . 1.47(2) ?
    O5 C1 . 1.40(3) ?
    O5 C5 . 1.44(3) ?
    O6 C13 . 1.25(3) ?
    O7 C9 . 1.373(19) ?
    O7 C12 . 1.44(2) ?
    O8 C28A . 1.34(4) ?
    O8 C28B . 1.37(4) ?
    O8 C27 . 1.45(3) ?
    O10 C30 . 1.37(3) ?
    O10 C31 . 1.44(2) ?
    O11 C36B . 1.30(4) ?
    O11 C36A . 1.31(4) ?
    O11 C35 . 1.43(3) ?
    O13 C33 . 1.45(3) ?
    O13 C38 . 1.45(4) ?
    O14 C45 . 1.39(3) ?
    O14 C32 . 1.44(2) ?
    O15 C45 . 1.17(3) ?
    O16 C45 . 1.32(4) ?
    O16 C46 . 1.44(3) ?
    N1 N2 . 1.18(4) ?
    N1 C34 . 1.47(3) ?
    N2 N3 . 1.19(4) ?
    C1 C2 . 1.53(3) ?
    C1 H1 . 1.0000 ?
    C2 C3 . 1.48(3) ?
    C2 H2 . 1.0000 ?
    C3 C4 . 1.52(3) ?
    C3 H3 . 1.0000 ?
    C4 C5 . 1.51(3) ?
    C4 H4 . 1.0000 ?
    C5 C27 . 1.53(3) ?
    C5 H5 . 1.0000 ?
    C6 C7 . 1.3900 ?
    C6 C11 . 1.3900 ?
    C7 C8 . 1.3900 ?
    C7 H7 . 0.9500 ?
    C8 C9 . 1.3900 ?
    C8 H8 . 0.9500 ?
    C9 C10 . 1.3900 ?
    C10 C11 . 1.3900 ?
    C10 H10 . 0.9500 ?
    C11 H11 . 0.9500 ?
    C12 H12A . 0.9800 ?
    C12 H12B . 0.9800 ?
    C12 H12C . 0.9800 ?
    C13 C14 . 1.50(3) ?
    C14 C15 . 1.3900 ?
    C14 C19 . 1.3900 ?
    C15 C16 . 1.3900 ?
    C15 H15 . 0.9500 ?
    C16 C17 . 1.3900 ?
    C16 H16 . 0.9500 ?
    C17 C18 . 1.3900 ?
    C17 H17 . 0.9500 ?
    C18 C19 . 1.3900 ?
    C18 H18 . 0.9500 ?
    C19 H19 . 0.9500 ?
    C20 C21 . 1.50(3) ?
    C20 H20A . 0.9900 ?
    C20 H20B . 0.9900 ?
    C21 C26 . 1.37(3) ?
    C21 C22 . 1.37(3) ?
    C22 C23 . 1.42(4) ?
    C22 H22 . 0.9500 ?
    C23 C24 . 1.39(3) ?
    C23 H23 . 0.9500 ?
    C24 C25 . 1.40(3) ?
    C24 H24 . 0.9500 ?
    C25 C26 . 1.35(4) ?
    C25 H25 . 0.9500 ?
    C26 H26 . 0.9500 ?
    C27 H27A . 0.9900 ?
    C27 H27B . 0.9900 ?
    C30 C34 . 1.56(3) ?
    C30 H30 . 1.0000 ?
    C31 C32 . 1.52(3) ?
    C31 C35 . 1.53(3) ?
    C31 H31 . 1.0000 ?
    C32 C33 . 1.54(3) ?
    C32 H32 . 1.0000 ?
    C33 C34 . 1.49(3) ?
    C33 H33 . 1.0000 ?
    C34 H34 . 1.0000 ?
    C35 H35A . 0.9900 ?
    C35 H35B . 0.9900 ?
    C38 C39 . 1.56(4) ?
    C38 H38A . 0.9900 ?
    C38 H38B . 0.9900 ?
    C39 C40 . 1.34(4) ?
    C39 C44 . 1.36(4) ?
    C40 C41 . 1.46(4) ?
    C40 H40 . 0.9500 ?
    C41 C42 . 1.35(4) ?
    C41 H41 . 0.9500 ?
    C42 C43 . 1.34(4) ?
    C42 H42 . 0.9500 ?
    C43 C44 . 1.40(3) ?
    C43 H43 . 0.9500 ?
    C44 H44 . 0.9500 ?
    C46 C47 . 1.46(3) ?
    C46 H46A . 0.9900 ?
    C46 H46B . 0.9900 ?
    C47 C48 . 1.55(4) ?
    C47 C59 . 1.59(3) ?
    C47 H47 . 1.0000 ?
    C48 C49 . 1.40(4) ?
    C48 C53 . 1.40(3) ?
    C49 C50 . 1.42(4) ?
    C49 H49 . 0.9500 ?
    C50 C51 . 1.42(3) ?
    C50 H50 . 0.9500 ?
    C51 C52 . 1.37(4) ?
    C51 H51 . 0.9500 ?
    C52 C53 . 1.37(3) ?
    C52 H52 . 0.9500 ?
    C53 C54 . 1.52(4) ?
    C54 C55 . 1.39(3) ?
    C54 C59 . 1.39(3) ?
    C55 C56 . 1.41(4) ?
    C55 H55 . 0.9500 ?
    C56 C57 . 1.35(4) ?
    C56 H56 . 0.9500 ?
    C57 C58 . 1.38(3) ?
    C57 H57 . 0.9500 ?
    C58 C59 . 1.41(3) ?
    C58 H58 . 0.9500 ?
    Cl1A C29A . 1.78(4) ?
    O9A C28A . 1.17(4) ?
    C28A C29A . 1.45(4) ?
    C29A H29A . 0.9900 ?
    C29A H29B . 0.9900 ?
    O12A C36A . 1.25(4) ?
    C36A C37A . 1.40(5) ?
    C37A H37A . 0.9800 ?
    C37A H37B . 0.9800 ?
    C37A H37C . 0.9800 ?
    Cl1B C29B . 1.77(4) ?
    O9B C28B . 1.27(4) ?
    C28B C29B . 1.53(4) ?
    C29B H29C . 0.9900 ?
    C29B H29D . 0.9900 ?
    O12B C36B . 1.22(4) ?
    C36B C37B . 1.40(5) ?
    C37B H37D . 0.9800 ?
    C37B H37E . 0.9800 ?
    C37B H37F . 0.9800 ?
loop_
    _geom_angle_atom_site_label_1
    _geom_angle_atom_site_label_2
    _geom_angle_atom_site_label_3
    _geom_angle_site_symmetry_1
    _geom_angle_site_symmetry_3
    _geom_angle
    _geom_angle_publ_flag
    C1 O1 C6 . . 119.9(17) ?
    C13 O2 C2 . . 112.6(18) ?
    C3 O3 C20 . . 115.3(13) ?
    C30 O4 C4 . . 117.8(17) ?
    C1 O5 C5 . . 111.1(17) ?
    C9 O7 C12 . . 116.5(17) ?
    C28A O8 C27 . . 134(3) ?
    C28B O8 C27 . . 105(3) ?
    C30 O10 C31 . . 115.7(19) ?
    C36B O11 C35 . . 116(3) ?
    C36A O11 C35 . . 125(3) ?
    C33 O13 C38 . . 115(2) ?
    C45 O14 C32 . . 117(2) ?
    C45 O16 C46 . . 114(2) ?
    N2 N1 C34 . . 116(3) ?
    N1 N2 N3 . . 170(4) ?
    O1 C1 O5 . . 114(2) ?
    O1 C1 C2 . . 110(2) ?
    O5 C1 C2 . . 113(2) ?
    O1 C1 H1 . . 106.6 ?
    O5 C1 H1 . . 106.6 ?
    C2 C1 H1 . . 106.6 ?
    O2 C2 C3 . . 110(2) ?
    O2 C2 C1 . . 102(2) ?
    C3 C2 C1 . . 113(2) ?
    O2 C2 H2 . . 110.6 ?
    C3 C2 H2 . . 110.6 ?
    C1 C2 H2 . . 110.6 ?
    O3 C3 C2 . . 108(2) ?
    O3 C3 C4 . . 107.1(19) ?
    C2 C3 C4 . . 115.0(19) ?
    O3 C3 H3 . . 109.0 ?
    C2 C3 H3 . . 109.0 ?
    C4 C3 H3 . . 109.0 ?
    O4 C4 C5 . . 111.4(18) ?
    O4 C4 C3 . . 108.3(18) ?
    C5 C4 C3 . . 112.5(19) ?
    O4 C4 H4 . . 108.2 ?
    C5 C4 H4 . . 108.2 ?
    C3 C4 H4 . . 108.2 ?
    O5 C5 C4 . . 106.5(17) ?
    O5 C5 C27 . . 110(2) ?
    C4 C5 C27 . . 111(2) ?
    O5 C5 H5 . . 109.8 ?
    C4 C5 H5 . . 109.8 ?
    C27 C5 H5 . . 109.8 ?
    O1 C6 C7 . . 116.6(12) ?
    O1 C6 C11 . . 123.4(12) ?
    C7 C6 C11 . . 120.0 ?
    C8 C7 C6 . . 120.0 ?
    C8 C7 H7 . . 120.0 ?
    C6 C7 H7 . . 120.0 ?
    C7 C8 C9 . . 120.0 ?
    C7 C8 H8 . . 120.0 ?
    C9 C8 H8 . . 120.0 ?
    O7 C9 C10 . . 127.0(11) ?
    O7 C9 C8 . . 113.0(11) ?
    C10 C9 C8 . . 120.0 ?
    C11 C10 C9 . . 120.0 ?
    C11 C10 H10 . . 120.0 ?
    C9 C10 H10 . . 120.0 ?
    C10 C11 C6 . . 120.0 ?
    C10 C11 H11 . . 120.0 ?
    C6 C11 H11 . . 120.0 ?
    O7 C12 H12A . . 109.5 ?
    O7 C12 H12B . . 109.5 ?
    H12A C12 H12B . . 109.5 ?
    O7 C12 H12C . . 109.5 ?
    H12A C12 H12C . . 109.5 ?
    H12B C12 H12C . . 109.5 ?
    O6 C13 O2 . . 125(2) ?
    O6 C13 C14 . . 120(3) ?
    O2 C13 C14 . . 114(2) ?
    C15 C14 C19 . . 120.0 ?
    C15 C14 C13 . . 122.3(15) ?
    C19 C14 C13 . . 117.7(15) ?
    C16 C15 C14 . . 120.0 ?
    C16 C15 H15 . . 120.0 ?
    C14 C15 H15 . . 120.0 ?
    C15 C16 C17 . . 120.0 ?
    C15 C16 H16 . . 120.0 ?
    C17 C16 H16 . . 120.0 ?
    C18 C17 C16 . . 120.0 ?
    C18 C17 H17 . . 120.0 ?
    C16 C17 H17 . . 120.0 ?
    C19 C18 C17 . . 120.0 ?
    C19 C18 H18 . . 120.0 ?
    C17 C18 H18 . . 120.0 ?
    C18 C19 C14 . . 120.0 ?
    C18 C19 H19 . . 120.0 ?
    C14 C19 H19 . . 120.0 ?
    O3 C20 C21 . . 113.2(19) ?
    O3 C20 H20A . . 108.9 ?
    C21 C20 H20A . . 108.9 ?
    O3 C20 H20B . . 108.9 ?
    C21 C20 H20B . . 108.9 ?
    H20A C20 H20B . . 107.7 ?
    C26 C21 C22 . . 120(3) ?
    C26 C21 C20 . . 123(3) ?
    C22 C21 C20 . . 116(3) ?
    C21 C22 C23 . . 120(3) ?
    C21 C22 H22 . . 119.8 ?
    C23 C22 H22 . . 119.8 ?
    C24 C23 C22 . . 118(3) ?
    C24 C23 H23 . . 121.1 ?
    C22 C23 H23 . . 121.1 ?
    C23 C24 C25 . . 120(3) ?
    C23 C24 H24 . . 120.0 ?
    C25 C24 H24 . . 120.0 ?
    C26 C25 C24 . . 121(3) ?
    C26 C25 H25 . . 119.7 ?
    C24 C25 H25 . . 119.7 ?
    C25 C26 C21 . . 121(3) ?
    C25 C26 H26 . . 119.7 ?
    C21 C26 H26 . . 119.7 ?
    O8 C27 C5 . . 106(2) ?
    O8 C27 H27A . . 110.5 ?
    C5 C27 H27A . . 110.5 ?
    O8 C27 H27B . . 110.5 ?
    C5 C27 H27B . . 110.5 ?
    H27A C27 H27B . . 108.7 ?
    O10 C30 O4 . . 112(2) ?
    O10 C30 C34 . . 111(2) ?
    O4 C30 C34 . . 105(2) ?
    O10 C30 H30 . . 109.9 ?
    O4 C30 H30 . . 109.9 ?
    C34 C30 H30 . . 109.9 ?
    O10 C31 C32 . . 108.7(19) ?
    O10 C31 C35 . . 105(2) ?
    C32 C31 C35 . . 115(2) ?
    O10 C31 H31 . . 109.3 ?
    C32 C31 H31 . . 109.3 ?
    C35 C31 H31 . . 109.3 ?
    O14 C32 C31 . . 103.3(18) ?
    O14 C32 C33 . . 108(2) ?
    C31 C32 C33 . . 109(2) ?
    O14 C32 H32 . . 111.9 ?
    C31 C32 H32 . . 111.9 ?
    C33 C32 H32 . . 111.9 ?
    O13 C33 C34 . . 107(2) ?
    O13 C33 C32 . . 106(2) ?
    C34 C33 C32 . . 110(2) ?
    O13 C33 H33 . . 111.1 ?
    C34 C33 H33 . . 111.1 ?
    C32 C33 H33 . . 111.1 ?
    N1 C34 C33 . . 111(3) ?
    N1 C34 C30 . . 108(2) ?
    C33 C34 C30 . . 110(2) ?
    N1 C34 H34 . . 109.2 ?
    C33 C34 H34 . . 109.2 ?
    C30 C34 H34 . . 109.2 ?
    O11 C35 C31 . . 110(2) ?
    O11 C35 H35A . . 109.7 ?
    C31 C35 H35A . . 109.7 ?
    O11 C35 H35B . . 109.7 ?
    C31 C35 H35B . . 109.7 ?
    H35A C35 H35B . . 108.2 ?
    O13 C38 C39 . . 108(3) ?
    O13 C38 H38A . . 110.1 ?
    C39 C38 H38A . . 110.1 ?
    O13 C38 H38B . . 110.1 ?
    C39 C38 H38B . . 110.1 ?
    H38A C38 H38B . . 108.4 ?
    C40 C39 C44 . . 123(3) ?
    C40 C39 C38 . . 113(4) ?
    C44 C39 C38 . . 123(4) ?
    C39 C40 C41 . . 117(3) ?
    C39 C40 H40 . . 121.5 ?
    C41 C40 H40 . . 121.5 ?
    C42 C41 C40 . . 119(3) ?
    C42 C41 H41 . . 120.7 ?
    C40 C41 H41 . . 120.7 ?
    C43 C42 C41 . . 123(4) ?
    C43 C42 H42 . . 118.6 ?
    C41 C42 H42 . . 118.6 ?
    C42 C43 C44 . . 119(3) ?
    C42 C43 H43 . . 120.4 ?
    C44 C43 H43 . . 120.4 ?
    C39 C44 C43 . . 119(3) ?
    C39 C44 H44 . . 120.4 ?
    C43 C44 H44 . . 120.4 ?
    O15 C45 O16 . . 132(3) ?
    O15 C45 O14 . . 122(3) ?
    O16 C45 O14 . . 106(3) ?
    O16 C46 C47 . . 108(2) ?
    O16 C46 H46A . . 110.1 ?
    C47 C46 H46A . . 110.1 ?
    O16 C46 H46B . . 110.1 ?
    C47 C46 H46B . . 110.1 ?
    H46A C46 H46B . . 108.4 ?
    C46 C47 C48 . . 115(2) ?
    C46 C47 C59 . . 114(2) ?
    C48 C47 C59 . . 100(2) ?
    C46 C47 H47 . . 109.2 ?
    C48 C47 H47 . . 109.2 ?
    C59 C47 H47 . . 109.2 ?
    C49 C48 C53 . . 118(3) ?
    C49 C48 C47 . . 127(3) ?
    C53 C48 C47 . . 115(3) ?
    C48 C49 C50 . . 117(3) ?
    C48 C49 H49 . . 121.5 ?
    C50 C49 H49 . . 121.5 ?
    C51 C50 C49 . . 121(3) ?
    C51 C50 H50 . . 119.7 ?
    C49 C50 H50 . . 119.7 ?
    C52 C51 C50 . . 123(3) ?
    C52 C51 H51 . . 118.7 ?
    C50 C51 H51 . . 118.7 ?
    C53 C52 C51 . . 115(3) ?
    C53 C52 H52 . . 122.5 ?
    C51 C52 H52 . . 122.5 ?
    C52 C53 C48 . . 126(3) ?
    C52 C53 C54 . . 130(3) ?
    C48 C53 C54 . . 104(3) ?
    C55 C54 C59 . . 115(3) ?
    C55 C54 C53 . . 131(3) ?
    C59 C54 C53 . . 113(2) ?
    C54 C55 C56 . . 122(3) ?
    C54 C55 H55 . . 119.0 ?
    C56 C55 H55 . . 119.0 ?
    C57 C56 C55 . . 121(3) ?
    C57 C56 H56 . . 119.6 ?
    C55 C56 H56 . . 119.6 ?
    C56 C57 C58 . . 120(3) ?
    C56 C57 H57 . . 120.2 ?
    C58 C57 H57 . . 120.2 ?
    C57 C58 C59 . . 118(3) ?
    C57 C58 H58 . . 120.8 ?
    C59 C58 H58 . . 120.8 ?
    C54 C59 C58 . . 124(3) ?
    C54 C59 C47 . . 108(2) ?
    C58 C59 C47 . . 128(3) ?
    O9A C28A O8 . . 115(4) ?
    O9A C28A C29A . . 128(4) ?
    O8 C28A C29A . . 117(4) ?
    C28A C29A Cl1A . . 113(3) ?
    C28A C29A H29A . . 109.0 ?
    Cl1A C29A H29A . . 109.0 ?
    C28A C29A H29B . . 109.0 ?
    Cl1A C29A H29B . . 109.0 ?
    H29A C29A H29B . . 107.8 ?
    O12A C36A O11 . . 106(4) ?
    O12A C36A C37A . . 121(6) ?
    O11 C36A C37A . . 125(5) ?
    C36A C37A H37A . . 109.5 ?
    C36A C37A H37B . . 109.5 ?
    H37A C37A H37B . . 109.5 ?
    C36A C37A H37C . . 109.5 ?
    H37A C37A H37C . . 109.5 ?
    H37B C37A H37C . . 109.5 ?
    O9B C28B O8 . . 134(5) ?
    O9B C28B C29B . . 110(4) ?
    O8 C28B C29B . . 115(4) ?
    C28B C29B Cl1B . . 111(3) ?
    C28B C29B H29C . . 109.4 ?
    Cl1B C29B H29C . . 109.4 ?
    C28B C29B H29D . . 109.4 ?
    Cl1B C29B H29D . . 109.4 ?
    H29C C29B H29D . . 108.0 ?
    O12B C36B O11 . . 119(5) ?
    O12B C36B C37B . . 129(5) ?
    O11 C36B C37B . . 109(5) ?
    C36B C37B H37D . . 109.5 ?
    C36B C37B H37E . . 109.5 ?
    H37D C37B H37E . . 109.5 ?
    C36B C37B H37F . . 109.5 ?
    H37D C37B H37F . . 109.5 ?
    H37E C37B H37F . . 109.5 ?
loop_
    _geom_torsion_atom_site_label_1
    _geom_torsion_atom_site_label_2
    _geom_torsion_atom_site_label_3
    _geom_torsion_atom_site_label_4
    _geom_torsion_site_symmetry_1
    _geom_torsion_site_symmetry_2
    _geom_torsion_site_symmetry_3
    _geom_torsion_site_symmetry_4
    _geom_torsion
    _geom_torsion_publ_flag
    C6 O1 C1 O5 . . . . -70(2) ?
    C6 O1 C1 C2 . . . . 162.6(18) ?
    C5 O5 C1 O1 . . . . -63(2) ?
    C5 O5 C1 C2 . . . . 63(2) ?
    C13 O2 C2 C3 . . . . -85(2) ?
    C13 O2 C2 C1 . . . . 156(2) ?
    O1 C1 C2 O2 . . . . -158.2(18) ?
    O5 C1 C2 O2 . . . . 73(2) ?
    O1 C1 C2 C3 . . . . 84(2) ?
    O5 C1 C2 C3 . . . . -45(3) ?
    C20 O3 C3 C2 . . . . -121.3(19) ?
    C20 O3 C3 C4 . . . . 114.6(18) ?
    O2 C2 C3 O3 . . . . 162.6(16) ?
    C1 C2 C3 O3 . . . . -84(2) ?
    O2 C2 C3 C4 . . . . -78(2) ?
    C1 C2 C3 C4 . . . . 35(3) ?
    C30 O4 C4 C5 . . . . -132(2) ?
    C30 O4 C4 C3 . . . . 104(2) ?
    O3 C3 C4 O4 . . . . -159.8(17) ?
    C2 C3 C4 O4 . . . . 81(2) ?
    O3 C3 C4 C5 . . . . 77(2) ?
    C2 C3 C4 C5 . . . . -43(3) ?
    C1 O5 C5 C4 . . . . -68(2) ?
    C1 O5 C5 C27 . . . . 172(2) ?
    O4 C4 C5 O5 . . . . -65(2) ?
    C3 C4 C5 O5 . . . . 57(2) ?
    O4 C4 C5 C27 . . . . 55(3) ?
    C3 C4 C5 C27 . . . . 176.4(19) ?
    C1 O1 C6 C7 . . . . -155.0(16) ?
    C1 O1 C6 C11 . . . . 24(2) ?
    O1 C6 C7 C8 . . . . 178.7(12) ?
    C11 C6 C7 C8 . . . . 0.0 ?
    C6 C7 C8 C9 . . . . 0.0 ?
    C12 O7 C9 C10 . . . . 1(2) ?
    C12 O7 C9 C8 . . . . 179.8(12) ?
    C7 C8 C9 O7 . . . . -179.2(11) ?
    C7 C8 C9 C10 . . . . 0.0 ?
    O7 C9 C10 C11 . . . . 179.1(13) ?
    C8 C9 C10 C11 . . . . 0.0 ?
    C9 C10 C11 C6 . . . . 0.0 ?
    O1 C6 C11 C10 . . . . -178.6(12) ?
    C7 C6 C11 C10 . . . . 0.0 ?
    C2 O2 C13 O6 . . . . 3(4) ?
    C2 O2 C13 C14 . . . . -168.7(19) ?
    O6 C13 C14 C15 . . . . 15(3) ?
    O2 C13 C14 C15 . . . . -173.2(15) ?
    O6 C13 C14 C19 . . . . -167.5(19) ?
    O2 C13 C14 C19 . . . . 4(3) ?
    C19 C14 C15 C16 . . . . 0.0 ?
    C13 C14 C15 C16 . . . . 177.6(14) ?
    C14 C15 C16 C17 . . . . 0.0 ?
    C15 C16 C17 C18 . . . . 0.0 ?
    C16 C17 C18 C19 . . . . 0.0 ?
    C17 C18 C19 C14 . . . . 0.0 ?
    C15 C14 C19 C18 . . . . 0.0 ?
    C13 C14 C19 C18 . . . . -177.7(13) ?
    C3 O3 C20 C21 . . . . -81(2) ?
    O3 C20 C21 C26 . . . . -84(3) ?
    O3 C20 C21 C22 . . . . 99(2) ?
    C26 C21 C22 C23 . . . . 6(3) ?
    C20 C21 C22 C23 . . . . -177(2) ?
    C21 C22 C23 C24 . . . . -5(3) ?
    C22 C23 C24 C25 . . . . 4(4) ?
    C23 C24 C25 C26 . . . . -3(4) ?
    C24 C25 C26 C21 . . . . 4(4) ?
    C22 C21 C26 C25 . . . . -5(4) ?
    C20 C21 C26 C25 . . . . 178(2) ?
    C28A O8 C27 C5 . . . . 92(4) ?
    C28B O8 C27 C5 . . . . 129(3) ?
    O5 C5 C27 O8 . . . . -60(2) ?
    C4 C5 C27 O8 . . . . -177.6(19) ?
    C31 O10 C30 O4 . . . . 58(2) ?
    C31 O10 C30 C34 . . . . -58(2) ?
    C4 O4 C30 O10 . . . . 100(2) ?
    C4 O4 C30 C34 . . . . -141(2) ?
    C30 O10 C31 C32 . . . . 61(2) ?
    C30 O10 C31 C35 . . . . -175.6(18) ?
    C45 O14 C32 C31 . . . . -125(2) ?
    C45 O14 C32 C33 . . . . 119(2) ?
    O10 C31 C32 O14 . . . . -172.6(18) ?
    C35 C31 C32 O14 . . . . 70(3) ?
    O10 C31 C32 C33 . . . . -57(3) ?
    C35 C31 C32 C33 . . . . -175(2) ?
    C38 O13 C33 C34 . . . . -123(2) ?
    C38 O13 C33 C32 . . . . 120(2) ?
    O14 C32 C33 O13 . . . . -75(2) ?
    C31 C32 C33 O13 . . . . 173(2) ?
    O14 C32 C33 C34 . . . . 169(2) ?
    C31 C32 C33 C34 . . . . 57(3) ?
    N2 N1 C34 C33 . . . . -82(4) ?
    N2 N1 C34 C30 . . . . 157(3) ?
    O13 C33 C34 N1 . . . . 71(3) ?
    C32 C33 C34 N1 . . . . -174(2) ?
    O13 C33 C34 C30 . . . . -169(2) ?
    C32 C33 C34 C30 . . . . -54(3) ?
    O10 C30 C34 N1 . . . . 175(2) ?
    O4 C30 C34 N1 . . . . 55(3) ?
    O10 C30 C34 C33 . . . . 54(3) ?
    O4 C30 C34 C33 . . . . -67(3) ?
    C36B O11 C35 C31 . . . . -141(4) ?
    C36A O11 C35 C31 . . . . -162(5) ?
    O10 C31 C35 O11 . . . . -65(2) ?
    C32 C31 C35 O11 . . . . 54(3) ?
    C33 O13 C38 C39 . . . . 169(2) ?
    O13 C38 C39 C40 . . . . 166(3) ?
    O13 C38 C39 C44 . . . . -15(4) ?
    C44 C39 C40 C41 . . . . -2(4) ?
    C38 C39 C40 C41 . . . . 177(2) ?
    C39 C40 C41 C42 . . . . 2(4) ?
    C40 C41 C42 C43 . . . . -1(4) ?
    C41 C42 C43 C44 . . . . 1(4) ?
    C40 C39 C44 C43 . . . . 2(4) ?
    C38 C39 C44 C43 . . . . -177(3) ?
    C42 C43 C44 C39 . . . . -2(4) ?
    C46 O16 C45 O15 . . . . -12(4) ?
    C46 O16 C45 O14 . . . . 167(2) ?
    C32 O14 C45 O15 . . . . -2(4) ?
    C32 O14 C45 O16 . . . . 178.9(19) ?
    C45 O16 C46 C47 . . . . -98(3) ?
    O16 C46 C47 C48 . . . . -61(3) ?
    O16 C46 C47 C59 . . . . -176(2) ?
    C46 C47 C48 C49 . . . . 59(4) ?
    C59 C47 C48 C49 . . . . -178(2) ?
    C46 C47 C48 C53 . . . . -119(2) ?
    C59 C47 C48 C53 . . . . 4(3) ?
    C53 C48 C49 C50 . . . . 1(4) ?
    C47 C48 C49 C50 . . . . -177(2) ?
    C48 C49 C50 C51 . . . . 0(4) ?
    C49 C50 C51 C52 . . . . 1(4) ?
    C50 C51 C52 C53 . . . . -3(4) ?
    C51 C52 C53 C48 . . . . 4(4) ?
    C51 C52 C53 C54 . . . . 179(2) ?
    C49 C48 C53 C52 . . . . -3(4) ?
    C47 C48 C53 C52 . . . . 175(2) ?
    C49 C48 C53 C54 . . . . -179(2) ?
    C47 C48 C53 C54 . . . . -1(3) ?
    C52 C53 C54 C55 . . . . 5(4) ?
    C48 C53 C54 C55 . . . . -179(2) ?
    C52 C53 C54 C59 . . . . -179(2) ?
    C48 C53 C54 C59 . . . . -3(3) ?
    C59 C54 C55 C56 . . . . 3(3) ?
    C53 C54 C55 C56 . . . . 179(2) ?
    C54 C55 C56 C57 . . . . -4(4) ?
    C55 C56 C57 C58 . . . . 4(4) ?
    C56 C57 C58 C59 . . . . -4(4) ?
    C55 C54 C59 C58 . . . . -3(4) ?
    C53 C54 C59 C58 . . . . -180(2) ?
    C55 C54 C59 C47 . . . . -178(2) ?
    C53 C54 C59 C47 . . . . 5(3) ?
    C57 C58 C59 C54 . . . . 4(4) ?
    C57 C58 C59 C47 . . . . 178(2) ?
    C46 C47 C59 C54 . . . . 118(3) ?
    C48 C47 C59 C54 . . . . -5(3) ?
    C46 C47 C59 C58 . . . . -56(3) ?
    C48 C47 C59 C58 . . . . -180(2) ?
    C28B O8 C28A O9A . . . . -52(5) ?
    C27 O8 C28A O9A . . . . 7(8) ?
    C28B O8 C28A C29A . . . . 122(7) ?
    C27 O8 C28A C29A . . . . -179(3) ?
    O9A C28A C29A Cl1A . . . . -22(8) ?
    O8 C28A C29A Cl1A . . . . 165(4) ?
    C36B O11 C36A O12A . . . . -102(14) ?
    C35 O11 C36A O12A . . . . -30(10) ?
    C36B O11 C36A C37A . . . . 110(15) ?
    C35 O11 C36A C37A . . . . -179(6) ?
    C28A O8 C28B O9B . . . . 151(10) ?
    C27 O8 C28B O9B . . . . 11(8) ?
    C28A O8 C28B C29B . . . . -34(4) ?
    C27 O8 C28B C29B . . . . -174(4) ?
    O9B C28B C29B Cl1B . . . . 159(4) ?
    O8 C28B C29B Cl1B . . . . -17(6) ?
    C36A O11 C36B O12B . . . . 139(15) ?
    C35 O11 C36B O12B . . . . 19(7) ?
    C36A O11 C36B C37B . . . . -60(11) ?
    C35 O11 C36B C37B . . . . -179(4) ?
loop_
    _geom_hbond_atom_site_label_D
    _geom_hbond_atom_site_label_H
    _geom_hbond_atom_site_label_A
    _geom_hbond_site_symmetry_A
    _geom_hbond_distance_DH
    _geom_hbond_distance_HA
    _geom_hbond_distance_DA
    _geom_hbond_angle_DHA
    _geom_hbond_publ_flag
    C1 H1 O10 1_545 1.00 2.53 3.51(3) 169 yes
    C20 H20A O7 2_656 0.99 2.57 3.44(3) 146 yes
    C52 H52 O6 1_655 0.95 2.46 3.26(3) 142 yes
    C16 H16 Cg9 2_745 0.95 2.65 3.520(12) 152 yes
_shelx_hkl_file
;
   0   0   4   76.31   18.97
   0   0   4   82.43   10.64
   0   0   4   88.72    7.58
   0   0   4   76.23    9.77
   0   0   4   94.50    7.66
   0   0  -4   94.76    8.41
   0   0  -4  123.13   10.61
   0   0  -4   97.91    6.30
   0   0  -4   80.42    9.89
   0   0   5   36.68    7.12
   0   0   5   49.63    7.20
   0   0   5   44.06    6.68
   0   0   5   49.27    8.44
   0   0   5   37.62    7.47
   0   0  -5   37.09    3.46
   0   0  -5   40.94    5.24
   0   0  -5   46.20   10.38
   0   0   6  158.91   31.72
   0   0   6   87.91   16.94
   0   0   6   81.59   11.16
   0   0  -6  134.15   16.10
   0   0  -6   87.31   13.05
   0   0   7  153.32   20.89
   0   0   7  143.64   18.03
   0   0   7  149.64   12.93
   0   0   7  148.98   19.81
   0   0   7  150.47   22.21
   0   0  -7  134.74    9.96
   0   0  -7  144.28   24.85
   0   0  -7  146.24   20.58
   0   0   8  257.76   23.98
   0   0   8  257.77   52.72
   0   0   8  245.14   32.03
   0   0   8  263.60   26.27
   0   0   8  238.04   42.99
   0   0  -8  248.63   30.15
   0   0  -8  228.86   21.14
   0   0  -8  244.88   26.57
   0   0  -8  232.08   17.89
   0   0   9   -0.73    2.86
   0   0   9    1.00    1.83
   0   0   9    0.19    2.46
   0   0   9    0.32    3.50
   0   0   9   -0.81    4.52
   0   0  -9    1.08    1.32
   0   0  -9    0.75    4.09
   0   0  -9    0.05    1.86
   0   0  -9    0.20    0.88
   0   0  10   10.19    6.58
   0   0  10    1.33    1.78
   0   0  10    6.73    3.31
   0   0  10    3.90    2.27
   0   0  10    0.68    5.57
   0   0 -10    1.19    0.99
   0   0 -10    1.65    2.31
   0   0 -10    2.52    1.44
   0   0 -10    5.48    3.25
   0   0  11   61.98   13.92
   0   0  11   65.35    6.86
   0   0  11   68.14   11.67
   0   0  11   61.31   17.18
   0   0  11   67.63    8.68
   0   0  11   59.26    6.39
   0   0 -11   60.78    8.72
   0   0 -11   57.00    4.24
   0   0 -11   62.90    4.18
   0   0 -11   64.86   10.74
   0   0  12    3.75    1.63
   0   0  12    3.45    3.42
   0   0  12    0.84    3.18
   0   0  12   -0.33    3.49
   0   0  12    0.47    2.35
   0   0  12    4.53    4.16
   0   0 -12    1.96    1.14
   0   0 -12    2.83    3.44
   0   0 -12    1.58    0.77
   0   0 -12    6.12    3.09
   0   0  13    3.67    6.16
   0   0  13    5.26    2.68
   0   0  13    4.20    2.65
   0   0  13    5.20    2.90
   0   0  13    2.34    3.85
   0   0  13    7.29    4.96
   0   0 -13    6.17    2.67
   0   0 -13    5.73    3.77
   0   0  14   36.15    7.68
   0   0  14   15.73    3.39
   0   0  14   21.69    5.11
   0   0  14   25.98    8.93
   0   0  14   29.15    5.07
   0   0  14   29.55    7.35
   0   0 -14   29.08   10.45
   0   0 -14   27.37    5.07
   0   0  15   39.00    8.25
   0   0  15   17.91    3.49
   0   0  15   25.80    3.83
   0   0  15    0.51    7.75
   0   0 -15   35.30    7.95
   0   0  16   -4.76    6.20
   0   0  16    0.66    2.36
   0   0 -16    3.63    3.86
   0   0  17    0.02    4.76
   0   0  17    2.88    2.44
   0   0 -17    1.15    4.33
   0   0  18   11.37    4.20
   0   0  18    0.04    7.34
   0   0 -18   22.14    6.67
   0   0  19   -0.01   11.75
   0   0  19   15.12    6.65
   0   0 -19   15.73    7.32
   0   0  20   -0.11    6.72
   0   0  20   10.54    5.48
   0   0 -20   15.40    9.16
   0   0  21   10.71    6.98
   0   0  21   29.17    9.33
   0   0 -21   20.23    8.22
   0   0  22    1.32    3.33
   0   0  22   -5.49    4.42
   0   0 -22    3.12    3.96
   0   0  23   -0.17    1.93
   0   0  23   11.72    6.61
   0   0  24    6.36    8.39
   0   0  25   14.70    9.83
   0   0  26   -3.22    3.45
   0   1   2  242.06   24.70
   0   1   2  238.50   24.02
   0  -1   2  242.18   20.00
   0   1   2  240.24   13.87
   0   1   2  235.44   19.96
   0  -1   2  254.07   16.89
   0  -1   2  253.53   25.56
   0  -1   2  233.89   20.81
   0  -1   2  245.00   15.66
   0  -1   2  236.58   14.84
   0  -1  -2  236.85   20.47
   0  -1  -2  245.75   19.01
   0  -1  -2  240.74   33.11
   0  -1  -2  239.12   19.55
   0  -1  -2  243.84   13.61
   0   1  -2  241.48   20.41
   0   1  -2  232.74   12.91
   0   1  -2  254.96   27.40
   0  -1  -2  236.14   21.54
   0   1   3  291.32   27.37
   0  -1   3  296.47   17.96
   0   1   3  171.40   28.31
   0  -1   3  322.97   26.89
   0  -1   3  294.76   28.99
   0  -1   3  292.39   23.50
   0   1   3  302.24   26.76
   0   1   3  311.97   29.10
   0  -1   3  312.15   29.89
   0  -1   3  312.62   33.04
   0   1   3  293.67   22.25
   0  -1  -3  302.80   36.11
   0  -1  -3  296.54   21.17
   0   1  -3  286.17   17.48
   0  -1  -3  323.77   30.06
   0   1  -3  306.37   29.93
   0  -1  -3  301.33   26.03
   0  -1  -3  283.11   30.88
   0   1  -3  305.09   35.66
   0  -1   4  204.01   20.59
   0  -1   4  218.42   27.49
   0   1   4  184.88   25.29
   0  -1   4  187.23    9.77
   0   1   4  190.41   25.52
   0  -1   4  195.49   22.48
   0  -1   4  201.27   16.78
   0   1   4  191.84   19.94
   0   1   4  133.16   20.02
   0  -1   4  228.10   24.55
   0  -1   4  188.52   19.01
   0   1   4  174.00   10.79
   0  -1  -4  197.29   24.40
   0  -1  -4  171.21   19.15
   0  -1  -4  154.77   19.79
   0   1  -4  179.18    8.54
   0  -1  -4  195.74   24.85
   0   1  -4  187.14   20.03
   0  -1  -4  179.96   11.08
   0   1  -4  186.01   24.18
   0   1   5  390.16   49.44
   0   1   5  329.05   40.60
   0   1   5  302.64   27.60
   0  -1   5  286.23   45.10
   0  -1   5  424.67   45.32
   0   1   5  317.64   34.63
   0   1   5  318.87   40.58
   0  -1   5  328.74   54.40
   0  -1   5  318.46   43.57
   0  -1   5  286.56   18.74
   0  -1   5  307.51   35.23
   0  -1  -5  322.04   33.63
   0  -1  -5  299.21   28.47
   0  -1  -5  283.04   33.30
   0  -1  -5  289.54   30.49
   0   1  -5  350.72   41.15
   0   1  -5  316.43   43.57
   0  -1  -5  325.01   40.82
   0   1  -5  301.84   17.35
   0   1   6  549.85   71.79
   0  -1   6  541.87   61.13
   0   1   6  501.42   52.58
   0   1   6  546.05   80.17
   0  -1   6  509.29   78.90
   0   1   6  542.79   80.23
   0   1   6  508.88   70.46
   0  -1   6  530.18   75.38
   0  -1   6  542.72   92.02
   0  -1   6  528.65   43.89
   0  -1   6  527.31   80.99
   0   1  -6  545.20   66.40
   0  -1  -6  533.25   61.41
   0   1  -6  532.49   40.17
   0  -1  -6  536.48   84.49
   0   1  -6  519.32   69.77
   0  -1  -6  513.76   73.59
   0  -1  -6  523.70   65.05
   0  -1  -6  518.95   57.63
   0   1   7  209.12   39.19
   0   1   7  227.71   26.68
   0  -1   7  225.60   28.47
   0  -1   7  237.08   29.04
   0  -1   7  214.61   27.06
   0   1   7  228.69   24.10
   0   1   7  222.21   32.51
   0   1   7  212.77   15.60
   0  -1   7  231.04   33.24
   0  -1   7  231.14   25.11
   0  -1   7  222.53   25.69
   0   1  -7  220.78   31.59
   0  -1  -7  229.36   22.78
   0  -1  -7  211.74   31.67
   0  -1  -7  222.50   27.68
   0   1  -7  210.56   27.24
   0  -1  -7  218.85   21.69
   0   1  -7  215.14   11.31
   0  -1  -7  223.93   23.69
   0   1   8   28.97    5.06
   0  -1   8   31.37    4.91
   0  -1   8   26.44    3.78
   0  -1   8   33.35    6.46
   0  -1   8   27.28    4.87
   0   1   8   22.71    2.45
   0   1   8   33.73    5.94
   0   1   8   31.23    7.66
   0  -1   8   32.65    5.33
   0  -1   8   30.25    6.52
   0   1   8   32.66    6.25
   0  -1  -8   29.26    3.67
   0   1  -8   24.71    1.24
   0  -1  -8   27.96    4.42
   0   1  -8   23.04    7.12
   0  -1  -8   18.66    8.19
   0  -1  -8   25.88    3.99
   0   1  -8   28.06    6.20
   0   1  -8   23.10    1.26
   0   1   9    0.97   10.10
   0  -1   9   41.94   12.20
   0   1   9   31.44   13.10
   0  -1   9   34.29    8.36
   0   1   9   41.98    8.84
   0  -1   9   33.68    5.24
   0   1   9   32.18    2.92
   0  -1   9   31.00    4.68
   0  -1   9   30.09    6.26
   0  -1   9   30.55   11.08
   0   1   9   29.93    7.05
   0  -1  -9   36.39    6.51
   0   1  -9   35.14    7.56
   0   1  -9   27.69    1.23
   0   1  -9   38.01    7.16
   0  -1  -9   30.37    3.74
   0  -1  -9   26.87    9.17
   0  -1  -9   31.02    5.06
   0   1  -9   29.18    1.25
   0  -1  10   68.01    9.07
   0  -1  10   70.91   12.34
   0   1  10   73.43    6.27
   0  -1  10   79.66   13.94
   0   1  10   88.53   11.38
   0   1  10   80.64   17.26
   0   1  10   71.98   18.68
   0   1  10   76.68   15.08
   0  -1  10   89.15   10.47
   0  -1  10   86.18   10.13
   0  -1  10   79.87   24.13
   0  -1 -10   88.14   11.06
   0  -1 -10   92.51   10.25
   0  -1 -10   73.85   11.62
   0   1 -10   70.11   21.33
   0   1 -10   78.36   15.35
   0  -1 -10   89.40   11.16
   0  -1  11   29.99    5.07
   0  -1  11   52.52   11.87
   0   1  11   22.54    8.14
   0  -1  11   -8.29   11.86
   0  -1  11   27.79    5.01
   0   1  11   39.55   16.73
   0   1  11   33.94    6.68
   0  -1  11   30.13   13.07
   0   1  11   21.22    4.28
   0  -1  11   37.00    7.96
   0  -1 -11   30.22    7.61
   0  -1 -11   11.08   10.33
   0   1 -11   48.30    9.19
   0  -1 -11   29.49    4.78
   0  -1 -11   28.45    5.19
   0   1 -11   25.23    5.86
   0   1  12    3.27    4.46
   0  -1  12   -0.21    4.26
   0   1  12    8.42    4.90
   0  -1  12    5.01    2.43
   0  -1  12    4.64    4.08
   0  -1  12    3.24    2.46
   0   1  12    2.99    1.30
   0  -1  12    5.89    2.24
   0   1  12    7.78    6.17
   0  -1  12    7.53    3.54
   0   1  12    2.66    1.30
   0   1  12    6.66    3.18
   0  -1 -12    9.25    3.12
   0  -1 -12    3.03    2.43
   0   1 -12    8.00    3.87
   0  -1 -12    5.84    1.47
   0   1 -12    6.00    2.51
   0  -1 -12    4.95    4.03
   0  -1  13   27.64   11.03
   0   1  13   17.70    2.61
   0  -1  13   28.22    6.24
   0   1  13   36.62    8.49
   0   1  13   31.45    5.03
   0  -1  13    0.69   11.70
   0  -1  13   -0.08    6.27
   0   1  13   41.25    7.06
   0   1  13   34.17    5.80
   0  -1  13   22.31    3.93
   0   1  13   14.84    3.34
   0  -1  13   31.28    6.28
   0  -1 -13   25.00    4.77
   0   1 -13   22.98   10.76
   0  -1 -13   17.18    8.37
   0  -1 -13   22.46    2.57
   0  -1 -13   23.47    2.72
   0   1 -13   22.57    6.90
   0  -1  14    7.59    6.56
   0  -1  14   -0.62    9.54
   0  -1  14   23.43    4.80
   0  -1  14   39.27    8.22
   0   1  14   51.55   15.31
   0   1  14   32.27    6.17
   0  -1  14   28.24    5.09
   0  -1  14   35.08    7.51
   0   1  14   34.41    8.74
   0   1  14   42.37    7.07
   0   1 -14   40.65    9.23
   0  -1 -14   28.91    5.63
   0  -1 -14   30.61    6.89
   0   1 -14   26.12    5.66
   0  -1  15   -0.10    2.94
   0  -1  15   -2.08    2.03
   0   1  15   -0.21    2.60
   0   1  15   -3.00    3.74
   0  -1  15    0.43    3.30
   0  -1  15    0.54    2.71
   0   1 -15   -1.77    6.04
   0   1 -15   -0.47    3.52
   0  -1 -15    0.02    2.97
   0   1  16   -0.04    4.12
   0  -1  16    0.03    2.90
   0   1  16   -0.15    2.55
   0  -1  16    0.88    2.62
   0  -1  16    0.01    5.34
   0   1 -16   -1.59    3.76
   0  -1 -16    2.34    3.07
   0   1  17   -0.04    8.42
   0  -1  17    0.01    4.78
   0  -1  17   10.23    3.99
   0   1  17    0.85    3.48
   0  -1  17    0.50    2.11
   0  -1 -17   10.52    6.29
   0   1 -17   21.25    7.84
   0  -1  18   -0.07    3.49
   0  -1  18    0.23    1.59
   0  -1  18   -2.25    1.93
   0   1  18    2.33    4.13
   0   1  18   -0.15    4.29
   0  -1 -18    5.19    3.27
   0   1 -18   -1.43    3.94
   0   1  19    0.02    6.82
   0   1  19   13.37    4.18
   0  -1  19   -0.22    5.65
   0  -1  19    5.87    3.00
   0  -1 -19    8.70    5.24
   0   1 -19   15.49    6.38
   0  -1  20   -0.07    6.77
   0   1  20    0.07    8.61
   0   1  20    3.12    3.32
   0  -1  20    1.78    2.27
   0   1 -20   -3.03    7.69
   0  -1 -20    2.42    4.16
   0   1  21   -1.83    5.66
   0   1  21    1.39    3.38
   0  -1  21    5.58    4.79
   0   1 -21    2.49    5.55
   0  -1 -21    4.98    4.05
   0  -1  22    0.55    4.09
   0   1  22   -1.59    2.83
   0   1  22    8.29    5.29
   0  -1 -22    6.46    5.68
   0  -1  23    8.69    4.43
   0   1  23    2.21    2.80
   0   1  23    6.12    5.68
   0   1  24   -0.42    1.78
   0   1  24    0.81    4.39
   0  -1  24    2.83    3.20
   0   1  25    1.91    4.35
   0   1  25    1.86    1.17
   0  -1  25    2.40    3.08
   0   1  26    0.26    3.11
   0  -2   0 1080.82  187.28
   0   2   0 1128.50  173.07
   0  -2   0 1099.17  157.87
   0  -2   0 1121.21  159.82
   0  -2   0 1068.07  167.42
   0  -2   0 1120.80  129.14
   0  -2   0 1146.40  170.13
   0  -2   1  793.49   97.61
   0  -2   1  788.85  103.53
   0  -2   1  805.76  124.55
   0   2   1  814.85  129.94
   0  -2   1  815.82   99.01
   0   2   1  794.74   96.57
   0   2   1  824.19   92.70
   0  -2   1  819.77  107.55
   0  -2  -1  829.66  109.61
   0  -2  -1  799.54  118.21
   0   2  -1  773.55  101.25
   0  -2  -1  807.46  108.29
   0  -2  -1  848.39   99.57
   0  -2  -1  816.86   92.51
   0  -2  -1  803.69  101.36
   0   2  -1  809.39  106.99
   0  -2   2 1022.51  146.10
   0  -2   2  963.19  111.25
   0  -2   2 1019.54  117.66
   0   2   2 1032.27  150.92
   0  -2   2  996.08  140.16
   0   2   2 1054.74  150.08
   0  -2   2 1037.59  155.14
   0   2   2 1007.03  157.33
   0  -2   2 1008.84  166.63
   0   2   2  976.10  140.83
   0  -2   2 1026.24  181.32
   0  -2   2 1019.52  143.62
   0  -2  -2 1005.07  151.64
   0  -2  -2  991.76  174.10
   0  -2  -2  976.08  191.06
   0  -2  -2 1011.06  140.38
   0  -2  -2 1020.32  129.49
   0  -2  -2 1036.86  138.47
   0   2   3   32.83    8.12
   0  -2   3   34.45    4.68
   0   2   3   70.92    8.16
   0  -2   3   50.76    7.19
   0   2   3   46.85    9.59
   0  -2   3   78.34   12.20
   0  -2   3   36.72    3.16
   0  -2   3   32.48    3.90
   0   2   3   36.84    5.34
   0  -2   3   60.04    9.49
   0  -2   3   34.82    4.35
   0  -2   3   40.32    6.33
   0  -2  -3   39.15    3.33
   0   2  -3   47.14    8.18
   0  -2  -3   35.37    6.62
   0  -2  -3   46.21    6.54
   0  -2  -3   31.72   12.32
   0  -2   4  454.31   46.52
   0   2   4  436.22   47.50
   0   2   4  442.51   55.22
   0  -2   4  432.28   60.31
   0  -2   4  505.37   53.69
   0  -2   4  441.71   54.68
   0  -2   4  440.91   34.96
   0  -2   4  441.94   66.72
   0   2   4  409.84   35.00
   0   2   4  438.13   48.29
   0  -2   4  409.29   37.20
   0   2   4  442.89   51.90
   0  -2  -4  415.98   65.70
   0  -2  -4  437.80   47.20
   0  -2  -4  443.70   51.32
   0  -2  -4  400.80   57.25
   0  -2  -4  423.66   33.96
   0   2  -4  441.52   52.80
   0   2   5  408.88   63.82
   0   2   5  412.80   37.94
   0  -2   5  397.45   48.94
   0  -2   5  426.85   36.78
   0  -2   5  444.02   49.31
   0  -2   5  395.33   41.87
   0   2   5  395.24   65.90
   0  -2   5  410.61   40.74
   0  -2   5  443.13   70.52
   0  -2   5  422.31   29.94
   0   2   5  414.82   62.61
   0  -2   5  528.92   68.39
   0   2   5  392.27   56.18
   0  -2  -5  450.42   50.24
   0   2  -5  429.72   51.00
   0  -2  -5  451.26   65.87
   0   2  -5  397.73   51.02
   0  -2  -5  416.83   56.83
   0  -2  -5  419.22   46.56
   0  -2  -5  422.10   35.69
   0  -2   6  452.34   56.17
   0  -2   6  442.28   53.73
   0  -2   6  442.61   49.54
   0  -2   6  459.26   55.10
   0  -2   6  313.31   23.21
   0   2   6  444.60   53.07
   0   2   6  451.60   57.80
   0   2   6  439.34   39.07
   0  -2   6  431.06   46.49
   0   2   6  464.34   53.24
   0   2   6  438.44   53.09
   0  -2   6  431.37   54.45
   0  -2  -6  446.91   48.97
   0  -2  -6  433.13   57.48
   0   2  -6  433.91   52.25
   0   2  -6  422.44   67.61
   0  -2  -6  427.21   36.82
   0  -2  -6  470.33   62.97
   0  -2  -6  446.65   51.03
   0  -2   7  110.26   13.94
   0  -2   7   98.23    9.77
   0   2   7  108.43   21.52
   0  -2   7  101.85   13.78
   0  -2   7   97.03   10.69
   0   2   7  105.67   13.21
   0   2   7  104.61   13.61
   0   2   7  105.45   11.78
   0   2   7  102.69    6.08
   0  -2   7   87.88   12.43
   0  -2   7   95.39   10.65
   0  -2  -7  103.70   15.27
   0   2  -7  105.80   14.17
   0  -2  -7  103.59   13.76
   0  -2  -7  104.26   11.67
   0  -2  -7  101.67   11.77
   0   2  -7   96.37   11.27
   0  -2  -7   93.41    5.78
   0  -2   8   68.29   13.79
   0   2   8   81.76   14.52
   0  -2   8   77.34   13.88
   0   2   8   71.01   20.95
   0   2   8   81.90   10.91
   0  -2   8   92.00   15.53
   0  -2   8   82.61   10.60
   0  -2   8   96.53   13.25
   0  -2   8   84.81   11.59
   0   2   8   88.07   13.00
   0   2   8   92.33    5.99
   0   2  -8   81.94   14.03
   0  -2  -8   87.18   10.98
   0   2  -8   75.53   10.21
   0  -2  -8   93.97   10.09
   0  -2  -8   92.76   11.91
   0  -2  -8   87.01    7.01
   0  -2  -8   81.33   10.94
   0  -2   9   43.56    6.32
   0  -2   9   49.90   12.54
   0   2   9   46.56    8.58
   0  -2   9   47.66   11.30
   0  -2   9   41.70    6.23
   0  -2   9   39.58   10.51
   0  -2   9   44.04    6.80
   0   2   9   38.31   10.73
   0   2   9   43.98    4.74
   0   2   9   45.85    9.82
   0   2   9   41.72    9.30
   0  -2  -9   46.49   10.27
   0  -2  -9   55.36    6.24
   0  -2  -9   51.02    7.72
   0  -2  -9   42.04    6.79
   0   2  -9   41.97    9.00
   0   2  -9   36.56    9.61
   0  -2  10   25.80    5.07
   0   2  10   29.61    6.22
   0   2  10   31.75    7.55
   0  -2  10   34.29    8.05
   0   2  10   18.53    2.04
   0  -2  10   21.05    7.84
   0  -2  10   11.75    4.12
   0   2  10   20.82    7.85
   0  -2  10   25.17    5.67
   0   2  10   25.68    7.29
   0  -2  10   22.79    8.01
   0  -2 -10   31.76    5.30
   0  -2 -10   14.64    7.01
   0   2 -10   24.19    7.51
   0  -2 -10   25.96    3.97
   0   2 -10   18.40    4.45
   0  -2 -10   15.24    5.56
   0   2  11    3.42    3.51
   0  -2  11    1.58    2.42
   0  -2  11    0.09    2.28
   0   2  11    1.38    4.83
   0  -2  11    2.18    2.48
   0   2  11    1.45    3.33
   0  -2  11    1.08    2.47
   0  -2  11   -0.66    3.70
   0   2  11    0.52    2.68
   0  -2  11    1.72    3.43
   0  -2 -11   -0.09    2.06
   0  -2 -11    1.23    3.12
   0  -2 -11    1.91    1.73
   0  -2 -11   -0.46    2.24
   0   2 -11    1.75    3.21
   0   2 -11    2.89    2.02
   0  -2  12    2.54    2.33
   0   2  12   -0.35    3.40
   0  -2  12   -0.37    2.37
   0   2  12    0.60    5.16
   0  -2  12    2.06    3.64
   0   2  12    2.72    3.20
   0  -2  12    0.25    2.41
   0  -2  12   -0.05    2.18
   0   2  12    2.72    2.78
   0  -2  12    4.22    5.17
   0   2 -12   -1.52    3.19
   0  -2 -12   -0.30    2.23
   0  -2 -12    0.08    2.82
   0  -2 -12    0.24    2.10
   0   2 -12    0.81    2.15
   0  -2  13   10.33    6.00
   0   2  13   11.16    5.55
   0   2  13   11.69    3.89
   0  -2  13    0.17    5.71
   0  -2  13   13.55    3.83
   0  -2  13    8.74    4.19
   0   2  13   13.66    4.49
   0   2  13   14.65    5.48
   0  -2  13   11.96    3.98
   0  -2 -13    0.00    5.54
   0  -2 -13   11.90    4.34
   0   2 -13   15.83    8.51
   0   2 -13    9.15    5.98
   0  -2 -13   12.30    2.46
   0  -2 -13   12.22    3.82
   0  -2  14    3.29    2.40
   0   2  14    2.86    4.06
   0   2  14   -1.00    2.71
   0   2  14    3.21    4.70
   0  -2  14    0.17    2.79
   0  -2  14    0.29    1.85
   0  -2  14    1.56    3.09
   0  -2 -14    1.00    1.52
   0  -2 -14    1.43    1.71
   0   2 -14   -0.88    4.12
   0   2 -14    0.71    4.06
   0  -2 -14   -0.01    3.81
   0   2  15   -0.71    4.11
   0   2  15    2.31    3.11
   0  -2  15    1.15    2.89
   0  -2  15   -0.04    2.45
   0  -2  15    0.16    1.76
   0  -2 -15    1.37    1.26
   0  -2 -15    0.13    1.53
   0  -2 -15    0.08    2.55
   0   2 -15    1.04    3.98
   0   2  16    0.38    5.74
   0   2  16    8.09    4.96
   0  -2  16   -0.12    2.68
   0  -2  16    0.00    2.22
   0  -2  16    5.26    3.60
   0  -2 -16   10.16    3.28
   0   2 -16    1.77    4.98
   0  -2  17   10.10    4.17
   0   2  17   10.77    6.32
   0  -2  17   -0.05    4.72
   0   2  17    1.92    5.10
   0  -2  17    3.26    2.52
   0   2 -17   20.66    6.02
   0  -2 -17    8.86    4.02
   0  -2  18   -2.50    3.60
   0   2  18    2.83    5.41
   0  -2  18    0.49    3.84
   0  -2  18    3.55    2.09
   0   2  18   -0.15    6.00
   0   2 -18    3.97    8.18
   0  -2 -18    3.81    3.32
   0  -2  19    0.52    5.30
   0   2  19    1.07    3.69
   0   2  19    3.71    7.65
   0  -2  19    0.45    3.44
   0   2 -19    0.79    5.18
   0  -2 -19    1.78    3.08
   0  -2  20    2.42    2.44
   0   2  20   10.66    3.97
   0   2  20    1.75    5.92
   0  -2  20    5.50    3.98
   0  -2 -20   -0.91    3.71
   0  -2  21    0.84    2.06
   0   2  21    9.43    5.31
   0  -2  21    4.71    3.40
   0   2  21   -0.89    5.22
   0  -2 -21   -1.25    4.70
   0  -2  22    0.58    2.96
   0   2  22   -1.22    3.02
   0   2  22   14.53    7.54
   0  -2 -22    1.91    2.87
   0   2  23    2.39    2.41
   0  -2  23   -1.71    2.58
   0   2  23  -11.62    6.53
   0   2  24    2.32    3.14
   0  -2  24   -4.15    3.40
   0   2  24    5.62    4.32
   0   2  25   -3.59    1.31
   0   2  25    6.77    7.04
   0   2  26    3.25    5.49
   0   3   0   -0.28    3.39
   0  -3   0    0.64    1.36
   0  -3   0    0.21    2.03
   0  -3   0   -0.61    2.67
   0  -3   0    0.29    2.00
   0  -3   0   -0.61    1.34
   0  -3   0    1.10    1.51
   0   3   1  125.12    7.24
   0  -3   1  114.13   12.80
   0  -3   1  131.06   11.15
   0  -3   1  131.55   20.27
   0  -3   1  139.50   18.83
   0  -3   1  139.52   15.71
   0   3   1  120.13    7.42
   0   3   1  133.72   15.68
   0  -3   1  129.08   16.74
   0   3   1  121.52   14.78
   0  -3  -1  134.03   10.47
   0  -3  -1  136.54   16.62
   0  -3  -1  124.77   13.95
   0  -3  -1  131.61   16.46
   0  -3   2   44.84    5.71
   0  -3   2   44.16    4.46
   0   3   2   48.08    7.40
   0   3   2   46.01    4.45
   0  -3   2   41.22    4.38
   0  -3   2   45.49    6.87
   0   3   2   44.31    4.22
   0  -3   2   44.37    8.37
   0   3   2   37.98    5.84
   0  -3   2   52.49   10.20
   0  -3  -2   38.48    3.57
   0  -3  -2   40.36    6.81
   0  -3  -2   45.01   10.03
   0  -3  -2   41.68   12.88
   0  -3  -2   44.21    6.64
   0   3   3   80.13    8.98
   0   3   3   84.35    7.47
   0   3   3   92.54   12.09
   0  -3   3   96.95   11.98
   0  -3   3  108.70    7.44
   0  -3   3  102.24   15.53
   0  -3   3   78.10    8.19
   0  -3   3  107.73   12.53
   0  -3   3   92.35    9.39
   0   3   3   76.62    9.00
   0  -3  -3   92.44    6.34
   0  -3  -3  105.69   17.89
   0  -3  -3   75.90    7.13
   0  -3  -3   83.91   10.29
   0  -3  -3  102.63   14.55
   0  -3   4   52.33    6.58
   0  -3   4   39.88    4.34
   0   3   4   59.34    4.97
   0  -3   4   55.07    5.17
   0   3   4   38.72    4.69
   0  -3   4   56.88   12.24
   0  -3   4   39.79    2.21
   0  -3   4   44.38    4.76
   0   3   4   53.61    8.08
   0  -3   4   56.11    5.89
   0   3   4   48.72    5.14
   0   3   4   56.79    4.74
   0  -3   4   42.60    1.90
   0  -3  -4   36.48    4.02
   0  -3  -4   43.10    8.65
   0  -3  -4   50.23    6.86
   0  -3  -4   49.68   10.11
   0  -3  -4   52.55    7.88
   0  -3   5   17.45    3.17
   0  -3   5   26.58    5.65
   0  -3   5   19.78    1.86
   0   3   5   25.32    5.06
   0  -3   5   22.34    6.93
   0   3   5   16.57    2.57
   0   3   5   27.89    5.79
   0  -3   5   15.65    2.50
   0  -3   5   20.19    4.14
   0   3   5   33.73    3.65
   0  -3   5   28.05    6.82
   0  -3   5   24.04    3.50
   0  -3   5   19.94    1.54
   0   3   5   30.70    3.52
   0  -3  -5   24.74    5.47
   0  -3  -5   27.40    5.96
   0  -3  -5   18.03    2.12
   0  -3  -5   24.59    4.60
   0  -3  -5   25.98    3.20
   0   3   6  147.09   16.01
   0   3   6  133.92   20.49
   0   3   6  130.63   13.16
   0  -3   6   98.60   12.51
   0   3   6  101.31    9.08
   0  -3   6  124.02   18.81
   0  -3   6  133.37   17.46
   0  -3   6  126.46   16.66
   0  -3   6  132.86   29.71
   0  -3   6  189.90   32.96
   0   3   6  238.06   26.45
   0  -3   6   91.19   11.85
   0  -3  -6  155.87   25.32
   0  -3  -6  109.09    7.62
   0  -3  -6  149.84   17.30
   0  -3  -6  147.47   18.87
   0  -3  -6  141.07   18.44
   0   3   7   25.63   10.01
   0  -3   7   27.82   10.33
   0  -3   7    8.12    6.49
   0   3   7   18.16    2.09
   0  -3   7   36.39    8.94
   0   3   7   31.71    4.93
   0  -3   7   19.44    2.94
   0  -3   7   31.57    9.35
   0  -3   7   16.41    3.72
   0   3   7   22.30    4.78
   0   3   7   25.29    5.18
   0  -3   7   27.30    3.83
   0  -3  -7   21.12    6.28
   0   3  -7   24.44    6.39
   0  -3  -7   31.41    6.12
   0  -3  -7   36.47    8.43
   0  -3  -7   27.58    5.40
   0  -3   8   46.32   12.54
   0  -3   8   28.30    3.75
   0  -3   8   34.87    6.28
   0   3   8   39.30    5.38
   0  -3   8   46.38   12.83
   0   3   8   43.41    8.10
   0   3   8   45.96    6.68
   0  -3   8   25.75    5.04
   0  -3   8   36.04    7.37
   0   3   8   43.14    6.66
   0  -3  -8   46.50   11.65
   0  -3  -8   45.36    9.86
   0   3  -8   45.80    8.09
   0  -3  -8   37.85   10.13
   0  -3  -8   33.16    5.16
   0   3   9  186.02   22.28
   0  -3   9   98.09   12.82
   0  -3   9  192.23   32.91
   0   3   9  179.22   27.13
   0   3   9  181.96   20.32
   0  -3   9   95.13   15.79
   0  -3   9  181.00   22.13
   0   3   9  167.90   19.31
   0  -3   9  180.48   30.89
   0  -3   9  109.57   15.63
   0  -3  -9  141.29   15.26
   0  -3  -9  179.96   25.53
   0  -3  -9  167.63   21.61
   0   3  -9  171.91   22.06
   0  -3  -9  179.67   19.18
   0  -3  10    9.85    3.59
   0   3  10   23.70    4.68
   0  -3  10   28.72    9.12
   0   3  10   28.00    6.05
   0   3  10   27.23    5.38
   0  -3  10   25.80    6.38
   0   3  10   26.92    5.26
   0  -3  10   25.19    5.65
   0  -3  10    7.16    4.45
   0   3 -10   27.54    9.61
   0  -3 -10   23.54    4.62
   0  -3 -10   24.60    5.17
   0  -3 -10   27.72    5.19
   0   3 -10   21.48    4.14
   0  -3 -10   17.38    3.43
   0  -3  11   36.35    6.69
   0  -3  11   13.24    5.85
   0  -3  11   35.13    7.33
   0   3  11   40.70    7.63
   0  -3  11   38.49    7.07
   0  -3  11   21.04    4.20
   0  -3  11   19.71    4.87
   0   3  11   35.07    7.15
   0   3  11   31.99    8.22
   0   3  11   33.18   10.08
   0  -3 -11   25.89    4.37
   0  -3 -11   38.02    5.71
   0   3 -11   41.56   11.74
   0   3 -11   29.02    5.54
   0  -3 -11   36.72    5.24
   0  -3 -11   37.02    6.58
   0   3  12   19.99    5.88
   0   3  12   12.57    5.78
   0  -3  12   12.30    6.57
   0  -3  12   22.32    5.46
   0   3  12   13.61    5.16
   0  -3  12   17.91    7.47
   0   3  12   14.60    8.33
   0  -3  12    8.05    2.82
   0  -3  12    0.95    4.64
   0  -3 -12   25.73    4.48
   0  -3 -12   14.46    4.56
   0   3 -12   16.40    9.37
   0  -3 -12    0.11    4.85
   0   3 -12   13.28    3.91
   0  -3 -12   21.74    3.55
   0   3  13   44.32    8.04
   0  -3  13   10.80    4.56
   0   3  13   21.15    8.07
   0   3  13   21.61    7.73
   0  -3  13   41.34    6.61
   0   3 -13   22.56    5.93
   0   3 -13   36.56    8.91
   0  -3 -13   24.22    4.69
   0  -3 -13   38.51    5.95
   0  -3  14    0.60    3.11
   0  -3  14   -0.62    4.32
   0   3  14    0.64    4.85
   0   3  14   17.32    4.81
   0  -3  14    9.36    3.90
   0  -3 -14   21.20    4.57
   0   3 -14    1.17    5.16
   0  -3 -14    0.18    2.67
   0  -3  15   -0.16    3.07
   0  -3  15   -0.94    2.63
   0   3  15    0.48    3.88
   0   3  15   17.68    6.24
   0   3 -15   -0.69    4.46
   0  -3 -15    0.06    2.22
   0  -3 -15    1.97    3.48
   0  -3  16    6.54    2.38
   0   3  16   23.96    8.33
   0  -3  16   -0.06    4.38
   0   3  16   19.72    6.00
   0  -3 -16    0.70    3.06
   0  -3 -16   10.98    3.19
   0   3  17    1.52    8.00
   0  -3  17   -0.41    3.41
   0   3  17    6.24    4.57
   0  -3 -17    5.18    2.70
   0   3  18    3.25    4.76
   0  -3  18    0.02    2.80
   0   3  18    2.24    5.93
   0   3  19    4.96    4.25
   0   3  19    0.72    5.29
   0  -3  19    0.71    4.44
   0  -3  20    0.72    2.66
   0   3  20    6.44    5.89
   0   3  20    3.33    5.08
   0   3  21   -0.40    4.00
   0  -3  21   -5.70    2.63
   0   3  21   -2.14    5.40
   0   3  22   -2.20    2.94
   0   3  22   -0.56    4.28
   0  -3  22    2.58    1.98
   0  -3  23    1.57    2.47
   0   3  23    1.82    7.05
   0   3  23    3.26    2.98
   0   3  24    5.33    2.62
   0   3  24    2.30    7.29
   0   3  25    2.78    3.37
   0   4   0  185.12   21.34
   0  -4   0  165.09   15.51
   0  -4   0  166.09   26.11
   0  -4   0  160.42   18.76
   0  -4   0  139.13   16.20
   0  -4   0  145.67   19.56
   0  -4   0  166.31   26.21
   0   4   1   13.56    4.95
   0  -4   1   20.45    5.03
   0  -4   1   20.67    2.70
   0  -4   1   15.18    2.83
   0  -4   1   16.77    6.74
   0  -4   1   19.28    7.57
   0  -4   1   13.25    5.93
   0  -4   1   13.10    4.75
   0  -4  -1   14.68    3.93
   0  -4  -1   15.64    7.18
   0  -4  -1   14.51    4.00
   0  -4  -1   20.08    3.81
   0  -4  -1   15.41    2.87
   0  -4  -1   17.42    4.49
   0  -4   2  164.94   17.61
   0  -4   2  146.29   17.82
   0  -4   2  167.25   21.46
   0  -4   2  160.21   18.49
   0  -4   2  161.55   14.14
   0   4   2  121.57    5.96
   0   4   2  169.74   28.85
   0  -4   2  149.24   13.32
   0  -4   2  157.88   17.70
   0   4   2  125.14    6.68
   0  -4  -2  166.37   17.58
   0  -4  -2  127.88   15.63
   0  -4  -2  127.59   12.82
   0  -4  -2  104.59   15.30
   0  -4  -2  151.48   19.41
   0  -4  -2  162.60   17.50
   0  -4   3   26.30    5.52
   0  -4   3   33.43    9.06
   0   4   3   27.62    2.91
   0   4   3   33.61    6.29
   0   4   3   30.24    2.89
   0  -4   3   27.53    4.63
   0  -4   3   28.36    5.31
   0  -4   3   37.63    4.79
   0  -4   3   33.32    5.56
   0  -4  -3   32.24    6.03
   0  -4  -3   20.22    2.77
   0  -4  -3   31.28    6.74
   0  -4  -3   34.93    5.56
   0  -4  -3   23.30    3.12
   0  -4   4  202.92   19.94
   0  -4   4  183.41   20.14
   0  -4   4  224.07   28.62
   0  -4   4  206.01   21.68
   0   4   4  170.77   14.70
   0  -4   4  165.63   18.15
   0   4   4  171.83   17.27
   0  -4   4  193.23   31.37
   0  -4   4  291.55   34.68
   0   4   4  226.18   27.78
   0  -4  -4  218.53   31.97
   0  -4  -4  230.35   26.41
   0  -4  -4  220.05   40.16
   0   4   5  110.04   10.04
   0  -4   5  143.30   15.32
   0  -4   5  172.97   30.02
   0  -4   5   70.67    9.34
   0  -4   5  133.97   18.98
   0  -4   5  115.19   14.99
   0  -4   5  115.77   12.96
   0   4   5  117.44   27.22
   0   4   5  111.00   10.04
   0  -4  -5  100.89   16.39
   0  -4  -5  125.46   22.65
   0  -4  -5  140.30   18.87
   0  -4  -5  148.18   16.59
   0   4   6   19.84    3.13
   0  -4   6   19.71    4.27
   0  -4   6   30.05    6.10
   0  -4   6   34.68    6.71
   0  -4   6   29.58    4.78
   0   4   6   18.56    3.21
   0  -4   6   26.49    3.76
   0   4   6   30.53    6.28
   0  -4  -6   33.21    5.44
   0  -4  -6   37.22    6.03
   0  -4  -6   17.61    3.93
   0  -4  -6   32.49   10.74
   0  -4   7   44.76   11.93
   0   4   7   39.59    7.38
   0  -4   7   25.95    6.41
   0  -4   7   21.89    7.45
   0   4   7   33.23    4.17
   0  -4   7   37.85    7.06
   0   4   7   32.47    6.24
   0  -4   7   43.12    5.91
   0  -4  -7   43.50    7.22
   0  -4  -7   40.69    7.94
   0  -4  -7   43.89    6.07
   0  -4  -7   21.60    3.42
   0  -4   8   52.55    7.11
   0  -4   8   83.57   18.14
   0   4   8   62.01    7.81
   0  -4   8   90.98   17.00
   0  -4   8   84.74   15.36
   0   4   8   49.94    7.07
   0   4   8   62.05    7.78
   0   4   8   83.71   11.84
   0  -4  -8   98.64   10.50
   0  -4  -8   50.29    5.76
   0  -4  -8   99.27   11.29
   0  -4  -8   84.19   12.57
   0  -4   9   48.98    8.50
   0   4   9   38.91    7.92
   0  -4   9   13.92    6.98
   0  -4   9   47.36   11.16
   0   4   9   22.09    4.55
   0  -4   9   40.95    8.33
   0   4   9   34.82    8.16
   0   4   9   41.63   12.82
   0  -4  -9   46.47   12.50
   0  -4  -9   46.74    7.02
   0  -4  -9   45.01    6.67
   0   4  10    4.42    4.04
   0  -4  10    1.62    3.91
   0   4  10    5.03    4.21
   0  -4  10   10.88    4.01
   0   4  10    2.99    6.48
   0  -4  10    4.38    2.15
   0  -4 -10    1.11    4.79
   0  -4 -10    2.57    3.64
   0   4  11    3.55    4.03
   0  -4  11   -0.23    2.95
   0   4  11    3.65    2.69
   0   4  11    1.08    4.18
   0  -4  11    2.13    5.39
   0  -4 -11    3.72    3.52
   0  -4  12    2.31    5.38
   0   4  12   -0.83    3.96
   0  -4  12    1.64    1.68
   0   4  12    2.77    2.89
   0  -4 -12    1.59    3.20
   0  -4  13   -1.95    5.90
   0  -4  13    7.54    2.76
   0   4  13   22.86    5.21
   0   4  13   36.63    6.67
   0  -4 -13   22.44    7.97
   0   4  14   15.46    5.01
   0  -4  14    0.29    5.09
   0   4  14   20.49    6.25
   0  -4 -14    0.85    6.85
   0   4  15   -1.31    6.67
   0  -4  15   -0.89    3.78
   0   4  15   12.66    5.51
   0  -4 -15    0.28    2.94
   0   4  16   13.82    5.59
   0  -4  16    1.69    7.98
   0   4  16   25.49    6.20
   0  -4 -16    1.04    4.19
   0  -4  17    0.29    6.87
   0   4  17   16.21    5.58
   0   4  17   12.26    5.11
   0  -4 -17    0.05    3.23
   0  -4  18    9.02    4.18
   0   4  18    7.83    8.10
   0   4  18    6.90    5.37
   0  -4 -18    1.72    4.14
   0   4  19    6.22    6.66
   0   4  19    4.67    4.36
   0  -4  19    0.14    3.41
   0   4  20    4.18    6.88
   0   4  20    8.93    4.74
   0  -4  20    1.34    3.37
   0   4  21    5.51    4.15
   0  -4  21    6.24    4.56
   0   4  21    0.55    4.67
   0   4  22    5.48    3.94
   0   4  22    9.71    6.89
   0  -4  22    4.64    4.33
   0   4  23    5.72    4.93
   0  -4  23    1.08    1.72
   0   4  23    1.61    2.79
   0   4  24    1.45    1.73
   0   4  24   -3.16    3.58
   0  -5   0    2.09    2.13
   0  -5   0    0.36    3.86
   0  -5   0    0.12    1.05
   0  -5   0   -0.24    2.04
   0  -5   0    0.71    2.13
   0  -5   0    0.02    1.29
   0  -5   0   -0.23    1.38
   0  -5   1    0.13    2.29
   0  -5   1    8.08    2.12
   0  -5   1    6.57    3.20
   0  -5   1    4.49    2.65
   0  -5   1    5.39    3.18
   0  -5   1    7.72    2.67
   0  -5   1    0.14    1.47
   0  -5   1    3.93    1.77
   0  -5  -1    2.95    2.35
   0  -5  -1   -0.24    3.52
   0  -5  -1    2.28    2.00
   0  -5  -1    6.95    2.09
   0  -5  -1    7.79    3.15
   0  -5  -1    2.68    2.74
   0  -5   2   24.77    4.81
   0  -5   2   17.39    6.18
   0  -5   2   17.07    6.80
   0  -5   2   20.52    4.73
   0  -5   2   19.22    4.20
   0  -5   2   16.90    2.53
   0   5   2   24.46    8.36
   0  -5   2   11.96    4.81
   0  -5   2   25.40    4.45
   0  -5  -2   16.99    6.41
   0  -5  -2   20.47    4.36
   0  -5  -2   26.25    5.59
   0  -5   3    2.08    1.81
   0   5   3    1.87    4.48
   0  -5   3    0.00    1.28
   0  -5   3    2.00    3.52
   0  -5   3    0.73    1.30
   0  -5   3    2.48    2.37
   0  -5   3    0.70    3.07
   0  -5   3    0.29    1.38
   0  -5   3    4.92    3.99
   0  -5  -3    3.24    2.31
   0  -5  -3   -1.30    4.68
   0  -5  -3    1.12    2.32
   0  -5   4    5.74    3.15
   0  -5   4    0.06    1.52
   0  -5   4    1.46    1.55
   0  -5   4   -0.48    2.50
   0  -5   4    2.21    1.78
   0  -5   4    2.50    2.05
   0   5   4    4.86    3.25
   0  -5   4    5.70    2.70
   0  -5   4    6.79    3.01
   0  -5  -4    4.14    3.46
   0  -5  -4    4.77    2.68
   0  -5  -4    5.23    2.94
   0  -5   5    3.33    2.97
   0  -5   5    0.39    3.09
   0  -5   5   14.54    5.65
   0  -5   5   13.33    6.47
   0  -5   5   10.04    2.67
   0   5   5   12.28    4.60
   0  -5  -5   13.31    3.58
   0  -5  -5   15.08    5.92
   0  -5  -5   15.25    4.90
   0  -5   6   -0.10    1.94
   0  -5   6   -0.26    1.75
   0  -5   6   -2.87    1.89
   0  -5   6   -2.53    2.98
   0   5   6    1.60    3.01
   0  -5   6    0.51    2.58
   0  -5  -6   -0.93    4.41
   0  -5  -6    0.25    2.60
   0  -5  -6   -0.67    5.16
   0  -5   7   13.65    6.88
   0  -5   7    9.42    2.77
   0  -5   7    6.32    3.21
   0   5   7   17.86    5.12
   0  -5   7   12.49    5.40
   0  -5  -7   16.20    5.52
   0  -5   8    3.20    2.01
   0  -5   8    0.86    1.64
   0   5   8    1.87    5.91
   0  -5   8    1.22    3.26
   0  -5   8    4.65    4.32
   0  -5  -8    3.41    5.77
   0   5   9   97.90   18.42
   0  -5   9   93.60   17.69
   0  -5  -9   93.66   18.59
   0   5  10   39.25    8.34
   0  -5  10    9.46    5.43
   0  -5  10   27.44   10.97
   0  -5 -10   31.59    7.83
   0   5  11    0.89    5.07
   0  -5  11    2.99    2.16
   0  -5  11    6.48    4.29
   0  -5 -11   19.66    7.10
   0  -5  12    3.44    4.32
   0   5  12    6.85    8.10
   0  -5 -12    4.83    4.32
   0  -5  13    2.83    6.90
   0   5  13    8.32    8.38
   0  -5 -13    3.42    4.34
   0  -5  14   -2.13    3.34
   0   5  14    0.89    4.14
   0  -5 -14    3.03    4.78
   0  -5  15   -0.57    4.82
   0   5  15   13.81    5.63
   0   5  15    0.55    3.42
   0  -5 -15   14.39    6.52
   0   5  16    2.14    5.20
   0   5  16   14.34    5.50
   0  -5  16   -0.05    4.55
   0  -5 -16   -0.47    5.83
   0   5  17    9.63    6.11
   0   5  17    6.83    4.21
   0  -5  17    5.34    7.09
   0  -5 -17    6.76    5.89
   0   5  18    0.43    2.90
   0   5  18    5.78    4.00
   0  -5  18  -11.37    4.76
   0  -5 -18   -0.93    3.78
   0   5  19    1.29    4.20
   0  -5  19    7.22    5.07
   0   5  19    0.59    3.03
   0  -5 -19    1.84    2.13
   0   5  20    5.47    4.56
   0   5  20    1.29    4.34
   0  -5  20    2.83    4.80
   0   5  21    1.40    3.73
   0  -5  21    0.70    4.00
   0   5  21    6.97    5.50
   0   5  22    4.13    2.97
   0  -5  22    2.20    2.42
   0   5  22    6.90    3.15
   0   5  23   -1.23    2.17
   0  -6   0   28.08    6.20
   0  -6   0   19.28    5.38
   0  -6   1    4.10    3.04
   0  -6   1    2.85    2.25
   0  -6   1    2.42    1.88
   0  -6   1   -0.45    2.53
   0  -6   1    1.93    2.58
   0  -6  -1    0.67    3.36
   0  -6  -1    5.02    2.94
   0  -6   2   21.39    5.24
   0  -6   2   23.69    4.51
   0  -6   2   27.34    5.65
   0  -6   2   42.96    9.84
   0  -6   2   28.44    6.87
   0  -6  -2   59.12    8.28
   0  -6  -2   41.25    7.49
   0  -6   3   -0.32    1.98
   0  -6   3    0.26    4.00
   0  -6  -3    2.42    3.76
   0  -6  -3    8.78    3.57
   0  -6   4   -1.20    2.68
   0   6   4    6.21    3.74
   0  -6   4    0.03    3.59
   0  -6  -4   10.11    3.89
   0   6   5    0.25    3.21
   0  -6   5   -0.58    2.32
   0  -6   5   -0.16    2.19
   0  -6  -5    0.36    4.93
   0  -6   6   12.00    3.36
   0   6   6   -0.39    4.47
   0  -6   6   -0.10    4.02
   0  -6  -6    0.22    4.54
   0   6   7   -0.48    4.05
   0  -6   7   10.52    3.22
   0  -6   7   -1.02    2.33
   0  -6  -7    0.00    4.37
   0  -6   8    0.91    2.14
   0  -6   8    0.01    3.33
   0  -6   8    3.76    3.38
   0   6   8    1.41    3.99
   0  -6  -8    6.28    4.34
   0   6   9   -0.99    6.57
   0  -6   9   -0.01    2.06
   0  -6   9    2.62    2.72
   0  -6   9    0.64    3.30
   0  -6  -9    2.02    4.31
   0   6  10    0.46    5.50
   0  -6  10    7.33    6.90
   0  -6  10   -0.01    2.52
   0  -6 -10   22.74    5.14
   0   6  11   43.82   13.09
   0  -6  11   37.32   11.03
   0  -6 -11   47.58   12.34
   0   6  12    0.75    4.46
   0  -6  12    1.68    5.32
   0  -6 -12   -2.68    3.92
   0  -6  13    9.28    5.95
   0   6  13    2.16    7.48
   0  -6 -13   24.98    9.59
   0  -6  14   -6.62    4.31
   0   6  14    8.95    5.18
   0  -6 -14   14.04    6.71
   0   6  15   14.85    7.10
   0  -6  15    5.26    5.98
   0  -6 -15   12.65    5.60
   0   6  16   16.02   12.62
   0  -6  16   10.70   10.23
   0  -6 -16   17.55    5.86
   0   6  17   -2.09    7.06
   0  -6  17    2.96    3.57
   0  -6 -17    2.85    3.27
   0  -6  18    3.78    3.59
   0   6  18    0.40    4.42
   0  -6 -18    4.52    2.78
   0   6  19   -3.43    5.07
   0  -6  19    0.65    2.54
   0  -6 -19   -0.06    2.68
   0   6  20    2.49    3.02
   0  -6  20   -0.63    2.44
   0  -6 -20    0.41    1.17
   0  -6  21    3.12    3.91
   0   6  21    5.11    3.16
   0  -7   0   -0.02    2.80
   0  -7   0    0.18    2.20
   0  -7   1    0.11    2.60
   0  -7   1   -0.01    2.88
   0  -7  -1   -0.04    2.50
   0  -7  -1    0.15    2.99
   0  -7   2   -0.19    2.53
   0  -7  -2   -0.05    4.72
   0  -7  -2   -0.30    2.80
   0  -7   3    3.14    1.95
   0  -7   3    0.12    2.70
   0  -7  -3    0.05    3.61
   0  -7  -3   -0.29    3.76
   0  -7   4    0.25    3.20
   0  -7   4   -0.13    2.56
   0  -7  -4    0.27    3.78
   0  -7  -4    6.75    3.68
   0  -7   5    0.25    3.31
   0  -7   5   -2.62    2.17
   0  -7  -5    3.63    3.76
   0  -7  -5   -0.13    5.91
   0  -7   6    2.34    2.76
   0  -7   6   -0.54    3.41
   0  -7  -6    0.31    4.81
   0  -7  -6   17.24    6.73
   0  -7   7    5.68    5.53
   0  -7  -7   15.01    5.72
   0  -7  -7   -0.17    6.30
   0  -7   8    8.43    4.22
   0   7   8    0.62    6.16
   0  -7  -8   17.33    6.46
   0  -7   9    3.31    4.20
   0   7   9    2.92    5.74
   0  -7  -9   19.76    8.53
   0  -7  10    6.99    5.17
   0   7  10    0.99    7.10
   0  -7 -10   29.46    7.27
   0   7  11   -5.79    6.78
   0  -7  11    1.88    3.20
   0  -7 -11    3.28    6.71
   0  -7  12    2.15    3.35
   0   7  12   -3.60    6.67
   0  -7 -12   -3.24    4.10
   0  -7  13    2.46    5.06
   0   7  13   -3.38    6.59
   0  -7 -13   -1.00    3.80
   0   7  14    9.54    7.22
   0  -7  14   -0.19    3.61
   0  -7 -14    3.86    6.26
   0   7  15   -1.62    4.78
   0  -7  15    4.20    3.35
   0  -7 -15    3.21    3.75
   0  -7  16   12.02    5.69
   0   7  16    3.68    4.87
   0  -7 -16    3.58    3.90
   0  -7  17   -1.77    3.88
   0   7  17    3.41    3.29
   0  -7 -17   -1.00    2.43
   0  -7  18    1.50    3.96
   0  -7 -18   -1.00    3.81
   0  -7 -18    3.39    3.25
   0  -7  19    5.82    4.07
   0  -7 -19    2.33    3.79
   0  -8   0   14.87    5.44
   0  -8   1    2.00    3.09
   0  -8  -1   -1.82    4.38
   0  -8  -1    4.94    2.64
   0  -8   2    0.69    2.70
   0  -8  -2    3.21    2.70
   0  -8  -2    1.09    3.42
   0  -8   3    0.20    2.21
   0  -8  -3    1.51    2.87
   0  -8   4    6.32    2.89
   0  -8  -4    7.63    4.23
   0  -8  -5    2.26    3.81
   0  -8   6    0.53    1.50
   0  -8  -6   13.44    5.72
   0  -8   7    3.81    2.99
   0  -8  -7    8.97    7.36
   0  -8   8    2.25    1.92
   0  -8  -8   -2.25    4.20
   0  -8   9   -0.16    1.47
   0  -8  -9   -0.73    3.78
   0  -8  10    1.52    2.34
   0  -8 -10   -4.84    3.72
   0  -8  11    6.29    3.12
   0  -8 -11   -2.33    4.78
   0  -8  12   -2.13    2.50
   0  -8 -12    0.20    3.76
   0  -8  13    3.47    2.78
   0  -8 -13    1.12    6.09
   0  -8  14    0.52    2.36
   0  -8 -14    2.20    3.24
   0  -8  15   -0.41    2.09
   0  -8 -15    7.73    5.31
   0  -8 -15   -2.99    2.61
   0  -8  16   -3.18    3.18
   0  -8 -16    0.18    2.18
   0  -8 -16   -1.01    3.05
   0  -8  17    2.73    3.07
   0  -8 -17    3.07    4.63
   0  -9   1    0.27    1.33
   0  -9   2    0.43    2.10
   0  -9  -2    2.50    1.77
   0  -9  -3   -0.71    2.08
   0  -9  -4    2.53    2.58
   0  -9  -5    1.88    2.69
   0  -9  -6   -0.71    2.66
   0  -9  -7   -0.93    2.84
   0  -9   8    0.09    0.75
   0  -9  -8    1.74    2.74
   0  -9   9    0.22    0.76
   0  -9  -9   -3.29    4.11
   0  -9  10   -0.02    1.15
   0  -9 -10   -1.57    2.71
   0  -9  11   -0.16    0.67
   0  -9 -11    4.08    3.59
   0  -9 -12    6.99    3.25
   0  -9 -13    2.86    2.34
  -1   0  26    3.25    3.43
  -1   0  25    9.76    7.96
  -1   0  24   -2.76    6.78
  -1   0  23   -7.10    9.26
  -1   0  22   -2.09    5.04
   1   0 -21    4.78    4.46
  -1   0  21   -2.01    4.93
   1   0 -20    7.43    6.96
  -1   0  20    3.56    3.87
  -1   0  20    0.12    5.39
   1   0 -19   -6.07    3.61
  -1   0  19    2.17    2.00
  -1   0  19   -0.10    6.50
   1   0 -18   12.28    5.30
  -1   0  18   -0.12    5.84
  -1   0  18    5.83    2.97
   1   0 -17   14.37    8.34
  -1   0  17   11.06    3.10
  -1   0  17    3.54    3.52
  -1   0  17    0.09    9.05
   1   0 -16   -2.32    3.18
  -1   0  16    0.02    3.65
  -1   0  16   -0.75    2.79
  -1   0  16    1.88    2.23
   1   0 -15   -2.47    2.92
   1   0 -15   -1.74    4.86
  -1   0  15    0.01    1.80
  -1   0  15   -0.16    1.49
  -1   0  15    0.91    1.56
  -1   0  15   -2.78    3.62
   1   0 -14    2.94    3.43
   1   0 -14    1.72    3.16
  -1   0  14    0.75    1.93
  -1   0  14    2.04    1.63
  -1   0  14    2.67    2.56
  -1   0  14    0.43    3.18
  -1   0  14    0.60    3.66
   1   0 -13    0.89    1.77
   1   0 -13    1.52    2.86
  -1   0  13    0.31    2.63
  -1   0  13    0.75    2.29
  -1   0  13   -1.03    3.25
  -1   0  13   -0.76    2.67
   1   0 -12   -0.58    2.61
   1   0 -12    1.33    1.61
   1   0 -12    0.20    1.21
   1   0 -12   -0.18    1.13
  -1   0  12    2.10    2.83
  -1   0  12   -1.33    1.42
  -1   0  12    1.08    4.08
  -1   0  12   -0.19    1.65
   1   0 -11  120.87   28.64
   1   0 -11  157.47   11.32
   1   0 -11  143.42   20.50
   1   0 -11  137.92   10.79
  -1   0  11  124.72   24.00
  -1   0  11  136.37   20.03
  -1   0  11  140.87   22.05
  -1   0  11  123.27   30.69
  -1   0  11  156.79   15.35
   1   0 -10   86.67   10.36
   1   0 -10  104.37   14.22
   1   0 -10   92.42    6.64
  -1   0  10   97.52   14.35
  -1   0  10   93.43    9.77
  -1   0  10  103.23   26.86
  -1   0  10   98.35   11.43
  -1   0  10   90.94   10.01
  -1   0  10  100.15   15.25
   1   0  -9   55.34    8.95
   1   0  -9   53.09    6.31
   1   0  -9   52.78    4.11
  -1   0   9   49.41    5.90
  -1   0   9   54.48    9.96
  -1   0   9   53.91    9.22
  -1   0   9   55.83    5.61
  -1   0   9   67.36   11.90
  -1   0   9   56.14    9.23
   1   0  -8    2.31    2.79
   1   0  -8    1.54    1.82
   1   0  -8    2.36    2.08
   1   0  -8    3.50    2.96
  -1   0   8    2.91    1.72
  -1   0   8   -3.39    4.91
  -1   0   8    2.20    1.79
  -1   0   8   -1.77    3.80
  -1   0   8    2.97    5.17
  -1   0   8    1.94    1.83
   1   0  -7  157.72   19.56
   1   0  -7  163.66   12.29
   1   0  -7  163.89   17.54
   1   0  -7  149.94   18.35
   1   0  -7  158.13   21.78
  -1   0   7  168.44   14.67
  -1   0   7  162.83   19.54
  -1   0   7  152.79   18.52
  -1   0   7  172.87   22.07
  -1   0   7  148.88   31.37
   1   0  -6   22.84    5.80
   1   0  -6   26.23    6.81
   1   0  -6   28.42    6.87
   1   0  -6   25.00    4.65
   1   0  -6   25.17    4.88
  -1   0   6   35.20    6.03
  -1   0   6   31.42    7.16
  -1   0   6   27.00    3.85
  -1   0   6   25.66    4.30
  -1   0   6   33.40    6.95
   1   0  -5  321.09   33.39
   1   0  -5  297.13   32.94
   1   0  -5  314.97   34.30
   1   0  -5  326.35   32.81
   1   0  -5  305.57   37.11
  -1   0   5  336.45   31.67
  -1   0   5  322.02   29.61
  -1   0   5  307.24   26.44
  -1   0   5  303.24   49.84
  -1   0   5  310.21   47.37
   1   0  -4    2.55    2.08
   1   0  -4    1.40    2.34
   1   0  -4    1.51    4.26
   1   0  -4    1.54    3.40
   1   0  -4    2.99    3.11
  -1   0   4    3.34    2.72
  -1   0   4    1.64    1.74
  -1   0   4    2.46    2.53
  -1   0   4    1.07    2.05
  -1   0   4    1.90    2.22
   1   0  -3   23.39    5.57
   1   0  -3   28.39    6.47
   1   0  -3   24.25    2.66
   1   0  -3   24.07    3.26
   1   0  -3   24.85    2.04
  -1   0   3   26.13    4.17
  -1   0   3   20.82    2.79
  -1   0   3   22.53    2.87
  -1   0   3   25.07    2.14
  -1   0   3   25.09    3.39
   1   0   3   59.41    6.33
   1   0   3   62.89    7.11
   1   0   3   57.60    4.98
   1   0   3   60.64   12.66
   1   0   3   61.65    8.82
  -1   0  -3   57.11    7.76
  -1   0  -3   70.75    6.35
  -1   0  -3   62.53    4.81
  -1   0  -3   63.06   10.70
   1   0   4 1142.27  173.13
   1   0   4  857.86  132.27
   1   0   4 1123.62  175.90
   1   0   4 1106.25  146.19
   1   0   4 1178.55  213.78
  -1   0  -4 1111.83  176.06
  -1   0  -4 1075.22  139.46
  -1   0  -4 1061.77  151.78
  -1   0  -4 1226.61  173.67
  -1   0  -4 1116.38  166.49
   1   0   5  369.52   48.50
   1   0   5  338.88   42.58
   1   0   5  314.56   45.42
   1   0   5  352.52   39.16
   1   0   5  382.46   41.88
  -1   0  -5  343.15   41.78
  -1   0  -5  360.09   26.96
  -1   0  -5  353.37   29.79
  -1   0  -5  375.30   39.86
   1   0   6  109.62    9.01
   1   0   6   79.49   17.14
   1   0   6  104.68   12.56
   1   0   6   81.80   17.37
   1   0   6  104.97    9.14
   1   0   6   66.37   25.12
  -1   0  -6  111.72    8.89
  -1   0  -6   55.47   16.83
  -1   0  -6  109.77   10.27
  -1   0  -6  106.76   13.72
   1   0   7  161.69   13.51
   1   0   7  131.60   27.54
   1   0   7  145.48   20.18
   1   0   7  151.30   23.11
   1   0   7  150.77   12.85
   1   0   7  151.21   15.06
  -1   0  -7  161.98   24.18
  -1   0  -7  151.03   11.91
  -1   0  -7  141.97   18.39
  -1   0  -7  137.79   12.81
   1   0   8   51.51   11.12
   1   0   8   51.02    6.91
   1   0   8   53.68    7.62
   1   0   8   46.28    9.02
   1   0   8   53.28    7.70
   1   0   8   77.30   16.04
  -1   0  -8   63.16    9.62
  -1   0  -8   46.68    5.37
  -1   0  -8   44.11    7.49
  -1   0  -8   48.94    3.30
   1   0   9   88.64   13.90
   1   0   9   90.98   13.80
   1   0   9   94.36   15.19
   1   0   9   87.59   24.09
   1   0   9   84.37   10.94
   1   0   9   90.32    7.99
  -1   0  -9   79.23    5.61
  -1   0  -9   85.24   15.77
  -1   0  -9   80.16    6.25
  -1   0  -9   83.74   12.90
   1   0  10   87.21   12.94
   1   0  10   77.33    9.74
   1   0  10   82.80   13.27
   1   0  10   61.65    8.84
   1   0  10   65.83    6.65
   1   0  10   89.85   14.62
  -1   0 -10   81.12   17.21
  -1   0 -10   55.47    5.44
  -1   0 -10   74.70    9.93
  -1   0 -10   55.97    4.88
   1   0  11   49.42    4.88
   1   0  11   55.19    7.04
   1   0  11   38.77    7.08
   1   0  11   52.54    9.85
   1   0  11   -1.51   16.79
   1   0  11   51.10   11.20
  -1   0 -11   48.64   11.12
  -1   0 -11   49.99    9.63
  -1   0 -11   35.49    3.90
  -1   0 -11   38.50    3.39
   1   0  12   18.66   10.97
   1   0  12    1.42    6.47
   1   0  12   17.27    4.03
   1   0  12   27.22    9.55
   1   0  12   14.92    4.12
   1   0  12   20.93    6.89
  -1   0 -12   18.67    4.43
  -1   0 -12   31.10    5.82
   1   0  13    1.72    1.30
   1   0  13   -1.60    4.70
   1   0  13    0.25    3.04
   1   0  13    0.75    3.54
   1   0  13   -0.52    1.73
   1   0  13   -2.19    2.23
  -1   0 -13    1.60    4.67
  -1   0 -13    1.32    3.47
   1   0  14    0.91    2.44
   1   0  14    0.23    1.39
   1   0  14    4.14    6.25
   1   0  14    1.12    1.27
   1   0  14    1.61    3.53
   1   0  14    4.33    3.73
  -1   0 -14    0.78    2.46
  -1   0 -14    2.85    3.39
   1   0  15   13.67    7.22
   1   0  15   21.12   11.13
  -1   0 -15   15.61    6.68
   1   0  16   -1.45    5.31
  -1   0 -16    8.81    7.73
   1   0  17    5.61    3.13
   1   0  17   -2.11    4.93
  -1   0 -17    1.46    4.67
   1   0  18   -0.18    6.26
   1   0  18    5.45    3.72
  -1   0 -18   14.70    5.71
   1   0  19    0.16   10.65
   1   0  19    6.70    4.16
  -1   0 -19   15.34    6.29
   1   0  20   -1.65    4.75
   1   0  20    0.14    5.07
  -1   0 -20   13.14    7.38
   1   0  21    8.73    8.18
   1   0  21   14.60    7.06
  -1   0 -21   20.64   11.32
   1   0  22   14.61    8.30
   1   0  22   15.90    7.15
  -1   0 -22   11.52    7.30
   1   0  23    2.23    4.75
   1   0  23    0.72    3.90
  -1   0 -23    3.27    4.43
   1   0  24    5.32    2.70
   1   0  24    9.21    5.45
   1   0  25    1.31    1.34
   1   0  25    5.87    3.82
   1   0  26   -3.60    3.45
  -1   1  26   -2.97    3.73
  -1   1  25    9.63    6.86
  -1  -1  25    1.31    3.03
  -1  -1  24    1.65    3.24
  -1   1  24   -4.24    6.75
  -1  -1  23    0.23    4.02
  -1   1  23    6.63    5.14
  -1  -1  22   -0.85    3.88
  -1   1  22    1.58    2.16
  -1   1  22    0.50    4.61
   1  -1 -21    2.71    3.98
  -1   1  21    2.02    2.85
  -1  -1  21    6.78    4.59
  -1   1  21   -1.56    5.73
   1  -1 -20    1.64    3.53
  -1  -1  20   -0.02    6.78
  -1   1  20    0.03    8.40
  -1   1  20    2.02    2.77
   1   1 -19   26.48    7.10
   1  -1 -19   21.99    5.33
  -1   1  19   15.46    4.46
  -1   1  19    0.01    7.29
  -1  -1  19    0.87    3.29
  -1  -1  19   -0.05    6.29
   1   1 -18    1.27    4.35
   1  -1 -18    1.31    5.14
  -1   1  18    4.39    4.34
  -1  -1  18    3.64    2.81
  -1  -1  18    0.04    4.10
  -1   1  18    0.01    4.85
  -1  -1  18    0.17    2.07
   1   1 -17   31.56    7.40
   1  -1 -17    5.44    3.57
  -1  -1  17   -2.47    2.93
  -1  -1  17    0.04    6.60
  -1   1  17    5.27    2.85
  -1  -1  17    0.18    2.21
  -1   1  17   -0.10    4.88
   1  -1 -16   -0.10    3.76
   1   1 -16   15.57    4.74
  -1  -1  16   -0.24    4.35
  -1   1  16   -0.02    5.07
  -1  -1  16    7.14    2.48
  -1  -1  16    0.35    2.14
  -1   1  16   11.63    4.51
   1  -1 -15    4.70    4.67
   1   1 -15    4.33    4.18
   1   1 -15    2.68    2.37
  -1   1  15    3.95    2.67
  -1  -1  15    4.60    3.33
  -1  -1  15    3.98    5.80
  -1   1  15    3.18    4.35
  -1  -1  15   -0.53    1.92
   1   1 -14   23.51    5.55
   1   1 -14   40.57    8.83
   1  -1 -14   28.85    3.34
   1  -1 -14   29.32    5.49
   1  -1 -14   44.50    7.21
   1  -1 -14   29.03    4.74
  -1  -1  14   37.77    8.12
  -1   1  14   49.27    9.35
  -1  -1  14   43.50   10.15
  -1   1  14   35.63    8.85
  -1  -1  14   27.08   13.62
  -1   1  14   37.33    7.30
  -1  -1  14   19.53    4.32
  -1  -1  14   29.05    7.57
  -1  -1  14   46.19    8.12
   1  -1 -13   33.42    6.67
   1  -1 -13   36.06    5.49
   1  -1 -13   37.42    5.42
   1  -1 -13   34.42    5.00
   1   1 -13   42.75    8.60
   1   1 -13   28.63    8.05
  -1   1  13   45.45   10.49
  -1   1  13   42.57    9.09
  -1  -1  13   33.44    5.55
  -1  -1  13   39.65    5.70
  -1  -1  13   24.82    4.37
  -1   1  13   35.31    6.65
  -1   1  13   41.22    5.98
  -1   1  13   24.26    5.09
  -1  -1  13   41.57    8.74
  -1  -1  13   36.01    8.23
  -1  -1  13   52.90   11.14
   1  -1 -12   20.62    3.91
   1  -1 -12   16.33    3.54
   1  -1 -12   10.15    6.35
   1  -1 -12   21.38    3.57
   1   1 -12   19.39    8.38
   1   1 -12   13.83    3.56
  -1   1  12   17.34    5.81
  -1  -1  12   13.80    4.93
  -1  -1  12   15.18    2.87
  -1  -1  12   19.91    3.91
  -1   1  12   13.28   10.91
  -1  -1  12   22.03    4.03
  -1   1  12   15.05    3.96
  -1   1  12    0.84    4.67
  -1   1  12   13.96    2.40
   1   1 -11   80.76   10.65
   1  -1 -11   18.16    6.14
   1  -1 -11   41.81    6.53
   1   1 -11   22.38    5.73
   1  -1 -11   37.30    7.40
   1  -1 -11   21.66    5.63
  -1  -1  11   72.49   14.83
  -1   1  11   75.89   10.05
  -1   1  11   42.15    9.43
  -1  -1  11   23.17    8.97
  -1   1  11   23.15    5.86
  -1  -1  11   29.50    7.31
  -1   1  11   88.32   11.97
  -1  -1  11   54.79   12.59
  -1   1  11   54.11    9.56
   1   1 -10   65.41   12.86
   1  -1 -10   71.03    6.53
   1  -1 -10   66.88    8.38
   1  -1 -10   60.17    9.48
   1  -1 -10   82.87    8.76
   1  -1 -10   76.94    9.61
   1   1 -10   52.98    4.44
   1   1 -10   57.88   11.95
  -1   1  10   70.53    8.60
  -1   1  10   59.68   15.05
  -1   1  10   69.54    5.99
  -1  -1  10   58.64   12.87
  -1  -1  10   68.03   12.25
  -1  -1  10   52.51    4.18
  -1   1  10   64.13    9.84
  -1  -1  10   56.00   10.15
  -1  -1  10   77.00    8.89
  -1   1  10   65.28   12.94
  -1  -1  10   67.86   10.55
   1  -1  -9   26.35    3.58
   1  -1  -9   25.85    4.37
   1   1  -9   22.38    6.65
   1   1  -9   24.18    1.86
   1  -1  -9   29.08    4.12
   1   1  -9   15.15    6.16
   1  -1  -9   19.39    4.91
  -1  -1   9   31.98    7.03
  -1   1   9   24.11    4.71
  -1  -1   9   16.16    5.65
  -1  -1   9   28.94    3.23
  -1  -1   9   33.25    4.99
  -1  -1   9   23.16    6.58
  -1   1   9   19.89   10.59
  -1   1   9   24.03    5.09
  -1   1   9   33.67    5.27
  -1   1   9   24.84    8.04
  -1  -1   9   21.75    5.24
  -1   1   9   29.95    3.19
   1   1  -8   80.99    6.32
   1  -1  -8   65.14   13.58
   1   1  -8   98.26   13.49
   1  -1  -8   85.94    7.91
   1  -1  -8   89.44   10.10
   1  -1  -8   90.98    9.03
   1   1  -8   78.47    9.06
   1  -1  -8   89.61    8.66
  -1   1   8   84.69   13.44
  -1  -1   8   95.70   13.89
  -1   1   8   88.20    7.13
  -1   1   8   87.84    9.61
  -1  -1   8   92.41   15.59
  -1  -1   8   82.72   10.26
  -1  -1   8   92.50   16.59
  -1   1   8   96.03   11.29
  -1  -1   8   94.55   19.40
  -1  -1   8   82.09    5.63
  -1   1   8   83.08   15.39
   1   1  -7   18.31    1.65
   1   1  -7   17.54    4.79
   1   1  -7   23.91    5.53
   1  -1  -7   22.98    3.39
   1  -1  -7   12.73    6.04
   1  -1  -7   21.48    4.70
   1  -1  -7   22.15    9.34
   1  -1  -7   20.04    4.02
  -1  -1   7   21.45    7.25
  -1  -1   7   23.50    4.57
  -1  -1   7   17.12    2.82
  -1   1   7   22.65    5.69
  -1   1   7   21.07    4.08
  -1   1   7   22.31    4.11
  -1   1   7   18.43    3.80
  -1  -1   7   22.61    5.23
  -1  -1   7   23.59    5.44
  -1   1   7   21.67    5.05
  -1  -1   7   19.95    4.02
   1   1  -6  372.14   47.28
   1  -1  -6  371.37   37.08
   1  -1  -6  359.31   63.17
   1  -1  -6  397.66   55.97
   1  -1  -6  386.22   35.57
   1   1  -6  376.13   37.04
   1   1  -6  355.32   31.34
   1  -1  -6  345.14   35.87
  -1  -1   6  380.50   55.76
  -1  -1   6  369.68   34.63
  -1  -1   6  379.83   42.90
  -1  -1   6  370.90   34.12
  -1  -1   6  390.73   63.29
  -1  -1   6  365.36   45.24
  -1   1   6  391.51   60.84
  -1   1   6  366.68   32.88
  -1   1   6  359.96   47.10
  -1   1   6  362.24   38.91
  -1   1   6  354.45   38.94
   1   1  -5  486.91   60.33
   1  -1  -5  518.29   98.18
   1   1  -5  454.44   45.16
   1  -1  -5  476.53   57.56
   1  -1  -5  491.11   55.25
   1  -1  -5  506.08   58.72
   1  -1  -5  497.28   55.74
   1   1  -5  515.37   62.01
   1   1  -5  492.13   68.89
  -1   1   5  520.27   71.62
  -1  -1   5  489.59   60.65
  -1  -1   5  474.99   72.52
  -1  -1   5  483.79   43.24
  -1   1   5  468.59   47.12
  -1   1   5  469.22   59.11
  -1   1   5  490.78   63.16
  -1  -1   5  487.39   76.64
  -1   1   5  483.51   56.55
  -1  -1   5  501.05   69.59
   1  -1  -4  345.92   37.39
   1   1  -4  324.99   29.85
   1  -1  -4  344.50   33.28
   1   1  -4  359.29   41.19
   1  -1  -4  382.51   42.12
   1  -1  -4  339.39   28.78
   1   1  -4  355.22   33.69
   1   1  -4  343.91   29.40
   1  -1  -4  330.09   36.26
  -1   1   4  345.54   30.68
  -1  -1   4  337.00   25.78
  -1   1   4  337.22   40.91
  -1   1   4  359.07   41.06
  -1   1   4  343.83   45.80
  -1  -1   4  360.51   28.85
  -1  -1   4  352.66   39.41
  -1   1   4  336.63   29.25
  -1  -1   4  341.10   37.28
  -1  -1   4  361.94   34.19
   1   1  -3  261.19   20.72
   1   1  -3  249.83   18.31
   1   1  -3  248.67   26.40
   1  -1  -3  254.25   25.12
   1  -1  -3  247.80   17.09
   1   1  -3  230.44   20.73
   1  -1  -3  248.35   29.99
   1  -1  -3  235.03   25.01
   1  -1  -3  256.81   25.01
  -1  -1   3  249.26   19.72
  -1   1   3  249.84   23.88
  -1   1   3  238.42   39.10
  -1   1   3  242.96   22.26
  -1   1   3  232.25   25.03
  -1  -1   3  259.90   26.59
  -1  -1   3  253.36   33.34
  -1  -1   3  258.63   16.95
  -1  -1   3  268.20   27.39
  -1   1   3  255.06   36.12
   1   1  -2  132.73    8.40
   1   1  -2  126.77   10.17
   1  -1  -2  114.82   15.85
   1  -1  -2  121.35    7.63
   1  -1  -2  121.50   12.53
   1  -1  -2  128.80   18.89
   1  -1  -2  114.19   10.25
  -1   1   2  121.35   11.25
  -1   1   2  124.57    8.26
  -1  -1   2  119.62    7.36
  -1  -1   2  118.94   11.93
  -1  -1   2  125.57    9.91
  -1   1   2  122.98    9.11
  -1   1   2  127.54   13.29
  -1  -1   2  130.01   10.53
  -1  -1   2  117.59   10.69
  -1   1   2  123.29   10.94
  -1  -1   2  128.11    7.33
   1   1   2    4.94    1.80
   1  -1   2    0.97    0.86
   1  -1   2    5.91    2.95
   1   1   2    2.84    1.82
   1   1   2    2.88    1.57
   1  -1   2    2.39    2.04
   1  -1   2    3.69    3.49
   1   1   2    3.61    2.31
   1  -1   2    4.27    1.63
  -1   1  -2    1.68    1.33
  -1   1  -2    5.25    1.71
  -1   1  -2   -0.01    2.43
  -1   1  -2    2.43    2.05
  -1   1  -2    1.69    3.67
  -1  -1  -2    5.00    1.82
  -1  -1  -2    1.77    3.53
  -1  -1  -2    1.22    1.88
  -1  -1  -2    2.59    1.56
   1  -1   3  139.44    4.85
   1  -1   3  152.72   14.11
   1   1   3  162.44   16.46
   1   1   3  162.72   13.98
   1   1   3  160.38   16.03
   1  -1   3  163.89   14.79
   1  -1   3  164.60   14.62
   1   1   3  146.77   13.28
   1  -1   3  135.64    4.87
   1  -1   3  147.55   14.77
  -1   1  -3  161.65   15.41
  -1   1  -3  155.50   13.48
  -1  -1  -3  146.34   13.34
  -1  -1  -3  150.28   18.45
  -1   1  -3  154.33   21.52
  -1   1  -3  155.92   20.59
  -1  -1  -3  152.84   15.59
  -1  -1  -3  154.22   15.45
   1  -1   4 1926.46  421.17
   1   1   4 1987.60  412.30
   1   1   4 1952.53  403.77
   1  -1   4 1841.11  369.83
   1  -1   4 1885.93  411.30
   1   1   4 1921.32  374.81
   1   1   4 1848.75  375.87
   1  -1   4 1848.56  365.45
   1   1   4 1821.23  293.74
  -1   1  -4 1902.71  379.53
  -1   1  -4 1836.67  375.91
  -1  -1  -4 1870.81  359.12
  -1  -1  -4 1945.25  430.36
  -1  -1  -4 1862.77  390.39
  -1  -1  -4 1788.30  411.15
  -1   1  -4 1930.78  392.16
   1  -1   5  191.54   35.11
   1   1   5  174.93   28.18
   1   1   5  188.03   27.41
   1   1   5  206.83   29.44
   1  -1   5  126.30   30.15
   1   1   5  171.28    9.19
   1  -1   5  203.82   22.08
   1   1   5  187.16   22.58
   1  -1   5  213.85   34.88
  -1  -1  -5  203.48   17.90
  -1   1  -5  193.99   38.04
  -1  -1  -5  187.29   23.65
  -1  -1  -5  103.13   52.68
  -1   1  -5  171.17   25.74
  -1  -1  -5  189.04   20.46
  -1   1  -5  193.25   23.39
   1  -1   6   95.63   10.40
   1  -1   6   89.93   11.51
   1  -1   6  116.05   14.33
   1  -1   6   92.81   13.15
   1   1   6  101.07   11.16
   1   1   6   93.86   15.11
   1  -1   6   84.57   12.36
   1  -1   6   93.44   11.17
   1   1   6   91.23   19.56
   1   1   6   90.58    6.08
   1   1   6   93.68   12.95
  -1   1  -6  101.56   12.26
  -1  -1  -6   95.75    9.13
  -1  -1  -6   84.90   12.43
  -1  -1  -6   89.28   16.22
  -1  -1  -6   90.90   10.05
  -1   1  -6   94.66   12.22
   1  -1   7    7.27    4.44
   1   1   7    8.23    1.16
   1   1   7    7.75    3.68
   1  -1   7    6.24    3.30
   1  -1   7    8.29    4.05
   1  -1   7    8.65    3.12
   1  -1   7    5.55    3.69
   1   1   7    6.09    3.96
   1  -1   7    6.92    2.99
   1   1   7    7.34    3.19
   1   1   7    6.77    4.73
   1   1   7    7.97    1.04
  -1   1  -7    7.18    5.67
  -1  -1  -7    6.51    3.49
  -1  -1  -7    7.57    2.78
  -1  -1  -7    8.59    3.68
  -1   1  -7    7.52    3.27
  -1  -1  -7    9.52    2.94
   1   1   8  165.06   21.30
   1  -1   8  164.81   17.12
   1  -1   8  168.27   21.59
   1   1   8  137.69   11.70
   1   1   8  183.50   37.36
   1  -1   8  161.28   17.37
   1  -1   8  166.36   17.64
   1   1   8  175.28   32.92
   1   1   8  166.10   18.74
   1  -1   8  166.25   22.58
   1   1   8  148.50   12.55
   1  -1   8  162.71   19.35
  -1   1  -8  162.12   20.62
  -1  -1  -8  167.38   18.08
  -1   1  -8  173.04   20.84
  -1  -1  -8  170.43   30.73
  -1  -1  -8  151.14   21.79
  -1  -1  -8  152.50   18.05
   1   1   9   28.83    2.52
   1  -1   9   30.63    5.18
   1  -1   9   25.22   12.59
   1   1   9   30.05    6.85
   1   1   9   23.90    3.24
   1   1   9   24.87    6.28
   1  -1   9   28.15    7.05
   1   1   9   38.22    8.48
   1   1   9   25.46    8.28
   1  -1   9   30.96    7.22
   1  -1   9   22.06    5.21
   1  -1   9   30.01    7.62
  -1  -1  -9   22.44   10.60
  -1  -1  -9   32.55    3.46
  -1  -1  -9   34.72    6.04
  -1   1  -9   29.11    6.26
  -1  -1  -9   32.65    4.11
  -1   1  -9   18.01   11.42
   1  -1  10  153.63   18.72
   1   1  10  171.82   27.85
   1  -1  10  132.61   21.74
   1   1  10  159.08   23.98
   1  -1  10  144.49   16.11
   1   1  10  194.29   28.37
   1   1  10  154.13   21.90
   1  -1  10  134.22   21.50
   1  -1  10  128.50   29.75
   1  -1  10  153.12   22.23
   1   1  10  112.87    9.85
  -1  -1 -10  130.64   15.13
  -1  -1 -10  138.47   35.09
  -1   1 -10  162.76   19.91
  -1   1 -10  161.66   22.83
  -1  -1 -10  124.84   13.20
  -1  -1 -10  148.56   19.82
   1  -1  11   32.56    6.29
   1   1  11   23.28    4.04
   1  -1  11   12.90   13.71
   1  -1  11   35.50    8.94
   1   1  11   33.21   17.36
   1   1  11   64.66    9.77
   1  -1  11   29.02    7.70
   1  -1  11   55.43    8.88
   1   1  11   32.56   15.65
   1   1  11   46.13    7.79
  -1  -1 -11   74.28   15.63
  -1   1 -11   54.11    9.61
  -1  -1 -11   21.17    5.51
  -1  -1 -11   68.74   11.97
  -1   1 -11   35.82    7.26
  -1  -1 -11   29.24    4.92
   1  -1  12    1.18    5.75
   1   1  12    8.49    2.34
   1   1  12   17.92    6.54
   1   1  12   21.89    4.40
   1  -1  12   12.98    3.30
   1   1  12   17.77    5.09
   1  -1  12   16.99    5.25
   1  -1  12   17.90    3.22
   1  -1  12   15.98    4.76
   1   1  12   15.42    6.83
   1  -1  12   -0.40    4.62
  -1  -1 -12    7.70    2.21
  -1   1 -12   17.25    5.35
  -1  -1 -12   20.67    4.55
  -1   1 -12   13.27    5.82
  -1  -1 -12   11.68    1.86
  -1  -1 -12   19.44    3.84
   1  -1  13    1.14    5.25
   1  -1  13   12.22    4.06
   1   1  13    9.11    3.69
   1  -1  13    9.63    4.12
   1  -1  13   11.93    4.59
   1  -1  13    0.48    3.92
   1   1  13   10.04    4.16
   1  -1  13   10.34    3.11
   1   1  13    9.24    8.75
   1   1  13    9.66    5.25
  -1  -1 -13   11.18    4.28
  -1   1 -13   12.88    4.64
  -1  -1 -13    5.97    1.42
  -1  -1 -13    5.13    2.59
  -1   1 -13   11.31    3.22
  -1  -1 -13    9.22    3.46
   1  -1  14   -1.32    3.65
   1   1  14    5.76    4.11
   1  -1  14   -0.03    2.26
   1   1  14   -1.06    2.84
   1  -1  14    0.99    1.99
   1   1  14    2.91    3.32
   1  -1  14    2.90    5.62
   1  -1  14    0.10    2.94
  -1   1 -14    3.25    2.53
  -1  -1 -14    2.59    2.72
  -1  -1 -14    2.80    3.30
  -1   1 -14    2.61    3.90
   1   1  15    1.94    4.29
   1   1  15    3.17    2.90
   1  -1  15    2.04    2.08
   1  -1  15    0.22    2.95
   1  -1  15    0.41    2.48
   1  -1  15    6.14    5.87
  -1  -1 -15    6.12    3.64
  -1   1 -15    2.40    6.31
   1   1  16   16.55    8.00
   1   1  16   10.55    5.46
   1  -1  16    0.88    4.54
   1  -1  16    4.33    4.39
   1  -1  16    0.51    3.15
  -1  -1 -16    8.79    6.55
  -1   1 -16    9.13    5.36
   1   1  17    0.04    3.63
   1   1  17    2.37    5.42
   1  -1  17    0.27    2.92
   1  -1  17    8.84    4.34
   1  -1  17    8.50    4.76
  -1   1 -17   17.81    8.08
  -1  -1 -17    2.74    4.24
   1  -1  18    6.28    4.22
   1   1  18   -0.05    5.28
   1  -1  18   -0.02    4.70
   1   1  18    0.12    3.63
  -1   1 -18    3.71    4.80
  -1  -1 -18    2.53    4.37
   1   1  19    0.96    8.40
   1  -1  19    0.02   10.48
   1  -1  19   11.33    4.28
   1   1  19   -0.05    8.25
  -1  -1 -19   21.11    6.60
  -1   1 -19   26.86    7.91
   1   1  20    1.31    3.56
   1  -1  20    3.90    2.69
   1   1  20    0.08    8.81
   1  -1  20   -0.06    7.25
  -1   1 -20    2.89    8.33
  -1  -1 -20    0.31    4.42
   1  -1  21   -1.53    4.79
   1   1  21    4.77    5.85
   1   1  21    1.42    3.75
   1  -1  21    3.05    4.09
  -1  -1 -21    3.80    4.50
  -1   1 -21   13.43    8.11
   1   1  22   -2.65    3.25
   1  -1  22    3.97    3.52
   1  -1  22   -4.90    4.19
   1   1  22    0.97    5.33
  -1   1 -22   11.09    4.99
  -1  -1 -22    3.88    3.72
   1  -1  23   -3.87    3.58
   1  -1  23   -1.12    1.90
   1   1  23    2.20    4.39
   1   1  23    3.13    2.52
  -1  -1 -23    1.34    3.43
   1  -1  24   -0.03    3.68
   1   1  24   -1.26    4.60
   1   1  24   -3.44    2.51
   1   1  25    1.41    4.07
   1  -1  25    1.41    4.57
   1   1  25    1.83    2.64
   1   1  26    1.25    3.55
  -1   2  26    6.13    6.26
  -1   2  25    1.08    3.85
  -1   2  24    4.62    5.01
  -1   2  24    2.07    2.70
  -1  -2  24    4.07    3.54
  -1   2  23    1.67    2.32
  -1   2  23    8.39    5.08
  -1  -2  23    2.76    2.97
  -1   2  22    8.33    8.50
  -1  -2  22    0.48    3.36
  -1   2  22    4.53    2.82
  -1  -2  22    2.57    3.17
   1  -2 -21    1.54    2.63
  -1   2  21    6.99    4.37
  -1   2  21    0.61    4.98
  -1  -2  21   -2.24    3.08
  -1  -2  21    1.02    3.28
   1  -2 -20    4.82    3.16
  -1  -2  20    2.91    4.14
  -1   2  20    7.76    5.38
  -1   2  20   -0.25    6.15
   1  -2 -19   -3.01    2.55
  -1   2  19    1.52    2.91
  -1  -2  19    3.46    2.93
  -1   2  19   -1.54    6.90
  -1  -2  19    0.32    3.50
   1  -2 -18    7.59    4.24
  -1   2  18   20.17    7.69
  -1  -2  18   12.83    5.06
  -1   2  18   17.19    7.54
  -1  -2  18    0.53    5.90
   1   2 -17    9.69    6.02
   1  -2 -17    7.60    5.20
  -1  -2  17    8.73    6.10
  -1   2  17    6.19    8.94
  -1   2  17    4.10    4.10
  -1  -2  17    0.04    4.72
   1   2 -16   13.68    7.04
   1  -2 -16   18.81    6.01
  -1  -2  16   -0.10    5.59
  -1   2  16   12.79    6.60
  -1   2  16    0.26    7.24
  -1  -2  16   10.79    4.51
   1   2 -15   12.44    4.51
   1  -2 -15    4.25    1.70
   1  -2 -15    0.07    2.67
   1   2 -15    2.64    3.50
   1  -2 -15    2.33    1.93
  -1   2  15    3.30    3.26
  -1  -2  15   -0.33    1.60
  -1  -2  15    3.73    2.63
  -1  -2  15    0.14    3.04
  -1   2  15    2.91    7.07
   1   2 -14   49.59   11.25
   1  -2 -14   38.01    7.07
   1  -2 -14   48.85    6.07
   1   2 -14   29.65    6.76
   1  -2 -14   44.54    5.53
  -1  -2  14   48.73    8.46
  -1   2  14   45.68    9.31
  -1   2  14   48.06   10.74
  -1  -2  14   40.56    8.04
  -1  -2  14   37.64    8.54
  -1   2  14   47.81   11.77
   1   2 -13   19.18    4.77
   1   2 -13   32.02    8.45
   1  -2 -13   31.14    4.08
   1  -2 -13   28.08    4.81
   1  -2 -13   32.59    7.97
  -1  -2  13   29.46    6.14
  -1   2  13   25.45    9.33
  -1  -2  13   24.47    6.07
  -1  -2  13   34.49    8.79
  -1   2  13   26.92    8.40
  -1  -2  13   20.12    9.05
  -1   2  13   26.46   13.03
  -1  -2  13   37.15    6.18
  -1   2  13   30.42    5.44
   1  -2 -12   17.55    3.44
   1  -2 -12   11.86    5.37
   1  -2 -12    0.02    4.89
   1   2 -12   11.19    5.00
   1  -2 -12    7.36    4.45
   1   2 -12   18.03    8.85
  -1  -2  12   19.44    5.75
  -1  -2  12   15.10    4.45
  -1   2  12   18.17    8.92
  -1   2  12   15.60    4.34
  -1  -2  12    8.35    6.27
  -1  -2  12   18.02    4.41
  -1  -2  12   14.37    3.96
  -1   2  12   18.36    3.60
  -1   2  12   15.90    5.97
   1  -2 -11   17.65    3.56
   1  -2 -11   23.58    6.02
   1   2 -11   23.91    9.68
   1  -2 -11   23.96    3.70
   1   2 -11   15.28    5.27
   1  -2 -11   27.35    4.13
   1  -2 -11   22.70    2.91
  -1  -2  11   30.97   10.10
  -1  -2  11   20.25    7.18
  -1   2  11   20.91    6.28
  -1  -2  11    0.03    6.29
  -1   2  11   18.81    6.13
  -1  -2  11   23.79    4.71
  -1  -2  11   11.03    2.61
  -1   2  11   21.44    4.83
  -1   2  11   16.18    3.19
  -1   2  11   14.04    6.07
  -1  -2  11   25.15    7.67
   1  -2 -10   79.04   10.95
   1  -2 -10   92.39   15.85
   1   2 -10   69.91   13.56
   1  -2 -10   92.04   10.24
   1  -2 -10   93.03   13.02
   1  -2 -10   77.86    8.78
   1   2 -10  102.42   17.47
  -1  -2  10  101.99   13.73
  -1  -2  10   50.32   12.53
  -1   2  10   84.62   17.14
  -1   2  10   77.31   10.18
  -1  -2  10   83.35   11.76
  -1   2  10  100.40   18.18
  -1   2  10  106.61   13.39
  -1  -2  10   88.30   12.70
  -1  -2  10   70.93   32.96
  -1  -2  10   90.82   12.03
  -1   2  10  113.81   16.86
   1  -2  -9   45.17    9.74
   1   2  -9   39.23    5.68
   1  -2  -9   36.23    6.08
   1   2  -9   71.57   16.26
   1  -2  -9   48.69    6.85
   1  -2  -9   47.24    7.25
   1  -2  -9   44.57    5.38
  -1  -2   9   37.60   17.47
  -1   2   9   54.17   10.06
  -1  -2   9   51.56   14.03
  -1  -2   9   48.37    6.92
  -1   2   9   59.36   17.01
  -1   2   9   70.58   10.39
  -1   2   9   60.78    8.03
  -1   2   9   53.32    6.61
  -1  -2   9   28.72    4.98
  -1  -2   9   51.11   11.16
  -1  -2   9   49.38   11.70
   1  -2  -8   -6.70    3.77
   1  -2  -8    9.34    2.86
   1   2  -8  -13.53    7.53
   1   2  -8    0.79    3.07
   1  -2  -8    2.18    3.02
  -1   2   8    3.30    5.14
  -1   2   8    4.17    4.16
  -1  -2   8    0.03    2.57
  -1  -2   8   -4.43    3.10
  -1  -2   8    9.09    2.83
  -1  -2   8    4.30    2.75
  -1  -2   8    8.99    3.47
  -1   2   8   -3.36    4.58
  -1   2   8    9.44    4.09
  -1  -2   8  -10.35    7.92
   1   2  -7   56.48    8.97
   1  -2  -7   51.81    8.51
   1  -2  -7   47.60    7.28
   1  -2  -7   40.37    7.77
   1   2  -7   44.01    5.47
   1  -2  -7   46.20    5.39
   1  -2  -7   53.95   10.32
  -1   2   7   50.69    9.68
  -1  -2   7   54.56    8.34
  -1  -2   7   42.07    7.92
  -1  -2   7   53.35    6.27
  -1   2   7   51.90    6.18
  -1  -2   7   38.21    4.73
  -1  -2   7   57.02    8.63
  -1   2   7   55.34    4.71
  -1   2   7   62.40    8.78
  -1  -2   7   45.42    8.62
  -1   2   7   60.38    8.23
   1   2  -6   19.37    1.63
   1   2  -6   17.16    3.26
   1  -2  -6   24.65    8.62
   1   2  -6   21.91    8.73
   1  -2  -6   23.11    2.11
   1  -2  -6   18.84    4.60
   1  -2  -6   17.46    4.83
   1  -2  -6   25.46    4.39
  -1  -2   6   19.68    5.15
  -1  -2   6   19.23    2.94
  -1  -2   6   16.10    2.81
  -1  -2   6   27.92    5.35
  -1  -2   6   24.97    4.66
  -1   2   6   25.52    2.69
  -1   2   6   25.69    7.90
  -1   2   6   30.08    6.33
  -1  -2   6   15.82    5.38
  -1   2   6   21.61    5.11
  -1   2   6   23.14    3.45
  -1  -2   6   15.26    2.07
   1  -2  -5  174.36   14.20
   1   2  -5  186.74   23.89
   1  -2  -5  190.46   23.64
   1  -2  -5  187.73   20.08
   1  -2  -5  173.68   20.06
   1  -2  -5  190.74   13.30
   1   2  -5  184.77   15.41
  -1   2   5  192.71   21.16
  -1  -2   5  181.29   11.96
  -1   2   5  178.39   20.61
  -1  -2   5  183.51   19.59
  -1   2   5  210.72   28.73
  -1   2   5  190.67   21.91
  -1   2   5  181.85   14.15
  -1  -2   5  177.95   18.36
  -1  -2   5  172.35   29.63
  -1  -2   5  182.84   20.53
  -1  -2   5  180.43   30.26
  -1  -2   5  192.48   22.58
   1   2  -4  117.93    7.99
   1  -2  -4  122.19    8.40
   1  -2  -4  125.72   16.27
   1  -2  -4  109.54   12.81
   1  -2  -4  106.67   10.48
   1  -2  -4  112.87   18.93
  -1   2   4   95.48   12.19
  -1   2   4  134.03   27.54
  -1  -2   4  103.09   11.00
  -1   2   4  108.50   12.22
  -1  -2   4  106.82   13.59
  -1  -2   4   99.08    7.06
  -1   2   4  116.41   13.99
  -1  -2   4  113.64    9.69
  -1  -2   4  127.43   10.71
  -1   2   4  122.80    9.41
  -1  -2   4  115.80   13.09
  -1  -2   4  119.19   14.36
  -1  -2   4  120.52    9.00
   1  -2  -3  622.73   91.62
   1   2  -3  587.14   70.89
   1  -2  -3  565.90   94.10
   1  -2  -3  587.35   74.86
   1  -2  -3  620.77   85.19
   1  -2  -3  588.92   69.18
  -1  -2   3  610.00   70.22
  -1   2   3  591.44   60.34
  -1   2   3  578.43   71.32
  -1  -2   3  609.86   60.83
  -1   2   3  650.34  116.07
  -1   2   3  595.04   66.56
  -1  -2   3  586.69   56.43
  -1  -2   3  626.64   76.86
  -1  -2   3  593.67   76.00
  -1  -2   3  638.84   99.42
  -1  -2   3  582.89   76.00
  -1   2   3  599.66   80.35
  -1  -2   3  590.02   80.20
   1  -2  -2  325.13   30.97
   1  -2  -2  312.80   24.16
   1  -2  -2  319.36   30.88
   1   2  -2  308.82   29.13
   1  -2  -2  317.82   52.84
   1  -2  -2  323.73   38.67
  -1  -2   2  322.23   38.38
  -1  -2   2  390.28   54.69
  -1   2   2  343.73   59.84
  -1  -2   2  330.04   35.56
  -1   2   2  313.58   55.90
  -1   2   2  309.46   31.18
  -1  -2   2  317.13   34.63
  -1  -2   2  314.97   29.26
  -1   2   2  307.63   40.22
  -1  -2   2  330.20   31.13
   1  -2  -1  746.51   83.90
   1  -2  -1  712.92   97.92
   1  -2  -1  732.22  100.49
   1   2  -1  710.30  100.71
   1  -2  -1  727.70   91.48
   1   2  -1  720.14   89.81
   1  -2  -1  708.99   80.12
  -1   2   1  749.17  107.84
  -1  -2   1  737.05   97.23
  -1  -2   1  724.60   92.93
  -1  -2   1  717.45   83.26
  -1   2   1  729.18  122.83
  -1  -2   1  884.98  106.14
  -1  -2   1  730.98   93.88
  -1   2   1  733.26   93.65
  -1   2   1  702.09   79.99
   1   2   0   26.38    1.02
   1  -2   0   17.63    4.17
   1   2   0   24.28    4.06
   1  -2   0   27.43    8.10
   1  -2   0   30.96    3.42
   1  -2   0   23.27    7.18
   1   2   0   16.78    4.29
   1  -2   0   33.74    3.84
  -1  -2   0   17.72    3.92
  -1   2   0   18.64    4.37
  -1   2   0   32.51    4.11
  -1   2   0   26.66    5.11
  -1  -2   0   23.94    3.13
  -1  -2   0   26.19    4.58
  -1  -2   0   28.25    6.16
   1   2   1  474.57   43.70
   1   2   1  477.06   69.53
   1  -2   1  496.91   58.52
   1   2   1  486.07   56.23
   1  -2   1  478.26   51.09
   1   2   1  500.63   41.97
   1  -2   1  479.77   58.17
   1  -2   1  509.41   76.18
   1  -2   1  468.24   42.07
   1  -2   1  473.61   78.88
   1  -2   1  482.80   48.55
  -1  -2  -1  462.41   66.87
  -1  -2  -1  474.71   50.74
  -1  -2  -1  484.19   53.53
  -1   2  -1  503.09   74.87
  -1  -2  -1  508.47   53.42
  -1   2  -1  483.78   43.73
   1  -2   2  523.33   65.39
   1  -2   2  500.44   58.13
   1   2   2  473.90   58.41
   1  -2   2  490.22   53.59
   1  -2   2  518.14   64.32
   1   2   2  493.69   60.94
   1   2   2  517.67   81.61
   1   2   2  484.98   57.62
   1   2   2  509.98   50.98
   1  -2   2  491.26   63.21
   1  -2   2  517.51   66.28
   1  -2   2  518.95   57.42
  -1   2  -2  525.40   71.87
  -1   2  -2  491.43   63.12
  -1   2  -2  505.09   56.45
  -1  -2  -2  509.58   48.95
  -1  -2  -2  507.93   60.02
  -1  -2  -2  497.17   60.31
  -1  -2  -2  503.98   57.83
   1  -2   3  450.78   35.74
   1   2   3  455.84   53.72
   1  -2   3  440.32   72.65
   1   2   3  418.48   56.49
   1  -2   3  447.55   69.97
   1   2   3  399.87   44.69
   1  -2   3  418.87   46.39
   1  -2   3  456.39   43.45
   1  -2   3  443.50   54.40
   1  -2   3  437.30   53.90
   1   2   3  442.36   54.12
  -1  -2  -3  429.17   48.47
  -1   2  -3  397.85   41.36
  -1   2  -3  443.44   54.07
  -1  -2  -3  435.07   53.11
  -1  -2  -3  443.39   51.39
  -1  -2  -3  453.99   61.62
  -1  -2  -3  431.74   31.31
  -1   2  -3  420.68   60.47
   1  -2   4  345.05   33.89
   1  -2   4  351.46   37.82
   1  -2   4  303.88   22.04
   1  -2   4  325.95   21.99
   1  -2   4  336.13   38.27
   1   2   4  369.90   46.59
   1   2   4  365.11   35.11
   1   2   4  347.94   38.36
   1  -2   4  377.50   41.10
   1   2   4  347.44   47.83
  -1   2  -4  368.00   45.39
  -1  -2  -4  356.23   45.39
  -1  -2  -4  292.44   41.80
  -1  -2  -4  251.16   14.16
  -1  -2  -4  348.54   48.69
  -1  -2  -4  318.22   35.52
  -1   2  -4  344.76   38.86
  -1   2  -4  344.50   41.12
   1   2   5  172.19   17.98
   1  -2   5  154.58   17.74
   1   2   5  175.53   19.27
   1  -2   5  174.25   22.84
   1   2   5  166.11   18.95
   1  -2   5  153.06   19.81
   1  -2   5  173.52   18.69
   1   2   5  165.73   27.67
  -1  -2  -5  159.22   17.27
  -1   2  -5  157.32   15.62
  -1  -2  -5  134.64   21.32
  -1   2  -5  160.26   28.64
  -1   2  -5  174.08   18.50
  -1  -2  -5  157.81   18.17
   1   2   6   54.32    7.78
   1   2   6   49.06    7.20
   1   2   6   43.50    7.97
   1  -2   6   44.23    7.74
   1  -2   6   48.95    9.52
   1  -2   6   36.71    8.07
   1   2   6   44.90   11.40
   1  -2   6   42.05    9.50
   1  -2   6   40.80    8.22
  -1  -2  -6   40.38    6.41
  -1   2  -6   51.30   11.18
  -1  -2  -6   33.89   12.27
  -1  -2  -6   37.26    7.57
  -1   2  -6   44.95   10.98
   1  -2   7  100.36   16.00
   1  -2   7  111.36   13.31
   1  -2   7  114.34   22.26
   1   2   7  121.57   23.09
   1  -2   7  144.26   19.68
   1   2   7  107.96   14.58
   1  -2   7  119.31   22.04
   1   2   7  110.57   14.45
   1  -2   7  116.90   12.71
   1   2   7  114.27   20.78
  -1  -2  -7  105.06   22.61
  -1  -2  -7  114.19   17.36
  -1  -2  -7  108.92   13.70
  -1   2  -7  102.42   14.25
  -1  -2  -7  114.50   12.29
  -1   2  -7  117.10   14.89
   1   2   8  166.36   29.18
   1  -2   8  120.50   24.03
   1  -2   8  117.21   23.26
   1  -2   8   96.66   22.22
   1   2   8   92.44   15.76
   1   2   8  118.44   18.90
   1  -2   8  142.01   24.85
   1   2   8  121.27   16.73
   1  -2   8  111.96   15.57
   1  -2   8   76.84   14.60
  -1  -2  -8  134.44   21.28
  -1  -2  -8   78.70   19.54
  -1   2  -8  168.60   19.81
  -1  -2  -8   78.37   11.15
  -1  -2  -8  159.31   17.96
  -1   2  -8  103.10   21.21
   1   2   9    7.41    6.29
   1  -2   9    9.28    6.30
   1  -2   9    7.66    3.87
   1   2   9   11.90    4.36
   1  -2   9    4.37    6.52
   1  -2   9    4.63    3.58
   1  -2   9   17.52    5.80
   1  -2   9    7.67    3.74
   1   2   9   11.04    4.65
   1   2   9   15.81    4.96
  -1  -2  -9    6.45    5.36
  -1  -2  -9    7.98    2.68
  -1  -2  -9   18.49    4.08
  -1   2  -9    8.99    3.63
   1  -2  10  259.02   36.26
   1   2  10  280.68   44.08
   1   2  10  304.24   47.18
   1  -2  10  545.11   84.48
   1  -2  10  319.98   49.35
   1  -2  10  300.39   50.66
   1  -2  10  242.15   41.26
   1  -2  10  240.95   38.80
   1   2  10  287.58   53.02
   1   2  10  303.28   41.46
  -1  -2 -10  329.37   41.43
  -1  -2 -10  238.51   34.31
  -1  -2 -10  373.53   49.81
  -1  -2 -10  256.79   38.06
  -1   2 -10  262.32   39.38
  -1   2 -10  391.61   65.91
   1  -2  11   36.20    7.28
   1  -2  11   50.62    7.87
   1   2  11   41.88    9.74
   1  -2  11   36.81    9.48
   1   2  11   44.72   11.46
   1   2  11   44.27    9.88
   1  -2  11   41.81   12.44
   1   2  11   50.77    8.99
   1  -2  11   49.10   10.13
   1  -2  11   53.27    7.66
  -1   2 -11   50.24    9.50
  -1  -2 -11   57.05    8.07
  -1  -2 -11   46.97    7.66
  -1  -2 -11   47.45    6.94
  -1  -2 -11   51.24    5.92
  -1   2 -11   40.38    7.97
   1   2  12   29.52    6.39
   1   2  12   25.49    7.63
   1  -2  12   27.40    5.67
   1   2  12   30.95    7.44
   1   2  12   19.95    8.86
   1  -2  12   35.92    8.09
   1  -2  12   19.07    4.73
   1  -2  12   -0.48    9.12
   1  -2  12   29.88    5.52
  -1  -2 -12   28.63    5.16
  -1  -2 -12   27.92    4.81
  -1   2 -12   26.79    7.49
  -1  -2 -12   32.47    5.97
  -1  -2 -12   29.48    5.68
  -1   2 -12   28.10    6.03
   1  -2  13   -0.14    5.74
   1   2  13   24.98    9.07
   1   2  13   20.53   10.07
   1  -2  13   17.98    4.60
   1  -2  13   26.20    7.62
   1  -2  13   -0.42    7.86
   1   2  13   29.44    7.04
   1   2  13   23.26    8.24
  -1   2 -13   31.01   10.63
  -1  -2 -13   16.23    3.67
  -1  -2 -13   25.30    5.40
  -1  -2 -13   18.85    4.15
  -1   2 -13   21.71    5.18
  -1  -2 -13   23.82    5.21
   1  -2  14   -0.30    2.44
   1   2  14    5.02    4.48
   1   2  14    6.55    3.92
   1  -2  14   -0.12    5.09
   1  -2  14    2.31    2.71
   1  -2  14    0.14    3.50
  -1  -2 -14    2.58    3.39
  -1  -2 -14    4.69    1.58
  -1  -2 -14    3.53    2.94
  -1   2 -14    5.36    4.68
  -1   2 -14    6.64    4.39
   1  -2  15   -0.15    2.88
   1  -2  15    0.13    2.13
   1  -2  15   -0.44    2.43
  -1   2 -15    1.39    3.95
  -1  -2 -15    0.03    2.82
   1  -2  16   -3.36    3.03
   1  -2  16    1.93    2.09
   1   2  16    0.47    5.26
   1   2  16    1.34    6.90
   1  -2  16    0.06    2.32
  -1  -2 -16    2.22    2.93
  -1   2 -16    0.45    4.33
   1  -2  17    0.71    2.58
   1  -2  17    5.72    2.78
   1  -2  17   10.90    4.09
   1   2  17    0.89    4.35
   1   2  17    3.10    5.72
  -1   2 -17    0.94    5.63
  -1  -2 -17    6.38    4.06
   1   2  18   13.14    6.40
   1  -2  18    0.45    2.97
   1  -2  18    6.12    3.09
   1  -2  18   11.03    7.05
   1   2  18    0.32    7.95
  -1   2 -18    0.21    6.30
  -1  -2 -18   19.35    4.59
   1  -2  19    4.04    3.44
   1   2  19   -1.04    7.14
   1   2  19    0.36    3.74
   1  -2  19    0.16    1.94
   1  -2  19   -1.44    2.29
  -1  -2 -19    5.82    5.01
  -1   2 -19    0.39    7.12
   1  -2  20   -0.91    1.71
   1  -2  20   -1.52    3.20
   1   2  20    7.78    3.44
   1  -2  20    0.47    2.00
   1   2  20    0.26    4.80
  -1   2 -20   -2.21    4.71
  -1  -2 -20   -1.93    4.65
   1   2  21   -2.03    5.44
   1  -2  21   -1.48    3.30
   1   2  21   -1.17    5.05
   1  -2  21    4.94    2.89
   1  -2  21    1.32    3.00
  -1  -2 -21   -1.55    5.04
   1   2  22    9.65    5.17
   1  -2  22    4.17    3.37
   1   2  22   -2.62    5.40
  -1  -2 -22   -5.29    4.97
   1   2  23    7.99    6.83
   1  -2  23   -1.68    2.67
   1   2  23    3.87    4.42
  -1  -2 -23    1.03    2.85
   1  -2  24   -0.02    3.16
   1   2  24   -1.80    3.38
   1   2  24    7.21    6.13
   1   2  25   -3.71    3.76
   1   2  25    1.63    1.77
   1   2  26    1.45    3.11
  -1   3  25    1.89    5.09
  -1   3  24    2.70    3.56
  -1   3  24    1.31    1.54
  -1  -3  24   -1.33    1.06
  -1  -3  23    0.18    1.74
  -1   3  23    0.62    2.23
  -1   3  23    5.75    6.35
  -1   3  22    1.03    8.30
  -1   3  22    4.31    3.35
  -1  -3  22    3.91    3.91
  -1   3  21    4.85    3.85
  -1   3  21    5.14    5.79
  -1  -3  21    5.43    4.76
  -1   3  20    5.92    5.62
  -1   3  20    2.59    5.86
  -1  -3  20    3.79    5.01
  -1   3  19    9.11    9.06
  -1   3  19    7.87    4.33
  -1  -3  19   -0.22    5.45
  -1   3  18    4.67    4.00
  -1   3  18    2.54    5.30
  -1  -3  18    0.02    4.98
   1  -3 -17    0.18    2.46
  -1   3  17   13.43    8.15
  -1   3  17   13.91    4.35
  -1  -3  17    0.05    5.33
   1  -3 -16   -0.55    2.40
  -1  -3  16    0.04    3.07
  -1   3  16    9.03    4.49
  -1   3  16    7.98    5.88
   1  -3 -15    0.24    2.12
  -1   3  15    2.84    3.84
  -1   3  15    1.00    3.34
  -1  -3  15   -1.43    2.91
   1  -3 -14    4.36    2.80
  -1   3  14    5.02    4.08
  -1  -3  14   -0.23    3.43
  -1   3  14    4.31    6.39
  -1   3  13   35.01    6.40
  -1  -3  13   11.23    3.51
  -1   3  13   25.12    3.92
  -1   3  13   21.64    6.77
  -1  -3  13   -0.43    5.53
  -1  -3  13   31.37    8.48
   1  -3 -12   -0.53    2.30
   1  -3 -12    0.03    2.18
   1  -3 -12   -0.89    2.02
   1  -3 -12    1.38    2.15
  -1   3  12    0.33    2.99
  -1  -3  12    0.23    1.49
  -1  -3  12    0.23    1.80
  -1   3  12    2.95    3.08
  -1  -3  12    0.69    3.51
  -1   3  12   -0.15    1.81
  -1   3  12    0.62    4.74
  -1  -3  12    1.40    2.61
  -1  -3  12    0.17    1.21
  -1  -3  12    1.33    3.04
   1  -3 -11   20.69    3.91
   1  -3 -11   15.39    3.81
   1  -3 -11   15.66    6.74
  -1   3  11   19.10    5.02
  -1  -3  11    5.39    3.10
  -1  -3  11   20.49    5.52
  -1   3  11   23.69    4.98
  -1  -3  11    6.06    3.75
  -1  -3  11   16.87    4.51
  -1   3  11   18.12    4.90
  -1   3  11   14.69    3.44
  -1  -3  11   15.60    5.26
  -1  -3  11    7.96    3.07
   1  -3 -10   16.67    6.81
   1  -3 -10   19.52    3.72
   1  -3 -10   10.24    3.56
   1  -3 -10   19.20    6.00
  -1   3  10   15.77    4.66
  -1   3  10   20.76    5.24
  -1  -3  10   24.54    5.41
  -1   3  10   14.90    4.75
  -1   3  10   14.99    4.72
  -1  -3  10    9.92    2.83
  -1  -3  10   21.67    5.54
  -1  -3  10    8.24    3.62
  -1  -3  10   19.06    4.78
   1  -3  -9   20.04    3.99
   1  -3  -9   29.52    5.82
   1  -3  -9   27.61    4.74
   1  -3  -9   16.56    2.50
   1  -3  -9   32.16    5.05
  -1   3   9   29.15    5.42
  -1   3   9   28.09    7.85
  -1  -3   9   20.57    4.77
  -1   3   9   24.71    3.70
  -1  -3   9   30.12    6.40
  -1  -3   9   17.60    4.00
  -1   3   9   31.34    6.10
  -1  -3   9   27.50    8.36
  -1  -3   9   14.33    4.48
  -1   3   9   20.76    2.09
  -1  -3   9   31.22    5.91
   1  -3  -8   40.22    7.90
   1  -3  -8   34.22    2.73
   1  -3  -8   52.55    7.14
   1  -3  -8   53.92   10.86
   1  -3  -8   38.64    5.82
  -1  -3   8   36.08    4.36
  -1  -3   8   36.11    5.48
  -1  -3   8   42.72    4.60
  -1   3   8   34.80    4.46
  -1   3   8   40.21    6.68
  -1   3   8   57.21    7.42
  -1  -3   8   55.12    8.57
  -1  -3   8   47.13    7.58
  -1  -3   8   23.28    4.69
  -1   3   8   50.49   13.14
  -1   3   8   53.13    7.31
   1  -3  -7    3.96    4.78
   1  -3  -7    8.69    2.77
   1  -3  -7    2.71    0.90
   1  -3  -7    3.75    4.81
   1  -3  -7    0.94    2.65
  -1  -3   7    4.08    2.85
  -1  -3   7    5.19    3.43
  -1   3   7    1.96    2.43
  -1  -3   7    4.57    1.82
  -1   3   7    3.59    2.72
  -1   3   7    2.91    3.10
  -1  -3   7    2.47    1.18
  -1  -3   7    1.47    0.93
  -1  -3   7    2.02    2.04
  -1  -3   7    5.62    1.66
  -1  -3   7    1.67    0.83
  -1   3   7    5.74    3.44
  -1   3   7    0.03    1.19
  -1  -3   7    0.06    3.51
   1  -3  -6   27.61    5.06
   1  -3  -6   20.80    5.59
   1  -3  -6   15.25    2.84
   1  -3  -6   17.17    2.67
   1  -3  -6   25.99    5.49
  -1  -3   6   19.51    3.32
  -1  -3   6    9.70    9.21
  -1  -3   6   12.12    2.29
  -1  -3   6   21.97    2.93
  -1  -3   6   14.47    3.32
  -1   3   6   23.91    2.44
  -1   3   6   23.35    2.70
  -1   3   6   28.29    9.23
  -1  -3   6   27.05    5.82
  -1   3   6   24.06    4.41
  -1  -3   6   22.96    5.00
  -1  -3   6   19.23    2.56
   1  -3  -5   95.48   11.89
   1  -3  -5   83.04   15.32
   1  -3  -5   84.04    8.50
   1   3  -5   66.53    5.88
   1  -3  -5   92.99   18.54
   1  -3  -5   79.57    7.43
   1  -3  -5   68.33    5.45
  -1  -3   5   69.00    4.66
  -1  -3   5   79.84    7.64
  -1  -3   5   95.92   11.97
  -1   3   5   87.04   12.19
  -1  -3   5   84.25   10.44
  -1  -3   5   76.39    7.57
  -1  -3   5   67.78    4.08
  -1  -3   5   87.05   10.39
  -1  -3   5   77.31    7.52
  -1   3   5   76.70    6.05
  -1   3   5   75.77    6.20
  -1   3   5   89.99   12.05
   1  -3  -4   21.59    4.03
   1   3  -4   12.88    2.21
   1  -3  -4   13.47    1.73
   1  -3  -4   16.37    2.73
   1  -3  -4   25.91    4.60
   1  -3  -4   18.95    5.22
   1  -3  -4   18.58    3.24
  -1   3   4   16.64    4.77
  -1  -3   4   18.67    7.02
  -1  -3   4   14.74    6.61
  -1   3   4   12.65    2.41
  -1   3   4   17.40    2.80
  -1  -3   4   19.10    3.83
  -1  -3   4   15.65    3.98
  -1  -3   4   11.75    4.29
  -1  -3   4   16.11    2.16
   1  -3  -3   71.49    9.33
   1   3  -3   59.88    5.76
   1  -3  -3   56.30    5.30
   1  -3  -3   56.04    3.87
   1  -3  -3   63.97   13.24
   1  -3  -3   70.35   10.09
   1  -3  -3   63.66    5.62
  -1  -3   3   65.18    7.66
  -1  -3   3   64.79   11.85
  -1   3   3   64.06    9.82
  -1  -3   3   63.89    5.97
  -1   3   3   56.13    7.97
  -1  -3   3   61.47    8.11
  -1  -3   3   68.85    8.93
  -1   3   3   54.61    5.87
  -1  -3   3   60.49    5.73
   1   3  -2  256.63   25.40
   1  -3  -2  245.18   20.21
   1  -3  -2  252.39   29.75
   1  -3  -2  240.76   19.47
   1  -3  -2  275.91   26.40
   1  -3  -2  279.37   45.75
   1  -3  -2  280.14   40.73
  -1  -3   2  255.06   23.22
  -1  -3   2  266.91   25.38
  -1  -3   2  263.57   23.25
  -1   3   2  272.16   45.71
  -1  -3   2  328.72   33.89
  -1  -3   2  266.32   32.90
  -1   3   2  249.44   25.37
  -1   3   2  239.38   24.39
  -1  -3   2  280.00   28.59
   1  -3  -1  100.43   12.92
   1  -3  -1  101.11   10.60
   1   3  -1  102.76   15.37
   1  -3  -1   96.99    8.58
   1  -3  -1  101.39   10.60
   1  -3  -1  101.20    6.38
   1  -3  -1  105.87   13.13
   1  -3  -1   95.94    9.81
  -1  -3   1  102.51    9.31
  -1   3   1   98.79   13.01
  -1  -3   1  102.04    8.92
  -1  -3   1   99.84   14.60
  -1  -3   1  112.21   10.50
  -1   3   1   93.30    8.16
  -1  -3   1  107.74    8.66
  -1  -3   1  107.86   11.94
  -1   3   1   96.47   10.65
   1  -3   0   89.68   10.23
   1  -3   0   69.44    3.86
   1  -3   0   84.29    9.41
   1   3   0   87.13   13.96
   1  -3   0   84.17    5.59
   1  -3   0   88.79   16.58
   1  -3   0   84.69    9.46
   1  -3   0   80.63    9.45
  -1  -3   0   81.47    7.85
  -1   3   0   77.29    5.89
  -1   3   0   77.47   13.54
  -1  -3   0   80.69    8.23
  -1   3   0   84.07   11.36
  -1  -3   0   85.22   11.38
  -1  -3   0   85.33    8.25
  -1  -3   0   84.24   10.09
   1  -3   1  154.40   17.04
   1  -3   1  156.79   13.23
   1   3   1  151.45   21.90
   1   3   1  130.89    6.02
   1  -3   1  146.91   10.29
   1  -3   1  151.33   16.99
   1  -3   1  130.07    7.97
   1  -3   1  154.64   22.49
   1  -3   1  153.24   27.55
  -1  -3  -1  140.93   13.55
  -1   3  -1  129.05    7.90
  -1  -3  -1  163.56   29.68
  -1  -3  -1  149.63   15.58
  -1  -3  -1  139.97   11.84
  -1   3  -1  146.99   22.34
  -1  -3  -1  142.25   13.19
   1   3   2    5.56    2.89
   1   3   2    6.50    1.48
   1  -3   2    9.91    4.95
   1   3   2    4.45    1.62
   1  -3   2    8.91    3.13
   1  -3   2    7.58    1.73
   1  -3   2    8.25    2.83
   1  -3   2    2.43    1.13
   1  -3   2    4.67    2.38
   1  -3   2    7.05    3.26
  -1  -3  -2    5.13    2.02
  -1   3  -2    2.67    1.21
  -1  -3  -2    7.31    3.98
  -1  -3  -2    8.76    4.74
  -1  -3  -2    6.92    1.29
  -1   3  -2    6.42    2.90
  -1  -3  -2    5.46    2.39
   1   3   3   71.28   13.73
   1  -3   3   72.18    9.80
   1  -3   3   70.86    4.89
   1   3   3   60.01    6.55
   1  -3   3   54.26    3.44
   1  -3   3   78.08    9.34
   1  -3   3   72.20    9.11
   1   3   3   64.78    6.48
   1  -3   3   70.81    5.35
   1  -3   3   70.48    5.73
  -1  -3  -3   76.05    9.50
  -1  -3  -3   58.10    3.26
  -1  -3  -3   76.84   11.55
  -1   3  -3   50.91    4.77
  -1  -3  -3   72.96    8.11
  -1  -3  -3   64.55   10.65
   1   3   4   20.76    3.78
   1  -3   4   14.34    4.36
   1   3   4   12.27    3.72
   1   3   4   22.81    4.05
   1   3   4   17.53    7.02
   1  -3   4   14.65    7.79
   1  -3   4   13.81    2.24
   1  -3   4   12.16    2.36
   1  -3   4   16.22    4.48
   1  -3   4   21.86    3.06
   1  -3   4   16.66    1.66
  -1  -3  -4   14.50    3.69
  -1  -3  -4   15.61    5.32
  -1  -3  -4   16.18    4.55
  -1  -3  -4    9.86    9.01
   1  -3   5   67.24    7.57
   1  -3   5   81.01    5.76
   1  -3   5  100.30   12.11
   1   3   5   88.77    8.80
   1   3   5   95.73   19.29
   1  -3   5  111.10   13.99
   1  -3   5  100.88   11.48
   1  -3   5   66.64    6.37
   1  -3   5   99.54   10.02
   1   3   5   85.87    8.28
   1   3   5   94.29   10.91
   1  -3   5   83.15    5.92
  -1  -3  -5   95.33   11.03
  -1  -3  -5  110.59   18.10
  -1  -3  -5  106.46   14.76
  -1  -3  -5   99.69   11.26
  -1   3  -5   96.33   10.97
   1   3   6   62.48    7.65
   1   3   6   56.29   10.09
   1   3   6   62.40   10.19
   1   3   6   59.35   10.23
   1  -3   6   47.68    5.73
   1  -3   6   47.36    6.75
   1  -3   6   61.27   15.84
   1  -3   6   52.33   12.31
   1  -3   6   57.28    8.38
   1  -3   6   65.56    9.23
  -1  -3  -6   55.18   12.98
  -1   3  -6   62.45   12.39
  -1  -3  -6   61.18   10.63
  -1  -3  -6   49.07   11.96
  -1  -3  -6   57.85   13.22
   1   3   7    7.77    5.44
   1  -3   7   21.37    5.79
   1  -3   7    8.13    3.39
   1   3   7   19.43    7.53
   1  -3   7    9.21    3.68
   1  -3   7    9.86    3.58
   1   3   7   -0.36    3.70
   1   3   7   15.30    5.42
   1  -3   7   12.78    2.99
   1  -3   7   18.16    4.84
  -1   3  -7   10.87    4.16
  -1  -3  -7    9.83    4.57
  -1  -3  -7   13.17    5.76
   1  -3   8   -0.89    3.22
   1   3   8   -2.69    2.52
   1  -3   8   -3.11    2.28
   1   3   8   -0.84    2.24
   1  -3   8   -5.71    2.44
   1   3   8   -0.67    3.28
   1   3   8   -0.64    3.83
   1  -3   8    2.31    5.19
   1  -3   8    0.16    2.45
   1  -3   8    1.26    2.92
  -1   3  -8   -2.95    2.41
  -1  -3  -8    0.01    2.68
  -1   3  -8   -2.82    4.72
  -1  -3  -8    4.78    2.80
  -1  -3  -8    3.75    3.70
  -1  -3  -8    1.34    2.62
   1   3   9    8.26    3.46
   1  -3   9   13.34    4.50
   1   3   9   13.57    4.54
   1  -3   9   14.21    3.96
   1  -3   9   14.39    6.13
   1  -3   9    7.82    3.07
   1   3   9   11.56    3.55
   1  -3   9    4.62    2.43
   1   3   9   11.33    3.38
   1  -3   9    5.86    2.20
  -1   3  -9    7.93    6.12
  -1  -3  -9    9.23    2.92
  -1  -3  -9   10.42    6.28
  -1  -3  -9   12.18    3.79
  -1   3  -9    9.95    3.43
  -1  -3  -9   10.08    3.27
   1   3  10   41.18    6.97
   1  -3  10   33.20    7.72
   1   3  10   36.27    6.88
   1   3  10   43.10    6.76
   1  -3  10   41.44   11.40
   1  -3  10   21.60    4.14
   1   3  10   43.27    8.39
   1  -3  10   42.54    8.01
   1  -3  10   28.01    7.93
  -1   3 -10   31.50    6.41
  -1  -3 -10   39.31   11.13
  -1  -3 -10   40.57    5.93
  -1  -3 -10   42.17    6.59
  -1  -3 -10   37.40    8.72
  -1   3 -10   44.03   11.38
   1  -3  11    6.64    2.94
   1   3  11   14.38    6.67
   1   3  11   14.48    4.99
   1  -3  11   -0.29    4.59
   1   3  11   15.92    6.31
   1  -3  11   10.58    4.81
   1  -3  11   15.59    4.44
   1  -3  11    7.49    6.55
   1  -3  11   -0.25    4.13
   1   3  11   13.35    3.79
  -1  -3 -11   10.65    4.55
  -1  -3 -11    7.12    4.67
  -1  -3 -11   16.77    4.02
  -1  -3 -11    9.91    6.14
  -1   3 -11   13.86    3.76
  -1   3 -11    8.96    6.90
   1   3  12   25.93    5.05
   1  -3  12   22.09    8.13
   1  -3  12    8.60    3.70
   1   3  12   26.54    6.76
   1  -3  12   20.59    5.45
   1  -3  12   -0.40    5.97
   1  -3  12   -0.11    5.40
   1   3  12   19.28    5.60
   1  -3  12   30.40   10.88
   1   3  12   19.04    6.09
  -1  -3 -12   21.86    7.06
  -1   3 -12   18.99    4.90
  -1  -3 -12   25.22    4.51
  -1   3 -12   19.22    9.47
  -1  -3 -12   18.10    3.75
   1   3  13   30.59   11.55
   1  -3  13   18.88    4.73
   1   3  13   36.99    6.50
   1  -3  13   -0.51    7.66
   1  -3  13   13.91    4.71
   1   3  13   50.33    8.73
   1  -3  13   42.02    7.06
  -1  -3 -13   27.62    5.49
  -1  -3 -13   37.58    8.87
  -1   3 -13   38.51    8.13
  -1   3 -13   33.66    6.78
   1  -3  14    0.06    2.07
   1   3  14   -0.28    3.70
   1  -3  14    0.11    2.84
   1   3  14    4.17    3.61
   1  -3  14    0.72    2.85
  -1   3 -14    0.93    3.64
  -1  -3 -14   -0.03    2.30
  -1  -3 -14    2.88    3.54
   1   3  15    7.37    7.28
   1   3  15    0.52    7.13
   1  -3  15   -0.40    3.37
   1  -3  15    3.01    4.02
   1  -3  15    3.43    2.41
  -1  -3 -15    7.60    2.97
  -1  -3 -15    1.35    3.94
  -1   3 -15    0.77    7.24
   1  -3  16   -0.05    4.53
   1  -3  16    9.99    5.10
   1  -3  16   10.93    3.14
   1   3  16   15.82    6.20
  -1  -3 -16   17.94    3.93
  -1  -3 -16    1.75    3.06
  -1   3 -16    1.02    6.93
   1   3  17    1.86    6.45
   1  -3  17   18.76    4.86
   1   3  17    8.40    9.86
   1  -3  17    8.42    3.19
  -1  -3 -17   11.18    4.11
  -1   3 -17   -0.34    7.20
   1  -3  18    0.54    3.07
   1  -3  18    3.68    2.39
   1   3  18    5.06    5.24
   1   3  18    2.54    4.89
  -1  -3 -18    4.41    3.19
   1  -3  19    1.26    2.55
   1   3  19    2.54    4.28
   1   3  19    6.41    4.85
  -1  -3 -19   -0.07    2.88
   1   3  20   -1.30    4.25
   1   3  20    2.18    7.15
   1  -3  20    1.95    2.45
  -1  -3 -20    2.27    2.65
   1   3  21   -4.79    5.92
   1   3  21    1.97    5.01
   1  -3  21    0.50    3.28
  -1  -3 -21    3.37    2.39
   1   3  22   -0.45    4.19
   1   3  22    2.53    3.22
   1  -3  22   -1.66    1.71
   1   3  23    3.03    2.87
   1   3  23   -3.34    3.91
   1   3  24   -1.37    2.75
   1   3  24    9.36    3.86
   1   3  25   -0.66    2.98
  -1   4  24    2.51    4.33
  -1   4  23   -0.78    3.29
  -1   4  23    3.71    2.30
  -1  -4  23    0.48    2.99
  -1  -4  22   -0.18    2.48
  -1   4  22    2.45    3.12
  -1   4  22    5.01    3.76
  -1   4  21   -0.45    3.17
  -1  -4  21    3.55    2.75
  -1   4  21   -0.35    6.13
  -1   4  20   -4.82    3.71
  -1   4  20   -0.80    4.23
  -1  -4  20   -0.27    3.10
  -1  -4  19    2.89    3.32
  -1   4  19    2.09    4.43
  -1   4  19    1.50    4.27
   1  -4 -18    0.31    3.16
  -1   4  18   -1.61    3.75
  -1   4  18    4.55    3.84
  -1  -4  18   -0.61    3.10
   1  -4 -17   -0.05    2.58
  -1   4  17    3.85    3.75
  -1  -4  17   -0.12    3.22
  -1   4  17    0.02    5.85
   1  -4 -16    0.32    2.83
  -1  -4  16    0.61    5.50
  -1   4  16    4.82    6.05
  -1   4  16    0.66    3.81
   1  -4 -15   49.01    8.99
  -1  -4  15   39.92   10.28
  -1   4  15   58.31   16.69
  -1   4  15    1.02   14.73
   1  -4 -14    9.29    6.06
  -1  -4  14    0.15    4.57
  -1   4  14    6.20    6.71
  -1   4  14   10.42    5.07
   1  -4 -13    0.02    2.98
  -1   4  13    0.86    3.67
  -1   4  13    2.52    3.08
  -1  -4  13   -0.31    3.24
   1  -4 -12   28.90    6.76
  -1   4  12   31.87    6.74
  -1   4  12   27.20    7.93
  -1  -4  12   -0.38   10.63
   1  -4 -11   31.93    7.49
  -1   4  11   33.14    8.41
  -1   4  11   27.58    6.40
  -1   4  11   24.14    6.37
  -1  -4  11   36.68    7.69
   1  -4 -10   12.89    7.64
  -1   4  10   18.38    5.56
  -1  -4  10   14.38    5.04
  -1   4  10   17.68    3.98
  -1   4  10   -0.03    4.06
  -1  -4  10   22.62    5.82
   1  -4  -9   35.49    6.10
   1  -4  -9   30.38    5.67
   1  -4  -9   30.05    6.90
  -1   4   9   24.10    4.81
  -1  -4   9   28.84    9.27
  -1   4   9   22.41   10.42
  -1  -4   9   13.92    3.45
  -1   4   9   27.19    7.11
  -1  -4   9   26.52    7.25
  -1  -4   9   33.01    6.14
   1  -4  -8  153.88   20.59
   1  -4  -8  158.32   26.41
   1  -4  -8  144.13   16.84
  -1   4   8  116.88   13.89
  -1   4   8  120.15   14.62
  -1   4   8  145.78   19.76
  -1  -4   8  141.07   18.77
  -1  -4   8  160.36   21.33
  -1  -4   8  144.70   17.83
  -1  -4   8   83.94   12.10
   1  -4  -7   14.90    4.50
   1  -4  -7   14.91    6.78
   1  -4  -7   16.90    3.92
  -1  -4   7   15.97    4.64
  -1  -4   7   18.03    6.24
  -1   4   7   13.04    2.60
  -1   4   7   16.58    4.55
  -1   4   7   -0.01    3.88
  -1  -4   7   13.83    3.69
  -1  -4   7    9.22    2.21
  -1  -4   7    3.60    2.38
   1  -4  -6   19.36    5.12
   1  -4  -6   14.99    4.75
   1  -4  -6   16.60    4.07
  -1  -4   6    8.23    2.57
  -1  -4   6   10.83    2.57
  -1  -4   6   12.92    7.52
  -1   4   6   14.71    2.58
  -1  -4   6   13.78    4.10
  -1   4   6   18.54    5.05
  -1  -4   6   12.99    3.98
   1  -4  -5   57.96    9.26
   1  -4  -5   33.68    5.06
   1  -4  -5   67.13    8.88
   1  -4  -5   55.79   12.89
  -1  -4   5   26.88    5.51
  -1   4   5   52.42    6.74
  -1  -4   5   56.64    8.83
  -1   4   5   58.03    5.07
  -1  -4   5   33.01    6.76
  -1  -4   5   56.01    7.63
  -1  -4   5   42.52    7.75
  -1   4   5   38.50    5.50
  -1   4   5   59.25   14.46
  -1  -4   5   41.93    5.62
  -1  -4   5   50.56    7.74
   1  -4  -4  118.47   13.24
   1  -4  -4   73.34    8.20
   1  -4  -4  113.36   22.15
   1  -4  -4  127.75   14.93
  -1  -4   4  108.85   13.39
  -1   4   4  122.05   22.95
  -1  -4   4   96.98   10.71
  -1  -4   4  116.28   12.28
  -1  -4   4   98.06   10.39
  -1   4   4   74.15    8.40
  -1  -4   4  103.59   12.39
  -1  -4   4  124.23   14.71
  -1   4   4  105.08    8.08
  -1  -4   4   99.54   10.70
  -1   4   4  102.77   10.29
   1  -4  -3   47.75    5.15
   1  -4  -3   47.39    3.99
   1  -4  -3   57.70    6.10
   1  -4  -3   87.27   13.90
   1  -4  -3   74.49   10.71
   1  -4  -3   74.38    9.61
  -1   4   3   50.93    6.01
  -1  -4   3   69.30    6.39
  -1  -4   3   67.91    7.96
  -1  -4   3   58.06    7.54
  -1   4   3   81.44   11.04
  -1  -4   3   64.75    8.22
  -1   4   3   65.78    4.53
  -1  -4   3   80.88   10.39
  -1  -4   3   70.21    9.70
  -1  -4   3   46.17    7.44
  -1  -4   3   73.52    9.28
  -1   4   3   69.67    6.07
   1  -4  -2   22.72    3.84
   1  -4  -2   35.13    5.99
   1  -4  -2   21.07    3.20
   1  -4  -2   21.93    5.90
   1  -4  -2   30.74    4.96
   1  -4  -2   21.57    3.24
  -1  -4   2   21.65    3.59
  -1   4   2   26.89    2.95
  -1  -4   2   26.34    3.19
  -1   4   2   23.63    5.48
  -1   4   2   23.45    2.00
  -1  -4   2   24.26    3.94
  -1  -4   2   25.83    4.42
  -1  -4   2   25.35    3.92
  -1  -4   2   24.70    4.38
  -1   4   2   30.63   10.22
  -1  -4   2   29.11    6.01
  -1  -4   2   32.02    4.44
   1  -4  -1  186.86   16.55
   1  -4  -1  188.38   19.60
   1  -4  -1  152.68   16.36
   1  -4  -1  130.59   10.90
   1  -4  -1  189.76   28.06
   1  -4  -1  128.66   13.72
  -1  -4   1  175.44   15.48
  -1   4   1  178.07   30.98
  -1  -4   1  157.50   17.56
  -1   4   1  120.21    7.33
  -1  -4   1  183.30   15.11
  -1   4   1  139.09   15.66
  -1  -4   1  163.20   16.37
  -1   4   1  123.62    6.82
  -1  -4   1  156.02   15.99
  -1  -4   1  187.44   17.69
  -1  -4   1  180.81   17.76
  -1  -4   1  166.51   21.20
   1  -4   0   61.50   10.05
   1  -4   0   50.63    7.07
   1  -4   0   49.29    3.98
   1   4   0   59.35   12.14
   1  -4   0   51.08    5.51
   1  -4   0   46.54    4.44
   1  -4   0   63.77   14.33
   1  -4   0   49.43   10.93
  -1  -4   0   58.14    6.89
  -1  -4   0   54.27    8.53
  -1  -4   0   38.59    7.65
  -1  -4   0   57.05    6.44
  -1  -4   0   54.89    6.68
  -1   4   0   42.81    6.81
  -1  -4   0   56.45    8.84
  -1  -4   0   54.38    6.84
   1  -4   1    3.42    1.65
   1  -4   1    2.56    2.85
   1  -4   1   -0.18    1.25
   1  -4   1    0.99    2.15
   1  -4   1    3.88    2.39
   1   4   1    1.68    2.57
   1  -4   1    1.66    2.92
   1  -4   1    2.51    1.64
  -1  -4  -1    0.60    2.16
  -1  -4  -1    1.65    4.51
  -1  -4  -1    2.54    1.66
  -1  -4  -1    1.49    3.40
  -1  -4  -1   -0.57    1.25
  -1  -4  -1    1.43    2.60
   1  -4   2  265.14   33.18
   1  -4   2  283.36   33.76
   1  -4   2  263.00   33.47
   1  -4   2  266.18   27.73
   1  -4   2  243.45   23.30
   1  -4   2  253.79   25.04
   1  -4   2  250.76   28.41
   1   4   2  294.25   43.32
  -1  -4  -2  248.44   38.35
  -1  -4  -2  264.76   35.90
  -1  -4  -2  140.02   23.03
  -1  -4  -2  207.30   24.90
  -1  -4  -2  240.18   26.32
  -1  -4  -2  251.08   35.52
   1   4   3   65.79    4.26
   1  -4   3   91.80   12.03
   1   4   3  103.30   17.36
   1  -4   3   90.10   11.33
   1  -4   3   70.44    8.35
   1  -4   3   70.28    6.56
   1  -4   3   97.64    8.78
   1  -4   3   93.45   11.25
   1   4   3   69.36    5.19
  -1  -4  -3   95.23    9.83
  -1  -4  -3   81.49    8.73
  -1  -4  -3   81.24   13.65
  -1  -4  -3   80.69   10.90
  -1  -4  -3   58.56    6.50
   1   4   4   49.87    4.16
   1  -4   4   64.44   10.31
   1  -4   4   66.86    6.24
   1  -4   4   54.94    5.99
   1  -4   4   48.97    4.69
   1  -4   4   70.29    8.90
   1   4   4   46.91    4.15
   1   4   4   75.06   14.25
   1  -4   4   70.49    9.26
  -1  -4  -4   69.97    8.23
  -1  -4  -4   57.02    7.07
  -1  -4  -4   73.17    9.60
  -1  -4  -4   74.52   11.85
   1  -4   5   86.58   11.72
   1   4   5   64.90    8.44
   1  -4   5   81.68   11.35
   1   4   5   92.97   17.78
   1   4   5   69.48    8.48
   1  -4   5   83.70   13.72
   1  -4   5   79.15    9.37
  -1  -4  -5   92.99   10.78
  -1  -4  -5   82.73   14.55
  -1  -4  -5   91.20   12.06
  -1  -4  -5   66.08   10.07
   1  -4   6  112.00   13.15
   1   4   6   85.71    9.39
   1  -4   6  116.49   14.36
   1   4   6   95.31    9.43
   1  -4   6   51.64   19.22
   1   4   6  135.19   16.36
   1  -4   6  133.01   17.72
   1  -4   6  133.46   13.47
  -1  -4  -6  122.37   18.76
  -1  -4  -6  134.26   13.76
  -1  -4  -6  134.21   22.25
  -1  -4  -6   92.78   14.81
   1   4   7   17.77    7.98
   1  -4   7   28.05    7.08
   1   4   7    9.20    2.85
   1  -4   7   20.35    5.44
   1   4   7    8.57    3.84
   1  -4   7   20.21    3.97
   1  -4   7   11.55    4.15
  -1  -4  -7   24.81    7.38
  -1  -4  -7   22.71    8.68
  -1  -4  -7   25.40    4.40
   1  -4   8   14.24    4.83
   1   4   8   13.56    4.75
   1   4   8    4.02    3.63
   1  -4   8    9.10    5.56
   1  -4   8   16.60    4.82
   1   4   8   -0.01    4.54
   1  -4   8    8.82    3.17
   1   4   8    7.42    2.69
  -1  -4  -8   17.65    3.97
  -1  -4  -8    6.84    2.62
  -1  -4  -8   18.16    4.95
  -1  -4  -8   15.73    3.62
   1  -4   9   11.22    4.75
   1  -4   9    9.51    4.32
   1   4   9    6.13    2.79
   1   4   9   -0.01    2.89
   1   4   9    2.39    3.73
   1   4   9    8.98    4.35
   1  -4   9    4.38    2.93
   1  -4   9   13.87    3.57
  -1  -4  -9   11.98    4.54
  -1  -4  -9   11.58    3.30
  -1  -4  -9    5.56    2.42
  -1  -4  -9   12.65    3.43
   1  -4  10    8.58    5.27
   1   4  10   12.70    3.86
   1   4  10   -0.21    5.62
   1  -4  10   16.82    5.09
   1  -4  10   22.16    5.37
   1   4  10   12.66    5.00
   1   4  10   22.75    8.79
  -1  -4 -10   19.39    5.48
  -1  -4 -10    7.31    4.76
   1   4  11   -1.48    2.32
   1  -4  11   -0.67    1.95
   1   4  11   -1.44    2.10
   1  -4  11    0.43    4.81
   1   4  11    4.29    5.20
   1   4  11    0.01    2.15
  -1  -4 -11    1.54    2.48
  -1  -4 -11    1.60    4.34
   1   4  12   14.71    8.57
   1  -4  12   38.38    7.24
   1   4  12   38.32   11.85
   1  -4  12   13.24    4.29
  -1  -4 -12   18.85    9.37
   1   4  13    1.70    6.20
   1   4  13   -3.45    4.53
   1  -4  13   -1.71    3.04
   1  -4  13   -1.14    3.44
  -1  -4 -13    4.73    4.65
   1  -4  14    0.44    3.81
   1   4  14    1.09    7.00
   1   4  14    3.14    3.43
   1  -4  14    3.59    2.19
  -1  -4 -14    0.05    3.28
   1  -4  15   34.82    9.09
   1   4  15   27.85   13.42
   1   4  15   43.15   11.42
  -1  -4 -15   33.87    7.82
   1   4  16    5.95    4.63
   1   4  16   -0.08    3.89
   1  -4  16    1.34    1.87
   1  -4  16    1.10    3.61
  -1  -4 -16    0.90    4.27
   1   4  17   11.35    7.88
   1  -4  17   -0.88    6.05
   1   4  17    8.03    6.60
  -1  -4 -17    0.72    4.31
   1   4  18    4.74    5.06
   1  -4  18   -5.54    5.37
   1   4  18    8.09    4.50
   1   4  19    7.37    4.77
   1  -4  19   -1.29    5.14
   1   4  20   -0.20    4.70
   1   4  20    4.91    4.66
   1  -4  20    5.94    3.18
   1  -4  21    1.71    2.44
   1   4  21   -0.87    3.70
   1   4  21    6.64    5.81
   1  -4  22    1.45    2.14
   1   4  22    0.78    3.74
   1   4  22    7.74    3.67
   1   4  23    4.18    2.63
   1  -4  23   -0.32    1.25
   1   4  23    0.14    2.69
   1   4  24    0.25    2.06
   1   4  24    0.67    3.34
  -1  -5  23   -0.09    1.45
  -1   5  22    4.58    2.72
  -1   5  22    0.63    1.95
  -1  -5  22    2.57    3.59
  -1   5  21    1.83    2.94
  -1  -5  21   -0.36    2.63
  -1   5  21    1.90    2.37
   1  -5 -20    0.60    1.57
  -1   5  20   -6.46    5.43
  -1   5  20   12.72    4.16
  -1  -5  20   -0.83    2.95
   1  -5 -19    1.97    4.08
  -1   5  19    5.46    5.03
  -1  -5  19    7.32    3.94
  -1   5  19    6.86    3.82
   1  -5 -18    2.68    3.13
  -1   5  18    5.97    7.31
  -1   5  18    6.61    3.79
  -1  -5  18    4.60    4.16
   1  -5 -17    7.10    4.40
  -1   5  17   11.28    6.11
  -1   5  17   11.23    4.59
  -1  -5  17    5.03    7.95
   1  -5 -16    0.74    3.19
  -1  -5  16    0.57    5.70
  -1   5  16    5.78    4.83
  -1   5  16   -0.02    4.32
   1  -5 -15   26.28    6.77
  -1   5  15    0.89    4.13
  -1   5  15    0.54    8.29
  -1  -5  15   -0.74    5.23
   1  -5 -14    2.45    5.62
  -1   5  14    0.29    3.02
  -1   5  14    8.70    7.12
  -1  -5  14    1.44    4.15
   1  -5 -13    5.34    4.67
  -1   5  13   11.95    5.54
  -1  -5  13   -2.02    7.17
   1  -5 -12    2.94    3.90
  -1  -5  12    1.47    3.68
  -1   5  12    2.79    7.31
   1  -5 -11   16.09    8.11
  -1  -5  11    6.62    5.57
  -1   5  11   18.74    9.78
   1  -5 -10   22.94    5.89
  -1   5  10    0.18    9.84
  -1  -5  10    9.33    5.71
   1  -5  -9   10.70    8.95
  -1   5   9   14.26    5.87
  -1  -5   9   11.27    5.20
   1  -5  -8    5.91    3.81
  -1  -5   8    4.21    4.57
  -1  -5   8    0.90    1.59
  -1  -5   8    0.82    2.37
  -1   5   8    3.79    3.69
   1  -5  -7    6.72    5.56
  -1  -5   7    2.61    1.71
  -1   5   7    3.72    5.96
  -1  -5   7    2.99    2.97
  -1  -5   7    1.82    2.59
  -1  -5   7    0.01    2.70
   1  -5  -6   29.61    5.06
   1  -5  -6   19.83    5.87
   1  -5  -6   20.89    5.51
  -1   5   6   25.55    6.34
  -1  -5   6    8.23    3.12
  -1  -5   6   14.38    7.06
  -1  -5   6   17.43    5.35
   1  -5  -5    8.92    4.06
   1  -5  -5    7.44    3.57
   1  -5  -5   10.25    3.58
  -1  -5   5    9.67    2.88
  -1  -5   5   -0.11    2.64
  -1  -5   5   -0.80    3.28
  -1  -5   5    4.28    2.91
  -1  -5   5    5.61    3.47
  -1   5   5   10.39    4.23
  -1  -5   5    7.02    3.09
   1  -5  -4   29.26    8.86
   1  -5  -4   27.25    4.89
   1  -5  -4   27.32    4.83
  -1  -5   4   19.86    4.08
  -1  -5   4   19.25    4.92
  -1  -5   4   19.04    3.97
  -1   5   4   21.39    9.08
  -1  -5   4   15.95    3.25
  -1  -5   4   13.72    3.22
  -1  -5   4   15.73    3.14
  -1  -5   4   17.40    3.49
   1  -5  -3    7.18    3.27
   1  -5  -3   12.99    3.78
   1  -5  -3    3.83    1.56
   1  -5  -3   12.02    4.56
  -1  -5   3   -0.03    1.97
  -1  -5   3    8.01    3.28
  -1  -5   3    6.50    2.29
  -1  -5   3    7.11    2.63
  -1  -5   3    6.88    1.95
  -1   5   3   11.11    3.85
  -1  -5   3    4.27    4.20
  -1  -5   3    0.07    3.21
  -1  -5   3    7.95    2.65
   1  -5  -2   35.08    6.09
   1  -5  -2   74.45    9.52
   1  -5  -2   85.10    8.39
   1  -5  -2   72.60   10.13
  -1  -5   2   66.48    7.77
  -1  -5   2   45.87   10.12
  -1  -5   2   68.11    6.75
  -1   5   2   71.60   10.83
  -1  -5   2   52.97    6.21
  -1  -5   2   61.91    7.90
  -1  -5   2   59.61    6.46
  -1  -5   2   44.41    6.27
  -1  -5   2   56.87   10.87
   1  -5  -1   43.13    6.80
   1  -5  -1   25.12    6.46
   1  -5  -1   41.96    6.66
   1  -5  -1   38.21    6.41
   1  -5  -1   48.87    8.28
  -1  -5   1   16.39    5.96
  -1  -5   1   23.86    3.77
  -1  -5   1   35.17    7.79
  -1  -5   1   34.02    5.50
  -1  -5   1   38.43    6.79
  -1  -5   1   33.43    4.28
  -1  -5   1   28.85    4.62
  -1  -5   1   36.01    4.24
   1  -5   0   16.91    3.58
   1  -5   0   21.06    5.07
   1  -5   0   23.73    4.34
   1  -5   0   27.48    6.01
   1  -5   0   26.07    3.12
  -1  -5   0   22.04    3.52
  -1  -5   0   18.75    3.39
  -1  -5   0   14.59    2.74
  -1  -5   0   20.52    5.02
  -1  -5   0   24.71    4.61
  -1  -5   0   14.06    2.67
  -1  -5   0   15.61    4.67
  -1  -5   0   15.21    5.55
   1  -5   1   65.55   10.33
   1   5   1   70.02    8.93
   1  -5   1   69.24   10.09
   1  -5   1   51.93    8.07
   1  -5   1   57.59    6.29
   1  -5   1   71.58   10.86
  -1  -5  -1   71.05   10.69
  -1  -5  -1   69.22   11.75
  -1  -5  -1   39.30    7.98
  -1  -5  -1   71.82   15.67
  -1  -5  -1   40.78    8.45
   1  -5   2   -0.18    2.64
   1  -5   2    2.24    4.32
   1  -5   2    2.37    2.31
   1   5   2    3.55    2.56
   1  -5   2    0.09    1.39
   1  -5   2    2.32    1.43
  -1  -5  -2    1.06    3.28
  -1  -5  -2    0.20    2.12
  -1  -5  -2    4.43    2.34
  -1  -5  -2   -0.10    4.60
  -1  -5  -2   -0.92    2.17
   1  -5   3   24.18    3.81
   1  -5   3   33.11    6.28
   1  -5   3   24.80    3.36
   1   5   3   39.94    6.18
   1  -5   3   33.72    6.26
   1  -5   3   29.13    4.43
   1  -5   3   46.12    8.68
  -1  -5  -3   48.37    8.34
  -1  -5  -3   40.68    7.54
  -1  -5  -3   23.81    3.72
  -1  -5  -3   21.62    3.66
  -1  -5  -3   41.38    9.00
   1  -5   4   51.29    8.04
   1  -5   4   39.00    5.94
   1  -5   4   47.06    9.30
   1  -5   4   55.30    8.75
   1  -5   4   39.83    6.21
   1   5   4   61.89    9.29
  -1  -5  -4   59.19    7.44
  -1  -5  -4   53.14    8.54
  -1  -5  -4   60.77   11.03
   1  -5   5  144.99   20.95
   1  -5   5  168.82   26.15
   1  -5   5  152.13   28.32
   1   5   5  166.26   22.92
   1  -5   5  200.87   29.80
   1  -5   5  118.39   15.74
  -1  -5  -5  179.59   23.57
  -1  -5  -5  174.23   28.52
  -1  -5  -5  179.02   20.05
   1  -5   6   -0.20    3.54
   1   5   6   12.36    4.57
   1  -5   6   11.43    6.95
   1  -5   6    9.69    3.01
   1  -5   6   13.61    4.97
   1  -5   6    8.19    3.29
  -1  -5  -6   10.87    5.57
  -1  -5  -6   14.84    3.55
   1  -5   7   12.00    6.33
   1  -5   7   25.03    4.81
   1  -5   7   34.67    6.82
   1   5   7   31.60    7.14
   1  -5   7   12.94    5.24
  -1  -5  -7   30.35    8.00
   1  -5   8   35.53    5.96
   1   5   8   41.15    9.36
   1  -5   8   43.81    8.85
   1  -5   8    8.79    8.93
  -1  -5  -8   52.33   10.53
   1  -5   9    1.38    5.99
   1   5   9    7.89    6.38
   1  -5   9    2.08    2.54
  -1  -5  -9    7.32    4.56
   1  -5  10    2.18    2.34
   1   5  10   -0.96    3.93
   1  -5  10    3.45    3.97
  -1  -5 -10    6.41    6.22
   1  -5  11    4.27    5.13
   1   5  11    2.59    6.20
   1  -5  11   17.05    5.86
  -1  -5 -11   19.01    5.81
   1   5  12    2.33    4.70
   1  -5  12    5.34    4.53
   1  -5  12    0.86    2.44
  -1  -5 -12   11.68    4.61
   1  -5  13    0.43    7.28
   1  -5  13    3.66    2.38
   1   5  13    0.50    5.14
  -1  -5 -13   11.14    4.47
   1  -5  14    0.88    2.55
   1  -5  14    0.36    3.90
   1   5  14    0.90    4.19
  -1  -5 -14    0.29    3.40
   1  -5  15   -0.51    4.51
   1   5  15    9.76    5.31
  -1  -5 -15    2.01    6.03
   1  -5  16   -0.54    4.35
   1   5  16    7.19    7.85
  -1  -5 -16    6.41    5.41
   1   5  17    9.05    5.55
   1   5  17    2.26    3.37
   1  -5  17    4.18    4.71
  -1  -5 -17    4.89    5.13
   1  -5  18   -1.60    3.27
   1   5  18   10.50    4.56
   1   5  18   -1.79    4.37
  -1  -5 -18    1.60    2.46
   1   5  19    4.02    6.30
   1  -5  19   -2.82    3.09
   1   5  19    2.45    2.74
  -1  -5 -19    1.73    1.90
   1   5  20   -1.69    3.46
   1   5  20   -1.75    2.32
   1  -5  20    1.85    2.56
   1  -5  21    0.40    2.21
   1   5  21   -1.06    3.29
   1   5  21    0.99    1.91
   1   5  22   -0.95    4.47
   1   5  23    1.90    3.83
   1  -6 -21   -2.03    2.85
  -1  -6  21    2.91    2.24
   1  -6 -20   -1.18    2.06
  -1   6  20    5.26    2.88
  -1  -6  20   -0.68    2.56
   1  -6 -19    3.31    2.21
  -1  -6  19   -1.80    3.17
  -1   6  19    4.46    3.81
   1  -6 -18    2.41    2.87
  -1   6  18    4.62    4.61
  -1  -6  18    5.40    3.63
   1  -6 -17   -1.77    2.72
  -1   6  17    2.85    3.89
  -1  -6  17   -0.93    3.17
   1  -6 -16    3.67    3.70
  -1  -6  16    0.72    3.68
  -1   6  16    4.55    4.74
   1  -6 -15    6.32    4.80
  -1   6  15    7.85    6.01
  -1  -6  15    6.75    7.25
   1  -6 -14   17.68    7.20
  -1   6  14   15.10    7.86
  -1  -6  14   17.64    7.02
   1  -6 -13   19.50    8.94
  -1   6  13    0.55   10.14
  -1  -6  13    7.30    5.73
   1  -6 -12    1.11    3.84
  -1   6  12    0.36    6.37
  -1  -6  12    0.04    5.14
  -1  -6  12   -0.02    2.62
   1  -6 -11   20.47    7.31
  -1  -6  11    6.31    4.07
  -1  -6  11    0.01    2.91
  -1   6  11   -0.70    5.10
   1  -6 -10    9.21    4.42
  -1   6  10    1.10    4.47
  -1  -6  10    1.38    5.16
  -1  -6  10    0.03    2.63
   1  -6  -9   -4.05    6.32
  -1  -6   9    0.02    2.23
  -1   6   9    1.62    4.16
  -1  -6   9    4.09    3.13
   1  -6  -8   27.65    8.00
  -1  -6   8    7.26    8.85
  -1  -6   8   25.96    5.18
  -1   6   8   -0.09   12.07
   1  -6  -7   27.28    7.63
  -1  -6   7    7.53    3.76
  -1   6   7    2.45    5.33
  -1  -6   7    0.01    5.01
   1  -6  -6   33.86    8.00
  -1   6   6   36.39    8.43
  -1  -6   6   16.99    5.55
  -1  -6   6   23.58    5.50
   1  -6  -5   18.10    4.25
  -1   6   5   -0.02    4.53
  -1  -6   5   -0.51    2.38
  -1  -6   5    9.01    2.75
  -1  -6   5   -0.12    4.14
   1  -6  -4    0.31    3.93
   1  -6  -4    3.68    3.14
  -1  -6   4    2.04    2.05
  -1  -6   4   -0.09    1.81
  -1  -6   4    0.08    1.54
  -1  -6   4   -0.48    1.87
   1  -6  -3   18.15    4.32
   1  -6  -3   11.20    3.38
  -1  -6   3   -0.18    1.95
  -1  -6   3   -0.27    3.55
  -1  -6   3    4.88    1.97
  -1  -6   3   -0.93    1.60
   1  -6  -2    4.04    4.51
   1  -6  -2    2.92    3.90
  -1  -6   2    3.08    3.09
  -1  -6   2    0.15    1.65
  -1  -6   2    2.05    1.97
  -1  -6   2    3.72    2.46
  -1  -6   2    3.98    2.33
   1  -6  -1    5.47    4.01
   1  -6  -1    0.87    1.61
   1  -6  -1   -0.58    2.09
   1  -6  -1    4.61    3.75
  -1  -6   1   -0.07    1.46
  -1  -6   1    2.55    1.51
  -1  -6   1    6.15    2.46
  -1  -6   1    4.96    3.60
   1  -6   0   16.93    3.95
   1  -6   0   17.11    5.96
   1  -6   0    7.98    3.19
  -1  -6   0   17.67    6.76
  -1  -6   0   21.98    4.43
   1  -6   1    5.01    2.05
   1  -6   1    5.96    2.59
   1  -6   1   -0.56    2.91
   1  -6   1    4.90    3.98
   1  -6   1    6.13    2.58
  -1  -6  -1    8.43    5.82
  -1  -6  -1   13.74    3.56
   1  -6   2    1.10    1.44
   1  -6   2    6.23    3.23
   1  -6   2    0.78    2.62
   1  -6   2    1.15    2.63
  -1  -6  -2    2.99    5.32
  -1  -6  -2    6.94    3.20
   1  -6   3   14.61    4.72
   1   6   3   16.78    5.01
   1  -6   3   -1.25    5.30
  -1  -6  -3   14.56    5.67
   1  -6   4    0.15    2.71
   1   6   4    6.39    4.70
   1  -6   4   -0.37    2.42
  -1  -6  -4    0.22    3.71
   1   6   5   -0.44    2.90
   1  -6   5   -0.54    2.36
   1  -6   5    1.79    3.53
  -1  -6  -5    0.06    3.70
   1   6   6    1.04    4.43
   1  -6   6   -0.69    4.92
   1  -6   6   14.07    3.67
  -1  -6  -6    0.12    5.35
   1  -6   7   19.11    8.68
   1   6   7   42.29    8.75
   1  -6   7   14.10   11.60
  -1  -6  -7   42.61   10.36
   1   6   8    1.26    5.10
   1  -6   8    5.22    3.02
   1  -6   8   10.55    4.35
  -1  -6  -8   -0.01    8.36
   1  -6   9    1.87    2.51
   1  -6   9    5.78    4.01
   1   6   9   -0.67    4.82
  -1  -6  -9    7.97    4.95
   1  -6  10    5.12    4.82
   1   6  10    0.24    6.29
   1  -6  10   10.09    5.46
  -1  -6 -10   18.43    6.37
   1  -6  11    8.21    5.68
   1   6  11    2.19    9.60
   1  -6  11    6.46    2.99
  -1  -6 -11   19.37    6.50
   1  -6  12    0.95    7.92
   1  -6  12    5.36    2.11
   1   6  12    1.82    8.84
  -1  -6 -12   12.23    5.40
   1  -6  13    1.75    5.70
   1   6  13    1.37    6.46
  -1  -6 -13   -1.79    3.79
   1  -6  14    7.40    5.39
   1   6  14    7.99   10.30
  -1  -6 -14   10.14    8.38
   1   6  15   17.15   11.04
   1  -6  15   10.13    5.66
  -1  -6 -15    5.17    8.28
   1   6  16    0.03    4.66
   1  -6  16    1.70    3.73
  -1  -6 -16    1.07    3.32
   1   6  17    6.83    5.31
   1  -6  17    6.83    6.17
  -1  -6 -17    3.44    3.57
   1  -6  18    2.57    5.36
   1   6  18    8.57    6.78
  -1  -6 -18    1.29    4.25
   1   6  19    0.97    3.77
   1  -6  19    4.35    4.67
  -1  -6 -19    2.35    1.84
   1   6  20    2.03    5.36
   1  -6  20   -3.32    3.95
  -1  -6 -20    2.91    1.57
   1  -6  21   -0.65    1.93
   1   6  21   -0.42    4.20
   1  -7 -19    3.37    3.07
   1  -7 -19    0.37    2.38
  -1  -7  19    1.82    2.28
   1  -7 -18    0.92    2.58
   1  -7 -18    4.57    4.21
  -1  -7  18    5.44    2.84
   1  -7 -17    3.92    2.71
   1  -7 -17   -2.37    4.44
  -1  -7  17    1.66    2.90
   1  -7 -16   -3.72    4.91
   1  -7 -16    4.26    3.47
  -1  -7  16    7.25    5.17
   1  -7 -15    1.24    3.80
  -1  -7  15    1.64    3.35
  -1   7  15    4.64    4.37
   1  -7 -14   -0.28    4.36
  -1   7  14    0.78    5.08
  -1  -7  14    7.84    3.47
   1  -7 -13    2.59    4.34
  -1  -7  13    0.38    5.73
  -1   7  13    4.99    5.13
   1  -7 -12    6.11    5.08
  -1  -7  12    4.05    4.01
  -1   7  12    4.43    5.61
   1  -7 -11   -2.69    6.59
  -1  -7  11    3.06    3.22
  -1   7  11   -1.18    4.59
   1  -7 -10   15.36    5.73
  -1   7  10    1.19    5.86
  -1  -7  10    3.48    3.91
   1  -7  -9    6.59    8.02
  -1  -7   9    5.32    5.36
   1  -7  -8    9.28    5.51
   1  -7  -8    0.78    6.55
  -1  -7   8    7.56    3.44
   1  -7  -7   15.68    5.56
   1  -7  -7    0.21    6.71
  -1  -7   7    6.29    3.36
   1  -7  -6   -0.04    9.07
   1  -7  -6   12.72    4.75
  -1  -7   6    0.95    4.41
   1  -7  -5   15.20    6.86
   1  -7  -5    0.57    5.78
  -1  -7   5    5.09    2.69
   1  -7  -4    9.02    5.28
   1  -7  -4    0.10    6.63
  -1  -7   4    0.20    3.08
  -1  -7   4    1.03    1.85
   1  -7  -3   -0.07    3.80
   1  -7  -3    0.48    2.83
  -1  -7   3   -0.17    2.02
   1  -7  -2   40.75    8.56
   1  -7  -2   -0.10    9.18
  -1  -7   2   24.70    5.29
   1  -7  -1   -0.22    4.23
   1  -7  -1   -0.33    6.11
  -1  -7   1   -0.19    2.78
  -1  -7   1    6.54    2.58
   1  -7   0   -0.22    2.46
   1  -7   0   -0.09    5.87
  -1  -7   0    0.18    3.02
  -1  -7   0   14.92    4.20
   1  -7   1    1.19    3.02
  -1  -7  -1   -0.86    3.92
  -1  -7  -1    0.20    2.70
   1  -7   2   42.16    8.13
   1  -7   2   13.46    6.51
  -1  -7  -2   44.60    7.95
  -1  -7  -2   29.51   11.44
   1  -7   3   -0.17    3.23
   1  -7   3    5.45    2.26
  -1  -7  -3   -0.27    3.93
  -1  -7  -3   -0.05    4.31
   1  -7   4    3.46    2.43
   1  -7   4    0.00    2.99
  -1  -7  -4   -0.09    3.47
  -1  -7  -4    0.30    3.94
   1  -7   5   15.49    4.54
   1  -7   5    0.13    3.20
  -1  -7  -5   -0.24    4.34
  -1  -7  -5    0.19    4.93
   1  -7   6    5.34    4.17
   1  -7   6    2.87    2.96
  -1  -7  -6   -0.28    3.97
  -1  -7  -6    0.08    7.14
   1  -7   7   -0.51    5.16
   1   7   7    1.24    5.76
   1  -7   7   10.59    4.20
  -1  -7  -7   21.78    6.24
   1  -7   8    3.13    2.54
   1   7   8    1.19    4.87
   1  -7   8    2.02    3.74
  -1  -7  -8   14.31    5.59
   1  -7   9    0.81    2.35
   1   7   9    0.60    7.06
   1  -7   9    4.46    3.87
  -1  -7  -9   10.35    7.72
   1   7  10    6.49    4.65
   1  -7  10   -0.03    3.83
  -1  -7 -10    0.81    5.12
   1  -7  11    4.61    4.78
   1   7  11   11.53    5.83
  -1  -7 -11    4.88    5.86
   1   7  12   -5.31    4.79
   1  -7  12    2.48    3.89
  -1  -7 -12    9.83    4.81
   1  -7  13    4.69    6.97
   1   7  13    0.44    5.75
  -1  -7 -13   10.90    5.37
   1   7  14   -2.67    4.06
   1  -7  14    1.02    3.31
  -1  -7 -14    2.00    3.45
   1   7  15   -1.48    4.72
   1  -7  15   -5.42    3.95
  -1  -7 -15   -4.22    6.04
   1  -7  16    2.15    3.18
   1   7  16    4.48    6.59
  -1  -7 -16    1.44    5.03
   1  -7  17    3.11    3.16
   1   7  17    3.44    3.93
  -1  -7 -17    2.62    4.52
   1  -7  18    5.36    2.98
   1   7  18    2.73    3.88
  -1  -7 -18    3.81    2.25
   1  -7  19    2.91    2.18
  -1  -7 -19   -1.68    3.27
   1  -8 -17   -2.53    1.54
   1  -8 -17   -1.97    2.77
   1  -8 -16    5.89    2.75
   1  -8 -16    4.03    3.67
  -1  -8  16   -1.37    3.50
   1  -8 -15   -1.02    3.43
   1  -8 -15   -2.29    2.57
  -1  -8  15    2.21    3.24
   1  -8 -14    5.72    4.48
   1  -8 -14    4.33    3.40
  -1  -8  14    1.31    2.55
   1  -8 -13    2.15    6.24
   1  -8 -13   -1.25    3.41
  -1  -8  13    2.00    2.30
   1  -8 -12    3.16    3.98
   1  -8 -12   -1.34    7.36
  -1  -8  12    3.06    2.56
   1  -8 -11    4.81    3.79
  -1  -8  11    0.77    1.45
   1  -8 -10   -1.95    3.98
  -1  -8  10   -1.89    1.90
   1  -8  -9    4.91    4.21
  -1  -8   9    1.80    3.50
   1  -8  -8    4.98    3.65
  -1  -8   8   -1.93    1.69
   1  -8  -7    2.57    3.33
  -1  -8   7   -0.23    1.51
   1  -8  -6   11.97    8.25
   1  -8  -5    5.27    6.37
   1  -8  -4    2.18    3.39
   1  -8  -3   13.67    7.56
   1  -8  -2   -3.67    3.99
   1  -8  -2    0.46    3.58
   1  -8  -1   14.86    5.81
   1  -8  -1    1.33    2.44
  -1  -8   1    2.72    2.33
   1  -8   0    8.43    3.73
  -1  -8   0    4.04    2.60
  -1  -8   0    0.57    2.27
   1  -8   1   17.69    4.40
  -1  -8  -1    6.01    3.94
  -1  -8  -1    2.88    4.81
   1  -8   2   11.98    4.44
  -1  -8  -2    2.25    4.48
  -1  -8  -2   11.24    4.36
   1  -8   3    2.89    3.20
  -1  -8  -3    5.63    3.88
   1  -8   4    3.98    2.65
   1  -8   4    0.93    2.46
  -1  -8  -4   -1.43    3.51
   1  -8   5    1.13    1.47
   1  -8   5   -2.33    2.22
  -1  -8  -5   -3.21    3.50
   1  -8   6   -0.05    2.05
   1  -8   6    0.82    1.64
  -1  -8  -6    2.54    5.83
   1  -8   7    1.22    2.71
   1  -8   7    0.02    1.84
  -1  -8  -7    6.13    3.87
   1  -8   8    0.05    1.46
  -1  -8  -8    0.80    3.77
   1  -8   9    0.30    1.52
  -1  -8  -9    5.95    6.11
   1  -8  10    3.06    3.31
  -1  -8 -10    7.93    4.96
   1  -8  11    3.76    3.16
  -1  -8 -11   -0.91    6.90
  -1  -8 -12    0.59    3.68
  -1  -8 -13    5.95    4.37
   1  -8  14    1.88    2.47
  -1  -8 -14   -1.31    5.02
   1  -8  15    2.82    2.71
  -1  -8 -15    5.16    3.21
   1  -8  16   -3.91    2.29
  -1  -8 -16    1.37    3.74
   1  -8  17    1.40    1.79
   1  -9 -13    0.15    2.10
   1  -9 -12   -2.25    2.59
   1  -9 -11    5.20    4.97
   1  -9 -10   -2.11    2.53
  -1  -9  10   -0.04    0.63
   1  -9  -9    0.64    4.05
  -1  -9   9   -0.74    1.06
   1  -9  -8    2.10    3.07
   1  -9  -7    1.04    2.76
   1  -9  -6    7.14    3.57
   1  -9  -5    4.54    3.09
   1  -9  -4   -0.32    2.15
   1  -9  -3    2.90    2.19
   1  -9   1    0.07    2.24
   1  -9   2   -0.17    2.21
  -1  -9  -2    0.27    1.78
   1  -9   3    0.95    2.01
  -1  -9  -3   -1.48    2.13
   1  -9   4   -0.54    1.87
  -1  -9  -4    3.22    2.49
  -1  -9  -5    4.94    3.39
  -1  -9  -6    7.32    3.83
  -1  -9  -7   -0.87    2.97
   1  -9   8   -0.06    0.88
  -1  -9  -8   -3.96    4.28
   1  -9   9   -0.28    0.97
  -1  -9  -9   -0.19    2.75
   1  -9  10    0.00    1.27
  -1  -9 -10   -0.82    2.63
   1  -9  11   -0.17    0.76
  -1  -9 -11    1.72    2.55
   1  -9  12    0.16    0.65
  -1  -9 -12    0.38    3.67
  -1  -9 -13    0.61    2.05
   1 -10  -3    0.17    1.31
  -2   0  26    3.16    3.24
  -2   0  25   -1.93    5.69
  -2   0  24    1.05    6.17
  -2   0  23    8.44    9.61
  -2   0  22   -0.51    4.45
  -2   0  21    8.20    6.39
  -2   0  20    0.24    6.71
   2   0 -19   34.25    7.91
  -2   0  19   -0.20    9.19
   2   0 -18    1.66    5.02
  -2   0  18    0.05    1.61
  -2   0  18    0.03    3.96
   2   0 -17   -1.02    3.51
  -2   0  17   -0.08    1.81
  -2   0  17    2.51    1.78
  -2   0  17    0.09    4.18
   2   0 -16    0.61    3.02
  -2   0  16    0.57    2.64
  -2   0  16    0.10    1.66
  -2   0  16    0.13    3.64
   2   0 -15    4.24    4.18
   2   0 -15   11.65    4.74
  -2   0  15    7.43    3.91
  -2   0  15   17.08    5.69
  -2   0  15    9.87    2.94
  -2   0  15   12.26    3.02
   2   0 -14    3.01    4.97
   2   0 -14    2.44    2.86
  -2   0  14    4.24    1.96
  -2   0  14    1.24    5.86
  -2   0  14   -0.17    1.75
  -2   0  14    1.04    3.25
   2   0 -13   36.65    6.17
   2   0 -13   21.51    2.50
   2   0 -13   22.72    3.83
   2   0 -13   24.81    2.69
  -2   0  13   38.08    7.39
  -2   0  13   33.33    6.38
  -2   0  13   24.42    3.62
  -2   0  13   25.16    6.15
   2   0 -12   36.49    5.08
   2   0 -12   44.02   11.76
   2   0 -12   43.78    3.86
  -2   0  12   44.59    4.77
  -2   0  12   45.06    5.79
  -2   0  12   46.56    7.67
  -2   0  12   35.38    4.75
  -2   0  12   43.35    9.40
   2   0 -11   74.74   15.94
   2   0 -11   45.26    4.04
   2   0 -11   34.90    6.19
  -2   0  11  116.08   17.57
  -2   0  11   45.80    6.40
  -2   0  11   46.25    7.97
  -2   0  11   47.45    5.38
  -2   0  11   11.48   18.05
  -2   0  11   50.01   20.78
   2   0 -10  262.50   32.67
   2   0 -10  194.41   26.53
   2   0 -10  199.21   27.79
   2   0 -10  211.80   21.59
  -2   0  10  206.37   21.64
  -2   0  10  208.97   33.71
  -2   0  10  189.04   19.19
  -2   0  10  197.00   44.46
  -2   0  10  209.37   25.84
  -2   0  10  203.16   38.93
   2   0  -9    4.63    3.85
   2   0  -9   11.72    1.98
   2   0  -9    6.82    4.49
   2   0  -9    8.83    3.44
   2   0  -9    7.25    3.39
  -2   0   9    9.03    2.78
  -2   0   9    7.26    2.12
  -2   0   9   13.34    2.53
  -2   0   9    8.81    3.70
  -2   0   9    6.66    4.79
   2   0  -8    0.30    2.09
   2   0  -8    1.00    2.11
   2   0  -8    1.27    2.41
   2   0  -8   -0.08    2.14
   2   0  -8   -1.42    2.89
  -2   0   8    2.25    1.80
  -2   0   8   -1.07    2.86
  -2   0   8    1.46    2.13
  -2   0   8   -0.90    3.00
  -2   0   8    0.79    2.40
   2   0  -7  166.89   17.38
   2   0  -7  158.25   32.97
   2   0  -7  163.61   13.46
   2   0  -7  177.09   18.94
   2   0  -7  155.47   19.07
  -2   0   7  175.59   16.70
  -2   0   7  156.91   27.31
  -2   0   7  159.28   16.88
  -2   0   7  182.57   17.06
  -2   0   7  164.59   32.74
   2   0  -6   98.09   18.28
   2   0  -6  107.54   14.65
   2   0  -6   97.97    8.46
   2   0  -6  106.70   17.87
   2   0  -6   97.50   10.28
  -2   0   6   99.62    7.44
  -2   0   6   96.84    9.99
  -2   0   6  100.90   14.81
  -2   0   6  101.64   11.90
  -2   0   6  102.77   15.91
   2   0  -5   33.23   14.22
   2   0  -5   38.45    3.82
   2   0  -5   43.94    6.06
   2   0  -5   42.21    4.72
   2   0  -5   41.49    6.99
  -2   0   5   43.13    5.66
  -2   0   5   40.23   14.13
  -2   0   5   33.31    7.20
  -2   0   5   30.38    5.66
  -2   0   5   50.45    5.68
   2   0  -4  148.87   14.49
   2   0  -4  148.86   25.53
   2   0  -4  137.86    8.22
   2   0  -4  146.02   21.09
   2   0  -4  146.13   13.02
  -2   0   4  153.54   14.88
  -2   0   4  145.02   19.57
  -2   0   4  150.35   17.67
  -2   0   4  144.27    9.13
  -2   0   4  145.77   13.95
   2   0  -3  499.13   62.82
   2   0  -3  491.86   51.76
   2   0  -3  476.17   37.31
   2   0  -3  480.33   56.97
   2   0  -3  521.67   54.76
  -2   0   3  487.28   72.13
  -2   0   3  506.86   53.30
  -2   0   3  499.83   40.73
  -2   0   3  480.55   61.07
  -2   0   3  493.64   51.30
   2   0  -2   92.07   13.17
   2   0  -2   70.56   10.39
   2   0  -2   77.20    4.73
   2   0  -2   59.92   10.37
  -2   0   2   92.05    6.71
  -2   0   2   56.85    6.94
  -2   0   2   67.55    6.47
  -2   0   2   95.54    8.71
  -2   0   2   76.51    4.67
   2   0   2    1.28    2.02
   2   0   2    0.78    1.90
   2   0   2    3.29    2.05
   2   0   2    1.04    1.40
   2   0   2    1.99    3.63
  -2   0  -2   -0.05    1.29
  -2   0  -2    1.78    1.90
  -2   0  -2    1.69    2.38
  -2   0  -2    0.39    2.06
  -2   0  -2    0.83    1.66
   2   0   3 1324.86  222.52
   2   0   3 1276.45  197.07
   2   0   3 1373.24  235.69
   2   0   3 1314.17  192.42
   2   0   3 1257.21  196.10
  -2   0  -3 1302.79  207.76
  -2   0  -3 1302.98  209.62
  -2   0  -3 1326.89  205.54
  -2   0  -3 1246.59  236.07
  -2   0  -3 1307.20  227.42
   2   0   4 1656.86  324.57
   2   0   4 1660.28  283.63
   2   0   4 1535.86  312.56
   2   0   4 1687.43  302.33
   2   0   4 1594.98  312.52
  -2   0  -4 1511.44  325.76
  -2   0  -4 1694.38  315.20
  -2   0  -4 1627.40  294.25
  -2   0  -4 1573.54  365.57
  -2   0  -4 1673.69  272.10
   2   0   5  632.73  108.69
   2   0   5  571.28   65.69
   2   0   5  596.59   66.86
   2   0   5  689.62  102.65
   2   0   5  623.46  107.34
  -2   0  -5  572.25   63.76
  -2   0  -5  640.33  119.42
  -2   0  -5  624.58  112.52
  -2   0  -5  687.44  106.73
   2   0   6  513.29   91.06
   2   0   6  508.23   58.30
   2   0   6  412.75   51.72
   2   0   6  473.93   69.69
   2   0   6  499.25   51.02
  -2   0  -6  486.96   64.32
  -2   0  -6  532.83   47.30
  -2   0  -6  540.36   66.45
  -2   0  -6  477.96   71.83
  -2   0  -6  503.37   52.47
   2   0   7    0.04    2.14
   2   0   7   -0.25    1.99
   2   0   7   -0.67    1.92
   2   0   7   -1.04    2.97
  -2   0  -7   -0.31    1.12
  -2   0  -7    1.41    1.62
  -2   0  -7   -0.89    2.21
  -2   0  -7    0.08    2.65
  -2   0  -7   -0.20    3.00
   2   0   8   31.42    7.17
   2   0   8   28.04    5.07
   2   0   8   31.83    3.54
   2   0   8   17.34   11.91
   2   0   8   32.57    7.95
   2   0   8   31.89    4.97
  -2   0  -8   27.98    2.94
  -2   0  -8   30.32    7.35
  -2   0  -8   36.55    6.15
  -2   0  -8   26.84    3.88
   2   0   9  459.96  109.95
   2   0   9  428.55   79.79
   2   0   9  497.27   67.91
   2   0   9  488.53   62.28
   2   0   9  485.37   63.41
   2   0   9  501.02   80.50
  -2   0  -9  403.43   43.66
  -2   0  -9  460.61   89.91
  -2   0  -9  464.55   78.23
  -2   0  -9  448.42   48.07
   2   0  10   25.94    8.20
   2   0  10   15.85    4.45
   2   0  10   21.41    8.32
   2   0  10   45.79    8.15
   2   0  10   26.16    8.60
  -2   0 -10   23.92    5.99
   2   0  11   -0.67    3.72
   2   0  11   -3.07    4.60
   2   0  11    0.89    1.28
   2   0  11   -7.56    2.73
   2   0  11    1.45    1.18
   2   0  12    0.76    1.20
   2   0  12   -1.02    3.38
   2   0  12    1.37    1.18
   2   0  12   -0.68    2.30
   2   0  12    0.51    5.17
   2   0  12   -3.05    3.58
  -2   0 -12   -0.62    2.47
  -2   0 -12    0.32    3.03
   2   0  13   13.52    9.08
   2   0  13    4.94    1.76
   2   0  13    6.76    1.85
   2   0  13   12.90    4.74
   2   0  13   15.11    4.89
   2   0  13   10.17    5.56
  -2   0 -13   18.37    6.89
  -2   0 -13   11.16    3.62
   2   0  14   -1.61    2.47
   2   0  14   -1.25    5.62
  -2   0 -14   -0.38    3.42
  -2   0 -14    1.49    2.45
   2   0  15   -0.30    2.50
   2   0  15    2.53    3.63
  -2   0 -15   -2.27    3.44
   2   0  16    2.63    3.84
   2   0  16    9.70    5.43
  -2   0 -16    6.30    5.15
   2   0  17   14.08    6.41
   2   0  17   -0.31    6.16
  -2   0 -17    5.21    8.74
   2   0  18    9.10   10.99
   2   0  18    9.12    4.73
  -2   0 -18   10.47    6.89
   2   0  19    4.15    3.87
   2   0  19    9.42    9.60
  -2   0 -19    6.96    6.13
   2   0  20    0.07    5.47
   2   0  20   -0.29    3.48
  -2   0 -20    8.00    5.05
   2   0  21   -1.95    4.58
   2   0  21   -0.69    2.96
  -2   0 -21    9.71    6.60
   2   0  22    5.45    6.10
   2   0  22    5.17    3.67
  -2   0 -22    2.51    8.60
   2   0  23    8.84    4.35
   2   0  23   -3.51    2.73
  -2   0 -23   -5.11    6.21
   2   0  24   -4.23    2.74
   2   0  24    0.61    4.75
   2   0  25    4.93    3.93
   2   0  25    1.76    1.89
   2   0  26   -0.64    4.61
  -2   1  26   -0.19    3.01
  -2   1  25  -10.62    5.68
  -2  -1  25    2.59    2.44
  -2   1  24    3.42    6.17
  -2  -1  24   -0.96    2.93
  -2   1  23   -1.74    4.87
  -2  -1  23    2.99    3.69
  -2   1  22    3.26    4.93
  -2  -1  22   -4.31    3.86
  -2   1  21   -4.12    4.87
  -2  -1  21    4.22    5.78
   2  -1 -20    7.64    3.87
  -2   1  20    0.08    8.90
  -2  -1  20    0.13    3.80
  -2  -1  20    4.87    4.84
   2  -1 -19   12.38    5.56
  -2  -1  19   -0.08    4.66
  -2   1  19    0.03    5.59
  -2  -1  19    0.34    3.72
  -2   1  19    3.76    3.97
   2   1 -18   30.97    7.54
   2  -1 -18   24.71    4.98
  -2  -1  18    0.65    4.06
  -2  -1  18   -0.03    9.79
  -2   1  18   16.35    4.15
  -2   1  18   -0.01   11.57
   2   1 -17   29.87    8.43
   2  -1 -17   24.82    5.95
  -2  -1  17   23.45    4.70
  -2   1  17   19.32    4.92
  -2   1  17   -0.06    9.17
  -2  -1  17    0.04    7.72
   2  -1 -16   -0.20    6.82
   2   1 -16   10.63    9.29
  -2  -1  16   -0.09    8.54
  -2  -1  16   16.03    3.90
  -2   1  16   16.74    4.00
  -2   1  16   -0.18   10.22
   2   1 -15   10.15    4.25
   2   1 -15    3.64    2.07
   2  -1 -15    0.04    3.15
  -2  -1  15    5.55    3.98
  -2   1  15    6.05    2.56
  -2   1  15    7.23    4.59
  -2   1  15    3.84    1.84
  -2  -1  15   -0.11    2.41
  -2  -1  15    7.57    3.93
   2  -1 -14    3.80    1.46
   2   1 -14    5.33    3.85
   2  -1 -14    3.82    3.15
   2   1 -14    0.77    2.69
   2  -1 -14    3.81    2.11
   2  -1 -14    0.29    4.29
  -2  -1  14    2.26    2.46
  -2   1  14    4.89    2.28
  -2   1  14    2.40    2.54
  -2   1  14    2.47    4.29
  -2   1  14    1.22    4.69
  -2  -1  14    3.19    3.52
  -2  -1  14    0.39    1.51
  -2  -1  14    4.16    2.64
   2  -1 -13   -0.05    2.68
   2  -1 -13    3.70    2.91
   2  -1 -13    4.94    1.52
   2   1 -13    5.29    5.67
   2  -1 -13    2.36    2.34
   2   1 -13    3.70    1.81
  -2  -1  13    5.46    2.36
  -2   1  13    2.58    1.59
  -2   1  13    2.76    3.41
  -2  -1  13    4.67    3.64
  -2  -1  13   -0.14    1.53
  -2   1  13    5.30    4.61
  -2  -1  13    3.09    3.18
  -2   1  13    4.04    6.13
  -2   1  13    5.45    2.79
   2  -1 -12   18.20    4.00
   2  -1 -12   18.01    2.50
   2  -1 -12   14.41    4.39
   2  -1 -12   -0.05    5.68
   2   1 -12    7.75    4.05
   2   1 -12   16.37    5.21
  -2   1  12   14.40    3.37
  -2  -1  12   12.23    5.56
  -2   1  12   17.77    3.65
  -2   1  12   13.67    2.56
  -2   1  12   14.13    3.68
  -2  -1  12    9.49    2.18
  -2   1  12   13.65    5.43
  -2  -1  12   13.44    4.72
  -2   1  12   13.15    6.64
  -2  -1  12   15.42    4.82
   2   1 -11   22.63    4.88
   2  -1 -11   42.40    4.40
   2   1 -11   45.54    8.12
   2  -1 -11   34.15    6.94
   2  -1 -11   37.71    5.73
   2  -1 -11   30.88    4.76
   2   1 -11   21.77    3.47
  -2  -1  11   22.23    5.11
  -2   1  11   40.20    6.27
  -2   1  11   43.10    8.77
  -2   1  11   39.03    9.62
  -2  -1  11   52.51   13.52
  -2   1  11   43.08    5.69
  -2  -1  11   31.87    7.06
  -2  -1  11   40.44    7.95
  -2  -1  11   38.82    5.48
  -2  -1  11   25.53    4.13
  -2   1  11   -0.87    9.04
  -2   1  11   39.67    5.21
   2  -1 -10   90.55   11.39
   2   1 -10   76.29    6.64
   2  -1 -10  100.52    9.64
   2  -1 -10   96.73    9.98
   2   1 -10   63.09    9.27
   2  -1 -10   85.15   16.93
   2  -1 -10  120.60   13.32
   2   1 -10   88.71   16.25
  -2   1  10   99.54    9.00
  -2  -1  10   96.14   20.32
  -2   1  10   90.91   17.04
  -2  -1  10  113.56   17.62
  -2   1  10  111.76   12.01
  -2  -1  10   75.58    7.76
  -2   1  10   85.90   12.94
  -2  -1  10   87.31   16.02
  -2  -1  10   86.79    9.31
  -2   1  10   97.83   10.51
  -2  -1  10   93.11   29.40
   2  -1  -9   84.96   13.09
   2  -1  -9   96.38   13.15
   2  -1  -9   43.87    5.93
   2  -1  -9   62.12    7.21
   2  -1  -9   42.42    8.81
   2   1  -9   46.39    8.79
  -2   1   9   47.50    6.05
  -2   1   9   44.01   11.16
  -2  -1   9   33.69    5.81
  -2   1   9   50.12    7.43
  -2  -1   9   34.67    4.80
  -2  -1   9   68.55   16.20
  -2   1   9   66.64   12.76
  -2  -1   9   49.28    7.85
  -2  -1   9   81.02   12.18
   2   1  -8   94.87   10.56
   2  -1  -8   83.80   10.96
   2  -1  -8   84.42    8.57
   2  -1  -8   79.90    8.93
   2   1  -8   66.88    8.01
   2  -1  -8   85.57   13.01
   2   1  -8   88.18   12.35
   2  -1  -8   76.72    8.31
   2   1  -8   67.45    9.15
  -2  -1   8   69.64    5.89
  -2   1   8   80.38   10.76
  -2  -1   8   86.13   15.04
  -2  -1   8   68.73    6.48
  -2  -1   8   89.01   16.16
  -2  -1   8   94.59   12.19
  -2   1   8   87.94   13.78
  -2   1   8   79.91   16.24
  -2   1   8   84.05    9.18
  -2   1   8   83.89    8.43
   2  -1  -7  397.41   52.49
   2  -1  -7  367.59   35.83
   2  -1  -7  376.85   41.34
   2   1  -7  351.36   37.10
   2   1  -7  378.46   43.82
   2  -1  -7  366.80   38.52
   2   1  -7  381.32   65.39
   2   1  -7  476.86   62.35
   2   1  -7  334.29   33.94
   2  -1  -7  369.07   46.41
  -2  -1   7  355.48   35.04
  -2  -1   7  372.43   46.92
  -2  -1   7  382.12   43.83
  -2   1   7  359.43   38.02
  -2   1   7  357.62   43.29
  -2   1   7  350.49   37.67
  -2   1   7  397.29   53.13
  -2  -1   7  387.38   45.50
  -2  -1   7  351.31   34.66
  -2   1   7  368.61   59.28
   2  -1  -6   17.27    3.14
   2  -1  -6   22.71    5.08
   2  -1  -6   25.03    5.85
   2   1  -6   21.25    6.76
   2   1  -6   20.48    3.43
   2   1  -6   24.37    5.36
   2   1  -6   21.90    8.27
   2  -1  -6   22.10    5.67
   2   1  -6   17.88    2.44
   2  -1  -6   22.57    7.02
  -2  -1   6   20.82    4.20
  -2  -1   6   19.88    2.70
  -2  -1   6   24.25    4.55
  -2   1   6   21.68    3.27
  -2  -1   6   20.76    8.09
  -2   1   6   24.01    8.24
  -2  -1   6   20.48    4.36
  -2   1   6   18.36    4.87
  -2   1   6   14.85    9.27
  -2   1   6   21.71    5.58
   2   1  -5  394.64   49.11
   2   1  -5  390.45   38.27
   2  -1  -5  375.34   44.12
   2   1  -5  357.80   40.27
   2   1  -5  429.51   48.60
   2  -1  -5  382.35   48.85
   2  -1  -5  394.07   69.93
   2   1  -5  428.31   55.19
   2  -1  -5  372.23   47.60
   2  -1  -5  390.07   45.88
  -2   1   5  400.55   54.69
  -2  -1   5  353.23   34.57
  -2   1   5  377.16   39.29
  -2   1   5  431.27   55.93
  -2  -1   5  390.01   50.30
  -2  -1   5  385.61   34.66
  -2  -1   5  370.46   43.58
  -2   1   5  374.55   48.97
  -2  -1   5  396.65   45.38
  -2   1   5  411.73   41.61
   2  -1  -4  957.80  132.54
   2  -1  -4 1003.28  195.45
   2  -1  -4  969.18  134.37
   2  -1  -4  978.76  146.81
   2  -1  -4  997.85  141.78
   2   1  -4 1006.06  144.15
   2   1  -4  988.48  124.22
   2   1  -4  964.98  147.81
   2   1  -4  942.94  139.51
  -2  -1   4  920.99  124.33
  -2  -1   4  923.41  111.78
  -2   1   4  998.65  141.50
  -2   1   4  939.73  124.12
  -2   1   4  990.37  155.70
  -2  -1   4  969.81  164.35
  -2  -1   4  983.82  158.63
  -2   1   4  959.95  136.26
  -2   1   4 1037.99  166.29
  -2  -1   4 1009.86  167.33
   2  -1  -3 1031.80  144.46
   2  -1  -3 1062.08  134.62
   2   1  -3 1093.99  166.01
   2  -1  -3  984.89  150.95
   2  -1  -3 1032.64  143.83
   2   1  -3  982.23  136.28
   2   1  -3 1003.87  174.41
   2  -1  -3  983.04  154.62
  -2  -1   3 1016.42  159.50
  -2   1   3 1022.74  143.95
  -2  -1   3 1022.63  114.90
  -2  -1   3 1056.48  145.81
  -2   1   3  971.90  156.03
  -2   1   3 1059.55  161.31
  -2   1   3 1003.06  144.01
  -2  -1   3  993.34  146.06
  -2  -1   3 1043.15  158.72
  -2  -1   3 1059.84  122.31
  -2   1   3 1079.13  136.68
   2  -1  -2  389.15   41.31
   2  -1  -2  378.39   55.65
   2   1  -2  404.30   40.64
   2  -1  -2  376.03   47.28
   2   1  -2  370.77   34.91
   2  -1  -2  377.73   37.80
   2   1  -2  399.11   43.48
  -2   1   2  382.11   38.04
  -2  -1   2  393.52   25.33
  -2   1   2  374.17   41.91
  -2   1   2  375.99   46.63
  -2  -1   2  389.80   37.73
  -2  -1   2  371.73   24.25
  -2   1   2  397.67   43.02
  -2   1   2  408.30   27.66
  -2  -1   2  378.64   42.34
  -2  -1   2  386.86   37.47
   2  -1  -1  444.56   45.71
   2   1  -1  464.00   47.32
   2  -1  -1  450.86   46.89
   2  -1  -1  451.97   47.01
   2   1  -1  485.04   46.25
   2   1  -1  489.48   52.25
   2  -1  -1  474.77   51.29
   2   1  -1  462.96   35.27
  -2   1   1  461.63   46.42
  -2  -1   1  471.84   34.68
  -2  -1   1  472.71   43.75
  -2  -1   1  459.96   42.64
  -2   1   1  444.45   46.84
  -2   1   1  461.16   62.82
  -2  -1   1  471.31   60.62
  -2   1   1  461.04   64.14
  -2   1   1  442.83   27.35
   2  -1   0  499.24   51.19
   2  -1   0  530.00   44.81
   2   1   0  571.46   65.53
   2   1   0  532.60   56.10
   2  -1   0  549.38   60.56
   2  -1   0  527.35   58.12
   2   1   0  519.72   56.33
   2  -1   0  502.73   56.81
   2  -1   0  519.45   56.02
   2   1   0  532.88   50.38
  -2  -1   0  494.26   42.81
  -2  -1   0  533.43   53.23
  -2   1   0  506.32   57.12
  -2   1   0  528.31   55.83
  -2  -1   0  547.57   46.50
  -2  -1   0  524.04   84.56
  -2  -1   0  495.37   53.07
  -2   1   0  527.14   42.00
  -2   1   0  547.61   72.75
   2  -1   1  241.76   32.55
   2   1   1  230.83   17.05
   2   1   1  225.83   21.76
   2  -1   1  227.87   17.01
   2   1   1  235.09   17.41
   2  -1   1  250.79   23.96
   2  -1   1  241.51   16.66
   2   1   1  244.75   29.17
   2   1   1  260.93   30.81
   2  -1   1  262.48   25.26
  -2  -1  -1  230.25   15.93
  -2  -1  -1  255.45   27.91
  -2  -1  -1  227.76   21.71
  -2   1  -1  242.82   26.65
  -2   1  -1  235.88   15.99
  -2   1  -1  252.76   24.64
  -2   1  -1  226.58   24.16
  -2  -1  -1  227.48   12.90
  -2  -1  -1  250.09   30.40
  -2   1  -1  220.37   17.95
   2   1   2  653.78   57.35
   2  -1   2  680.05   84.42
   2   1   2  678.81   93.41
   2  -1   2  692.45   85.76
   2  -1   2  703.06   90.82
   2   1   2  691.93   83.28
   2  -1   2  673.96   64.89
   2   1   2  681.43   84.96
   2  -1   2  661.77   74.28
   2   1   2  655.62   83.85
  -2   1  -2  695.70   76.93
  -2   1  -2  671.68   88.48
  -2  -1  -2  631.51   75.20
  -2   1  -2  668.82   74.15
  -2  -1  -2  670.06   92.35
  -2   1  -2  670.97   84.93
  -2   1  -2  702.99  110.85
  -2  -1  -2  690.18   74.79
  -2  -1  -2  679.97   86.91
  -2  -1  -2  673.58   58.07
   2  -1   3  502.14   73.56
   2   1   3  475.35   54.00
   2   1   3  518.55   62.09
   2  -1   3  491.51   57.59
   2   1   3  488.27   51.98
   2   1   3  521.01   68.08
   2  -1   3  484.89   41.11
   2  -1   3  501.37   55.24
   2  -1   3  552.64   63.96
  -2  -1  -3  523.40   65.03
  -2   1  -3  509.82   67.56
  -2   1  -3  460.22   41.53
  -2   1  -3  493.38   58.37
  -2   1  -3  510.76   61.73
  -2   1  -3  508.97   80.92
  -2  -1  -3  448.77   50.25
  -2  -1  -3  553.28   66.38
  -2  -1  -3  483.49   50.15
   2   1   4   19.87    4.07
   2  -1   4   10.37    6.40
   2   1   4   29.43    7.00
   2   1   4   29.20    7.93
   2   1   4   19.21   10.37
   2  -1   4   22.62    4.99
  -2   1  -4   60.88   10.95
  -2  -1  -4   18.59    3.94
  -2   1  -4   22.69    8.47
  -2  -1  -4   40.20    5.16
  -2  -1  -4   35.33    7.30
  -2   1  -4   30.16    6.40
   2   1   5  290.11   18.47
   2   1   5  316.83   41.66
   2   1   5  315.81   35.08
   2   1   5  328.96   43.78
   2  -1   5  329.30   35.68
   2   1   5  297.64   18.37
   2  -1   5  386.10   64.35
   2  -1   5  336.95   42.39
   2  -1   5  329.66   37.15
   2   1   5  329.64   40.99
  -2  -1  -5  321.04   37.95
  -2   1  -5  325.14   55.12
  -2   1  -5  312.54   39.60
  -2  -1  -5  330.95   46.85
  -2  -1  -5  376.91   70.30
  -2   1  -5  326.22   59.39
  -2  -1  -5  328.28   48.13
   2  -1   6  267.42   28.95
   2   1   6  259.80   33.83
   2  -1   6  280.33   35.32
   2   1   6  246.97   16.24
   2   1   6  270.83   37.54
   2   1   6  244.07   16.66
   2   1   6  266.75   48.51
   2  -1   6  258.81   27.68
   2  -1   6  275.85   44.63
  -2  -1  -6  280.96   34.94
  -2  -1  -6  239.85   39.34
  -2   1  -6  260.49   34.90
  -2  -1  -6  242.93   22.99
  -2   1  -6  260.80   30.16
  -2  -1  -6  270.83   28.51
  -2   1  -6  273.15   33.48
   2  -1   7   28.59   10.44
   2  -1   7   27.50    5.07
   2  -1   7   25.70    6.81
   2   1   7   24.88    2.08
   2   1   7   45.00   10.71
   2   1   7   25.80    2.28
   2  -1   7   24.11    4.65
   2   1   7   32.19    5.54
   2   1   7   40.45    6.85
   2   1   7   29.25    6.97
  -2   1  -7   31.05    6.10
  -2  -1  -7   20.01    4.72
  -2  -1  -7   17.89   11.46
  -2   1  -7   25.38   10.62
  -2   1  -7   27.65    9.73
  -2  -1  -7   30.84    5.43
  -2  -1  -7   24.80    3.34
   2   1   8   45.03   13.69
   2   1   8   38.59    9.64
   2  -1   8   50.82    6.88
   2   1   8   35.62    3.21
   2   1   8   51.80    7.45
   2  -1   8   43.85    8.28
   2  -1   8   45.69    9.16
   2   1   8   39.49    2.61
   2  -1   8   65.21    8.34
   2  -1   8   45.05    9.35
   2  -1   8   48.27    6.17
   2   1   8   42.64   13.59
  -2  -1  -8   50.37    6.02
  -2  -1  -8   61.43   11.14
  -2  -1  -8   41.50    8.53
  -2   1  -8   36.70   12.45
  -2   1  -8   48.42    8.39
  -2  -1  -8   52.54    4.45
   2   1   9  129.24   10.65
   2  -1   9  142.22   21.52
   2   1   9  171.09   19.75
   2   1   9  135.28   33.37
   2  -1   9  149.64   16.52
   2   1   9  154.56   23.90
   2  -1   9   64.66   38.33
   2  -1   9  165.00   24.09
   2  -1   9  150.97   21.06
   2   1   9  147.81   22.69
   2  -1   9  146.28   18.86
  -2  -1  -9  148.87   20.59
  -2  -1  -9  130.79   19.13
  -2  -1  -9  137.65   23.92
  -2   1  -9  162.27   22.00
  -2   1  -9  164.91   22.29
  -2  -1  -9  143.26   15.56
   2   1  10  146.83   17.52
   2  -1  10  135.13   22.17
   2   1  10  141.36   27.57
   2  -1  10  142.54   19.77
   2   1  10  161.19   22.49
   2  -1  10  136.16   14.55
   2  -1  10  132.56   14.52
   2  -1  10  150.74   21.82
   2  -1  10  154.74   22.20
   2   1  10   83.04    9.67
   2   1  10  155.29   21.57
  -2  -1 -10  111.65   10.61
  -2   1 -10  149.98   28.77
  -2  -1 -10  105.42   12.33
  -2  -1 -10  148.96   19.05
  -2   1 -10  147.76   26.10
  -2  -1 -10  155.61   21.51
   2   1  11   43.64    7.19
   2   1  11   34.94    9.57
   2   1  11   40.12   15.25
   2   1  11   45.00   12.94
   2  -1  11   39.15    5.81
   2  -1  11   32.19    9.32
   2  -1  11   38.54    9.84
   2  -1  11   40.24    9.93
   2  -1  11   37.64    8.54
   2  -1  11   41.95    5.35
  -2  -1 -11   34.60    5.94
  -2   1 -11   36.77   10.71
  -2  -1 -11   40.35   11.40
  -2  -1 -11   36.92    5.02
  -2   1 -11   44.40    8.16
  -2  -1 -11   29.42    8.31
   2   1  12   49.38   11.28
   2  -1  12   42.64    7.10
   2  -1  12   40.00   15.89
   2   1  12   45.29    9.64
   2  -1  12   46.33   10.17
   2   1  12   44.87   13.01
   2  -1  12   61.48   11.70
   2   1  12   44.11   15.67
   2  -1  12   41.11    6.08
   2  -1  12   39.67    6.00
  -2  -1 -12   54.42    8.34
  -2  -1 -12   60.10    9.66
  -2   1 -12   47.89    9.77
  -2   1 -12   38.79    8.13
   2  -1  13    5.66    2.92
   2   1  13    5.41    4.24
   2   1  13    4.68    3.79
   2  -1  13    7.81    5.24
   2  -1  13    6.48    2.28
   2  -1  13    4.05    4.64
   2   1  13   12.38    5.25
   2  -1  13    7.52    6.31
   2   1  13    4.41    4.80
   2  -1  13   -0.20    3.36
  -2   1 -13    6.15    3.23
  -2  -1 -13    3.37    3.38
  -2  -1 -13   10.52    3.98
  -2   1 -13    7.22    4.45
   2   1  14   15.26    6.51
   2   1  14   17.04    7.17
   2  -1  14   12.15    3.17
   2  -1  14   17.84    4.24
   2  -1  14   13.97    8.81
   2  -1  14    0.20    4.34
  -2   1 -14    6.61    7.13
  -2   1 -14   19.97    6.16
  -2  -1 -14   20.32    5.64
   2  -1  15   -0.43    3.07
   2  -1  15    6.76    3.21
   2   1  15    5.69    5.31
   2   1  15    5.44    3.72
   2  -1  15    7.01    4.24
   2  -1  15    3.57    2.16
  -2  -1 -15    5.54    4.36
  -2   1 -15    8.17    7.46
   2  -1  16    7.25    3.94
   2   1  16   12.02    4.63
   2  -1  16   12.84    5.89
   2   1  16   15.32    9.51
   2  -1  16    4.50    2.30
  -2   1 -16   16.29    6.08
  -2  -1 -16   17.48    8.10
   2  -1  17    2.19    3.46
   2  -1  17    2.65    4.90
   2   1  17    8.47    5.64
   2   1  17    4.46    5.95
  -2  -1 -17   12.10    7.16
  -2   1 -17    3.01    5.56
   2   1  18    0.10    4.18
   2   1  18    2.72    5.91
   2  -1  18    2.75    3.37
   2  -1  18    4.34    5.01
  -2   1 -18    6.84    8.48
  -2  -1 -18    9.39    4.83
   2  -1  19   -0.18    8.64
   2   1  19    1.61    4.68
   2   1  19   -0.16    6.23
   2  -1  19    5.09    5.46
  -2  -1 -19   10.88    5.41
  -2   1 -19    7.19    6.02
   2  -1  20    4.84    5.10
   2  -1  20    0.12    7.97
   2   1  20    0.43    6.36
   2   1  20   -0.09    9.56
  -2  -1 -20    9.81    5.20
  -2   1 -20    0.84    5.78
   2  -1  21   -5.07    4.20
   2   1  21    2.45    3.22
   2  -1  21   -2.18    4.02
   2   1  21    3.83    7.88
  -2  -1 -21    1.31    4.12
  -2   1 -21    4.27    4.54
   2  -1  22    4.97    4.04
   2   1  22   -0.62    3.32
   2  -1  22    0.80    2.55
   2   1  22    1.42    4.94
  -2   1 -22    0.19    7.21
  -2  -1 -22   -0.68    4.03
   2   1  23    2.00    3.11
   2  -1  23   -2.92    4.05
   2  -1  23    2.68    2.46
   2   1  23   -4.04    5.10
  -2  -1 -23    7.14    3.87
   2  -1  24   -1.74    3.00
   2   1  24   -0.91    4.03
   2   1  24   -1.19    4.44
   2  -1  24    4.73    5.35
  -2  -1 -24   -1.85    3.55
   2   1  25    0.01    1.88
   2   1  25    0.82    5.56
   2  -1  25    0.49    2.65
   2   1  26   -2.12    3.58
  -2   2  26    2.67    3.31
  -2   2  25    0.07    3.41
  -2   2  24    4.78    3.88
  -2  -2  24   -3.23    2.74
  -2   2  23   -0.91    4.85
  -2  -2  23   -0.34    3.86
  -2  -2  23    3.20    2.69
  -2  -2  22   -1.79    4.99
  -2   2  22    2.90    3.59
  -2  -2  22    4.80    2.31
  -2   2  22    5.59    8.55
  -2  -2  21   -0.40    2.44
  -2  -2  21    4.46    4.79
  -2   2  21    4.54    3.68
  -2   2  21    2.09    5.18
  -2   2  20    3.68    2.79
  -2  -2  20   -2.91    3.41
  -2   2  20    7.76    5.22
  -2  -2  20    2.30    2.76
  -2  -2  19    0.87    3.27
  -2   2  19   10.76    9.16
  -2  -2  19    5.27    3.88
  -2   2  19    6.12    3.41
   2  -2 -18    8.52    3.07
  -2   2  18    8.63    5.75
  -2  -2  18    0.96    3.77
  -2   2  18   13.94    6.78
   2  -2 -17   15.74    3.89
  -2  -2  17   -0.30    6.97
  -2   2  17   15.97    4.82
  -2   2  17   19.23    7.63
  -2  -2  17   12.53    5.20
   2  -2 -16    0.76    2.52
   2  -2 -16   -0.05    3.50
  -2   2  16    3.58    2.92
  -2  -2  16    3.84    4.62
  -2  -2  16    0.77    2.67
  -2   2  16    4.30    4.66
   2  -2 -15    1.74    1.77
   2  -2 -15   -0.03    2.10
  -2   2  15    4.04    4.37
  -2   2  15    1.43    2.71
  -2  -2  15    1.66    2.85
  -2  -2  15    1.02    2.66
   2  -2 -14   -0.02    2.34
   2  -2 -14    4.34    3.34
   2  -2 -14    4.55    2.91
   2   2 -14    1.71    4.66
  -2  -2  14    2.42    4.55
  -2  -2  14    7.56    2.80
  -2   2  14    2.31    3.00
  -2  -2  14    2.96    3.26
  -2   2  14    1.96    6.79
  -2   2  14    3.71    2.45
   2  -2 -13    3.66    2.98
   2   2 -13   -0.96    4.07
   2  -2 -13    2.61    2.63
   2  -2 -13   -0.14    2.88
   2  -2 -13    2.98    2.05
  -2  -2  13    1.14    3.64
  -2   2  13    2.62    2.53
  -2  -2  13    0.29    2.46
  -2   2  13    2.46    3.92
  -2  -2  13    3.34    3.65
  -2  -2  13    0.03    1.02
  -2   2  13    1.61    3.67
  -2  -2  13    2.53    2.83
  -2   2  13    1.78    2.99
  -2  -2  13    0.40    2.69
   2  -2 -12   55.95    6.06
   2  -2 -12   53.58    6.33
   2   2 -12   57.08   10.07
   2  -2 -12   33.73    5.34
   2  -2 -12   33.43    6.13
   2   2 -12   20.43    6.25
   2  -2 -12   45.83    5.94
  -2  -2  12   47.36    9.95
  -2   2  12   52.81    9.70
  -2   2  12   42.96    5.81
  -2  -2  12   52.62   11.83
  -2   2  12   46.40    7.23
  -2   2  12   30.05    5.82
  -2  -2  12   39.66    6.71
  -2  -2  12   46.03    7.56
  -2   2  12   54.01   10.16
   2  -2 -11   36.74    5.01
   2  -2 -11   38.22    5.44
   2   2 -11   21.01    5.17
   2  -2 -11   30.65    6.06
   2  -2 -11   42.94    5.97
   2   2 -11   36.07    9.06
   2  -2 -11   35.51    3.78
  -2   2  11   31.18    7.13
  -2   2  11   31.12    8.51
  -2   2  11   35.19   12.74
  -2  -2  11   40.56    8.96
  -2  -2  11   37.74    6.28
  -2  -2  11   40.44    7.05
  -2   2  11   32.87    5.59
  -2  -2  11   39.78    6.71
  -2   2  11   34.54    6.39
  -2  -2  11   38.99    5.56
   2  -2 -10   20.61    2.77
   2  -2 -10   20.05    6.36
   2  -2 -10   27.69    4.53
   2  -2 -10   17.62    3.14
   2  -2 -10   -0.75    6.35
   2   2 -10   25.78    7.05
  -2   2  10   20.81    4.50
  -2   2  10   22.35    4.75
  -2   2  10   27.99    5.80
  -2   2  10   11.98    5.54
  -2   2  10   23.35    6.28
  -2  -2  10   21.54    3.97
  -2  -2  10   24.23    4.93
  -2  -2  10    9.63    3.08
  -2  -2  10    7.33    7.49
   2  -2  -9   45.05   10.02
   2  -2  -9   34.57    6.28
   2  -2  -9   42.30    5.65
   2   2  -9   25.95    3.78
   2  -2  -9   39.28    9.06
   2  -2  -9   42.29    5.80
   2   2  -9   35.97   10.08
  -2   2   9   43.70    7.24
  -2   2   9   44.22    6.85
  -2  -2   9   43.55   10.51
  -2   2   9   42.26    8.99
  -2  -2   9   41.50    9.64
  -2   2   9   36.40    7.68
  -2  -2   9   47.34    6.91
  -2   2   9   51.97   12.36
  -2  -2   9   43.53    5.85
   2  -2  -8    1.21    2.23
   2  -2  -8    0.58    1.27
   2   2  -8    0.31    3.31
   2  -2  -8    0.88    2.91
   2  -2  -8   -0.76    1.95
   2   2  -8    0.10    1.72
   2   2  -8   -0.50    0.78
   2  -2  -8    0.35    1.94
  -2   2   8   -0.27    2.42
  -2  -2   8   -0.02    1.24
  -2  -2   8   -0.61    2.34
  -2   2   8   -1.56    2.60
  -2   2   8   -0.38    2.80
  -2   2   8   -0.02    1.47
  -2  -2   8   -0.30    1.50
  -2   2   8    0.59    2.84
  -2  -2   8    0.31    1.73
  -2  -2   8   -2.06    3.07
   2  -2  -7    4.51    6.18
   2  -2  -7   12.34    5.03
   2   2  -7   10.39    1.61
   2  -2  -7   14.09    3.56
   2  -2  -7    7.60    2.88
   2  -2  -7   13.92    4.33
  -2  -2   7    6.82    2.33
  -2  -2   7   11.17    3.92
  -2   2   7   11.08    3.80
  -2   2   7   14.37    2.27
  -2   2   7    9.66    7.05
  -2  -2   7   13.59    4.08
  -2  -2   7   11.32    1.57
  -2  -2   7   16.46    7.06
  -2   2   7   21.25    4.89
  -2   2   7   12.12    4.09
  -2  -2   7   14.00    3.00
   2  -2  -6   81.66    8.40
   2  -2  -6   79.70   10.84
   2  -2  -6   71.19    5.11
   2  -2  -6   77.88    8.86
   2   2  -6   67.92    7.62
   2  -2  -6   83.99   16.84
  -2  -2   6   80.44    6.90
  -2   2   6   75.79   13.08
  -2   2   6   82.29    9.03
  -2   2   6   80.05   11.03
  -2   2   6   78.23   14.87
  -2  -2   6   65.01    7.54
  -2  -2   6   78.56   10.99
  -2  -2   6   68.18    5.49
  -2  -2   6   57.03    5.09
  -2  -2   6   79.82    9.73
  -2   2   6   81.98   10.92
  -2  -2   6   76.72    7.57
   2  -2  -5   65.80   10.28
   2   2  -5   73.68    5.74
   2  -2  -5   71.95    6.28
   2  -2  -5   85.51   10.19
   2  -2  -5   77.85    8.30
   2  -2  -5   72.25    4.26
   2   2  -5   62.13    5.81
  -2   2   5   73.38    7.22
  -2  -2   5   77.31    8.48
  -2   2   5   71.86   10.94
  -2  -2   5   69.31    5.10
  -2   2   5   71.98   14.55
  -2   2   5   63.49   12.49
  -2  -2   5   63.39    5.33
  -2  -2   5   74.03    9.32
  -2   2   5   79.15   10.23
  -2  -2   5   75.35   10.44
  -2  -2   5   64.22    6.13
   2  -2  -4  123.82   13.80
   2  -2  -4  124.16    7.74
   2   2  -4  122.57   14.72
   2  -2  -4  134.52   14.33
   2   2  -4  133.14   11.47
   2  -2  -4  130.56   25.42
   2  -2  -4  126.22   10.71
  -2  -2   4  139.37    9.26
  -2  -2   4  125.79    8.04
  -2   2   4  124.60   19.03
  -2   2   4  128.70   17.33
  -2  -2   4  121.29   13.92
  -2  -2   4  136.65   16.94
  -2  -2   4  121.37   10.95
  -2   2   4  130.76   22.15
  -2   2   4  139.33   14.88
  -2   2   4  130.60    9.11
  -2  -2   4  116.58    9.13
   2   2  -3  161.02   15.11
   2  -2  -3  169.35   15.75
   2  -2  -3  176.78   18.49
   2  -2  -3  168.78   21.51
   2   2  -3  200.45   14.66
   2  -2  -3  165.29    7.49
   2  -2  -3  187.40   18.36
  -2  -2   3  157.76   17.64
  -2   2   3  183.70   20.75
  -2  -2   3  173.32   14.83
  -2   2   3  204.18   27.73
  -2  -2   3  176.91   12.67
  -2  -2   3  199.43   14.51
  -2  -2   3  187.97   21.90
  -2   2   3  174.76   24.16
  -2  -2   3  162.43   13.69
  -2   2   3  166.43   17.16
   2  -2  -2   49.61    8.89
   2  -2  -2   60.21    9.15
   2  -2  -2   48.28   11.57
   2   2  -2   56.39    6.88
   2   2  -2   65.35    3.62
   2  -2  -2   63.04    8.08
  -2  -2   2   57.45    9.05
  -2   2   2   67.28    9.62
  -2   2   2   56.97   15.86
  -2   2   2   58.85    8.07
  -2  -2   2   57.65   10.86
  -2  -2   2   50.51    9.98
  -2  -2   2   55.83    6.81
  -2   2   2   69.87    7.93
  -2  -2   2   54.72    8.01
  -2  -2   2   67.06    4.95
   2   2  -1   43.14    4.71
   2   2  -1   44.40    4.14
   2  -2  -1   57.75    7.72
   2  -2  -1   78.12   13.57
   2  -2  -1   30.84    6.44
   2  -2  -1   54.96    6.55
   2   2  -1   34.00    6.46
  -2   2   1   55.19   12.12
  -2  -2   1   45.38    8.66
  -2  -2   1   41.03    4.12
  -2   2   1   84.60   10.87
  -2  -2   1   32.27    5.31
  -2  -2   1   40.69    3.94
  -2   2   1   54.81    8.22
  -2   2   1   33.01   11.80
   2  -2   0  376.40   43.39
   2   2   0  332.04   43.46
   2   2   0  384.81   34.39
   2  -2   0  385.51   47.77
   2   2   0  344.55   39.09
   2  -2   0  355.76   38.06
   2  -2   0  323.07   34.06
   2  -2   0  362.54   27.53
   2  -2   0  345.43   44.63
  -2  -2   0  326.73   28.44
  -2  -2   0  369.16   33.99
  -2  -2   0  344.09   31.53
  -2   2   0  344.31   49.35
  -2  -2   0  332.91   36.58
  -2  -2   0  323.89   34.91
  -2  -2   0  352.13   63.03
  -2   2   0  328.21   38.57
  -2   2   0  343.99   42.35
   2  -2   1  623.32   91.27
   2  -2   1  629.42   86.36
   2  -2   1  592.85   86.77
   2   2   1  657.88   72.02
   2   2   1  647.08   83.96
   2  -2   1  625.89   79.83
   2  -2   1  629.62   91.14
   2   2   1  617.21   90.28
   2  -2   1  633.12   75.06
  -2   2  -1  599.86   87.67
  -2  -2  -1  615.34   79.61
  -2  -2  -1  600.16   87.36
  -2  -2  -1  623.79   69.37
  -2  -2  -1  629.40   82.18
  -2   2  -1  617.67   86.10
  -2  -2  -1  607.03   76.59
  -2  -2  -1  603.12   59.13
  -2   2  -1  620.40   76.15
  -2   2  -1  602.74   69.22
   2  -2   2  220.61   24.94
   2  -2   2  215.56   22.83
   2   2   2  203.42   27.33
   2   2   2  231.59   24.31
   2  -2   2  226.41   19.67
   2   2   2  205.05   37.35
   2  -2   2  181.16   22.73
   2   2   2  162.84   21.20
   2  -2   2  186.73   23.49
   2  -2   2  164.50   15.99
  -2  -2  -2  198.47   17.71
  -2  -2  -2  169.81   10.67
  -2   2  -2  234.90   20.75
  -2   2  -2  185.14   24.15
  -2  -2  -2  160.46   19.23
  -2   2  -2  153.96   20.66
  -2  -2  -2  181.11   10.09
  -2  -2  -2  193.21   23.91
  -2   2  -2  219.79   22.01
  -2  -2  -2  231.68   19.42
   2   2   3   38.61   10.87
   2   2   3   44.86    6.00
   2   2   3   45.18   13.14
   2  -2   3   59.59    8.89
   2  -2   3   51.19    7.17
   2  -2   3   45.24   11.86
   2  -2   3   46.30    7.81
   2   2   3   58.69    5.68
   2  -2   3   37.07    2.56
  -2   2  -3   54.00    4.98
  -2   2  -3   32.69    3.65
  -2  -2  -3   38.16    6.43
  -2   2  -3   53.54    5.68
  -2   2  -3   47.20   11.89
  -2  -2  -3   50.50    7.93
  -2  -2  -3   47.60    8.51
   2   2   4   69.50    8.24
   2  -2   4   67.50    7.46
   2  -2   4   57.20    8.45
   2  -2   4   74.22    3.87
   2  -2   4   71.55    9.65
   2   2   4   76.66   11.68
   2   2   4   73.12    9.33
   2  -2   4   67.49   15.11
   2   2   4   60.12    8.36
   2   2   4   56.65    7.88
   2  -2   4   67.20    3.97
  -2   2  -4   61.54    7.02
  -2  -2  -4   71.36    8.52
  -2   2  -4   69.81   10.36
  -2   2  -4   62.18   12.01
  -2   2  -4   74.25   16.55
  -2  -2  -4   59.29   15.77
  -2  -2  -4   67.79    7.39
   2  -2   5  192.20   20.11
   2  -2   5  183.67   22.30
   2  -2   5  193.21   27.85
   2   2   5  190.80   27.94
   2  -2   5  196.56   22.41
   2   2   5  176.63   20.13
   2   2   5  174.75   19.85
   2   2   5  187.13   34.58
  -2   2  -5  183.09   21.13
  -2   2  -5  186.20   19.00
  -2  -2  -5  191.52   33.87
  -2  -2  -5  173.20   25.68
  -2  -2  -5  178.66   27.11
  -2   2  -5  183.76   25.02
  -2  -2  -5  187.11   18.23
   2  -2   6    7.82    3.57
   2   2   6    9.34    3.84
   2   2   6   11.09    7.16
   2  -2   6   10.54    6.01
   2  -2   6   12.17    6.09
   2   2   6   13.13    3.71
   2   2   6    6.59    5.92
   2  -2   6   16.48    4.36
  -2   2  -6    7.87    5.53
  -2  -2  -6   17.92    4.70
  -2  -2  -6   14.19    3.29
  -2  -2  -6   12.48    4.41
  -2   2  -6    9.76    5.69
  -2  -2  -6   19.16    3.54
  -2   2  -6   12.70    7.05
   2  -2   7   36.34    6.25
   2   2   7   37.87    6.58
   2  -2   7   38.92    7.01
   2  -2   7   40.47    6.60
   2   2   7   44.91    7.57
   2  -2   7   36.40    7.05
   2   2   7   36.42    6.89
   2   2   7   38.57   10.92
  -2  -2  -7   38.00    5.46
  -2  -2  -7   38.76    6.07
  -2  -2  -7   35.15    8.03
  -2   2  -7   31.93    7.15
  -2   2  -7   36.20    6.51
  -2   2  -7   39.36    6.54
  -2  -2  -7   35.30    7.21
   2  -2   8   10.01    4.61
   2   2   8   19.38    4.77
   2  -2   8   14.47    8.25
   2   2   8   15.23    4.72
   2  -2   8   10.84    4.11
   2   2   8   15.96    5.15
   2  -2   8   18.91    6.94
   2  -2   8    9.41    6.86
   2   2   8   18.23    4.84
  -2  -2  -8   20.25    4.37
  -2  -2  -8   11.57    6.78
  -2   2  -8   20.37    7.44
  -2  -2  -8   14.03    5.28
  -2   2  -8   14.79    4.77
  -2  -2  -8   17.27    5.06
   2   2   9    1.63    2.81
   2   2   9    2.36    2.74
   2  -2   9   -0.98    2.42
   2  -2   9    1.32    3.30
   2  -2   9   -1.65    2.31
   2   2   9    0.97    2.82
   2  -2   9    2.35    4.04
   2  -2   9    1.09    5.31
   2  -2   9    1.38    3.92
   2   2   9    2.35    3.08
  -2  -2  -9    3.14    2.70
  -2   2  -9    2.43    2.82
  -2   2  -9    2.01    2.73
  -2  -2  -9   -0.37    2.31
  -2  -2  -9    2.80    4.61
  -2  -2  -9    3.86    4.11
   2   2  10  256.85   46.22
   2  -2  10  252.58   34.04
   2   2  10  233.44   47.73
   2   2  10  258.63   51.12
   2   2  10  278.44   35.47
   2  -2  10  250.72   42.20
   2  -2  10  280.84   44.65
   2  -2  10  242.86   37.52
   2  -2  10  213.42   32.08
   2  -2  10  279.36   55.90
  -2  -2 -10  257.33   33.98
  -2  -2 -10  248.26   37.94
  -2   2 -10  264.05   37.67
  -2  -2 -10  277.08   47.13
  -2   2 -10  260.03   37.22
  -2  -2 -10  265.45   29.14
   2   2  11   25.94   10.36
   2   2  11   29.44    7.57
   2   2  11   36.65    6.65
   2  -2  11   30.19    5.69
   2  -2  11   31.15    5.81
   2   2  11   21.97    9.54
   2  -2  11   29.21    7.78
   2  -2  11   22.64    5.25
   2  -2  11   23.25    6.06
   2  -2  11   21.05    6.61
  -2  -2 -11   30.82    5.27
  -2  -2 -11   31.92    6.59
  -2   2 -11   31.75    6.64
  -2   2 -11   29.67    7.29
  -2  -2 -11   29.18    5.68
  -2  -2 -11   36.07    7.05
   2   2  12   31.34   10.19
   2   2  12   23.78    7.55
   2   2  12   20.03    9.73
   2  -2  12   27.34    6.31
   2   2  12   25.38    7.27
   2  -2  12   32.43    5.69
   2  -2  12   41.91   11.99
   2  -2  12   21.10    5.13
   2  -2  12   37.81    5.90
  -2  -2 -12   27.81    6.33
  -2  -2 -12   38.55    6.73
  -2  -2 -12   23.80    3.78
  -2   2 -12   24.18    6.69
  -2   2 -12   30.94    7.57
  -2  -2 -12   31.19    7.04
   2  -2  13   -0.37    5.52
   2   2  13    7.22    3.70
   2   2  13    8.63    4.05
   2   2  13   -0.44    6.63
   2   2  13    3.57    5.23
   2  -2  13   -0.07    3.23
   2  -2  13    3.07    2.82
   2  -2  13    2.95    2.79
   2  -2  13    4.46    2.74
  -2  -2 -13    3.37    2.40
  -2  -2 -13   10.26    3.97
  -2   2 -13    4.96    6.60
  -2   2 -13    5.00    3.33
  -2  -2 -13    1.52    2.11
   2   2  14   35.58    6.12
   2  -2  14   -0.07    5.23
   2   2  14   30.57    7.55
   2  -2  14   21.03    4.43
  -2  -2 -14   12.74    3.91
  -2  -2 -14   21.04    5.75
  -2   2 -14   27.00    6.93
  -2  -2 -14   11.81    3.39
   2   2  15   -1.26    4.83
   2   2  15    2.43    3.78
   2  -2  15   -0.24    2.95
   2  -2  15   -0.38    2.08
   2  -2  15    0.86    3.37
  -2  -2 -15   -0.03    3.04
  -2   2 -15    1.24    5.89
   2  -2  16    1.97    4.59
   2  -2  16    2.75    2.63
   2  -2  16   -1.00    5.88
   2   2  16    5.78    7.86
   2   2  16   -0.23    4.40
  -2  -2 -16   11.99    3.95
  -2   2 -16   -0.85    5.03
   2   2  17   -0.17    7.81
   2  -2  17    9.47    5.19
   2   2  17    6.91    6.65
   2  -2  17    8.33    6.85
   2  -2  17    4.97    3.14
  -2   2 -17   -1.24    9.07
  -2  -2 -17   12.51    4.71
   2  -2  18    5.93    4.07
   2  -2  18   -0.09    1.95
   2  -2  18    1.76    3.55
   2   2  18    0.50    3.83
   2   2  18    0.98    5.08
  -2   2 -18   -1.24    4.78
  -2  -2 -18    3.02    3.61
   2  -2  19   -0.26    3.96
   2   2  19    0.01    8.18
   2  -2  19    3.81    3.72
   2   2  19    0.97    6.46
  -2  -2 -19    1.92    5.94
  -2   2 -19   -0.03    4.75
   2  -2  20   -0.82    4.22
   2   2  20    0.03    8.71
   2   2  20   11.89    4.37
   2  -2  20   -2.36    3.84
  -2  -2 -20    4.79    6.25
  -2   2 -20    0.62    8.28
   2   2  21    1.63    3.80
   2  -2  21    1.31    3.50
   2   2  21   -2.68    5.07
   2  -2  21   -2.47    2.34
  -2  -2 -21   -1.59    5.40
  -2   2 -21   -4.19    5.22
   2   2  22   -0.41    4.03
   2  -2  22    4.23    2.37
   2   2  22    4.02    5.23
   2  -2  22    2.84    3.51
  -2  -2 -22    1.14    3.77
   2  -2  23    7.85    4.00
   2  -2  23   -1.44    2.63
   2   2  23    2.59    3.03
   2   2  23   -5.40    4.34
  -2  -2 -23   -1.16    2.79
   2  -2  24    1.37    1.24
   2   2  24   -0.60    2.81
   2  -2  24    2.46    3.59
   2   2  24    2.77    4.25
  -2  -2 -24    3.36    2.70
   2   2  25   -0.29    2.01
   2   2  25   -1.05    3.47
   2   2  26   -1.60    4.69
  -2   3  25    3.36    3.58
  -2  -3  24   -0.30    1.30
  -2   3  24    7.14    3.63
  -2   3  23    5.90    3.98
  -2   3  23   -0.14    1.77
  -2  -3  23   -0.56    2.92
  -2  -3  22    5.16    2.97
  -2   3  22   15.30    8.59
  -2   3  22    3.22    2.77
  -2   3  21   -6.22    4.60
  -2  -3  21    2.06    2.66
  -2   3  21   -1.28    2.60
  -2   3  20    5.25    5.89
  -2  -3  20    6.88    3.83
  -2   3  20    7.28    6.35
  -2  -3  19    4.23    3.01
  -2   3  19    0.40    5.00
  -2   3  19   -0.58    3.16
  -2   3  18   19.32    7.59
  -2   3  18   16.59    7.84
  -2  -3  18   -0.21    7.33
   2  -3 -17   -0.11    2.03
  -2  -3  17    0.11    4.59
  -2   3  17    1.69    4.49
  -2   3  17    5.04    3.23
   2  -3 -16   61.43    9.00
  -2  -3  16   50.38   11.23
  -2   3  16   57.48   17.71
  -2   3  16   75.03   22.46
   2  -3 -15   -0.01    2.40
  -2   3  15    4.59    4.01
  -2  -3  15   -0.09    2.77
  -2   3  15    0.81    3.09
   2  -3 -14    3.73    2.58
  -2   3  14    0.96    4.01
  -2   3  14    1.04    3.21
  -2  -3  14   -0.65    5.05
   2  -3 -13   10.72    4.02
  -2   3  13    8.25    4.60
  -2   3  13   10.39    5.28
  -2  -3  13   11.31    4.39
   2  -3 -12    2.89    4.36
   2  -3 -12    3.24    3.75
   2  -3 -12    2.98    2.49
  -2   3  12    2.10    3.21
  -2   3  12    1.04    3.58
  -2  -3  12    3.15    3.12
  -2   3  12    0.87    5.54
   2  -3 -11   60.37    8.05
   2  -3 -11   61.90   13.14
   2  -3 -11   74.32   10.60
  -2   3  11   64.48   11.21
  -2   3  11   67.33   16.66
  -2  -3  11   63.12   12.71
  -2  -3  11   52.91   15.14
  -2   3  11   60.93   11.96
  -2  -3  11   73.23   12.14
   2  -3 -10   15.43    2.96
   2  -3 -10   12.54    3.62
   2  -3 -10    5.85    1.52
   2  -3 -10   14.48    3.88
  -2  -3  10   13.12    3.68
  -2  -3  10    5.75    3.20
  -2  -3  10    4.24    1.95
  -2   3  10    4.73    6.05
  -2   3  10    7.24    1.93
  -2  -3  10   14.04    4.21
  -2   3  10    6.87    5.88
  -2   3  10   12.50    3.89
  -2  -3  10   17.32    4.50
   2  -3  -9   15.68    3.45
   2  -3  -9   12.72    1.73
   2  -3  -9   18.57    4.37
   2  -3  -9   18.78    6.39
  -2   3   9   13.24    3.30
  -2  -3   9   12.59    4.26
  -2   3   9   12.27    4.25
  -2   3   9   15.78    7.03
  -2  -3   9   10.11    7.37
  -2  -3   9    8.55    7.82
  -2   3   9   12.33    4.33
  -2  -3   9    7.77    3.49
  -2   3   9   11.87    2.07
   2  -3  -8   43.32    7.92
   2  -3  -8   19.41    2.55
   2  -3  -8   32.92    5.58
   2  -3  -8   18.56    6.55
   2  -3  -8   29.90    5.80
  -2  -3   8   26.88    5.24
  -2   3   8   17.74    6.17
  -2   3   8   18.47    3.47
  -2   3   8   24.08    6.21
  -2  -3   8   15.50    3.03
  -2  -3   8   27.96    6.65
  -2   3   8   24.82    3.32
   2  -3  -7  156.88   15.88
   2  -3  -7  123.77   11.04
   2  -3  -7  124.73   14.00
   2  -3  -7  136.63   13.49
   2  -3  -7  140.26   22.65
   2  -3  -7   81.82    6.59
  -2  -3   7   78.63    8.74
  -2   3   7  132.21   15.73
  -2   3   7   96.79    8.44
  -2   3   7  122.48   13.73
  -2  -3   7   56.28   10.69
  -2  -3   7  135.67   14.93
  -2  -3   7  150.96   17.10
  -2   3   7  123.68   19.77
  -2  -3   7  108.98    8.72
  -2  -3   7  130.64   15.68
  -2  -3   7   99.63    7.40
   2  -3  -6  188.29   15.41
   2  -3  -6  251.16   23.28
   2  -3  -6  271.01   26.80
   2  -3  -6  275.36   31.56
   2  -3  -6  256.79   25.88
   2   3  -6  189.69   22.08
  -2  -3   6  241.08   28.92
  -2   3   6  193.80   17.15
  -2  -3   6  172.95   19.04
  -2  -3   6  232.14   19.03
  -2   3   6  271.33   35.12
  -2   3   6  237.30   25.33
  -2  -3   6  124.84   19.42
  -2  -3   6  244.68   26.97
  -2  -3   6  282.62   31.58
  -2   3   6  249.36   29.23
  -2  -3   6  212.07   14.72
  -2  -3   6  130.11   18.15
  -2   3   6  231.18   21.90
   2   3  -5   94.35   11.21
   2  -3  -5   98.57    8.78
   2  -3  -5  118.05   13.60
   2  -3  -5  105.73   20.63
   2  -3  -5  110.97   14.28
  -2   3   5  102.76   10.44
  -2  -3   5   77.26    7.91
  -2   3   5  117.56   16.46
  -2  -3   5   83.36    6.35
  -2  -3   5   93.89   17.02
  -2  -3   5   89.38   11.53
  -2  -3   5  117.08   15.04
  -2  -3   5  111.86   18.33
  -2   3   5  109.83   12.82
  -2  -3   5   89.10    6.43
  -2  -3   5   76.62    7.57
  -2   3   5  115.51   17.42
   2  -3  -4  221.39   21.10
   2  -3  -4  205.00   23.58
   2  -3  -4  212.60   36.66
   2  -3  -4  203.14   18.73
   2   3  -4  177.76   23.32
   2  -3  -4  216.79   37.39
  -2   3   4  211.20   30.45
  -2  -3   4  195.01   17.95
  -2   3   4  198.07   24.94
  -2  -3   4  198.71   22.40
  -2  -3   4  195.72   17.14
  -2   3   4  200.13   27.01
  -2  -3   4  218.14   26.07
  -2  -3   4  204.82   20.40
  -2  -3   4  213.19   33.99
  -2   3   4  186.87   20.15
   2  -3  -3   11.71    3.65
   2  -3  -3    6.72    2.39
   2  -3  -3    8.52    3.75
   2  -3  -3   13.02    3.60
   2   3  -3    5.49    2.47
  -2   3   3   11.53    4.53
  -2   3   3   11.67    3.86
  -2  -3   3   10.59    1.87
  -2  -3   3    4.97    1.83
  -2  -3   3    9.65    3.60
  -2   3   3    7.53    2.62
  -2  -3   3    8.75    2.11
  -2  -3   3    6.00    2.78
  -2  -3   3    7.54    2.86
  -2   3   3   13.82    2.38
   2  -3  -2  197.50   26.87
   2  -3  -2  210.93   18.50
   2  -3  -2  193.81   23.97
   2   3  -2  197.63   28.12
   2  -3  -2  214.08   25.79
  -2  -3   2  202.94   24.95
  -2   3   2  209.60   27.83
  -2  -3   2  188.47   22.98
  -2   3   2  214.54   25.21
  -2  -3   2  216.36   23.89
  -2  -3   2  200.06   17.94
  -2   3   2  211.88   23.02
  -2  -3   2  207.33   26.74
  -2   3   2  214.64   22.60
  -2  -3   2  215.92   24.06
  -2  -3   2  191.91   20.51
   2  -3  -1   74.84    3.16
   2   3  -1   86.04    9.42
   2  -3  -1   77.24   12.07
   2  -3  -1   86.88    9.90
   2  -3  -1   81.92    9.58
   2  -3  -1   81.82    6.41
   2   3  -1   82.24    7.52
  -2   3   1   84.97   18.04
  -2  -3   1   83.88    8.23
  -2  -3   1   74.23    8.45
  -2   3   1   79.50    9.43
  -2   3   1   79.07    9.62
  -2  -3   1   85.54   10.76
  -2   3   1   51.49   10.87
  -2  -3   1   78.90    6.16
  -2  -3   1   80.68   16.16
   2   3   0  231.99   28.80
   2  -3   0  213.46   16.55
   2  -3   0  202.16   14.01
   2  -3   0  212.05   21.77
   2  -3   0  234.36   30.39
   2  -3   0  230.60   38.45
   2  -3   0  240.08   25.63
   2  -3   0  234.61   29.99
   2  -3   0  236.06   19.77
   2   3   0  240.47   34.56
  -2  -3   0  226.51   23.19
  -2   3   0  216.47   25.50
  -2  -3   0  211.64   16.87
  -2   3   0  223.65   19.55
  -2  -3   0  217.28   22.94
  -2  -3   0  219.48   35.11
  -2  -3   0  229.38   20.17
   2  -3   1  149.11   13.03
   2  -3   1  149.56   24.38
   2  -3   1  147.40   12.42
   2  -3   1  145.86    8.54
   2   3   1  121.75    7.29
   2  -3   1  149.43   26.50
   2  -3   1  134.02   10.55
   2  -3   1  151.91   18.10
   2   3   1  121.87    7.11
   2   3   1  150.54   19.85
   2   3   1  150.39   16.94
  -2  -3  -1  149.39   15.73
  -2  -3  -1  134.49    9.83
  -2  -3  -1  143.99   13.80
  -2   3  -1  133.65   14.01
  -2  -3  -1  147.70   23.60
  -2  -3  -1  149.86   11.84
  -2   3  -1  154.39   24.74
   2  -3   2   33.77    6.60
   2  -3   2   37.97    3.65
   2  -3   2   34.47    4.28
   2  -3   2   29.97    3.01
   2  -3   2   30.62   10.16
   2  -3   2   37.24    9.48
   2  -3   2   29.28    3.31
   2   3   2   33.89    6.16
   2   3   2   31.97    2.47
   2   3   2   30.72    3.25
   2   3   2   35.14    5.09
  -2  -3  -2   36.08    8.58
  -2  -3  -2   34.80    6.45
  -2  -3  -2   27.08    2.26
  -2   3  -2   34.41    6.32
  -2  -3  -2   23.23    2.87
  -2   3  -2   31.99    3.34
  -2  -3  -2   35.80    5.70
   2  -3   3    4.73    2.98
   2  -3   3    4.01    2.86
   2  -3   3    1.61    1.43
   2   3   3    2.86    1.27
   2  -3   3    1.63    1.22
   2  -3   3    4.50    1.81
   2  -3   3    6.63    2.99
   2  -3   3    4.64    0.92
   2   3   3    1.33    1.18
   2   3   3    3.09    3.78
  -2  -3  -3    3.83    2.02
  -2  -3  -3    1.05    2.63
  -2  -3  -3    6.18    3.68
  -2  -3  -3    1.40    0.69
  -2  -3  -3    5.50    3.99
  -2  -3  -3    1.63    0.66
  -2   3  -3    0.95    1.34
  -2   3  -3    3.68    2.80
   2  -3   4   47.30    3.32
   2  -3   4   39.86    7.56
   2  -3   4   25.83    5.42
   2  -3   4   49.72    2.88
   2  -3   4   49.50   12.54
   2   3   4   29.19    4.16
   2  -3   4   51.61   11.15
   2   3   4   43.60    7.26
   2   3   4   28.05    5.99
   2   3   4   37.48   10.36
   2  -3   4   38.04    7.30
  -2  -3  -4   57.12   15.48
  -2  -3  -4   51.05    7.23
  -2   3  -4   21.04    5.90
  -2  -3  -4   40.92    7.08
  -2   3  -4   33.69    4.80
  -2   3  -4   47.15    7.85
  -2  -3  -4   49.94    5.63
   2  -3   5   45.89    6.99
   2   3   5   10.76    9.02
   2   3   5   56.09   10.23
   2   3   5   17.26    4.19
   2  -3   5   52.46    7.15
   2  -3   5   22.09    3.87
   2  -3   5   45.90    7.18
   2   3   5   21.41    4.76
  -2   3  -5   36.21    6.52
  -2  -3  -5    3.28    6.88
  -2   3  -5   23.57    5.50
  -2  -3  -5   11.25    5.37
   2  -3   6   92.91   13.02
   2   3   6  104.11   13.40
   2  -3   6   87.31   21.36
   2   3   6   94.60   17.33
   2  -3   6   92.52   18.70
   2  -3   6   72.59   12.03
   2   3   6   90.88   14.14
   2  -3   6  102.50   16.61
   2   3   6   88.89   10.36
  -2   3  -6   58.84    8.77
  -2  -3  -6   92.23   16.64
  -2  -3  -6   89.58   13.86
  -2   3  -6  105.54   10.97
  -2  -3  -6   91.08   15.65
  -2  -3  -6   98.87   11.35
   2   3   7  112.18   21.30
   2   3   7   87.42   10.79
   2   3   7  152.89   18.22
   2  -3   7   95.28   13.35
   2  -3   7   69.29   14.89
   2  -3   7   98.03   13.31
   2  -3   7   92.98   13.62
   2  -3   7   68.11   12.09
   2   3   7   97.13   18.57
   2  -3   7   94.88   15.19
  -2  -3  -7   90.93   13.54
  -2  -3  -7  137.59   18.13
  -2  -3  -7  101.11   12.22
  -2  -3  -7  163.19   19.42
  -2   3  -7   97.65   17.63
   2   3   8   17.85    4.22
   2   3   8   18.52    5.29
   2   3   8   21.45    5.24
   2  -3   8   11.27    5.52
   2  -3   8   12.35    4.70
   2  -3   8   18.21    7.11
   2   3   8   17.74    4.40
   2  -3   8    6.85    9.25
   2  -3   8   25.18    5.95
  -2  -3  -8   22.24    4.39
  -2  -3  -8   25.18    5.72
  -2  -3  -8   14.99    8.98
  -2  -3  -8   24.26    5.08
  -2   3  -8   23.29    5.21
  -2   3  -8   17.36    7.37
   2   3   9   13.90    4.54
   2  -3   9   12.46    4.07
   2   3   9   11.54    4.09
   2   3   9    2.06    3.67
   2  -3   9   12.52    4.29
   2  -3   9   19.68    6.03
   2  -3   9   13.04    3.78
   2   3   9   10.77    3.49
   2  -3   9    9.13    2.72
  -2   3  -9   10.69    4.18
  -2  -3  -9   13.86    3.81
  -2  -3  -9    8.75    4.42
  -2  -3  -9   11.70    3.27
  -2  -3  -9   16.27    3.78
  -2   3  -9   13.45    5.95
   2   3  10   12.25    4.29
   2  -3  10   -0.36    4.18
   2  -3  10   11.46    4.39
   2   3  10   10.72    3.80
   2  -3  10   -0.11    2.70
   2   3  10    9.65    3.39
   2  -3  10    8.89    3.41
   2   3  10    9.43    3.85
   2  -3  10   12.34    4.31
   2  -3  10   11.36    3.98
  -2  -3 -10    9.92    4.18
  -2   3 -10   11.34    3.89
  -2  -3 -10   12.04    2.90
  -2   3 -10    9.80    5.92
  -2  -3 -10   14.63    3.74
  -2  -3 -10    5.90    3.60
   2   3  11   26.41    6.46
   2   3  11   32.25    7.37
   2  -3  11   28.90    6.87
   2  -3  11   15.40    8.35
   2  -3  11   32.85    6.69
   2   3  11   21.83    6.29
   2  -3  11   36.00    7.95
   2   3  11   31.11    6.91
  -2   3 -11   30.93   10.50
  -2  -3 -11   27.65    6.60
  -2   3 -11   26.79    9.94
  -2  -3 -11   26.14    6.78
  -2  -3 -11   37.73    6.78
  -2  -3 -11   27.63    6.32
   2   3  12   12.40    4.99
   2  -3  12   12.51    5.12
   2  -3  12   -0.06    4.28
   2   3  12   13.34    6.74
   2   3  12    9.85    4.47
   2  -3  12   -0.10    3.20
   2  -3  12   11.22    3.30
   2  -3  12    8.86    4.39
   2   3  12   13.81    6.04
  -2  -3 -12   11.30    6.22
  -2   3 -12   14.95    6.96
  -2  -3 -12   12.75    3.92
  -2   3 -12   10.21    4.80
  -2  -3 -12   10.03    2.85
   2   3  13    9.79    4.76
   2  -3  13    5.39    2.86
   2   3  13    8.55    4.37
   2  -3  13    0.03    4.17
   2  -3  13   -0.22    3.10
   2  -3  13    9.44    3.96
  -2  -3 -13    5.41    5.31
  -2   3 -13   12.49    4.53
  -2  -3 -13    8.22    3.29
   2  -3  14   -0.09    2.54
   2  -3  14   -0.76    2.56
   2   3  14    0.83    6.49
   2  -3  14   -0.38    3.20
   2   3  14   11.76    4.01
  -2  -3 -14    7.98    3.88
  -2  -3 -14    0.06    4.45
  -2   3 -14    1.19    4.16
   2  -3  15    4.24    2.65
   2   3  15   15.12    4.59
   2   3  15    0.55    4.92
   2  -3  15   -0.08    3.37
   2  -3  15    1.99    2.84
  -2   3 -15   -0.73    7.08
  -2  -3 -15    9.87    5.28
  -2  -3 -15   -0.26    3.67
   2   3  16    5.44    4.63
   2   3  16    0.29    4.60
   2  -3  16   -1.00    2.72
   2  -3  16    1.43    2.48
   2  -3  16    2.86    3.14
  -2  -3 -16    8.31    4.74
  -2   3 -16    0.48    4.35
   2   3  17   -0.40    7.62
   2   3  17    1.86    7.99
   2  -3  17    5.86    3.39
   2  -3  17    3.95    4.35
   2  -3  17    3.37    3.07
  -2   3 -17   -1.40    8.22
  -2  -3 -17    2.28    5.42
   2  -3  18    4.28    3.50
   2  -3  18    3.33    4.61
   2   3  18    7.36    5.65
   2   3  18    0.57    5.50
  -2   3 -18    1.51    5.97
  -2  -3 -18   13.98    5.84
   2  -3  19    1.51    2.63
   2  -3  19    0.72    3.98
   2   3  19    4.44    7.24
   2   3  19    9.11    5.33
  -2  -3 -19    3.34    3.47
   2  -3  20    1.90    2.28
   2   3  20   -2.23    4.59
   2  -3  20    0.82    2.50
   2   3  20   10.12    7.80
  -2  -3 -20    8.39    3.40
   2  -3  21   -0.01    1.80
   2  -3  21    0.76    1.74
   2   3  21   -3.37    3.61
   2   3  21    4.99    6.38
  -2  -3 -21   -2.18    2.53
   2   3  22    5.09    4.26
   2   3  22    3.28    4.91
  -2  -3 -22    3.99    2.97
   2   3  23    2.04    3.83
   2   3  23   -2.75    4.68
  -2  -3 -23    0.81    1.91
   2   3  24    4.32    4.48
   2   3  24   -6.69    3.69
   2   3  25   -5.23    1.77
   2   3  25    1.36    5.29
  -2  -4  24   -1.11    3.97
  -2   4  24    4.32    2.78
  -2   4  23    1.31    1.90
  -2   4  23    2.27    3.44
  -2  -4  23    3.13    2.19
  -2   4  22    3.41    2.49
  -2  -4  22    4.17    2.72
  -2   4  22   -2.65    4.12
  -2   4  21    2.44    2.97
  -2   4  21   -4.43    6.10
  -2  -4  21   -4.82    3.00
  -2   4  20    1.84    3.21
  -2  -4  20    1.03    3.15
  -2   4  20    3.05    4.24
   2  -4 -19   -0.97    3.22
  -2  -4  19    3.40    3.27
  -2   4  19    1.60    3.34
  -2   4  19    2.29    4.41
   2  -4 -18    5.89    3.11
  -2  -4  18    3.32    4.74
  -2   4  18   10.08    5.85
  -2   4  18   12.29    5.00
   2  -4 -17   -0.12    2.50
  -2  -4  17    0.10    3.26
  -2   4  17    3.92    3.61
  -2   4  17   -0.60    5.91
   2  -4 -16    0.64    3.14
  -2   4  16   12.63    6.09
  -2   4  16    0.16    4.15
  -2  -4  16    0.33    5.44
   2  -4 -15    0.25    5.17
  -2   4  15   15.19    6.09
  -2  -4  15    0.67    3.68
  -2   4  15   -0.41    4.14
   2  -4 -14    1.21    6.14
  -2   4  14    0.13    7.36
  -2   4  14   20.15    4.81
  -2  -4  14   -0.72    4.91
   2  -4 -13    7.05    4.18
  -2  -4  13   -1.78    6.92
  -2   4  13   13.99    4.80
  -2   4  13    0.11    6.92
   2  -4 -12    9.86    4.74
  -2  -4  12    5.03    4.61
  -2   4  12    9.74    6.58
  -2   4  12   14.09    5.15
   2  -4 -11   10.84    6.32
  -2   4  11    8.32    5.60
  -2   4  11   13.08    4.43
  -2  -4  11    7.63    4.06
  -2   4  11   -0.07    3.62
   2  -4 -10    7.91    3.71
  -2   4  10    7.00    6.03
  -2   4  10    7.02    3.09
  -2  -4  10    5.80    3.41
  -2   4  10   -0.08    3.05
   2  -4  -9   17.60    5.97
   2  -4  -9   16.66    8.15
   2  -4  -9   16.96    7.28
  -2   4   9   15.39    3.93
  -2  -4   9   12.74    4.78
  -2  -4   9   16.70    5.77
  -2  -4   9   14.21    5.23
  -2   4   9   -0.05    5.81
  -2   4   9   17.56    5.40
   2  -4  -8   91.01   14.77
   2  -4  -8   92.38   12.39
   2  -4  -8  103.44   14.16
  -2   4   8   98.20   15.28
  -2  -4   8   95.40   15.48
  -2  -4   8   87.23   13.57
  -2   4   8   86.51   15.00
  -2  -4   8   79.79   18.66
  -2   4   8   86.88   11.00
   2  -4  -7    5.05    1.29
   2  -4  -7   13.09    3.79
   2  -4  -7   10.04    6.01
   2  -4  -7   14.77    3.10
  -2   4   7    9.29    6.33
  -2   4   7    0.00    2.49
  -2  -4   7    9.80    3.34
  -2   4   7   11.89    6.04
  -2   4   7    0.12    2.44
  -2  -4   7    6.30    1.67
  -2   4   7   10.57    2.56
  -2  -4   7   13.71    3.58
  -2  -4   7    3.35    1.57
  -2  -4   7   12.69    3.94
   2  -4  -6    1.77    1.73
   2  -4  -6    3.22    3.03
   2  -4  -6    2.96    2.76
   2  -4  -6    1.78    1.75
   2  -4  -6    3.23    3.22
  -2  -4   6    0.16    2.02
  -2  -4   6    2.05    0.99
  -2  -4   6    2.15    2.99
  -2   4   6    3.95    1.83
  -2  -4   6    3.42    1.60
  -2   4   6    0.12    1.42
  -2  -4   6    2.96    4.15
  -2   4   6    6.95    3.18
  -2  -4   6    4.66    2.46
  -2  -4   6    1.36    1.17
   2  -4  -5    7.38    5.40
   2  -4  -5    6.77    1.97
   2  -4  -5    7.72    2.50
   2  -4  -5   12.81    3.86
  -2   4   5   11.93    4.23
  -2   4   5    8.55    2.06
  -2  -4   5    5.19    2.34
  -2   4   5    0.13    2.98
  -2  -4   5    8.72    3.48
  -2  -4   5    4.23    2.72
  -2  -4   5    5.46    2.39
  -2  -4   5    7.87    5.34
  -2  -4   5   11.38    4.59
   2  -4  -4   40.78    7.16
   2  -4  -4   33.84    7.10
   2  -4  -4   42.76    4.57
   2  -4  -4   38.31   10.97
  -2  -4   4   66.10    8.69
  -2   4   4   30.11    4.86
  -2   4   4   75.47   13.58
  -2  -4   4   30.07    5.83
  -2   4   4   44.38    6.72
  -2  -4   4   41.49    7.06
  -2  -4   4   29.89    4.51
  -2  -4   4   45.49    6.05
  -2  -4   4   27.93    3.78
   2  -4  -3   31.76    6.83
   2  -4  -3   45.50   10.54
   2  -4  -3   36.16    3.39
   2  -4  -3   38.81    7.41
   2  -4  -3   39.32    6.35
  -2  -4   3   32.32    5.20
  -2   4   3   44.29   12.35
  -2  -4   3   34.13    6.03
  -2  -4   3   32.97    4.81
  -2  -4   3   44.69    9.89
  -2  -4   3   32.08    3.96
  -2   4   3   42.97    5.20
  -2  -4   3   34.69    7.93
  -2   4   3   32.67    7.12
  -2  -4   3   41.01    6.69
   2  -4  -2    2.85    2.96
   2  -4  -2    0.88    2.20
   2  -4  -2    1.66    1.96
   2  -4  -2    2.99    1.74
   2  -4  -2    4.39    2.62
  -2  -4   2    0.55    2.07
  -2  -4   2    2.76    1.41
  -2  -4   2    1.28    1.58
  -2  -4   2    2.25    2.58
  -2  -4   2    2.05    2.11
  -2   4   2    3.28    1.79
  -2   4   2    1.43    3.19
  -2  -4   2    2.47    2.36
  -2   4   2    6.76    5.05
  -2  -4   2    3.28    3.44
  -2  -4   2    2.33    1.70
   2  -4  -1  349.55   43.54
   2  -4  -1  342.80   47.53
   2  -4  -1  338.18   39.34
   2  -4  -1  296.75   37.35
   2  -4  -1  235.10   27.14
   2  -4  -1  286.77   44.12
  -2  -4   1  338.33   35.53
  -2  -4   1  336.98   41.09
  -2  -4   1  317.32   29.90
  -2  -4   1  280.83   32.25
  -2  -4   1  285.04   34.40
  -2   4   1  287.89   36.31
  -2   4   1  250.89   29.49
  -2  -4   1  318.48   36.39
  -2  -4   1  319.21   37.36
   2  -4   0   99.20   14.08
   2  -4   0   66.38    4.88
   2  -4   0   92.39    8.16
   2  -4   0  100.23   13.41
   2   4   0  104.11    9.99
   2  -4   0  109.76   19.63
   2  -4   0   89.28   11.18
   2  -4   0   68.23    5.28
  -2  -4   0   97.92    7.56
  -2  -4   0   95.10   13.09
  -2  -4   0   63.89    9.15
  -2  -4   0   97.12    9.98
  -2  -4   0  109.45   10.75
  -2   4   0   86.20   10.52
  -2  -4   0   66.26    7.88
  -2  -4   0   93.43    9.97
  -2   4   0   55.94    6.67
   2  -4   1   57.34    9.29
   2  -4   1   54.51    9.45
   2  -4   1   54.52   11.38
   2  -4   1   41.37    3.12
   2  -4   1   53.27    5.34
   2  -4   1   51.45    5.87
   2   4   1   59.18    7.08
   2  -4   1   41.50    3.71
  -2  -4  -1   57.85    7.56
  -2   4  -1   48.95    7.82
  -2  -4  -1   51.89    9.59
  -2  -4  -1   51.51    5.58
  -2  -4  -1   56.75   14.96
   2  -4   2   66.30   10.41
   2  -4   2   59.92    5.18
   2  -4   2   70.49   14.53
   2  -4   2   61.10    5.63
   2   4   2   63.72    8.20
   2  -4   2   70.23   15.70
   2  -4   2   66.80    8.07
   2  -4   2   65.60    5.87
  -2  -4  -2   70.20   10.58
  -2   4  -2   54.54   13.93
  -2  -4  -2   68.66   12.25
  -2  -4  -2   60.41   11.51
  -2  -4  -2   45.69    5.68
  -2  -4  -2   72.07   13.88
   2  -4   3  105.44    9.93
   2  -4   3   95.27    8.22
   2  -4   3  104.43   15.22
   2  -4   3   89.37    7.89
   2  -4   3  107.45   14.85
   2  -4   3  106.58   14.85
   2   4   3   96.75   12.92
  -2  -4  -3  103.61   15.74
  -2  -4  -3  120.38   25.65
  -2  -4  -3  119.38   14.16
  -2  -4  -3   78.38   12.20
   2  -4   4   -5.69    3.24
   2  -4   4   -1.04    3.08
   2  -4   4    3.05    0.89
   2   4   4   -0.06    0.99
   2  -4   4   -0.39    2.98
   2  -4   4    0.31    3.06
   2   4   4    1.42    1.30
   2   4   4    1.04    2.65
   2  -4   4    1.37    1.16
  -2  -4  -4   -2.33    3.75
  -2  -4  -4   -0.60    2.73
  -2  -4  -4    2.74    2.69
  -2  -4  -4    3.57    3.72
   2  -4   5   36.15    4.57
   2  -4   5   46.67    8.65
   2  -4   5   43.40   10.49
   2  -4   5   35.25   10.46
   2   4   5   40.18    7.03
  -2  -4  -5   45.28    8.75
  -2  -4  -5   37.29   10.10
  -2  -4  -5   35.52    6.26
  -2  -4  -5   43.97   11.46
   2   4   6   14.99    2.37
   2  -4   6   17.21    5.28
   2   4   6   18.96    4.77
   2  -4   6   15.76    4.57
   2   4   6    7.59    3.37
   2  -4   6   14.61    4.29
  -2  -4  -6   14.69    6.32
  -2  -4  -6   21.37    7.31
  -2  -4  -6   22.22    9.55
  -2  -4  -6   22.29    5.98
   2   4   7    5.22    3.26
   2   4   7    0.02    2.68
   2   4   7    2.96    1.72
   2   4   7    0.18    2.49
   2  -4   7    3.32    2.25
   2  -4   7    3.87    5.92
   2  -4   7   10.81    4.24
  -2  -4  -7    6.11    3.95
  -2  -4  -7    4.06    2.55
  -2  -4  -7    3.85    4.61
  -2  -4  -7    3.14    2.45
   2  -4   8   17.10    6.34
   2  -4   8   13.88    4.59
   2   4   8   20.70    3.32
   2   4   8   27.93    8.78
   2   4   8   -0.04    7.05
   2  -4   8   22.48    6.50
   2   4   8   17.83    3.43
   2  -4   8   22.36    8.29
  -2  -4  -8   21.14    6.92
  -2  -4  -8   20.00    6.57
  -2  -4  -8   21.92    4.21
  -2  -4  -8   17.28    6.55
   2   4   9   42.07    7.55
   2   4   9   34.72    6.36
   2  -4   9   32.93    5.82
   2  -4   9   33.26    8.28
   2  -4   9   33.97    8.16
   2   4   9   28.21    4.84
   2   4   9   24.60    4.99
   2  -4   9   19.62    5.74
  -2  -4  -9   25.69    8.74
  -2  -4  -9   31.30    7.88
  -2  -4  -9   26.02    5.54
  -2  -4  -9   29.46    6.21
   2  -4  10    2.82    2.70
   2   4  10   -1.45    3.71
   2  -4  10    5.70    3.20
   2   4  10   -0.21    4.67
   2   4  10    3.20    3.82
   2   4  10   -0.05    2.27
   2  -4  10    5.93    5.40
   2   4  10    3.56    3.70
  -2  -4 -10    1.74    2.39
  -2  -4 -10    7.99    5.46
   2   4  11    0.30    3.26
   2   4  11    0.56    2.02
   2   4  11   -0.18    2.64
   2  -4  11   -1.86    3.35
   2   4  11    1.15    2.28
   2  -4  11    1.39    4.59
  -2  -4 -11   -0.38    4.51
  -2  -4 -11   -1.57    2.12
   2  -4  12    0.61    3.72
   2   4  12   -0.73    4.31
   2  -4  12    4.35    2.65
   2   4  12    2.61    3.11
  -2  -4 -12    0.12    4.05
  -2  -4 -12    5.04    5.36
   2   4  13   -2.26    3.94
   2   4  13    0.87    4.20
   2  -4  13   -1.95    2.20
   2  -4  13    0.06    3.22
  -2  -4 -13    3.85    2.80
  -2  -4 -13    0.01    3.34
   2   4  14    1.21    4.46
   2   4  14    6.96    3.29
   2  -4  14    1.73    2.39
   2  -4  14   -1.32    3.67
  -2  -4 -14   -0.85    2.41
  -2  -4 -14    0.20    4.78
   2  -4  15    5.17    4.38
   2   4  15   10.23    6.25
   2   4  15   21.63    5.45
   2  -4  15    0.27    4.23
  -2  -4 -15    0.25    5.19
  -2  -4 -15    0.75    3.00
   2  -4  16   11.98    4.56
   2   4  16   13.31    4.96
   2   4  16   14.33    9.25
   2  -4  16   -0.86    4.69
  -2  -4 -16    5.81    3.22
  -2  -4 -16    0.04    5.45
   2   4  17    4.50    5.59
   2   4  17    2.51    4.54
   2  -4  17   -0.18    3.32
   2  -4  17    0.46    2.23
  -2  -4 -17    0.09    2.26
   2   4  18    8.43    5.36
   2   4  18    2.79    4.45
   2  -4  18    2.85    2.45
   2  -4  18    5.28    3.70
   2  -4  19    0.90    2.55
   2   4  19   -0.18    4.17
   2  -4  19    0.88    2.82
   2   4  19    1.55    3.67
   2   4  20    3.64    3.81
   2  -4  20   -1.49    2.40
   2   4  20    6.63    5.50
   2   4  21    4.98    3.85
   2  -4  21   -2.59    3.55
   2   4  21    6.39    3.92
   2   4  22   -2.99    3.34
   2   4  22   -0.25    3.03
   2  -4  22    1.46    1.55
   2   4  23    4.27    3.27
   2   4  23    3.67    3.28
   2   4  24    5.15    2.95
  -2  -5  23    2.86    3.02
  -2   5  22    2.25    2.13
  -2  -5  22    2.86    2.48
  -2   5  22    2.20    2.39
  -2  -5  21    4.10    3.01
  -2   5  21    1.36    2.74
  -2   5  21    2.37    2.98
   2  -5 -20    2.71    2.59
  -2  -5  20   -0.17    2.99
  -2   5  20    0.56    2.74
  -2   5  20   -3.27    4.64
   2  -5 -19    0.51    3.22
  -2  -5  19   -2.01    3.10
  -2   5  19    2.98    3.25
  -2   5  19    0.92    4.46
   2  -5 -18    6.32    3.24
  -2   5  18    5.16    4.18
  -2   5  18    6.46    5.14
  -2  -5  18    6.60    4.39
   2  -5 -17    3.28    3.03
  -2  -5  17    2.94    3.79
  -2   5  17   -0.92    4.35
  -2   5  17    1.41    3.38
   2  -5 -16    7.75    4.74
  -2   5  16    7.94    8.85
  -2   5  16   14.93    6.90
  -2  -5  16   -0.26    7.66
   2  -5 -15    2.22    5.19
  -2   5  15    0.29    3.13
  -2   5  15   -0.34    6.46
  -2  -5  15    1.48    3.59
   2  -5 -14   55.56   10.45
  -2   5  14   28.99    8.61
  -2  -5  14   36.18   11.26
  -2   5  14   53.60   11.97
   2  -5 -13   12.94    4.35
  -2   5  13    0.35    5.05
  -2   5  13    0.19    3.32
  -2  -5  13    4.81    6.50
   2  -5 -12   60.37   15.92
  -2   5  12   60.38   11.88
  -2  -5  12   39.25   10.56
  -2   5  12   32.48    7.67
   2  -5 -11   32.61    6.80
  -2  -5  11    4.04    9.21
  -2   5  11    0.42   11.33
   2  -5 -10   28.71    6.28
  -2  -5  10    8.24    5.27
  -2   5  10    0.15   10.46
   2  -5  -9   10.33    4.29
  -2   5   9    0.06    4.91
  -2  -5   9    2.57    5.63
   2  -5  -8    5.27    6.50
  -2   5   8    8.61    4.75
  -2  -5   8    5.61    3.68
   2  -5  -7   -0.04    3.05
  -2   5   7   -1.63    5.23
  -2  -5   7    1.50    4.24
  -2  -5   7    2.05    3.71
   2  -5  -6    3.25    3.12
  -2  -5   6    0.14    2.54
  -2  -5   6    0.30    1.77
  -2  -5   6    0.30    1.72
  -2   5   6   -0.38    3.27
  -2  -5   6    1.20    2.29
  -2  -5   6    1.73    2.58
  -2  -5   6    2.20    2.79
   2  -5  -5   25.74    9.67
   2  -5  -5   32.39    5.66
  -2  -5   5   25.50    5.39
  -2   5   5   12.34    3.98
  -2  -5   5   11.98    3.40
  -2   5   5   32.03    7.00
  -2  -5   5   24.93    4.72
  -2  -5   5   27.13    5.02
  -2  -5   5   21.98    4.43
   2  -5  -4   -0.50    2.52
   2  -5  -4    2.53    1.27
   2  -5  -4    0.86    2.78
  -2  -5   4    1.01    2.65
  -2  -5   4    2.50    3.35
  -2   5   4    0.86    2.03
  -2  -5   4   -0.26    1.18
  -2  -5   4    0.20    1.32
  -2   5   4   -2.22    5.03
  -2  -5   4    2.29    3.00
  -2  -5   4    0.42    1.28
  -2  -5   4   -0.61    1.82
  -2  -5   4    0.17    3.10
   2  -5  -3   54.34    7.53
   2  -5  -3   25.15    4.40
   2  -5  -3   55.17    7.36
  -2   5   3   53.21    8.71
  -2  -5   3   30.42    4.26
  -2  -5   3   33.82    3.94
  -2  -5   3   27.73    8.25
  -2  -5   3   45.59    7.66
  -2  -5   3   49.83    5.95
  -2   5   3   26.79    4.55
  -2  -5   3   25.92    6.43
  -2  -5   3   35.20    7.53
  -2  -5   3   36.91    6.19
   2  -5  -2    9.92    3.63
   2  -5  -2    6.22    3.03
   2  -5  -2    3.07    2.09
   2  -5  -2   11.77    4.46
   2  -5  -2    5.78    3.27
  -2   5   2    5.10    3.35
  -2  -5   2    0.10    2.37
  -2  -5   2    9.70    2.63
  -2  -5   2    7.42    2.06
  -2  -5   2    6.63    1.99
  -2  -5   2    6.12    1.84
  -2  -5   2    5.90    3.40
  -2  -5   2   -0.30    2.54
  -2  -5   2    5.08    3.93
   2  -5  -1    6.07    3.37
   2  -5  -1    5.77    1.93
   2  -5  -1    6.74    2.19
   2  -5  -1    5.99    3.84
   2  -5  -1    5.68    2.72
  -2   5   1    4.70    2.11
  -2  -5   1    0.18    2.13
  -2  -5   1    3.51    2.02
  -2  -5   1    2.06    2.48
  -2  -5   1    0.06    2.28
  -2  -5   1    3.98    1.99
  -2  -5   1    5.20    3.01
  -2  -5   1    0.15    2.14
  -2  -5   1    6.80    4.10
   2  -5   0  176.03   24.33
   2  -5   0  205.74   24.46
   2  -5   0  210.64   28.43
   2  -5   0  218.09   30.41
   2  -5   0  215.49   29.92
  -2  -5   0  165.02   21.02
  -2  -5   0  151.92   20.19
  -2  -5   0  199.44   22.71
  -2  -5   0  183.13   18.66
  -2  -5   0  208.28   23.61
  -2  -5   0  211.55   37.22
   2  -5   1   21.63    9.14
   2  -5   1   23.99    3.74
   2  -5   1   16.52    4.65
   2   5   1   27.08    6.68
   2  -5   1   25.72    4.86
   2  -5   1   31.84    6.27
  -2  -5  -1   24.25    3.92
  -2  -5  -1   30.51    6.70
  -2  -5  -1   13.64    3.62
  -2  -5  -1   25.67    4.83
  -2  -5  -1   16.73    3.69
   2   5   2   31.03    6.94
   2  -5   2   18.73    4.09
   2  -5   2   23.44    9.02
   2  -5   2   20.67    5.02
   2  -5   2   21.27    3.03
   2  -5   2   20.86    5.99
  -2  -5  -2   24.85    6.81
  -2  -5  -2   24.99    3.80
  -2  -5  -2   19.80    3.76
  -2  -5  -2   24.50    4.96
  -2  -5  -2   12.63    3.96
   2  -5   3    8.58    3.51
   2  -5   3    3.27    1.42
   2  -5   3    9.76    3.63
   2  -5   3    6.34    3.36
   2   5   3    4.48    4.70
   2  -5   3    2.95    1.40
  -2  -5  -3    6.83    2.38
  -2  -5  -3    5.64    6.61
  -2  -5  -3    3.97    3.58
  -2  -5  -3    8.10    3.16
   2  -5   4   16.59    4.62
   2   5   4    9.05    7.01
   2  -5   4   15.75    7.54
   2  -5   4   15.14    7.71
  -2  -5  -4    7.21    3.37
  -2  -5  -4   21.15    3.51
  -2  -5  -4   19.19    6.64
  -2  -5  -4   15.40    4.81
   2  -5   5    8.07    3.20
   2   5   5    3.95    3.39
   2  -5   5    7.81    3.80
   2  -5   5    3.26    3.47
  -2  -5  -5    6.71    7.48
  -2  -5  -5    5.26    4.12
  -2  -5  -5    4.15    3.57
  -2  -5  -5    3.66    3.96
   2  -5   6   40.43    6.92
   2  -5   6   35.11    7.12
   2   5   6   56.28    8.05
   2  -5   6    0.56   10.07
  -2  -5  -6   53.55    9.32
  -2  -5  -6   45.63   10.27
  -2  -5  -6   20.29    5.38
   2  -5   7   10.98    3.27
   2   5   7   19.49    8.49
   2  -5   7   29.20    8.05
   2  -5   7   17.44    4.95
  -2  -5  -7   12.47    5.54
  -2  -5  -7   20.32   10.60
   2  -5   8    1.17    3.86
   2   5   8    1.71    3.21
   2  -5   8    1.84    3.45
   2  -5   8    0.35    1.91
  -2  -5  -8    0.84    1.77
  -2  -5  -8    2.96    4.06
   2  -5   9    0.99    5.32
   2   5   9    1.73    3.37
   2  -5   9    0.77    2.59
  -2  -5  -9    0.85    4.22
   2  -5  10    0.83    2.81
   2  -5  10    2.65    4.28
   2   5  10    3.10    4.01
  -2  -5 -10   10.40    6.67
   2   5  11    1.73    6.92
   2  -5  11    0.04    4.32
   2  -5  11    1.22    2.86
  -2  -5 -11   11.80    4.54
   2  -5  12    0.10    4.21
   2  -5  12    0.78    4.46
   2   5  12    3.00    7.02
  -2  -5 -12    6.55    4.23
   2  -5  13   -0.35    5.25
   2  -5  13    6.03    3.07
   2   5  13   -0.57    8.93
  -2  -5 -13   15.87    5.15
   2  -5  14    2.45    7.92
   2  -5  14    7.08    2.97
   2   5  14    1.31    8.98
  -2  -5 -14    7.48    4.98
   2   5  15   -0.63    4.71
   2  -5  15    1.06    6.07
   2  -5  15   -2.58    2.29
  -2  -5 -15   -0.91    3.31
   2  -5  16   -0.99    3.72
   2   5  16   -0.51    4.51
   2  -5  16    2.34    2.94
  -2  -5 -16    2.30    3.17
   2  -5  17    8.45    4.18
   2  -5  17    0.41    2.19
   2   5  17   17.09    5.46
  -2  -5 -17    4.71    3.40
   2   5  18    0.60    3.02
   2   5  18   10.03    7.64
   2  -5  18    3.21    3.93
  -2  -5 -18    3.61    2.61
   2  -5  19    3.79    3.52
   2   5  19    6.81    5.44
   2   5  19    6.30    4.60
   2  -5  20    0.07    3.77
   2   5  20    3.23    5.60
   2   5  20   -1.42    2.16
   2  -5  21    0.80    2.35
   2   5  21    0.04    3.70
   2   5  21    6.47    2.96
   2  -5  22    1.17    1.48
   2   5  22   -1.13    3.01
   2   5  23    2.34    2.40
   2  -6 -21    1.32    3.95
  -2  -6  21    1.52    2.30
   2  -6 -20    0.69    1.40
   2  -6 -20   -0.92    2.89
  -2  -6  20   -1.43    3.80
   2  -6 -19   -0.93    2.02
  -2  -6  19    7.29    4.35
  -2   6  19    1.51    3.27
   2  -6 -18    1.01    2.73
  -2  -6  18    1.57    3.33
  -2   6  18    7.15    5.93
   2  -6 -17    2.44    3.42
  -2   6  17    6.47    5.06
  -2  -6  17    7.37    4.05
   2  -6 -16    2.59    3.64
  -2   6  16    3.28    4.86
  -2  -6  16    4.55    3.83
   2  -6 -15    2.15    3.88
  -2  -6  15    4.39    5.65
  -2   6  15   -1.58    7.41
   2  -6 -14   -0.14    4.07
  -2   6  14    3.98    7.20
  -2  -6  14    2.81    3.57
   2  -6 -13    1.63    5.98
  -2   6  13    0.80    7.17
  -2  -6  13    0.01    2.84
  -2  -6  13    3.90    3.71
   2  -6 -12    5.81    4.08
  -2   6  12   -0.38    6.86
  -2  -6  12    1.33    3.76
  -2  -6  12    0.00    2.93
   2  -6 -11   13.14    6.77
  -2   6  11   -0.39    7.96
  -2  -6  11    0.00    2.84
  -2  -6  11    5.07    4.05
   2  -6 -10    9.83    4.84
  -2  -6  10    0.01    4.31
  -2   6  10    0.11    5.24
  -2  -6  10    5.05    3.80
   2  -6  -9   10.50    6.20
  -2   6   9   -0.09    4.61
  -2  -6   9    0.01    2.64
  -2  -6   9    2.56    4.59
   2  -6  -8    0.86    3.54
  -2   6   8   -0.07    4.03
  -2  -6   8    0.98    2.56
  -2  -6   8   -0.01    2.69
   2  -6  -7   15.99    4.72
  -2  -6   7    0.05    3.69
  -2   6   7   -0.22    8.35
  -2  -6   7    6.42    4.74
   2  -6  -6    9.60    4.20
  -2  -6   6    0.04    4.73
  -2   6   6   -0.29    5.26
  -2  -6   6    7.02    4.21
   2  -6  -5    0.36    4.12
   2  -6  -5    2.27    4.82
  -2  -6   5    0.82    3.34
  -2  -6   5    0.09    1.97
   2  -6  -4   19.51    4.60
   2  -6  -4   -0.28    6.34
  -2  -6   4    6.04    2.77
  -2  -6   4   14.06    3.74
   2  -6  -3   58.28    9.84
   2  -6  -3   48.69    7.73
  -2  -6   3   19.92    5.25
  -2  -6   3   25.55    4.69
   2  -6  -2   -0.43    1.68
   2  -6  -2    5.55    2.63
   2  -6  -2    7.63    6.19
  -2  -6   2   -0.04    1.83
  -2  -6   2    2.14    2.78
  -2  -6   2    2.96    2.19
  -2  -6   2   -0.11    3.15
   2  -6  -1    5.16    2.69
   2  -6  -1   15.52    8.12
   2  -6  -1   11.91    4.99
  -2  -6   1   11.75    2.90
  -2  -6   1    7.66    2.46
  -2  -6   1    9.51    3.48
  -2  -6   1    0.31    3.92
   2  -6   0   11.10    3.38
   2  -6   0   18.81    6.02
  -2  -6   0   16.58    3.51
  -2  -6   0   14.72    4.62
  -2  -6   0    6.73    2.67
   2  -6   1    3.74    2.28
   2  -6   1    4.06    1.90
   2  -6   1    8.84    4.31
  -2  -6  -1    5.72    3.91
  -2  -6  -1    8.07    2.90
   2  -6   2   20.36    6.75
  -2  -6  -2   21.90    5.29
  -2  -6  -2   19.81    7.17
   2   6   3   60.06    9.86
   2  -6   3   54.97   12.28
  -2  -6  -3   56.56   19.72
   2  -6   4    0.95    4.56
   2  -6   4   13.24    5.26
   2   6   4   16.97    4.33
  -2  -6  -4    0.56    5.96
   2  -6   5    1.02    4.75
   2  -6   5    4.89    3.92
   2   6   5   -0.57    4.76
  -2  -6  -5   -0.28    4.36
   2  -6   6   37.59    9.50
   2   6   6   52.73    9.28
   2  -6   6   36.34   12.40
  -2  -6  -6    0.39   17.90
   2  -6   7   37.45    9.88
   2   6   7   68.80   12.36
   2  -6   7   52.01   18.09
  -2  -6  -7   66.80   15.64
   2  -6   8   13.74    4.53
   2   6   8   -0.33    4.75
   2  -6   8    3.19    3.45
  -2  -6  -8    0.22    8.95
   2   6   9   -0.78    6.85
   2  -6   9    6.92    4.29
   2  -6   9   -0.37    2.84
  -2  -6  -9    9.51    5.17
   2   6  10   -0.07    4.55
   2  -6  10    6.31    6.81
   2  -6  10    0.00    2.87
  -2  -6 -10   13.94    5.14
   2  -6  11    1.02    3.70
   2   6  11    0.39    4.13
   2  -6  11   -0.84    4.17
  -2  -6 -11    7.67    6.60
   2   6  12    0.74    5.52
   2  -6  12    6.63    5.20
   2  -6  12    3.67    2.85
  -2  -6 -12   11.74    5.54
   2   6  13    0.29    3.99
   2  -6  13    3.15    5.80
   2  -6  13   -0.61    1.89
  -2  -6 -13    2.27    3.82
   2   6  14    8.03    4.68
   2  -6  14   -0.22    1.96
   2  -6  14    4.74    6.45
  -2  -6 -14    2.68    3.92
   2   6  15   17.70    6.37
   2  -6  15    4.58    5.64
  -2  -6 -15    8.11    8.16
   2   6  16    1.51    7.74
   2  -6  16    5.73    4.24
  -2  -6 -16    1.28    5.65
   2  -6  17    6.35    5.06
   2   6  17   11.85    6.00
  -2  -6 -17    8.38    5.97
   2  -6  18    0.20    2.80
   2   6  18   -1.83    3.63
  -2  -6 -18    0.89    2.17
   2   6  19    2.75    5.60
   2  -6  19   -1.91    2.82
  -2  -6 -19   -2.95    2.66
   2  -6  20   -1.81    2.05
   2   6  20    3.22    2.83
   2  -6  21    0.44    2.50
   2   6  21   -0.47    2.50
   2  -7 -19    5.23    4.08
   2  -7 -19   -0.56    1.58
  -2  -7  19    1.87    2.21
   2  -7 -18    0.62    2.27
   2  -7 -18    2.81    3.39
  -2  -7  18    1.55    2.49
   2  -7 -17    2.63    6.67
   2  -7 -17    4.51    3.05
  -2  -7  17    1.58    3.06
   2  -7 -16   -4.75    4.56
   2  -7 -16   -0.08    2.92
  -2  -7  16   -0.73    4.27
   2  -7 -15   -1.64    3.15
   2  -7 -15   -2.10    4.40
  -2  -7  15    0.99    2.78
   2  -7 -14   14.43    4.97
   2  -7 -14   -0.54    3.84
  -2  -7  14   -2.22    2.90
   2  -7 -13    2.79    5.56
   2  -7 -13   -4.90    4.51
  -2  -7  13    2.15    4.00
   2  -7 -12    1.15    4.50
   2  -7 -12    5.37    5.78
  -2  -7  12    3.06    3.23
   2  -7 -11   10.58    8.76
   2  -7 -11    7.21    7.42
   2  -7 -10   19.28    7.45
   2  -7 -10   16.12    6.15
  -2  -7  10    2.21    4.31
   2  -7  -9    8.95    4.75
   2  -7  -9   -0.56    6.26
  -2  -7   9    2.88    3.19
   2  -7  -8   12.17    6.38
   2  -7  -8   -0.30    5.17
  -2  -7   8    0.00    3.61
  -2  -7   8    0.44    3.86
   2  -7  -7   13.60    5.33
   2  -7  -7    0.06    9.95
  -2  -7   7    5.62    3.03
   2  -7  -6   -0.14    4.81
   2  -7  -6   -0.47    3.85
  -2  -7   6    2.75    2.10
   2  -7  -5    0.34    6.68
   2  -7  -5    4.30    3.29
  -2  -7   5   -0.37    1.76
   2  -7  -4    0.11    2.77
   2  -7  -4   -0.18    3.98
   2  -7  -3   -0.18    2.71
   2  -7  -3   -0.22    5.88
   2  -7  -2   -0.45    3.86
   2  -7  -2    0.03    2.39
  -2  -7   2    0.83    3.00
   2  -7  -1   -0.43    3.79
   2  -7  -1    0.19    2.24
  -2  -7   1    3.44    3.63
  -2  -7   1    0.04    1.96
   2  -7   0   -1.00    4.65
   2  -7   0    0.00    3.53
  -2  -7   0    0.25    2.71
  -2  -7   0   11.75    3.30
   2  -7   1    0.03    1.93
   2  -7   1    1.42    6.61
  -2  -7  -1    0.33    2.95
  -2  -7  -1   17.96    3.87
   2  -7   2   -0.63    1.57
   2  -7   2    0.18    4.79
  -2  -7  -2    7.50    5.05
  -2  -7  -2    0.13    2.45
   2  -7   3   -1.34    2.83
   2  -7   3    1.30    4.92
  -2  -7  -3   -0.08    1.96
  -2  -7  -3    0.53    5.77
   2  -7   4    0.96    1.80
   2  -7   4   -0.54    4.82
  -2  -7  -4    0.04    4.06
  -2  -7  -4   -0.01    3.11
   2  -7   5   -0.12    4.27
   2  -7   5    0.74    1.83
  -2  -7  -5    0.03    4.34
  -2  -7  -5   -0.04    2.13
   2  -7   6   -4.35    4.06
   2  -7   6    2.13    2.75
  -2  -7  -6    0.40    6.47
   2   7   7    1.88    3.53
   2  -7   7   -2.37    3.06
   2  -7   7    4.28    4.01
  -2  -7  -7    0.14    4.24
   2  -7   8    3.29    3.50
   2   7   8   -0.09    5.94
   2  -7   8    0.41    2.71
  -2  -7  -8   -0.11    4.91
   2  -7   9    1.63    2.44
   2  -7   9    1.07    3.72
   2   7   9    1.17    4.03
  -2  -7  -9   -1.84    4.81
   2   7  10   10.83    4.97
   2  -7  10    3.36    4.54
   2  -7  10   -0.32    2.91
  -2  -7 -10   16.45    5.84
   2   7  11   22.50    7.10
   2  -7  11    4.42    5.18
   2  -7  11    6.63    9.42
  -2  -7 -11   23.74    7.72
   2  -7  12    2.37    3.04
   2   7  12    9.08    4.93
   2  -7  12    0.34    4.24
  -2  -7 -12    1.77    7.36
   2  -7  13   -1.24    4.95
   2   7  13   15.99    6.01
  -2  -7 -13   11.24    5.60
   2   7  14    5.34    4.33
   2  -7  14    3.67    5.81
  -2  -7 -14   -2.37    4.05
   2   7  15    1.91    4.24
   2  -7  15    6.68    5.74
  -2  -7 -15    0.99    3.68
   2   7  16    1.68    3.89
   2  -7  16    4.14    3.42
  -2  -7 -16    0.43    3.08
   2  -7  17   -3.34    2.62
   2   7  17   -0.61    4.98
  -2  -7 -17    1.55    2.40
   2  -7  18    0.83    2.53
   2   7  18    1.40    3.13
  -2  -7 -18    2.17    2.74
   2  -7  19   -0.21    3.40
  -2  -7 -19   -3.40    3.12
   2  -8 -17   27.21    7.17
   2  -8 -16    4.10    3.75
   2  -8 -16    1.07    3.21
   2  -8 -15   -1.04    4.80
   2  -8 -15   -1.33    6.23
  -2  -8  15    5.39    2.30
   2  -8 -14    9.44    4.30
   2  -8 -14    2.65    3.24
  -2  -8  14    0.97    2.32
   2  -8 -13    0.26    3.68
   2  -8 -13    2.16    4.80
  -2  -8  13    6.32    3.59
   2  -8 -12   -4.33    5.35
   2  -8 -12   -2.78    4.64
  -2  -8  12    3.15    1.82
   2  -8 -11    0.73    3.67
   2  -8 -11    6.19    4.68
  -2  -8  11    0.33    2.80
   2  -8 -10   -0.62    5.00
   2  -8 -10    7.58    4.17
  -2  -8  10    2.07    2.11
   2  -8  -9    1.16    5.60
  -2  -8   9    1.24    1.84
   2  -8  -8    4.94    4.11
  -2  -8   8    3.85    2.82
   2  -8  -7   15.81    6.29
   2  -8  -6    5.42    4.24
   2  -8  -5    0.03    4.20
   2  -8  -4   11.87    6.58
   2  -8  -3    1.34    2.71
   2  -8  -3    0.37    6.65
   2  -8  -2    2.47    2.36
   2  -8  -2   -0.25    4.24
   2  -8  -1    0.62    3.77
   2  -8   0   -0.15    6.28
  -2  -8   0    3.00    2.74
   2  -8   1    0.02    5.47
  -2  -8  -1    0.52    3.00
  -2  -8  -1    2.53    2.96
   2  -8   2    2.20    3.34
  -2  -8  -2    2.84    3.08
  -2  -8  -2   -1.41    2.84
   2  -8   3   10.08    4.26
  -2  -8  -3    2.80    4.80
   2  -8   4    3.53    3.53
  -2  -8  -4    3.68    4.40
   2  -8   5   -1.12    2.69
   2  -8   5    5.27    2.96
  -2  -8  -5    1.81    4.13
   2  -8   6   -0.35    2.48
   2  -8   6    0.20    1.67
  -2  -8  -6    9.95    5.97
   2  -8   7    0.84    2.90
   2  -8   7    0.56    2.46
  -2  -8  -7    9.99    4.36
   2  -8   8   -0.85    1.68
   2  -8   8    1.61    2.03
  -2  -8  -8   -0.63    3.85
   2  -8   9   -0.18    2.26
   2  -8   9    1.60    2.87
  -2  -8  -9    1.51    5.95
   2  -8  10    1.68    2.45
   2  -8  10    0.40    1.50
  -2  -8 -10   -2.94    3.76
   2  -8  11    1.49    4.65
  -2  -8 -11    5.67    4.77
  -2  -8 -12   -4.13    6.95
  -2  -8 -13   -0.28    3.15
   2  -8  14    3.59    4.08
  -2  -8 -14    1.30    3.21
   2  -8  15   -3.41    3.75
  -2  -8 -15   -1.10    2.79
   2  -8  16    0.23    3.59
  -2  -8 -16    3.77    2.21
   2  -9 -13    8.00    4.63
   2  -9 -13    0.54    3.58
   2  -9 -12   -2.07    2.10
   2  -9 -12    3.13    2.66
   2  -9 -11    4.73    4.54
   2  -9 -10    3.18    2.83
   2  -9  -9   -1.65    3.82
   2  -9  -8    7.16    5.34
   2  -9  -7    2.38    2.69
   2  -9  -6   -1.30    2.34
   2  -9  -5    0.79    2.09
   2  -9  -4    0.60    1.82
   2  -9  -4    0.28    2.94
   2  -9  -3    3.25    2.45
   2  -9  -3    0.09    2.46
   2  -9  -2    0.45    3.96
   2  -9  -1   -0.45    2.79
   2  -9   1    0.68    1.69
  -2  -9  -1    0.35    1.33
   2  -9   2   -0.78    2.95
  -2  -9  -2    3.35    2.09
   2  -9   3    2.24    2.98
  -2  -9  -3   -1.72    2.26
   2  -9   4    0.25    1.83
  -2  -9  -4    1.54    2.59
   2  -9   5    1.89    2.69
  -2  -9  -5    1.45    2.93
   2  -9   6   -1.02    2.14
  -2  -9  -6   -1.70    3.12
   2  -9   7   -0.22    1.30
  -2  -9  -7    4.79    4.54
  -2  -9  -8   -2.66    3.43
  -2  -9  -9    2.26    3.21
   2  -9  10    0.44    0.95
  -2  -9 -10    3.64    4.23
   2  -9  11    0.43    1.23
  -2  -9 -11   -1.03    2.52
   2  -9  12    0.02    0.67
  -2  -9 -12   -0.20    2.20
  -2  -9 -13    0.18    1.83
   2 -10  -5    0.09    1.25
   2 -10  -4    0.08    0.89
   2 -10  -3    0.00    1.32
   2 -10  -2   -0.44    0.91
   2 -10  -1    0.48    1.26
   2 -10   0   -0.23    1.19
  -3   0  26   -1.91    2.85
  -3   0  25    2.01    5.44
  -3   0  24    3.92    7.12
  -3   0  23   -1.88    4.45
  -3   0  22   -3.48    5.17
  -3   0  21   10.20    6.57
  -3   0  20   -0.15    4.45
  -3   0  19    0.15    4.08
  -3   0  19   -0.04    2.70
  -3   0  18    1.24    2.43
  -3   0  18    0.03    7.02
   3   0 -17    0.89    3.36
  -3   0  17    0.36    1.94
  -3   0  17    0.18    4.07
   3   0 -16   -3.43    3.12
  -3   0  16    2.00    1.95
  -3   0  16   -0.09    3.86
   3   0 -15    2.85    4.66
  -3   0  15    1.58    2.16
  -3   0  15    0.72    6.16
   3   0 -14   -0.69    1.32
   3   0 -14   -0.13    2.61
  -3   0  14   -1.08    1.93
  -3   0  14    1.46    3.27
  -3   0  14   -0.44    2.74
  -3   0  14   -0.01    1.26
   3   0 -13    4.58    1.46
   3   0 -13    3.36    1.63
   3   0 -13    6.50    3.18
  -3   0  13    4.86    2.48
  -3   0  13    3.79    2.41
  -3   0  13    2.48    2.87
  -3   0  13    7.03    4.11
  -3   0  13    0.06    2.97
   3   0 -12   21.86    7.33
   3   0 -12   33.62    3.49
   3   0 -12   23.03    9.12
   3   0 -12   19.30    3.46
  -3   0  12   30.73    4.23
  -3   0  12   38.17    7.27
  -3   0  12   33.06    7.45
  -3   0  12   24.28    3.27
  -3   0  12   41.33    5.88
   3   0 -11   35.37    7.60
   3   0 -11   33.40    9.33
   3   0 -11   21.58    3.67
   3   0 -11   41.82    9.19
   3   0 -11   36.18    5.39
  -3   0  11   29.73    3.43
  -3   0  11   39.49    5.23
  -3   0  11   34.23    9.29
  -3   0  11   35.72    6.96
  -3   0  11   41.65   11.94
   3   0 -10   17.81    8.18
   3   0 -10   26.14    3.31
   3   0 -10   18.27    6.49
   3   0 -10   32.95    7.60
   3   0 -10   16.96    3.03
  -3   0  10   28.30    4.47
  -3   0  10   25.25    8.47
  -3   0  10   23.93   10.55
  -3   0  10   25.00    4.00
  -3   0  10   20.93    4.31
   3   0  -9    1.78    2.57
   3   0  -9    1.78    3.41
   3   0  -9    4.13    4.27
   3   0  -9    0.73    4.41
   3   0  -9    3.34    1.46
  -3   0   9    2.26    2.26
  -3   0   9    3.04    1.36
  -3   0   9    0.77    3.74
  -3   0   9    0.96    3.04
  -3   0   9    2.74    3.64
   3   0  -8    2.47    2.47
   3   0  -8    0.63    2.29
   3   0  -8   -1.60    3.08
   3   0  -8    0.52    1.53
   3   0  -8    1.26    1.14
  -3   0   8    1.56    1.16
  -3   0   8    1.27    3.11
  -3   0   8    1.50    2.13
  -3   0   8   -0.60    3.12
  -3   0   8    2.48    3.26
   3   0  -7   53.65    6.72
   3   0  -7   30.60    4.61
   3   0  -7   38.68    3.35
   3   0  -7   37.48    6.86
   3   0  -7   64.30   13.18
  -3   0   7   53.29    6.59
  -3   0   7   45.52    5.07
  -3   0   7   56.92    8.72
  -3   0   7   36.04    9.16
  -3   0   7   36.56    6.23
   3   0  -6   61.40    5.73
   3   0  -6   64.92    8.31
   3   0  -6   61.01    9.74
   3   0  -6   61.98    6.71
   3   0  -6   66.06    8.79
  -3   0   6   61.98    7.82
  -3   0   6   60.52    6.66
  -3   0   6   70.33   10.87
  -3   0   6   72.68   12.93
  -3   0   6   65.35    7.86
   3   0  -5  207.12   31.60
   3   0  -5  197.54   15.27
   3   0  -5  208.50   25.11
   3   0  -5  182.71   25.95
  -3   0   5  196.81   20.41
  -3   0   5  205.60   22.22
  -3   0   5  203.97   27.89
  -3   0   5  201.68   16.99
  -3   0   5  207.25   25.85
   3   0  -4    0.60    1.56
   3   0  -4    5.16    2.09
   3   0  -4    3.95    2.51
   3   0  -4   -1.42    3.66
  -3   0   4    2.73    2.53
  -3   0   4    3.46    3.88
  -3   0   4    0.36    1.67
  -3   0   4   -1.00    2.64
  -3   0   4    0.26    3.59
   3   0  -3   24.51    8.27
   3   0  -3   15.20    6.47
   3   0  -3   20.15    1.43
   3   0  -3   20.30    6.37
  -3   0   3   24.60    3.69
  -3   0   3   20.86    3.95
  -3   0   3   21.67    4.27
  -3   0   3   28.83    5.05
  -3   0   3   18.48    1.46
   3   0  -2   22.12    3.98
   3   0  -2   22.58    2.73
   3   0  -2   21.98    7.21
   3   0  -2   23.78    1.64
   3   0  -2   25.70    5.23
  -3   0   2   25.30    3.92
  -3   0   2   25.45    6.51
  -3   0   2   21.96    5.16
   3   0  -1   35.38    2.57
   3   0  -1   32.72    5.13
   3   0  -1   43.20   10.83
   3   0  -1   35.49    7.32
   3   0  -1   36.66    3.79
  -3   0   1   28.77    5.21
  -3   0   1   37.57    6.04
  -3   0   1   32.54    4.64
  -3   0   1   33.18    8.14
   3   0   0  371.31   43.39
   3   0   0  346.23   48.11
   3   0   0  329.19   30.23
   3   0   0  330.23   42.47
  -3   0   0  324.50   30.83
  -3   0   0  343.50   33.46
  -3   0   0  340.36   40.44
  -3   0   0  311.63   33.23
  -3   0   0  342.69   36.38
   3   0   1  109.62   11.04
   3   0   1  156.04   15.96
   3   0   1  117.67    9.14
   3   0   1  178.81   18.28
   3   0   1  114.81   10.13
  -3   0  -1  128.08   10.80
  -3   0  -1  158.98   25.49
  -3   0  -1  112.49   17.63
  -3   0  -1  144.98   13.87
  -3   0  -1  119.50   10.82
   3   0   2    1.19    1.54
   3   0   2    1.30    1.42
   3   0   2    3.76    2.64
   3   0   2    0.64    1.57
   3   0   2    1.36    5.04
  -3   0  -2    3.68    5.14
  -3   0  -2    0.88    1.68
  -3   0  -2    2.30    2.74
  -3   0  -2    1.63    2.27
  -3   0  -2    1.04    1.84
   3   0   3   10.93    2.03
   3   0   3    8.87    2.58
   3   0   3    6.53    3.88
   3   0   3    8.61    2.01
   3   0   3    4.62    6.70
  -3   0  -3   -0.05    3.65
  -3   0  -3   10.29    2.20
  -3   0  -3    4.84    4.71
  -3   0  -3    7.29    3.77
  -3   0  -3    7.44    3.14
   3   0   4  690.90   79.57
   3   0   4  835.52  126.85
   3   0   4  737.72  152.42
   3   0   4  680.53   80.76
   3   0   4  670.85   96.49
  -3   0  -4  719.47  129.28
  -3   0  -4  710.54   86.63
  -3   0  -4  715.08  136.89
  -3   0  -4  730.45  119.36
  -3   0  -4  676.52   89.94
   3   0   5  398.06   36.02
   3   0   5  397.05   37.10
   3   0   5  417.60   73.83
   3   0   5  383.64   56.04
   3   0   5  387.99   43.19
  -3   0  -5  385.80   58.15
  -3   0  -5  382.48   38.22
  -3   0  -5  386.33   69.36
  -3   0  -5  401.03   36.46
  -3   0  -5  417.77   51.04
   3   0   6   66.61    6.57
   3   0   6   55.11   11.86
   3   0   6   57.81   10.74
   3   0   6   56.49    5.33
   3   0   6   59.63    7.53
  -3   0  -6   64.69    4.63
  -3   0  -6   52.56   12.35
  -3   0  -6   49.39   10.03
  -3   0  -6   66.55    9.24
   3   0   7   75.20   18.80
   3   0   7   65.91    5.61
   3   0   7   65.87    8.60
   3   0   7   72.29   11.85
  -3   0  -7   68.93   13.06
  -3   0  -7   55.41    4.16
  -3   0  -7   55.04    5.52
  -3   0  -7   72.25    9.95
  -3   0  -7   68.45   10.67
   3   0   8    5.97    1.84
   3   0   8    4.79    2.47
   3   0   8    9.74    4.48
   3   0   8    6.96    4.92
   3   0   8    4.65    6.73
  -3   0  -8    3.28    7.56
  -3   0  -8    8.19    3.64
  -3   0  -8    6.13    2.32
  -3   0  -8    8.40    4.26
   3   0   9    2.65    2.68
   3   0   9    8.55    6.04
   3   0   9    1.90    4.11
   3   0   9    5.05    3.74
   3   0   9    2.25    2.22
   3   0   9    3.89    1.42
  -3   0  -9    5.67    5.02
  -3   0  -9    4.94    3.81
  -3   0  -9    2.10    1.09
   3   0  10   21.21    4.38
   3   0  10   19.39    9.66
   3   0  10   16.57    6.05
   3   0  10   12.72    2.15
   3   0  10   23.35    6.30
   3   0  10   10.94    2.29
  -3   0 -10   18.90    5.72
  -3   0 -10   19.59    5.13
   3   0  11  165.09   20.91
   3   0  11  148.53   22.35
   3   0  11   83.82    9.85
   3   0  11  146.55   27.67
   3   0  11   73.51   11.95
   3   0  11  154.75   22.89
  -3   0 -11  154.21   19.21
  -3   0 -11  145.25   19.84
   3   0  12    0.30    1.03
   3   0  12    2.96    3.61
   3   0  12    4.88    2.59
   3   0  12   -0.39    1.63
   3   0  12    2.69    3.83
   3   0  12    2.60    5.55
  -3   0 -12    0.96    3.20
  -3   0 -12    4.07    4.22
   3   0  13   35.82    7.26
   3   0  13   42.79   10.93
   3   0  13   31.67   15.31
   3   0  13   43.07   10.34
  -3   0 -13   36.56    7.64
  -3   0 -13   25.15   14.37
   3   0  14   50.25   13.50
   3   0  14   44.85    9.39
  -3   0 -14   50.48   12.40
   3   0  15   -1.63    4.28
   3   0  15    4.46    4.14
  -3   0 -15   -1.81    3.77
   3   0  16    3.83    4.22
   3   0  16   11.58    5.88
  -3   0 -16    7.57    5.70
   3   0  17    1.25    5.30
   3   0  17    4.58    3.51
  -3   0 -17   -2.47    4.75
   3   0  18   10.18    4.68
   3   0  18    6.29    6.56
  -3   0 -18   -2.66    9.59
   3   0  19   11.33   10.59
   3   0  19    1.66    7.02
  -3   0 -19   11.37    6.58
   3   0  20   -0.68    9.50
   3   0  20   14.04    6.03
  -3   0 -20   -3.25    5.92
   3   0  21    4.64    5.67
   3   0  21    4.92    9.00
  -3   0 -21    0.94    5.22
   3   0  22    8.55    9.56
   3   0  22    7.14    4.10
  -3   0 -22    3.88    6.03
   3   0  23  -10.31    7.40
   3   0  23    2.86    4.75
  -3   0 -23    6.18    4.52
   3   0  24    0.36    6.61
   3   0  24    5.49    4.21
  -3   0 -24   -1.94    4.30
   3   0  25    1.72    5.24
   3   0  25   -0.84    2.00
   3   0  26   -2.18    2.93
  -3   1  26   -1.66    3.15
  -3  -1  25    1.64    3.96
  -3   1  25    3.05    6.11
  -3  -1  24    1.05    3.17
  -3   1  24    4.17    6.69
  -3  -1  23   -1.79    3.32
  -3   1  23    0.97    4.42
  -3  -1  22   13.95    9.26
  -3   1  22   11.23    8.00
  -3  -1  21    2.42    2.34
  -3  -1  21    1.63    4.39
  -3   1  21    4.85    8.27
  -3  -1  20    0.47    2.77
  -3   1  20   -0.06    5.81
  -3  -1  20   16.21    4.65
  -3  -1  19    8.72    6.65
  -3  -1  19    1.16    4.16
  -3   1  19   -0.01    5.49
  -3   1  18    0.11    4.77
  -3  -1  18    1.69    3.86
  -3  -1  18    0.19    4.03
   3  -1 -17    4.94    3.14
  -3  -1  17    0.51    2.89
  -3   1  17    0.11    5.18
  -3   1  17    3.72    2.19
   3  -1 -16   24.26    4.29
  -3  -1  16   -0.87    4.31
  -3   1  16   13.31    4.79
  -3   1  16    8.52    3.17
  -3   1  16   -0.07    7.18
  -3  -1  16   33.58    6.10
   3  -1 -15   25.39    5.77
   3  -1 -15   23.27    5.78
   3  -1 -15   33.28    3.74
   3  -1 -15   30.87    3.80
  -3  -1  15   37.04    8.70
  -3   1  15   20.35    4.52
  -3   1  15   23.39    4.28
  -3   1  15   29.28   14.16
  -3  -1  15   34.61    7.89
   3  -1 -14    0.03    3.72
   3   1 -14    2.87    3.85
   3  -1 -14    3.47    1.48
   3  -1 -14    0.17    1.54
   3  -1 -14    1.28    2.61
  -3  -1  14    1.45    2.42
  -3   1  14    0.60    2.75
  -3   1  14    4.38    4.20
  -3   1  14    2.53    1.95
  -3   1  14    2.46    1.97
  -3  -1  14    3.89    5.21
   3  -1 -13   42.50    4.60
   3  -1 -13   31.75    6.08
   3   1 -13   37.70    9.11
   3  -1 -13   27.85    4.58
   3  -1 -13   47.12    7.60
  -3   1  13   36.55    7.45
  -3   1  13   33.13    5.17
  -3   1  13   44.52    9.04
  -3  -1  13   37.75    9.39
  -3   1  13   41.18    9.66
  -3  -1  13   41.66    8.12
  -3   1  13   34.58    6.14
  -3   1  13   47.98   16.44
  -3  -1  13   42.36    8.12
   3  -1 -12   45.28    6.45
   3  -1 -12   43.06    7.28
   3   1 -12   54.44    9.97
   3  -1 -12   43.19    5.22
   3  -1 -12   42.03    6.70
  -3   1  12   47.20   10.63
  -3  -1  12   46.67    7.16
  -3   1  12   45.84    5.87
  -3   1  12   45.87    8.51
  -3   1  12   45.48    6.65
  -3  -1  12   50.79    8.61
  -3   1  12   54.69   11.62
  -3  -1  12   53.01    8.87
  -3   1  12   51.83   10.90
   3  -1 -11   55.99    5.59
   3  -1 -11   44.13    4.96
   3  -1 -11   45.03    8.96
   3   1 -11   53.23    9.28
   3  -1 -11   49.83    9.25
   3  -1 -11   46.60   10.04
   3   1 -11   33.18    5.68
  -3   1  11   55.97   10.95
  -3  -1  11   50.20   10.51
  -3   1  11   48.09    5.74
  -3   1  11   54.47    8.26
  -3  -1  11   48.29    8.15
  -3  -1  11   36.07    4.63
  -3  -1  11   50.31    9.24
  -3   1  11   46.69    9.19
  -3   1  11   45.36   10.31
  -3  -1  11   47.88    8.60
   3  -1 -10  237.18   30.21
   3   1 -10  219.68   26.53
   3  -1 -10  212.48   30.54
   3  -1 -10  217.16   19.53
   3   1 -10  139.18   21.40
   3  -1 -10  238.65   21.65
   3   1 -10  221.89   30.29
   3  -1 -10  196.57   27.86
   3   1 -10  185.82   19.87
  -3  -1  10  130.10   17.06
  -3   1  10  217.35   21.38
  -3  -1  10  170.78   19.32
  -3   1  10  215.96   21.40
  -3   1  10  241.71   34.55
  -3  -1  10  211.14   28.25
  -3  -1  10  236.82   24.94
  -3   1  10  209.20   32.78
  -3   1  10  202.00   23.38
  -3  -1  10  218.78   27.67
   3  -1  -9  106.84   16.80
   3   1  -9  111.76   10.00
   3   1  -9   68.92   10.18
   3  -1  -9  102.45   15.28
   3  -1  -9  114.30   11.43
   3   1  -9  109.89   14.01
   3  -1  -9  110.39   12.75
   3  -1  -9  113.87   11.77
   3   1  -9  154.78   21.02
   3   1  -9  108.20   16.95
  -3  -1   9  114.65   13.17
  -3  -1   9   76.36    8.72
  -3   1   9  117.52   15.19
  -3   1   9  118.15   11.18
  -3  -1   9  100.04   10.12
  -3   1   9  105.36   11.19
  -3   1   9  112.83   19.71
  -3  -1   9  108.41   14.79
  -3   1   9  116.10   19.03
  -3  -1   9  113.60   15.29
   3  -1  -8   58.63    7.73
   3  -1  -8   65.15   11.15
   3  -1  -8   80.89   18.80
   3  -1  -8   67.70    9.73
   3   1  -8   75.29   11.03
   3   1  -8   74.71    8.95
   3  -1  -8   63.28    5.42
   3   1  -8   52.98    5.84
   3   1  -8   64.29   10.60
   3   1  -8   58.58    5.87
  -3   1   8   70.20    6.97
  -3   1   8   65.32   10.66
  -3   1   8   62.18   14.39
  -3  -1   8   76.35   14.38
  -3  -1   8   48.27    3.76
  -3   1   8   67.75    6.88
  -3  -1   8   51.89    6.03
  -3   1   8   89.35   12.17
  -3  -1   8   58.07   12.45
  -3  -1   8   68.75    9.57
   3   1  -7    7.88    5.25
   3  -1  -7    8.96    3.02
   3  -1  -7    6.69    2.84
   3   1  -7    8.25    5.93
   3   1  -7    7.32    1.08
   3  -1  -7    7.46    1.94
   3  -1  -7    8.77    2.24
   3  -1  -7   10.45    4.19
   3   1  -7    6.79    2.02
  -3  -1   7    8.02    1.00
  -3   1   7    8.57    3.75
  -3  -1   7    6.17    2.19
  -3   1   7   11.52    4.35
  -3  -1   7    9.08    3.46
  -3  -1   7    8.68    5.62
  -3   1   7    6.73    6.09
  -3   1   7    8.80    2.72
  -3   1   7    8.96    2.07
  -3  -1   7    7.07    4.93
   3  -1  -6   57.93   10.21
   3   1  -6   57.46    7.83
   3   1  -6   58.33    9.11
   3  -1  -6   63.00    5.39
   3  -1  -6   62.20    7.93
   3   1  -6   51.76    4.15
   3  -1  -6   59.43    9.67
   3   1  -6   56.66    5.67
   3  -1  -6   65.79    7.83
  -3  -1   6   62.33   12.13
  -3   1   6   55.87   10.75
  -3  -1   6   56.13    6.24
  -3   1   6   59.14    5.42
  -3  -1   6   59.37    7.60
  -3  -1   6   59.32    9.06
  -3   1   6   56.63    9.22
  -3   1   6   62.63    6.96
  -3  -1   6   52.82    3.62
  -3   1   6   66.12   15.37
   3  -1  -5   28.89    6.79
   3  -1  -5   39.59    5.02
   3  -1  -5   38.99    5.70
   3   1  -5   32.43    2.06
   3  -1  -5   34.36    3.81
   3   1  -5   42.89    6.54
   3  -1  -5   28.80    3.46
   3   1  -5   30.20    5.42
   3   1  -5   38.26    4.17
  -3   1   5   30.70    3.32
  -3  -1   5   30.98    1.73
  -3   1   5   29.87    4.17
  -3   1   5   44.62   10.99
  -3   1   5   34.20    4.95
  -3  -1   5   28.79    5.48
  -3   1   5   27.93    7.34
  -3  -1   5   40.12    5.19
  -3  -1   5   31.19    6.45
  -3  -1   5   40.03    6.58
   3  -1  -4   89.59   15.71
   3  -1  -4  104.56   11.14
   3  -1  -4   98.10   12.97
   3  -1  -4  109.73   12.37
   3   1  -4  104.09   13.14
   3   1  -4   89.75   11.68
   3   1  -4   97.66   13.93
  -3  -1   4  102.72   16.66
  -3   1   4  100.97   11.62
  -3  -1   4  104.01   14.76
  -3  -1   4   90.10   14.11
  -3   1   4  108.24   14.20
  -3   1   4   98.27   11.18
  -3   1   4   93.15   14.24
  -3   1   4   79.88   15.25
  -3  -1   4  214.87   21.12
   3   1  -3  126.87   12.01
   3  -1  -3  123.30   14.00
   3  -1  -3  122.20   12.00
   3  -1  -3  134.71   14.02
   3   1  -3  110.99   14.24
   3   1  -3  122.01   13.64
   3  -1  -3  110.84   19.11
  -3   1   3  106.49   18.87
  -3  -1   3  119.91   12.33
  -3  -1   3  129.88   18.74
  -3   1   3  112.52   11.77
  -3   1   3   97.37   11.06
  -3   1   3  132.26   15.98
  -3  -1   3   87.76   18.14
  -3   1   3   82.11   24.06
   3   1  -2  398.47   44.29
   3   1  -2  437.57   58.39
   3  -1  -2  417.24   42.46
   3  -1  -2  430.87   46.11
   3  -1  -2  424.85   46.24
   3   1  -2  427.79   45.72
   3  -1  -2  422.34   53.75
  -3  -1   2  425.64   41.99
  -3   1   2  417.78   36.50
  -3   1   2  425.99   48.70
  -3  -1   2  439.56   60.61
  -3   1   2  414.32   42.23
  -3   1   2  448.04   53.09
  -3   1   2  391.70   51.01
  -3   1   2  417.54   31.36
  -3  -1   2  419.57   46.34
   3   1  -1  455.20   48.31
   3  -1  -1  439.19   61.29
   3  -1  -1  426.48   55.52
   3  -1  -1  443.96   57.17
   3   1  -1  421.36   42.07
   3  -1  -1  419.47   45.47
   3   1  -1  422.82   57.73
   3  -1  -1  447.80   55.10
   3   1  -1  408.64   29.77
  -3   1   1  463.48   51.20
  -3  -1   1  462.52   50.56
  -3   1   1  392.11   66.43
  -3  -1   1  432.45   55.59
  -3   1   1  423.42   48.60
  -3   1   1  420.71   36.71
  -3  -1   1  443.13   31.39
  -3  -1   1  420.41   39.88
  -3  -1   1  444.69   60.80
   3  -1   0 1006.27  167.20
   3   1   0 1058.24  156.76
   3  -1   0  990.05  140.24
   3   1   0 1032.97  151.17
   3  -1   0 1005.50  137.42
   3  -1   0  964.96  143.44
   3  -1   0  957.93  162.01
   3   1   0  994.92  118.72
   3  -1   0 1034.82  163.19
   3   1   0 1025.14  135.13
  -3  -1   0 1018.96  153.81
  -3  -1   0  983.39  138.92
  -3   1   0 1006.18  153.59
  -3   1   0 1027.15  149.90
  -3  -1   0 1037.22  171.66
  -3   1   0 1004.14  187.36
  -3   1   0 1025.48  128.62
  -3  -1   0 1057.15  132.95
  -3  -1   0 1004.06  150.83
   3   1   1  967.56  136.78
   3  -1   1  870.56  122.69
   3   1   1  848.17  101.40
   3  -1   1  898.40  111.97
   3   1   1  859.42  100.76
   3   1   1  845.20  120.35
   3  -1   1  821.11  119.61
   3   1   1  904.97  144.44
   3  -1   1  942.75  138.87
   3  -1   1  871.71  123.35
  -3   1  -1  843.36  128.08
  -3  -1  -1  862.11  143.82
  -3  -1  -1  862.91  107.67
  -3  -1  -1  906.58  169.14
  -3   1  -1  896.25  111.12
  -3   1  -1  822.87  122.39
  -3   1  -1  990.02  178.43
  -3  -1  -1  893.41  106.05
  -3   1  -1  865.68  132.43
  -3  -1  -1  945.77  136.53
   3   1   2   98.20    8.85
   3   1   2  101.36    7.44
   3  -1   2   96.19   10.39
   3  -1   2  101.94   12.98
   3  -1   2   97.36   12.44
   3  -1   2  105.24    7.73
   3   1   2  100.55   25.39
   3   1   2  103.12   22.43
   3  -1   2   89.58   15.89
   3   1   2  108.45   17.15
  -3  -1  -2  104.18   16.18
  -3  -1  -2   93.75    5.90
  -3   1  -2  103.87   14.00
  -3   1  -2  101.92   12.85
  -3   1  -2   92.13   23.03
  -3   1  -2  114.60    8.67
  -3  -1  -2   84.30   14.06
  -3  -1  -2   86.54   16.02
  -3  -1  -2  102.11    9.67
  -3   1  -2  193.02   18.60
   3   1   3   53.98   13.05
   3   1   3   61.34    4.41
   3  -1   3  112.07   21.64
   3  -1   3   80.86   11.53
   3  -1   3   70.99   10.25
   3   1   3   80.48   20.36
   3  -1   3   82.47   11.40
   3   1   3   92.40   18.50
  -3  -1  -3   48.93   12.30
  -3  -1  -3  101.60   19.32
  -3   1  -3   52.67    7.31
  -3   1  -3   78.33   13.03
  -3   1  -3  121.71   12.61
  -3   1  -3   60.90   10.26
  -3   1  -3   72.46   11.81
  -3  -1  -3   85.01    9.40
   3  -1   4  145.50   10.32
   3   1   4  138.49   19.39
   3   1   4  153.44    8.46
   3   1   4  153.06   21.88
   3   1   4  146.79   14.93
   3  -1   4  143.73   22.85
   3   1   4  145.32   21.01
   3  -1   4  141.43   16.48
   3  -1   4  141.13   16.81
   3  -1   4  156.35   20.69
  -3   1  -4  145.81    9.41
  -3  -1  -4  147.08   19.52
  -3   1  -4  142.07   29.53
  -3  -1  -4  146.33   31.05
  -3   1  -4  143.36   16.28
  -3   1  -4  145.64   16.88
  -3  -1  -4  140.78   30.95
  -3   1  -4  147.79   19.62
  -3  -1  -4  137.30    8.13
  -3  -1  -4  150.35   15.25
   3   1   5    7.31    3.88
   3  -1   5    5.78    2.71
   3   1   5    5.77    0.76
   3  -1   5    4.32    2.66
   3  -1   5    2.84    5.50
   3   1   5    5.40    2.30
   3  -1   5    3.70    1.19
   3   1   5    8.52    4.11
   3   1   5    4.90    3.69
   3   1   5    4.27    0.53
   3  -1   5    4.78    4.88
  -3  -1  -5    3.94    2.07
  -3   1  -5    1.83    3.61
  -3  -1  -5   -0.92    4.17
  -3   1  -5    5.26    0.86
  -3  -1  -5    6.19    6.48
  -3   1  -5    5.26    3.00
  -3   1  -5    3.85    2.60
  -3   1  -5    5.80    6.09
  -3  -1  -5    4.31    3.90
   3  -1   6  185.59   21.63
   3   1   6  168.17   23.74
   3   1   6  163.91   21.97
   3  -1   6  172.46   22.58
   3   1   6  135.78    7.88
   3  -1   6  178.00   18.31
   3  -1   6  141.15    7.74
   3   1   6  160.21   15.07
   3   1   6  128.43    7.13
   3  -1   6  171.61   21.66
   3   1   6  172.07   23.14
  -3   1  -6  145.05    8.60
  -3  -1  -6  182.54   18.01
  -3   1  -6  151.17   16.46
  -3  -1  -6  162.36   18.32
  -3   1  -6  173.37   23.32
  -3   1  -6  157.49   25.74
  -3  -1  -6  170.88   35.04
  -3   1  -6  176.35   32.28
  -3  -1  -6  174.67   22.63
   3   1   7   13.57    3.32
   3  -1   7    9.66    3.35
   3  -1   7    8.65    4.35
   3   1   7   16.03    7.57
   3   1   7    7.76    0.99
   3  -1   7    9.29    2.79
   3   1   7    8.61    0.78
   3   1   7    6.27    4.41
   3  -1   7    7.17    4.61
  -3  -1  -7    7.99    7.33
  -3  -1  -7    5.04    3.09
  -3  -1  -7   10.96    3.37
  -3  -1  -7    7.95    3.18
  -3  -1  -7    7.75    7.77
  -3   1  -7   17.05    4.12
  -3   1  -7    7.40    4.62
  -3   1  -7   12.29    5.79
   3  -1   8  624.33  121.39
   3   1   8  660.95   85.40
   3   1   8  349.55   43.23
   3  -1   8  610.06  110.26
   3   1   8  823.89  141.33
   3  -1   8  639.28   91.22
   3   1   8  640.65  104.14
   3  -1   8  642.67   89.86
   3   1   8  630.44  100.77
   3   1   8  306.15   43.69
  -3  -1  -8  645.92   87.56
  -3  -1  -8  616.53   73.15
  -3  -1  -8  487.45  112.79
  -3  -1  -8  654.26   93.97
  -3   1  -8  589.38   97.99
  -3   1  -8  564.84  104.84
  -3   1  -8  702.62   99.55
   3   1   9   56.36    9.62
   3   1   9   34.92    7.65
   3   1   9   33.45    8.99
   3  -1   9   46.19    9.19
   3  -1   9   36.28    6.67
   3  -1   9   28.09    7.38
   3  -1   9   36.26   15.98
   3  -1   9   37.73    6.93
   3   1   9   51.05   10.47
  -3  -1  -9   28.47    4.81
  -3   1  -9   40.13    9.56
  -3  -1  -9   28.42   11.34
  -3  -1  -9   23.12    4.89
  -3   1  -9   36.84    8.97
  -3   1  -9   38.10    8.19
  -3  -1  -9   38.97   11.66
   3  -1  10  289.74   59.10
   3   1  10  334.95   53.86
   3   1  10  228.45   36.02
   3  -1  10  218.28   35.76
   3   1  10  206.26   36.14
   3  -1  10  200.90   29.32
   3  -1  10  187.72   29.98
   3   1  10  251.84   30.42
   3  -1  10  254.93   29.84
   3  -1  10  266.72   37.13
  -3  -1 -10  264.93   42.66
  -3   1 -10  298.05   49.73
  -3  -1 -10  122.97   17.33
  -3   1 -10  244.13   32.95
  -3  -1 -10  146.69   20.40
  -3  -1 -10  263.31   33.78
   3   1  11   11.30    5.76
   3  -1  11    6.39    3.70
   3   1  11   10.62    4.69
   3   1  11   13.02    8.58
   3  -1  11   12.99    6.74
   3   1  11    9.57    7.48
   3  -1  11    6.87    3.51
   3  -1  11   14.05    5.11
   3  -1  11   16.22    4.76
  -3  -1 -11   16.22    4.80
  -3   1 -11   13.16    4.35
  -3  -1 -11    5.75    3.04
  -3  -1 -11    8.89    5.97
  -3  -1 -11    3.26    2.13
  -3   1 -11    9.00    3.99
   3  -1  12   10.81    5.78
   3   1  12   15.55    4.53
   3  -1  12   13.60    3.99
   3  -1  12   13.41    2.84
   3   1  12   12.85    6.00
   3  -1  12   14.72    5.83
   3  -1  12   13.66    5.14
   3   1  12   12.21    5.48
   3   1  12   12.87    9.90
  -3   1 -12   15.07    6.83
  -3   1 -12   14.80    5.27
  -3  -1 -12    7.08    3.31
  -3  -1 -12   13.47    4.82
  -3  -1 -12   16.33    5.17
   3   1  13   46.31   11.60
   3  -1  13   35.09    6.44
   3   1  13   37.03    8.77
   3   1  13   34.77   10.60
   3  -1  13   38.87   14.56
   3  -1  13   21.17    4.57
   3  -1  13   32.32   14.18
   3  -1  13   34.23    9.09
   3   1  13   39.86   10.18
  -3   1 -13   43.54   12.99
  -3   1 -13   35.59    7.58
  -3  -1 -13   34.81    9.09
  -3  -1 -13   31.24   11.69
   3  -1  14   -0.40    2.56
   3   1  14    5.52    3.51
   3  -1  14    0.70    4.21
   3   1  14    4.19    4.63
   3  -1  14    2.49    2.81
   3  -1  14    2.68    3.08
  -3   1 -14    3.16    4.28
  -3  -1 -14    3.63    4.21
   3  -1  15   14.11    6.91
   3  -1  15    5.09    3.00
   3   1  15   26.77    4.89
   3   1  15   10.21    6.63
   3  -1  15   11.11    6.12
  -3  -1 -15   17.84    6.12
  -3   1 -15    0.62    6.53
   3  -1  16   -2.73    4.17
   3   1  16    1.86    3.11
   3   1  16    4.86    7.03
   3  -1  16   -2.07    3.61
  -3  -1 -16   -1.49    3.95
  -3   1 -16    0.24    6.09
   3  -1  17   -1.90    3.22
   3   1  17   -1.53    3.67
   3   1  17   -3.16    5.13
   3  -1  17    0.34    4.45
  -3   1 -17   -0.78    4.84
  -3  -1 -17   -0.91    6.71
   3  -1  18    8.84    4.11
   3   1  18    7.68    6.33
   3  -1  18    5.22    5.53
   3   1  18    0.12    7.21
  -3  -1 -18    7.73    8.36
  -3   1 -18    0.45    6.18
   3   1  19    0.45    5.72
   3  -1  19   21.51   10.39
   3   1  19   16.82    7.83
   3  -1  19   10.63    5.13
  -3  -1 -19   21.64   10.02
  -3   1 -19    1.66   11.46
   3  -1  20    8.05    4.02
   3   1  20    3.69    4.89
   3  -1  20    4.47    8.98
   3   1  20    7.28    6.92
  -3  -1 -20    2.46    5.79
  -3   1 -20    6.69    6.04
   3  -1  21    6.03    4.73
   3   1  21   17.56    8.57
   3   1  21   18.59    6.01
   3  -1  21   15.74   10.23
  -3   1 -21    9.59    7.83
  -3  -1 -21   11.33    7.24
   3  -1  22    5.46    3.40
   3   1  22    3.24    4.37
   3   1  22   13.34    9.54
   3  -1  22   11.50    7.61
  -3   1 -22    4.03    5.61
  -3  -1 -22   -1.06    5.13
   3  -1  23    1.93    5.38
   3  -1  23    0.17    3.64
   3   1  23   -0.17    3.04
   3   1  23   -3.51    6.75
  -3  -1 -23   -4.59    3.58
  -3   1 -23    7.93    4.26
   3  -1  24   -3.09    2.35
   3   1  24   -2.60    2.84
   3  -1  24    2.98    3.42
   3   1  24    1.48    4.23
  -3  -1 -24    1.90    5.06
   3  -1  25   -0.03    2.31
   3   1  25   -2.73    3.61
   3   1  25   -0.48    2.23
   3  -1  25   -0.42    2.68
   3   1  26    1.62    3.15
  -3   2  26    3.00    3.30
  -3   2  25    3.00    4.11
  -3  -2  24   -0.49    1.56
  -3  -2  24    1.41    1.25
  -3   2  24    5.74    4.00
  -3  -2  23    1.29    1.89
  -3  -2  23    0.32    2.24
  -3   2  23    3.19    4.51
  -3   2  22    1.10    8.21
  -3  -2  22    5.55    2.89
  -3  -2  22    0.92    2.57
  -3  -2  21    1.06    2.40
  -3   2  21    4.74    5.03
  -3  -2  21   -1.45    2.81
  -3  -2  20    5.37    3.19
  -3  -2  20    3.08    3.69
  -3   2  20    2.23    5.84
  -3   2  19    4.39    4.10
  -3  -2  19    0.59    3.60
  -3   2  19   12.59    6.21
  -3  -2  19    8.58    5.99
  -3  -2  18   -0.49    3.86
  -3   2  18    8.54    3.18
  -3  -2  18    6.86    4.08
  -3   2  18   13.03    6.42
  -3   2  17    6.31    5.20
  -3  -2  17    0.28    4.95
  -3   2  17    3.41    4.05
  -3  -2  17    3.18    5.14
   3  -2 -16    0.41    2.87
  -3  -2  16    1.37    3.07
  -3   2  16    4.82    2.51
  -3   2  16    4.14    7.48
  -3  -2  16    0.19    3.04
   3  -2 -15    0.59    2.85
  -3  -2  15   -0.41    2.63
  -3   2  15    2.66    2.31
  -3  -2  15    0.94    2.66
  -3   2  15    1.10    4.16
   3  -2 -14   39.40    4.78
   3  -2 -14   21.73    4.15
  -3  -2  14   40.15   10.30
  -3  -2  14   39.41    9.55
  -3  -2  14   37.53    9.18
  -3   2  14   22.37    3.85
  -3   2  14   27.66    4.50
  -3   2  14   34.55    8.23
  -3   2  14   36.68    9.34
   3  -2 -13   32.45    5.72
   3  -2 -13   60.30    7.21
   3  -2 -13   54.28    6.76
   3  -2 -13   64.03    7.34
   3  -2 -13   46.99    6.04
  -3  -2  13   56.18    8.23
  -3   2  13   58.69   10.77
  -3   2  13   40.97    5.87
  -3  -2  13   59.13    8.87
  -3   2  13   49.74    6.28
  -3   2  13   66.61   12.28
   3  -2 -12   22.63    5.19
   3  -2 -12   31.18    4.83
   3  -2 -12   23.50    5.72
  -3   2  12   30.96    8.24
  -3   2  12   25.98    7.53
  -3   2  12   19.15    5.29
  -3   2  12   34.18    6.71
  -3  -2  12   24.32    7.33
  -3  -2  12   24.53    5.38
  -3   2  12   24.40    3.64
  -3  -2  12   24.42    5.05
  -3   2  12   29.59    8.22
   3  -2 -11    4.21    1.99
   3  -2 -11    7.32    3.93
   3  -2 -11    2.00    1.63
   3  -2 -11    6.36    1.91
   3  -2 -11    5.20    4.00
  -3   2  11    5.21    5.54
  -3   2  11    6.12    3.92
  -3  -2  11    1.78    3.77
  -3   2  11    4.19    2.96
  -3  -2  11    5.23    2.42
  -3   2  11    4.84    1.69
  -3   2  11    1.88    3.99
  -3  -2  11    0.01    2.76
  -3  -2  11    5.12    2.88
   3  -2 -10   15.20    3.55
   3  -2 -10   12.22    2.58
   3  -2 -10   15.31    3.80
   3  -2 -10    9.18    2.05
   3  -2 -10   14.98    4.89
  -3   2  10   15.41    7.36
  -3  -2  10   15.57    4.89
  -3   2  10   11.19    3.20
  -3  -2  10    6.99    2.42
  -3  -2  10   -0.05    3.52
  -3   2  10   15.24    2.70
  -3   2  10   10.89    5.12
  -3   2  10   14.64    5.18
  -3  -2  10   12.95    3.14
  -3  -2  10   15.21    6.19
   3  -2  -9   76.13    7.83
   3  -2  -9   78.62   11.78
   3  -2  -9   87.55   14.08
   3  -2  -9   62.88    6.64
  -3   2   9   92.96   14.61
  -3   2   9   81.23   10.00
  -3   2   9   78.19    8.61
  -3   2   9   72.84    9.88
  -3  -2   9   83.15   13.57
  -3   2   9   88.58   13.31
  -3  -2   9   81.43   13.43
  -3  -2   9   78.06   10.21
  -3  -2   9   79.20   11.24
   3   2  -8   88.08   10.06
   3  -2  -8  120.07   13.13
   3  -2  -8  109.09   10.17
   3  -2  -8   78.57    7.51
   3   2  -8   74.79   10.27
   3  -2  -8  111.84   13.65
   3  -2  -8   92.54   17.00
  -3   2   8  117.35   15.87
  -3   2   8   98.61   10.47
  -3  -2   8   91.83   15.87
  -3  -2   8   98.13   10.59
  -3   2   8   90.61   11.52
  -3   2   8   97.90   16.37
  -3   2   8  100.53   12.29
  -3  -2   8  112.23   18.72
   3  -2  -7   37.97    7.72
   3   2  -7   50.86    7.33
   3  -2  -7   39.05    8.25
   3  -2  -7   68.86   11.05
   3  -2  -7   51.71    6.46
   3   2  -7   29.32    6.20
  -3   2   7   55.03    8.08
  -3   2   7   41.71   14.70
  -3   2   7   46.56    9.04
  -3   2   7   53.92    7.32
  -3  -2   7   68.24   10.59
  -3  -2   7   42.10    7.63
   3  -2  -6   67.95    6.55
   3   2  -6   62.22    8.18
   3  -2  -6   66.37    7.30
   3  -2  -6   63.31   15.28
   3  -2  -6   49.82    5.12
   3   2  -6   59.07    5.95
   3  -2  -6   78.28   14.32
  -3  -2   6   66.12    8.76
  -3   2   6   71.00   15.78
  -3   2   6   82.91   11.74
  -3   2   6   64.39    5.99
  -3  -2   6   54.75    8.50
  -3  -2   6   58.90    6.39
  -3  -2   6   63.86   10.30
  -3   2   6   62.18    8.24
  -3   2   6   72.68   11.02
   3  -2  -5   33.77    4.35
   3  -2  -5   34.49    4.20
   3   2  -5   30.02    3.43
   3   2  -5   23.27    3.62
   3  -2  -5   33.85    6.23
   3  -2  -5   31.22    6.13
  -3  -2   5   26.61    2.00
  -3   2   5   29.15    2.66
  -3  -2   5   32.50    5.23
  -3  -2   5   31.69    5.81
  -3   2   5   30.54    5.26
  -3   2   5   28.75    6.26
  -3  -2   5   29.41    6.87
  -3   2   5   33.58    5.02
  -3  -2   5   25.48    1.56
  -3  -2   5   35.62    5.15
  -3   2   5   31.04   11.20
   3  -2  -4    7.27    2.66
   3   2  -4    8.94    1.64
   3  -2  -4    7.64    2.40
   3   2  -4    5.16    3.68
   3  -2  -4    6.17    5.17
   3  -2  -4    9.56    3.54
  -3  -2   4    4.35    3.39
  -3  -2   4    4.69    1.09
  -3  -2   4    5.90    2.78
  -3   2   4    7.75    2.86
  -3  -2   4    7.14    0.88
  -3   2   4    7.23    2.95
  -3  -2   4    5.83    6.02
  -3   2   4    5.75    5.49
  -3  -2   4    9.01    2.82
  -3   2   4    5.27    4.13
   3  -2  -3   33.60    5.56
   3  -2  -3   29.43    6.35
   3   2  -3   35.31    4.66
   3   2  -3   29.84    4.69
   3  -2  -3   34.66    4.93
   3  -2  -3   37.39    6.04
  -3  -2   3   30.64    2.29
  -3   2   3   40.50    8.88
  -3   2   3   32.71    8.52
  -3  -2   3   26.05    7.09
  -3   2   3   33.26   11.18
  -3  -2   3   30.47    2.64
  -3   2   3   30.19    5.81
  -3  -2   3   35.61    4.76
  -3  -2   3   36.43    6.96
  -3  -2   3   32.77    4.72
   3  -2  -2   19.17    4.32
   3  -2  -2   17.72    3.78
   3   2  -2   18.76    3.83
   3   2  -2    0.92    4.65
   3  -2  -2   16.48    6.57
   3   2  -2   18.58    3.31
   3  -2  -2   21.17    6.80
  -3  -2   2   18.35    1.28
  -3  -2   2   16.33    2.40
  -3  -2   2   14.80    4.89
  -3   2   2   19.54    4.18
  -3  -2   2   11.84    5.82
  -3   2   2   19.90    4.16
  -3   2   2   18.17    4.24
  -3  -2   2   17.00    1.72
  -3   2   2   16.71    5.01
  -3  -2   2   17.46    3.67
   3  -2  -1  493.66   57.89
   3  -2  -1  496.35   59.55
   3  -2  -1  495.11   73.36
   3   2  -1  514.86   56.01
   3  -2  -1  465.41   63.18
   3   2  -1  486.10   43.16
   3  -2  -1  489.26   77.17
   3   2  -1  506.83   60.49
  -3  -2   1  490.56   41.35
  -3  -2   1  463.51   88.27
  -3   2   1  479.40   71.81
  -3  -2   1  469.98   47.80
  -3  -2   1  508.43   60.66
  -3   2   1  503.86   64.35
  -3   2   1  492.06   62.88
  -3  -2   1  505.52   50.84
   3   2   0   92.12    6.86
   3  -2   0   92.92   18.69
   3  -2   0   89.09    3.64
   3  -2   0   97.98   18.67
   3   2   0  107.19   11.81
   3   2   0   81.24    7.12
   3  -2   0  107.72   12.05
   3  -2   0   95.02   10.84
  -3  -2   0   96.97    6.80
  -3  -2   0  105.19   10.45
  -3  -2   0   82.20   10.87
  -3  -2   0   89.06    5.37
  -3   2   0  107.23   11.09
  -3   2   0   97.48   12.52
  -3  -2   0   96.41   21.86
  -3   2   0   85.17   10.62
   3   2   1  167.08   13.34
   3   2   1  178.50   14.81
   3  -2   1  125.13   17.52
   3  -2   1  162.74   11.92
   3   2   1  156.39   19.09
   3  -2   1  173.96   28.88
   3  -2   1  152.73   27.91
   3  -2   1  153.59   27.21
   3  -2   1  176.22   24.34
  -3  -2  -1  154.87   13.84
  -3  -2  -1  144.68    9.64
  -3   2  -1  154.78   28.80
  -3  -2  -1  145.17   16.68
  -3   2  -1  178.37   18.11
  -3  -2  -1  168.05   31.92
  -3  -2  -1  170.28   14.66
  -3   2  -1  154.48    8.90
  -3   2  -1  141.43   14.96
   3  -2   2   91.13    6.02
   3  -2   2   82.56   11.40
   3  -2   2   87.88   11.05
   3   2   2   90.10   10.70
   3  -2   2   75.64    8.61
   3   2   2   66.93    7.97
   3  -2   2   85.11   10.90
   3   2   2   74.82   13.77
   3   2   2   73.35    7.12
   3  -2   2   67.88    9.71
  -3   2  -2   63.72    4.98
  -3  -2  -2   70.97    3.67
  -3  -2  -2   71.88   12.17
  -3  -2  -2   81.14    9.02
  -3  -2  -2   89.48    9.44
  -3  -2  -2   79.98    4.91
  -3   2  -2   89.02   10.28
  -3   2  -2   63.02   14.60
  -3  -2  -2   66.11   12.10
  -3   2  -2   79.03   11.19
   3  -2   3   65.66    6.52
   3   2   3   75.62   13.49
   3  -2   3   74.40   10.56
   3  -2   3   64.71    9.10
   3   2   3   77.25   15.82
   3  -2   3   75.87    6.40
   3  -2   3   77.09   10.41
   3   2   3   64.14    7.87
   3   2   3   73.41    7.38
  -3   2  -3   85.65   11.15
  -3   2  -3   68.94    8.61
  -3  -2  -3   64.66    9.12
  -3  -2  -3   74.10   11.97
  -3   2  -3   76.98    8.09
  -3  -2  -3   73.52    8.87
  -3   2  -3   68.37    9.89
  -3  -2  -3   74.40    9.75
   3  -2   4   13.78    4.55
   3   2   4   16.37    3.35
   3   2   4   15.01    5.70
   3   2   4   21.03    4.36
   3  -2   4   10.14    4.20
   3  -2   4   15.37    4.51
   3  -2   4   11.59    5.09
   3   2   4    9.86    3.92
   3  -2   4   20.60    1.86
  -3  -2  -4    8.06    6.79
  -3  -2  -4   13.42    5.33
  -3   2  -4    7.29    6.37
  -3   2  -4   15.20    2.89
  -3  -2  -4   18.61    3.71
  -3   2  -4   20.62    4.93
  -3   2  -4   18.18    8.84
  -3  -2  -4   17.18    3.21
   3  -2   5  144.11    7.67
   3  -2   5  166.04   20.08
   3   2   5  167.69   19.30
   3   2   5  150.33   31.93
   3  -2   5  164.36   22.96
   3  -2   5  188.79   29.68
   3  -2   5  160.28   20.59
   3   2   5  153.05   22.67
   3   2   5  155.82   18.64
  -3  -2  -5  165.41   20.97
  -3   2  -5  156.75   15.44
  -3   2  -5  152.62   20.49
  -3  -2  -5  157.52   16.90
  -3  -2  -5  166.05   22.49
  -3   2  -5  160.96   32.30
  -3   2  -5  154.56   27.56
  -3  -2  -5  159.26   15.57
   3   2   6   71.46    9.13
   3   2   6   79.04   18.01
   3  -2   6   84.45   10.89
   3  -2   6   74.82   13.87
   3  -2   6   63.19   15.15
   3   2   6   61.20    9.32
   3   2   6   69.46   10.36
   3  -2   6   69.32    9.96
   3   2   6   79.99   14.66
  -3  -2  -6   81.70   13.25
  -3  -2  -6   60.51    7.99
  -3   2  -6   78.64   15.87
  -3   2  -6   70.25    8.66
  -3   2  -6   62.56   10.38
  -3   2  -6   56.55   11.68
  -3  -2  -6   66.49    8.49
   3   2   7   52.27    8.02
   3  -2   7   28.28    8.72
   3   2   7   52.07    9.63
   3   2   7   42.62    8.74
   3  -2   7   45.63    8.08
   3  -2   7   38.62   12.39
   3   2   7   42.99    8.45
  -3  -2  -7   50.56   12.30
  -3  -2  -7   54.29    6.21
  -3  -2  -7   20.39   13.94
  -3   2  -7   40.44    8.88
  -3   2  -7   39.11    8.09
  -3  -2  -7   29.52   13.46
  -3   2  -7   39.09    9.93
   3   2   8  104.28   14.80
   3   2   8   90.71   25.49
   3   2   8  100.04   16.71
   3  -2   8  122.27   18.27
   3  -2   8  100.00   14.02
   3  -2   8   87.30   14.97
   3  -2   8  116.48   23.85
   3   2   8   97.52   22.44
  -3   2  -8  104.42   18.22
  -3  -2  -8  187.87   23.67
  -3  -2  -8   93.28   14.25
  -3   2  -8  119.18   21.71
  -3   2  -8   88.44   16.97
  -3  -2  -8   92.53   11.38
  -3  -2  -8  116.22   15.09
   3   2   9  177.25   25.50
   3   2   9  192.78   29.01
   3   2   9  190.85   39.28
   3  -2   9  129.11   24.77
   3   2   9  236.70   43.30
   3  -2   9  220.43   33.34
   3  -2   9  171.44   24.19
   3  -2   9  253.34   38.84
   3  -2   9  158.96   34.91
  -3  -2  -9  140.21   22.31
  -3  -2  -9  222.69   28.25
  -3  -2  -9  153.20   18.74
  -3   2  -9  201.80   27.87
  -3  -2  -9  392.91   55.85
  -3   2  -9  204.43   40.62
   3   2  10   20.31    5.17
   3  -2  10   21.35    8.98
   3  -2  10   19.84    5.01
   3  -2  10   22.66    5.66
   3  -2  10   17.58    4.28
   3  -2  10   16.35    4.41
   3  -2  10   18.58    4.71
   3   2  10   24.83    5.76
   3   2  10   20.53    8.72
   3   2  10   17.27    8.42
  -3  -2 -10   19.87    7.94
  -3  -2 -10   -0.30    6.17
  -3  -2 -10   21.19    5.51
  -3   2 -10   17.05    5.26
  -3  -2 -10   12.79    4.49
  -3   2 -10   17.15    8.30
   3   2  11   77.06   19.15
   3  -2  11   87.45   14.77
   3   2  11   85.24   17.56
   3  -2  11   67.88   11.90
   3  -2  11   70.21   11.16
   3   2  11   83.26   14.49
   3   2  11   88.93   19.09
   3  -2  11   82.73   14.92
   3  -2  11   77.75   10.59
   3  -2  11   76.09   11.24
  -3  -2 -11   67.33   10.05
  -3  -2 -11   73.15   13.69
  -3  -2 -11   85.93   12.41
  -3  -2 -11   52.41    7.58
  -3   2 -11   75.08   18.56
  -3   2 -11   84.05   12.81
   3  -2  12    0.67    2.54
   3   2  12    3.16    3.16
   3  -2  12    3.51    2.60
   3  -2  12    2.53    4.06
   3  -2  12    3.05    2.49
   3   2  12    2.32    4.99
   3   2  12   -0.87    3.49
   3   2  12   -0.18    5.94
   3  -2  12    3.78    3.18
   3  -2  12    3.55    3.30
  -3  -2 -12    2.79    2.16
  -3  -2 -12    3.25    3.70
  -3  -2 -12    1.47    2.20
  -3  -2 -12    4.51    3.13
  -3   2 -12   -0.08    3.52
  -3   2 -12    3.28    5.04
   3   2  13   10.97    4.44
   3  -2  13   11.49    3.19
   3  -2  13   -0.18    4.23
   3  -2  13   13.64    3.80
   3  -2  13   -0.85    3.31
   3  -2  13   -0.39    4.39
   3   2  13   12.65    8.13
  -3  -2 -13    6.06    1.95
  -3  -2 -13    5.40    3.67
  -3   2 -13   13.71    5.10
  -3  -2 -13   27.07    5.02
   3   2  14   24.29    7.27
   3   2  14   19.07    9.67
   3  -2  14   -0.60    5.84
   3  -2  14   17.13    4.82
  -3  -2 -14   23.83    6.50
  -3   2 -14   22.86    7.01
   3   2  15    0.98    3.98
   3  -2  15   -0.66    2.44
   3  -2  15    5.33    5.43
   3   2  15    3.12    4.71
   3  -2  15    4.27    3.04
  -3  -2 -15    9.64    3.94
  -3   2 -15   -0.36    4.47
   3   2  16    0.22    6.97
   3  -2  16    5.41    3.65
   3  -2  16   -0.67    6.48
   3   2  16   14.79    8.36
   3  -2  16    1.34    3.97
  -3  -2 -16   11.34    4.62
  -3   2 -16    0.59    5.46
   3  -2  17    4.23    3.86
   3   2  17    1.22    5.24
   3  -2  17   12.15    7.59
   3   2  17    9.10    6.24
   3  -2  17    5.57    4.10
  -3  -2 -17   14.39    4.95
  -3   2 -17   -0.08    5.77
   3   2  18    1.39    6.38
   3   2  18   -0.96    5.26
   3  -2  18   -1.05    3.92
   3  -2  18    4.42    3.18
  -3   2 -18    1.26    7.58
  -3  -2 -18    2.88    4.24
   3  -2  19    2.08    3.51
   3   2  19    0.85    4.55
   3  -2  19    4.69    4.31
   3   2  19    6.87    6.26
  -3  -2 -19    6.75    4.84
  -3   2 -19    1.63    5.62
   3  -2  20   -0.88    3.19
   3   2  20    1.31    4.32
   3  -2  20    1.72    3.81
   3   2  20    4.53    5.43
  -3  -2 -20    5.72    4.20
  -3   2 -20    1.73    4.91
   3  -2  21    3.77    3.06
   3   2  21    2.64    6.87
   3  -2  21    3.17    3.86
   3   2  21   -2.72    8.57
  -3  -2 -21    1.35    4.30
  -3   2 -21    4.02    8.47
   3  -2  22    4.37    4.82
   3   2  22   10.18    7.35
   3   2  22    4.33    9.78
   3  -2  22    9.88    6.44
  -3  -2 -22    5.69    4.64
   3  -2  23    1.32    2.15
   3   2  23   -8.87    6.66
   3  -2  23    1.61    4.29
   3   2  23    4.69    5.06
  -3  -2 -23    0.34    3.15
   3  -2  24   -0.45    2.45
   3   2  24   10.59    6.43
   3  -2  24    0.96    2.23
   3   2  24    6.24    4.58
  -3  -2 -24    2.32    4.51
   3   2  25    1.15    5.87
   3   2  25    3.31    2.52
  -3  -3  25   -0.26    2.99
  -3   3  25    0.81    2.84
  -3   3  24    3.14    3.31
  -3  -3  24   -0.39    1.42
  -3  -3  23    2.59    2.39
  -3   3  23    3.30    4.50
  -3  -3  22    4.44    2.93
  -3   3  22   -3.16    7.94
  -3  -3  21    3.80    3.73
  -3   3  21   11.97    6.21
  -3   3  21    7.83    4.50
  -3  -3  20    5.09    3.72
  -3   3  20    5.25    5.93
  -3   3  20    4.00    2.99
  -3   3  19   11.85    6.89
  -3   3  19    4.51    3.89
  -3  -3  19    8.38    4.10
   3  -3 -18    0.15    1.76
  -3   3  18   -0.35    3.90
  -3  -3  18    0.02    2.87
  -3   3  18   -0.56    6.37
   3  -3 -17   41.54    6.61
  -3  -3  17    0.28   12.47
  -3   3  17   34.61    7.95
  -3   3  17   52.80   12.00
   3  -3 -16    0.04    2.08
  -3  -3  16    0.28    2.83
  -3   3  16    0.01    2.61
  -3   3  16    3.03    4.18
   3  -3 -15   85.29   12.29
  -3  -3  15   75.70   14.26
  -3   3  15   99.30   27.10
  -3   3  15   77.76   19.21
   3  -3 -14   -0.10    3.73
  -3  -3  14    0.58    4.03
  -3   3  14   -0.72    3.93
  -3   3  14    1.12    3.54
   3  -3 -13    6.12    3.65
  -3  -3  13    6.90    3.72
  -3   3  13    7.97    5.45
  -3   3  13    6.72    4.84
   3  -3 -12    3.18    2.35
   3  -3 -12    0.83    2.90
  -3   3  12    4.85    3.84
  -3   3  12    1.01    4.57
  -3  -3  12    3.10    4.84
   3  -3 -11   -1.21    1.71
   3  -3 -11   -0.41    1.71
   3  -3 -11    0.11    2.25
   3  -3 -11    0.11    3.80
  -3   3  11   -0.85    3.64
  -3   3  11    0.33    1.97
  -3   3  11   -0.25    2.90
  -3  -3  11    2.10    3.14
  -3   3  11   -0.26    2.89
  -3  -3  11   -0.13    3.03
  -3  -3  11    0.24    2.52
   3  -3 -10   39.18    6.47
   3  -3 -10   43.60    7.11
   3  -3 -10   36.71    6.37
   3  -3 -10   36.32    6.80
   3  -3 -10   25.76    4.79
  -3   3  10   29.98    6.04
  -3  -3  10   38.16    9.64
  -3  -3  10   20.40    5.24
  -3   3  10   33.90    5.63
  -3  -3  10   39.96   11.44
  -3  -3  10   32.68   11.52
  -3   3  10   31.01    7.04
  -3  -3  10   26.40    3.21
  -3   3  10    1.73    8.09
   3  -3  -9   56.84    6.64
   3  -3  -9   60.63    9.05
   3  -3  -9   48.14    4.92
   3  -3  -9   62.78   13.66
  -3   3   9   51.93    8.35
  -3   3   9   60.03   11.79
  -3  -3   9   56.72    9.59
  -3  -3   9   44.32    5.11
  -3   3   9   54.04    9.83
  -3  -3   9   50.49   14.19
  -3   3   9   50.63   13.40
  -3  -3   9   44.86    5.73
  -3  -3   9   48.36    8.71
   3  -3  -8   35.32    4.65
   3  -3  -8   36.04    6.45
   3  -3  -8   23.42    3.19
   3  -3  -8   23.34    5.84
  -3   3   8   32.87    4.91
  -3  -3   8   29.40   10.39
  -3  -3   8   32.70    8.23
  -3   3   8   27.72    8.74
  -3  -3   8   24.22    4.39
  -3   3   8   28.85    5.97
  -3  -3   8   29.39    6.91
  -3   3   8   40.39   12.90
  -3  -3   8   20.27    3.80
   3  -3  -7   91.11   16.07
   3  -3  -7   91.90    8.21
   3  -3  -7   96.19   14.46
   3   3  -7   50.38    9.99
   3  -3  -7  105.54   19.47
  -3   3   7  110.87   16.35
  -3   3   7   93.81   13.78
  -3  -3   7   86.13   15.67
  -3   3   7   96.81   14.94
  -3  -3   7   87.82    7.11
  -3   3   7   77.99   20.12
  -3  -3   7   79.27    8.47
  -3  -3   7   94.20   11.73
  -3  -3   7  103.67   14.49
   3  -3  -6   15.07    2.36
   3  -3  -6   11.01    4.10
   3   3  -6   10.93    2.27
   3  -3  -6   20.20    4.21
   3  -3  -6   13.45    3.39
  -3   3   6    8.32    3.96
  -3   3   6   18.47    5.48
  -3  -3   6    4.71    2.01
  -3   3   6    8.82    3.26
  -3  -3   6   16.84    4.29
  -3  -3   6    8.18    1.59
  -3   3   6   10.93    6.59
  -3  -3   6    8.61    4.87
  -3  -3   6    9.37    2.09
  -3  -3   6   15.92    3.39
  -3  -3   6    8.63    2.10
   3  -3  -5    6.80    4.28
   3  -3  -5    5.14    3.24
   3   3  -5    4.70    3.13
   3  -3  -5    6.96    3.35
   3  -3  -5    7.48    2.88
  -3   3   5    5.76    2.93
  -3   3   5    8.70    6.83
  -3  -3   5    3.50    1.72
  -3  -3   5    3.31    1.63
  -3  -3   5    7.65    3.14
  -3   3   5    8.99    5.33
  -3  -3   5    4.69    2.57
  -3  -3   5    6.78    1.49
  -3   3   5    4.88    2.55
  -3  -3   5    6.92    6.06
  -3  -3   5    5.31    1.37
  -3  -3   5    3.01    1.42
   3   3  -4   17.66    5.97
   3  -3  -4   20.11    5.65
   3  -3  -4   43.24    7.50
  -3  -3   4   20.60    2.23
  -3   3   4   31.89    5.51
  -3  -3   4   35.47    5.30
  -3  -3   4   19.42    2.52
  -3  -3   4   19.65    3.38
  -3  -3   4   25.67    2.05
  -3   3   4   61.13    9.26
  -3  -3   4   16.50    6.66
  -3   3   4   26.09   10.30
   3  -3  -3    8.92    4.54
   3  -3  -3   12.83    3.70
   3   3  -3    8.82    2.94
   3  -3  -3   12.06    6.39
   3  -3  -3    7.00    2.78
  -3  -3   3    8.51    2.03
  -3   3   3   12.42    6.24
  -3   3   3   10.83    3.41
  -3  -3   3    7.38    4.09
  -3  -3   3    2.86    4.75
  -3  -3   3    9.67    2.52
  -3  -3   3   10.50    2.49
  -3   3   3   11.92    2.98
  -3  -3   3   12.76    6.87
  -3   3   3   15.09    4.43
  -3  -3   3    7.98    3.86
   3  -3  -2    4.98    4.50
   3  -3  -2   13.65    4.02
   3  -3  -2   15.56    3.62
   3  -3  -2    8.69    3.21
  -3  -3   2    9.38    1.46
  -3  -3   2   10.51    2.91
  -3  -3   2    7.65    2.15
  -3  -3   2   12.13    4.77
  -3   3   2   14.22    4.12
  -3  -3   2   10.73    3.53
  -3   3   2   12.17    3.58
  -3   3   2   17.91    4.30
  -3  -3   2   12.55    4.61
  -3   3   2   11.19    2.84
  -3  -3   2   14.98    3.12
   3  -3  -1  329.81   41.10
   3  -3  -1  331.05   37.80
   3  -3  -1  344.02   36.73
   3   3  -1  327.38   39.08
   3  -3  -1  323.42   43.46
   3   3  -1  287.94   31.73
   3  -3  -1  304.47   38.87
  -3  -3   1  313.73   37.45
  -3   3   1  305.78   39.61
  -3   3   1  329.94   51.63
  -3  -3   1  312.52   58.86
  -3   3   1  291.81   31.95
  -3  -3   1  317.78   30.22
  -3  -3   1  298.46   27.89
  -3  -3   1  316.44   34.62
   3  -3   0   47.93    8.54
   3  -3   0   46.31    8.75
   3  -3   0   53.97    7.79
   3   3   0   59.44    7.98
   3  -3   0   41.00    7.72
   3   3   0   46.40    4.72
   3  -3   0   55.26    9.00
  -3  -3   0   48.71    3.49
  -3   3   0   54.48    7.07
  -3  -3   0   48.45    6.78
  -3  -3   0   42.61    3.53
  -3   3   0   47.26    7.89
  -3  -3   0   48.37    6.39
  -3   3   0   41.66    5.75
  -3  -3   0   49.77    9.71
   3  -3   1  233.04   35.21
   3  -3   1  245.64   38.33
   3  -3   1  202.83   24.56
   3  -3   1  195.16   12.02
   3   3   1  207.49   18.88
   3   3   1  236.03   35.97
   3   3   1  161.91   12.18
   3   3   1  186.66   15.48
   3  -3   1  222.75   26.90
   3  -3   1  241.15   25.51
  -3  -3  -1  231.70   17.13
  -3   3  -1  224.70   21.50
  -3  -3  -1  222.08   27.83
  -3   3  -1  220.04   26.65
  -3   3  -1  190.24   24.52
  -3  -3  -1  192.65   18.34
  -3  -3  -1  227.43   24.16
  -3  -3  -1  174.21   14.10
   3   3   2   49.28    7.46
   3  -3   2   52.23    5.58
   3   3   2   46.89    5.16
   3  -3   2   39.19    7.66
   3  -3   2   43.36    7.23
   3  -3   2   42.01    7.48
   3   3   2   27.86    4.38
   3  -3   2   32.31    4.39
   3   3   2   29.95    4.44
   3  -3   2   34.66    2.68
  -3  -3  -2   47.87    6.49
  -3  -3  -2   43.92    4.19
  -3  -3  -2   40.86    7.34
  -3   3  -2   49.00    4.92
  -3  -3  -2   32.58    2.24
  -3   3  -2   41.63    7.77
  -3   3  -2   34.46    4.68
   3  -3   3   24.03    2.11
   3   3   3   16.19    6.19
   3  -3   3   25.38    6.00
   3  -3   3   27.99    8.18
   3   3   3   14.89    3.92
   3   3   3   11.75    2.57
   3  -3   3   22.08    3.32
   3  -3   3   19.89    3.71
   3  -3   3   22.86    5.58
   3  -3   3   17.57    3.12
   3   3   3   18.82    5.68
  -3  -3  -3   12.98    8.59
  -3  -3  -3   22.00    4.65
  -3   3  -3   18.14    3.71
  -3   3  -3   13.40    4.73
  -3   3  -3   20.36    8.57
  -3  -3  -3   25.28    3.49
   3  -3   4   38.87   10.46
   3  -3   4   54.31    4.51
   3   3   4   44.84   12.43
   3  -3   4   35.66   10.68
   3   3   4   58.79   10.21
   3  -3   4   55.60    3.10
   3   3   4   38.32    7.80
   3  -3   4   52.14   15.58
   3  -3   4   53.98    7.93
   3  -3   4   36.91    6.74
   3   3   4   32.72    6.19
   3   3   4   66.33    9.46
  -3  -3  -4   67.50    8.52
  -3  -3  -4   53.74   12.15
  -3   3  -4   48.83    5.90
  -3   3  -4   50.28   15.88
  -3   3  -4   35.74    6.66
  -3  -3  -4   51.29    7.20
   3   3   5  386.61   43.27
   3  -3   5  362.81   47.91
   3   3   5  369.31   48.29
   3   3   5  306.41   43.48
   3  -3   5  357.93   45.47
   3  -3   5  362.83   46.48
   3  -3   5  341.59   37.44
   3  -3   5  258.52   23.62
   3  -3   5  276.87   22.79
   3   3   5  291.75   43.23
   3  -3   5  252.03   43.32
  -3   3  -5  337.91   42.04
  -3  -3  -5  381.73   44.22
  -3  -3  -5  375.45   50.22
  -3   3  -5  361.62   47.91
  -3  -3  -5  386.84   55.34
  -3   3  -5  230.19   36.31
  -3  -3  -5  371.11   37.25
   3  -3   6   66.37   12.43
   3   3   6   77.19    9.80
   3  -3   6   60.12   17.41
   3   3   6   66.24   11.51
   3  -3   6   66.08   10.84
   3  -3   6   51.37    8.04
   3  -3   6   65.02   11.47
   3   3   6   75.04   11.54
   3   3   6   69.82    8.83
  -3  -3  -6   65.47   12.48
  -3  -3  -6   64.19    9.32
  -3   3  -6   50.42   11.49
  -3  -3  -6   64.26   18.78
  -3  -3  -6   72.48    8.90
  -3   3  -6   70.73    8.14
   3   3   7  158.26   30.61
   3  -3   7  172.51   27.13
   3   3   7  174.42   22.89
   3   3   7  131.32   19.51
   3  -3   7  121.93   19.22
   3  -3   7  216.87   27.49
   3  -3   7  232.36   36.79
   3   3   7  165.41   24.50
   3  -3   7  209.19   37.24
  -3  -3  -7  178.87   26.89
  -3  -3  -7  204.43   29.91
  -3  -3  -7  183.13   21.42
  -3  -3  -7  208.74   23.01
  -3   3  -7  100.10   20.13
  -3   3  -7  191.87   29.83
   3   3   8   25.08    8.49
   3   3   8   23.85    8.59
   3   3   8   25.30    4.92
   3   3   8   -0.38    6.59
   3  -3   8   24.19    4.86
   3  -3   8   27.36    6.09
   3  -3   8   24.16    5.23
  -3  -3  -8   25.09    6.27
  -3  -3  -8   22.16    4.56
  -3  -3  -8   21.80    9.21
  -3   3  -8   27.30    6.11
  -3   3  -8   -0.08    7.23
  -3  -3  -8   26.93    7.24
   3  -3   9    3.31    2.48
   3  -3   9    0.51    1.77
   3   3   9   -0.41    4.35
   3  -3   9    1.99    2.47
   3  -3   9    0.49    4.15
   3   3   9   -0.63    2.41
   3   3   9    0.31    2.94
   3  -3   9    0.09    3.35
   3   3   9   -0.59    2.18
  -3  -3  -9    3.12    1.96
  -3   3  -9    0.28    3.66
  -3  -3  -9   -2.59    2.82
  -3   3  -9    2.23    2.98
  -3  -3  -9   -0.03    2.76
  -3  -3  -9    1.46    2.28
   3   3  10    1.33    3.13
   3  -3  10    0.91    2.58
   3  -3  10    0.57    3.92
   3  -3  10    1.42    2.86
   3  -3  10   -0.04    2.36
   3  -3  10    2.78    4.41
   3   3  10    4.95    4.86
   3  -3  10    0.01    1.93
   3   3  10    3.57    2.64
   3   3  10   -0.25    2.56
  -3  -3 -10    2.18    2.05
  -3  -3 -10    3.60    2.92
  -3   3 -10    2.88    4.17
  -3  -3 -10    1.62    2.82
  -3   3 -10    2.70    3.17
  -3  -3 -10   -0.09    2.72
   3   3  11   48.62   13.02
   3   3  11   43.27   11.39
   3  -3  11   32.51    7.18
   3  -3  11   30.87    8.75
   3   3  11   29.99    7.91
   3   3  11   40.55    7.28
   3  -3  11   25.92    6.86
   3  -3  11   42.86    8.69
   3  -3  11   33.42   11.48
  -3  -3 -11   31.75    8.76
  -3   3 -11   41.16    8.31
  -3  -3 -11   34.00    8.00
  -3   3 -11   33.44   13.42
  -3  -3 -11   47.69    8.01
  -3  -3 -11   38.13    7.59
   3   3  12    8.37    3.71
   3  -3  12    0.10    4.34
   3  -3  12    0.31    4.57
   3  -3  12    4.00    3.12
   3  -3  12   -0.52    2.53
   3   3  12    1.84    5.17
  -3  -3 -12    2.13    1.92
  -3  -3 -12    0.48    5.66
  -3   3 -12    4.63    3.67
  -3  -3 -12    1.97    2.83
   3  -3  13   16.25    7.00
   3   3  13   13.32    5.42
   3   3  13    0.12    5.29
   3  -3  13   -0.19    3.81
   3  -3  13   19.06    5.93
  -3  -3 -13   15.17    4.03
  -3   3 -13   14.72    5.62
  -3  -3 -13   12.73    7.96
   3   3  14    0.12    4.47
   3  -3  14    0.02    2.92
   3  -3  14    4.23    3.31
   3   3  14   17.04    4.35
   3  -3  14   -0.05    5.36
  -3   3 -14    0.73    7.15
  -3  -3 -14    5.88    4.10
  -3  -3 -14   -3.80    6.26
   3   3  15   -0.11    7.38
   3   3  15    5.54    7.51
   3  -3  15    1.58    3.40
   3  -3  15    9.84    3.25
   3  -3  15   11.76    5.55
  -3  -3 -15    8.20    4.03
  -3   3 -15    0.75    5.18
  -3  -3 -15    0.05    4.12
   3   3  16    0.70    5.63
   3   3  16    5.41    5.31
   3  -3  16   -0.08    3.36
   3  -3  16   10.09    5.20
   3  -3  16    7.45    3.41
  -3  -3 -16    9.12    4.28
  -3   3 -16    0.75    7.91
   3   3  17    0.95    4.41
   3  -3  17    1.16    4.23
   3  -3  17    1.72    2.60
   3  -3  17    0.56    2.76
   3   3  17   -1.90    4.60
  -3  -3 -17    3.49    3.43
  -3   3 -17   -0.73    4.28
   3  -3  18    5.27    3.10
   3  -3  18    5.11    2.85
   3   3  18    0.61    4.97
   3  -3  18   -0.37    3.21
   3   3  18    4.43    8.12
  -3  -3 -18    2.43    3.98
  -3   3 -18    1.10    8.16
   3   3  19    5.13    4.76
   3  -3  19    3.60    2.98
   3  -3  19    3.56    2.86
   3   3  19    0.84    4.93
   3  -3  19    1.14    2.30
  -3  -3 -19   -0.14    3.76
  -3   3 -19    8.52    5.10
   3  -3  20   -1.21    4.39
   3  -3  20    1.36    3.38
   3   3  20   11.54    4.97
   3   3  20    5.77    5.17
  -3  -3 -20    3.91    3.59
   3  -3  21    2.78    3.49
   3   3  21    8.32    6.12
   3   3  21    6.94    4.40
  -3  -3 -21   -4.99    3.07
   3  -3  22    1.74    2.18
   3   3  22   -3.08    4.16
   3   3  22   16.67    4.57
  -3  -3 -22    0.83    4.61
   3  -3  23   -0.71    1.31
   3   3  23   -0.93    2.84
   3   3  23    1.28    3.26
  -3  -3 -23    1.19    1.92
   3   3  24    0.18    2.90
   3   3  24    6.00    3.54
   3   3  25   -2.48    2.00
  -3  -4  24   14.22    6.23
  -3   4  24    1.74    3.02
  -3  -4  23    0.86    2.29
  -3   4  23    4.10    3.20
  -3  -4  23    0.34    4.24
  -3  -4  22   -0.25    4.55
  -3   4  22    3.99    2.14
  -3   4  22    5.02    4.07
  -3  -4  21    6.13    5.77
  -3   4  21    8.32    7.48
  -3   4  21    4.83    2.84
  -3  -4  20    3.08    5.75
  -3   4  20    2.78    4.62
  -3   4  20    4.43    4.78
   3  -4 -19   -0.10    3.30
  -3  -4  19    2.55    3.51
  -3   4  19    3.35    3.32
  -3   4  19    1.78    6.95
   3  -4 -18    4.08    2.91
  -3  -4  18    7.16    4.04
  -3   4  18   11.80    5.61
  -3   4  18   -7.54    5.22
   3  -4 -17    0.25    2.54
  -3  -4  17    0.07    3.32
  -3   4  17    0.73    3.15
  -3   4  17    1.30    6.33
   3  -4 -16    0.73    4.20
  -3  -4  16    0.05    4.92
  -3   4  16    0.64    3.18
  -3   4  16    0.67    4.02
   3  -4 -15    1.91    4.08
  -3  -4  15   -0.41    3.09
  -3   4  15   -0.02    4.89
  -3   4  15    0.35    3.83
   3  -4 -14   -1.18    2.92
  -3   4  14   -0.13    3.46
  -3   4  14    1.08    4.92
  -3  -4  14    0.37    2.94
   3  -4 -13   55.34    9.36
  -3   4  13   44.33    9.82
  -3   4  13   36.74   10.35
  -3  -4  13   34.11    9.23
   3  -4 -12    0.24   10.08
  -3   4  12   39.52    7.31
  -3   4  12   34.24    7.13
  -3  -4  12   12.01    7.09
   3  -4 -11   33.94    7.69
  -3   4  11   22.10   11.80
  -3   4  11   25.14    7.19
  -3  -4  11   41.54   10.59
   3  -4 -10   31.01   10.80
  -3   4  10   28.94    7.07
  -3  -4  10   26.80    6.40
  -3   4  10   34.08    6.30
  -3   4  10    0.07    9.50
   3  -4  -9   -0.02    2.21
   3  -4  -9    1.12    3.02
  -3   4   9    2.82    2.83
  -3  -4   9    1.07    2.64
  -3  -4   9   -1.38    3.37
  -3   4   9    0.04    2.50
  -3   4   9    3.89    3.79
  -3  -4   9    0.72    3.22
   3  -4  -8   12.87    5.03
   3  -4  -8   12.15    6.46
   3  -4  -8   12.50    3.17
   3  -4  -8   12.23    4.42
   3  -4  -8    4.20    2.45
  -3   4   8    9.88    3.23
  -3   4   8   10.70    4.11
  -3   4   8    6.40    2.16
  -3  -4   8   11.06    4.31
  -3  -4   8   10.77    4.41
  -3  -4   8    6.13    3.41
   3  -4  -7    4.32    3.97
   3  -4  -7    3.97    4.94
   3  -4  -7    0.91    2.02
   3  -4  -7    5.46    2.10
   3   4  -7    1.49    1.25
   3  -4  -7    4.43    3.24
  -3   4   7    3.94    3.27
  -3   4   7    5.55    2.17
  -3   4   7    2.94    1.75
  -3  -4   7    4.65    2.93
  -3  -4   7    0.13    1.11
  -3  -4   7    2.45    4.80
  -3  -4   7    3.46    2.44
   3  -4  -6   68.66    8.71
   3  -4  -6   54.63    7.52
   3   4  -6   28.71    7.80
   3  -4  -6   77.16   10.50
   3  -4  -6   54.94    9.83
   3  -4  -6   82.34   15.02
  -3   4   6   64.45   15.74
  -3   4   6   50.84    9.46
  -3  -4   6   66.45   15.36
  -3  -4   6   55.32    8.16
  -3  -4   6   73.81    9.35
  -3   4   6   56.76   10.10
   3  -4  -5   27.14    5.43
   3   4  -5   22.21    5.40
   3  -4  -5   29.06    6.01
   3  -4  -5   34.24    6.32
   3  -4  -5   24.61    3.65
  -3   4   5   33.05    6.63
  -3   4   5   27.09    4.11
  -3  -4   5   32.77    6.51
  -3  -4   5   28.33    5.37
  -3   4   5   24.99    4.45
  -3  -4   5   21.62    7.18
   3  -4  -4   20.37    4.45
   3  -4  -4   19.18    2.96
   3  -4  -4   18.66    4.36
   3  -4  -4   18.12    4.45
   3  -4  -4   14.46    4.18
   3   4  -4   14.11    4.48
  -3  -4   4    6.25    2.50
  -3   4   4   16.44    5.17
  -3  -4   4   16.75    5.34
  -3   4   4    0.03    5.00
  -3  -4   4   13.92    5.07
  -3  -4   4   15.99    4.90
  -3  -4   4   12.18    2.00
  -3  -4   4   15.38    4.79
  -3   4   4   16.45    2.78
   3  -4  -3    8.08    5.89
   3  -4  -3    8.17    3.92
   3   4  -3    5.50    2.60
   3  -4  -3    6.07    2.95
   3  -4  -3    6.94    5.08
  -3  -4   3    6.29    2.09
  -3  -4   3    7.48    4.04
  -3   4   3    6.79    2.73
  -3  -4   3    9.63    2.28
  -3  -4   3    8.84    3.91
  -3  -4   3    4.34    1.71
  -3   4   3   10.82    4.19
  -3  -4   3    6.54    2.01
  -3   4   3    5.72    1.99
   3  -4  -2   97.40   10.28
   3  -4  -2  149.90   18.51
   3  -4  -2  133.37   15.66
   3  -4  -2  140.78   20.12
   3   4  -2  116.14   14.31
   3  -4  -2  125.97   14.23
  -3  -4   2  105.93   11.75
  -3  -4   2  122.27   13.44
  -3  -4   2  133.62   24.10
  -3   4   2   96.16   10.79
  -3  -4   2  101.94   11.93
  -3   4   2  102.90   14.45
  -3  -4   2  163.06   27.35
  -3  -4   2  111.58   14.58
  -3  -4   2   94.45   12.61
   3  -4  -1   39.95    8.46
   3  -4  -1   38.44    8.52
   3  -4  -1   43.83    9.28
   3   4  -1   46.06    6.45
   3  -4  -1   27.66    3.58
   3  -4  -1   48.57    5.64
  -3  -4   1   34.33    4.81
  -3  -4   1   42.44    5.41
  -3  -4   1   36.88    7.65
  -3  -4   1   31.52    4.49
  -3  -4   1   30.21    7.73
  -3   4   1   38.09    6.44
  -3   4   1   26.88    5.68
  -3  -4   1   23.41    4.37
   3  -4   0    1.31    3.01
   3  -4   0   -1.68    3.04
   3   4   0    0.01    2.50
   3  -4   0   -0.34    1.75
   3  -4   0    0.10    0.84
   3  -4   0    1.27    1.01
   3   4   0   -0.59    3.69
   3  -4   0    0.35    2.30
  -3  -4   0   -1.22    2.37
  -3  -4   0    0.69    2.02
  -3  -4   0    0.04    1.67
  -3  -4   0   -0.81    0.83
  -3  -4   0    0.80    1.19
  -3   4   0    0.23    3.57
  -3   4   0    1.01    1.09
   3  -4   1   12.09    5.24
   3   4   1   14.80    3.06
   3   4   1   14.80    4.17
   3  -4   1   12.67    4.77
   3  -4   1    2.83    2.45
   3  -4   1   14.47    4.03
   3  -4   1   17.56    2.54
   3  -4   1   14.56    2.16
  -3  -4  -1   -0.18    3.45
  -3  -4  -1   17.62    3.65
  -3  -4  -1    5.67    2.42
  -3   4  -1    4.50    2.65
  -3   4  -1    9.28    6.30
  -3  -4  -1    6.90    1.31
  -3  -4  -1   18.39    4.09
   3  -4   2   61.99    9.50
   3  -4   2   37.28    5.96
   3  -4   2   49.93    8.38
   3   4   2   43.32    9.66
   3  -4   2   35.47    3.88
   3  -4   2   55.03    8.92
  -3  -4  -2   46.77    7.70
  -3  -4  -2   47.11   12.10
  -3  -4  -2   42.79   10.78
  -3   4  -2   27.02    8.11
  -3  -4  -2   40.20   10.75
   3  -4   3  139.12   13.10
   3  -4   3  143.39   19.95
   3   4   3  139.70   15.36
   3  -4   3  155.22   20.31
   3  -4   3  100.14   11.72
   3  -4   3  125.96   11.21
   3  -4   3  148.60   28.22
  -3  -4  -3  167.17   18.80
  -3  -4  -3  138.29   19.38
  -3   4  -3  135.57   19.68
  -3  -4  -3  173.52   26.17
  -3  -4  -3  152.08   17.98
   3  -4   4   36.41    3.99
   3  -4   4   55.26   12.90
   3   4   4   47.46    6.75
   3  -4   4   49.99    8.76
   3  -4   4   42.07    8.27
  -3  -4  -4   53.18   11.02
  -3  -4  -4   40.82   11.28
  -3   4  -4   39.16    8.47
  -3  -4  -4   45.45    7.69
  -3  -4  -4   56.50    8.57
   3   4   5    3.17    1.26
   3  -4   5    3.39    3.18
   3   4   5    1.91    4.39
   3   4   5    2.60    2.06
   3  -4   5    4.67    1.64
   3  -4   5    3.60    3.39
  -3  -4  -5    4.87    5.07
  -3  -4  -5    6.54    3.01
  -3  -4  -5    2.95    6.70
  -3  -4  -5    6.46    2.23
   3   4   6   76.33   11.06
   3  -4   6   67.03   11.47
   3  -4   6   63.81   10.73
   3  -4   6   82.98   18.57
  -3  -4  -6   74.09   15.94
  -3  -4  -6   77.51   11.52
  -3  -4  -6   70.07   16.85
  -3  -4  -6   78.31    8.82
   3   4   7   12.70    4.33
   3   4   7    0.25    4.35
   3  -4   7   14.64    6.50
   3  -4   7    9.55    4.38
   3  -4   7   17.50    5.20
   3   4   7    6.01    3.85
  -3  -4  -7   18.71    6.11
  -3  -4  -7   16.63    4.20
  -3  -4  -7   16.16    3.68
  -3  -4  -7   16.14    4.16
   3   4   8   -0.13    3.12
   3  -4   8    1.41    3.53
   3   4   8    1.23    2.96
   3  -4   8    0.51    2.33
   3   4   8   -0.06    2.80
   3  -4   8    3.42    2.99
   3   4   8    6.11    3.26
  -3  -4  -8    5.75    2.73
  -3  -4  -8    4.31    4.61
  -3  -4  -8    4.37    4.02
  -3  -4  -8    4.59    2.51
   3   4   9   12.87    6.04
   3  -4   9    6.13    3.26
   3  -4   9   14.25    5.67
   3  -4   9    6.72    2.99
   3   4   9   -0.51    5.37
   3   4   9    3.10    2.46
   3   4   9   -0.09    2.38
  -3   4  -9   -0.43    2.98
  -3  -4  -9    4.90    3.45
  -3  -4  -9   10.90    4.32
  -3  -4  -9   11.16    4.70
   3  -4  10   15.64    3.34
   3   4  10    7.03    6.17
   3   4  10   -0.20    3.48
   3  -4  10    4.58    4.76
   3   4  10   -0.55    2.39
   3   4  10    1.38    2.50
   3  -4  10    7.18    4.21
  -3  -4 -10    5.29    3.47
  -3   4 -10   -0.46    3.22
  -3  -4 -10    2.11    6.12
   3   4  11    0.94    4.05
   3   4  11    3.97    5.93
   3  -4  11    1.73    5.43
   3  -4  11    2.22    4.49
  -3  -4 -11    2.64    2.91
  -3  -4 -11    1.79    5.61
  -3   4 -11   -0.19    3.37
   3  -4  12   -0.45    5.43
   3   4  12    0.44    2.77
   3   4  12    0.06    5.95
   3  -4  12    2.42    4.14
  -3  -4 -12    3.35    5.17
  -3   4 -12    0.04    3.43
  -3  -4 -12    4.80    4.48
   3   4  13    3.29    7.81
   3  -4  13   -0.30    6.50
   3   4  13    7.65    5.43
   3  -4  13    2.72    3.35
  -3  -4 -13    7.51    5.53
  -3  -4 -13    6.00    5.95
  -3   4 -13    3.55    4.34
   3   4  14    0.31    4.73
   3  -4  14    0.28    6.35
   3   4  14    3.19    3.70
   3  -4  14   -0.53    2.98
  -3  -4 -14    4.23    5.20
  -3  -4 -14    9.79    3.34
   3  -4  15    8.33    3.45
   3   4  15   12.72    6.44
   3   4  15    2.32    5.52
   3  -4  15    0.41    6.74
  -3  -4 -15    1.16    5.41
  -3  -4 -15    3.82    3.55
   3   4  16   -1.01    4.31
   3   4  16   -4.87    3.27
   3  -4  16   -0.49    2.36
   3  -4  16    0.38    4.72
  -3  -4 -16   -0.09    2.33
  -3  -4 -16    2.57    2.70
   3   4  17   -0.20    8.56
   3  -4  17   -0.40    6.09
   3   4  17    7.23    4.63
   3  -4  17    5.24    4.67
  -3  -4 -17    6.38    3.49
   3  -4  18   -2.42    3.56
   3   4  18    7.85    4.26
   3   4  18    0.61    5.49
   3  -4  18   -4.57    4.41
  -3  -4 -18    1.81    2.54
   3  -4  19    0.97    2.58
   3   4  19   -0.38    7.24
   3  -4  19    4.95    2.73
   3   4  19    6.51    4.11
  -3  -4 -19    2.97    4.40
   3  -4  20    1.80    2.15
   3  -4  20    3.61    2.36
   3   4  20    3.92    4.20
   3   4  20    0.99    3.75
  -3  -4 -20    0.90    2.44
   3  -4  21   -0.79    1.52
   3  -4  21    3.70    2.46
   3   4  21    2.32    5.18
   3   4  21   -2.82    2.89
   3  -4  22   -1.47    1.71
   3  -4  22    2.69    1.28
   3   4  22   -0.90    2.92
   3   4  22    6.50    5.09
   3   4  23    3.11    5.23
   3   4  23    2.72    2.74
   3   4  24    5.32    4.60
  -3  -5  23    5.08    1.98
  -3  -5  23   -1.00    3.55
   3  -5 -22   10.13    2.93
  -3  -5  22    1.29    2.70
  -3   5  22    1.57    2.10
   3  -5 -21    0.21    1.21
  -3   5  21    2.85    2.70
  -3  -5  21    7.26    2.83
  -3   5  21    2.93    2.34
   3  -5 -20    2.60    2.91
  -3  -5  20   -2.24    3.12
  -3   5  20    5.72    4.32
  -3   5  20    0.91    2.83
   3  -5 -19   -0.01    2.48
  -3  -5  19    3.65    3.54
  -3   5  19    0.25    5.20
  -3   5  19    6.12    3.39
   3  -5 -18    1.31    2.63
  -3   5  18   -2.84    5.23
  -3  -5  18    7.04    3.37
  -3   5  18   -2.73    3.27
   3  -5 -17    2.49    3.02
  -3  -5  17    5.65    3.77
  -3   5  17    2.13    3.90
  -3   5  17    1.26    3.64
   3  -5 -16    7.35    4.17
  -3  -5  16    7.06    6.97
  -3   5  16    3.30    6.44
  -3   5  16    6.23    4.85
   3  -5 -15    0.59    5.19
  -3  -5  15    2.28    3.78
  -3   5  15    1.58    6.69
  -3   5  15    0.91    5.01
   3  -5 -14    1.12    3.40
  -3   5  14    0.03    3.85
  -3   5  14    0.53    2.88
  -3  -5  14   -0.42    4.98
   3  -5 -13    1.26    3.30
  -3   5  13   -0.03    3.75
  -3   5  13    0.44    2.66
  -3  -5  13    0.29    3.02
   3  -5 -12    2.57    5.91
  -3   5  12   -0.73    4.44
  -3   5  12    0.48    4.34
  -3  -5  12    5.40    3.68
   3  -5 -11   23.75    5.28
  -3   5  11    0.51    8.90
  -3   5  11    0.57    5.53
  -3  -5  11    6.91    4.82
   3  -5 -10    9.83    4.46
  -3   5  10   -0.18    7.48
  -3  -5  10    3.59    6.03
   3  -5  -9   -0.29    3.28
  -3   5   9    0.32    3.21
  -3  -5   9    0.43    2.52
   3  -5  -8    0.16    3.47
  -3   5   8    5.78    3.90
  -3  -5   8    1.95    2.87
  -3  -5   8    1.17    3.81
   3  -5  -7   46.51   12.38
  -3   5   7   48.01   13.51
  -3  -5   7   39.41    8.83
  -3  -5   7   19.84    9.41
   3  -5  -6   59.92    9.08
  -3   5   6   66.41   11.01
  -3  -5   6   30.68    7.04
  -3  -5   6   48.63    8.13
  -3   5   6   30.94    7.28
  -3  -5   6   51.96    9.88
  -3  -5   6   56.27   13.43
   3  -5  -5   24.06    4.39
   3  -5  -5   58.70    8.09
  -3  -5   5   20.77    5.78
  -3   5   5   64.68    9.67
  -3  -5   5   59.78   11.89
  -3  -5   5   44.74    6.40
  -3  -5   5   52.79   11.48
  -3   5   5   32.54    4.95
  -3  -5   5   34.85    5.60
   3  -5  -4    1.89    3.05
   3  -5  -4    1.01    2.61
   3  -5  -4    3.53    2.86
  -3  -5   4    2.05    2.27
  -3  -5   4   -1.25    4.18
  -3  -5   4    6.11    4.68
  -3  -5   4    2.89    1.79
  -3   5   4    2.92    1.87
  -3  -5   4    1.12    3.02
  -3  -5   4   -0.68    2.18
   3  -5  -3    2.62    4.47
   3  -5  -3    0.27    1.70
   3  -5  -3    2.96    3.79
   3  -5  -3    0.85    2.52
  -3  -5   3    2.86    2.03
  -3  -5   3   -0.52    1.48
  -3  -5   3    0.11    1.03
  -3  -5   3    0.78    2.56
  -3  -5   3    3.54    1.61
  -3  -5   3    2.03    1.28
  -3   5   3    0.49    2.79
  -3  -5   3   -0.15    1.31
  -3  -5   3    1.30    3.79
   3  -5  -2   30.82    7.22
   3  -5  -2   51.43   11.25
   3  -5  -2   46.66    8.68
   3  -5  -2   45.51    6.15
  -3  -5   2   38.35    6.00
  -3  -5   2   25.66    3.12
  -3  -5   2   30.98    4.84
  -3  -5   2   43.55   10.31
  -3  -5   2   30.20    4.21
  -3  -5   2   22.01    4.24
  -3  -5   2   44.21    8.40
  -3   5   2   31.24    5.27
   3  -5  -1   11.94    3.92
   3  -5  -1    8.87    2.62
   3  -5  -1   11.83    4.35
   3  -5  -1   10.00    2.69
  -3  -5   1    0.15    2.11
  -3  -5   1    4.70    2.37
  -3  -5   1   -0.25    4.80
  -3  -5   1    8.68    4.02
  -3  -5   1    4.48    2.60
  -3  -5   1    8.81    2.16
  -3   5   1    8.60    4.23
  -3  -5   1    2.89    1.32
  -3  -5   1    7.72    3.57
   3  -5   0    8.40    4.00
   3  -5   0    4.27    2.64
   3  -5   0    6.89    4.11
   3  -5   0    5.01    3.43
  -3  -5   0   -0.01    1.44
  -3  -5   0    6.38    3.99
  -3  -5   0    0.12    2.90
  -3   5   0    5.20    2.69
  -3  -5   0    6.40    2.18
  -3  -5   0    7.05    2.38
  -3  -5   0    7.57    3.61
   3  -5   1   68.17   11.19
   3   5   1   61.58   10.49
   3  -5   1   62.52    9.48
   3  -5   1   53.95    5.81
   3  -5   1   74.93   11.74
   3  -5   1   57.74    7.03
  -3  -5  -1   67.77    9.30
  -3  -5  -1   48.32    8.92
  -3  -5  -1   56.98    6.10
  -3  -5  -1   50.84    7.95
  -3   5  -1   50.15    9.22
  -3  -5  -1   64.44   18.53
   3  -5   2   76.14    8.66
   3  -5   2  103.62   15.71
   3   5   2   96.14   11.13
   3  -5   2   97.72   14.09
   3  -5   2   79.07    8.34
   3  -5   2  108.66   16.09
  -3  -5  -2   96.29    9.36
  -3  -5  -2  106.75   13.92
  -3  -5  -2   81.18   17.49
  -3  -5  -2  108.76   18.80
   3  -5   3   10.15    4.21
   3  -5   3    7.29    4.32
   3  -5   3    6.84    5.81
   3   5   3    4.55    3.01
  -3  -5  -3    6.15    3.53
  -3  -5  -3    5.09    3.23
  -3  -5  -3    8.64    3.56
  -3  -5  -3    6.58    5.07
   3  -5   4   27.63   10.66
   3   5   4   29.77    5.42
   3  -5   4   23.69    6.52
   3  -5   4   24.93    6.78
  -3  -5  -4   28.87    8.75
  -3  -5  -4    5.89    8.10
  -3  -5  -4   30.24    9.12
  -3  -5  -4   29.10    6.61
   3  -5   5    7.14    3.70
   3   5   5    6.30    4.81
  -3  -5  -5    0.83    2.88
  -3  -5  -5    6.84    5.10
  -3  -5  -5    4.70    2.31
   3   5   6   15.58    4.76
   3  -5   6    9.30    4.92
  -3  -5  -6    6.57    6.97
  -3  -5  -6   18.83    7.04
   3   5   7   16.93    5.20
   3  -5   7   21.31    7.94
  -3  -5  -7   22.63   11.19
  -3  -5  -7   11.00    4.25
   3  -5   8   12.97    6.44
   3   5   8    7.38    4.42
   3  -5   8    7.15    6.04
  -3  -5  -8    3.61    3.68
  -3  -5  -8   12.54    5.82
   3   5   9    1.99    7.34
   3  -5   9   16.66    5.46
   3  -5   9    3.92    4.11
  -3  -5  -9    3.03    5.16
  -3  -5  -9   18.16    5.99
   3   5  10   -0.33    3.24
   3  -5  10   -1.64    2.60
   3  -5  10   -0.94    5.60
  -3  -5 -10   -0.17    5.77
  -3  -5 -10    1.41    2.13
   3   5  11    0.46    5.77
   3  -5  11    0.36    5.74
   3  -5  11    8.51    4.19
  -3  -5 -11   20.49    9.53
  -3  -5 -11   13.35    3.54
   3   5  12    1.02    4.58
   3  -5  12    0.38    4.50
   3  -5  12    5.43    3.09
  -3  -5 -12    0.58    2.58
  -3  -5 -12    6.22    4.42
   3   5  13    1.28    4.48
   3  -5  13   -0.02    4.32
   3  -5  13    4.72    4.42
  -3  -5 -13    1.87    3.90
   3   5  14    0.20    4.26
   3  -5  14    0.92    3.85
   3  -5  14    1.79    2.37
  -3  -5 -14   -1.62    3.53
   3   5  15   -0.15    6.92
   3  -5  15    2.28    2.69
   3  -5  15    0.99    4.05
  -3  -5 -15    0.90    3.48
   3   5  16   15.01    6.35
   3  -5  16    2.70    3.57
   3  -5  16   -0.61    2.15
  -3  -5 -16   -1.21    2.89
   3   5  17   15.27    5.93
   3  -5  17    7.42    4.31
   3  -5  17    4.96    4.80
  -3  -5 -17    4.96    5.58
   3  -5  18   -1.69    1.79
   3   5  18    5.27    3.68
   3  -5  18    4.75    2.96
  -3  -5 -18   -2.16    1.98
   3  -5  19    0.66    2.41
   3  -5  19   -1.18    1.60
   3   5  19    1.20    3.66
   3   5  20   12.49    6.12
   3  -5  20    4.91    2.49
   3   5  20    0.19    2.18
   3  -5  21    3.73    2.85
   3   5  21    3.33    3.42
   3   5  21    0.60    1.54
   3   5  22    1.18    2.90
   3   5  23    5.69    2.26
  -3  -6  21    4.91    4.25
   3  -6 -20   -1.01    1.46
   3  -6 -20    3.37    2.40
  -3  -6  20   -2.23    3.78
   3  -6 -19    3.52    3.58
   3  -6 -19    1.19    2.38
   3  -6 -18    6.48    4.73
   3  -6 -18    0.32    4.56
  -3  -6  18    7.28    3.71
   3  -6 -17    1.31    5.05
  -3  -6  17    1.40    3.65
  -3   6  17    5.62    4.09
   3  -6 -16    6.63    4.06
  -3  -6  16    5.92    4.20
  -3   6  16    6.11    5.18
   3  -6 -15   25.14    6.64
  -3  -6  15    7.77    9.43
  -3   6  15   16.73   11.73
   3  -6 -14    4.19    6.10
  -3   6  14   -2.86    7.20
  -3  -6  14   -4.29    3.51
   3  -6 -13   -0.25    3.62
  -3  -6  13    0.07    4.07
  -3   6  13    1.81    4.25
  -3  -6  13    0.11    4.51
   3  -6 -12   -0.15    3.61
  -3  -6  12    0.62    2.95
  -3   6  12    0.99    4.11
  -3  -6  12   -0.39    2.89
   3  -6 -11   -0.57    3.77
  -3  -6  11    1.79    4.29
  -3   6  11    0.74    6.46
  -3  -6  11    0.02    3.69
   3  -6 -10   10.84    4.54
  -3  -6  10    0.01    2.80
  -3  -6  10    3.88    3.50
  -3   6  10    0.09    7.52
   3  -6  -9   21.15    4.96
  -3   6   9   -1.52    5.69
  -3  -6   9    4.32    3.85
  -3  -6   9   -0.01    5.98
   3  -6  -8    1.82    5.30
  -3   6   8    0.14    4.05
  -3  -6   8    0.03    3.15
  -3  -6   8   -2.21    3.63
   3  -6  -7   -0.17    7.71
   3  -6  -7   29.71    6.18
  -3  -6   7    0.03    8.13
  -3  -6   7   14.09    4.00
   3  -6  -6   -0.42    5.00
  -3  -6   6    0.04    3.04
  -3  -6   6    3.73    2.30
   3  -6  -5    0.80    7.17
   3  -6  -5   -3.51    3.14
  -3  -6   5    0.00    2.90
  -3  -6   5    2.72    1.81
   3  -6  -4   -0.04    4.08
   3  -6  -4   -0.62    2.98
  -3  -6   4    0.20    2.54
  -3  -6   4    2.57    2.08
  -3  -6   4    0.84    1.62
   3  -6  -3   -0.07    9.81
   3  -6  -3   22.48    4.59
  -3  -6   3   -0.16    6.05
  -3  -6   3   12.47    5.59
   3  -6  -2    0.13    4.38
   3  -6  -2    3.28    2.65
  -3  -6   2    3.22    3.87
  -3  -6   2   -0.01    3.86
   3  -6  -1    0.08    6.94
  -3  -6   1   12.85    2.37
  -3  -6   1   -0.20    4.03
  -3  -6   1   23.75    7.13
  -3  -6   1   20.65    3.06
   3  -6   0    1.06    2.87
   3  -6   0    0.75    3.74
  -3  -6   0   -0.85    3.11
  -3  -6   0    0.11    2.19
  -3  -6   0    1.88    1.85
   3  -6   1    7.32    2.43
   3  -6   1   -0.81    5.38
  -3  -6  -1    6.01    3.31
  -3  -6  -1   13.56    5.04
  -3  -6  -1   12.42    3.03
   3  -6   2   -1.56    5.01
  -3  -6  -2    9.65    5.36
  -3  -6  -2    4.90    4.79
  -3  -6  -2   11.19    3.14
   3  -6   3   -0.75    4.18
   3   6   3    7.06    2.93
  -3  -6  -3   11.68    7.94
  -3  -6  -3    2.38    2.62
   3   6   4    8.28    3.13
   3  -6   4   -0.76    3.83
  -3  -6  -4    2.60    2.40
  -3  -6  -4    0.47    4.91
   3  -6   5    1.75    3.53
  -3  -6  -5    0.02    4.80
   3  -6   6   14.46    6.31
   3   6   6    0.47    6.13
   3  -6   6    6.83    4.28
  -3  -6  -6    0.01    9.45
   3   6   7   43.92    8.21
   3  -6   7   29.27    7.71
   3  -6   7   28.04   13.25
  -3  -6  -7    0.50   10.93
   3   6   8   -0.08    5.06
   3  -6   8   -2.06    2.72
   3  -6   8    2.06    3.62
  -3  -6  -8    2.57    4.45
   3   6   9    0.51    4.80
   3  -6   9   11.79    5.19
   3  -6   9    1.19    3.77
  -3  -6  -9   16.27    6.45
   3  -6  10   21.95    9.55
   3  -6  10    7.60    4.59
   3   6  10    0.12    6.09
  -3  -6 -10   30.17    7.55
   3   6  11    0.42    5.23
   3  -6  11    9.08    5.33
   3  -6  11    3.39    7.86
  -3  -6 -11   10.78    8.71
   3   6  12    0.36    4.06
   3  -6  12   -1.47    3.85
   3  -6  12    0.10    3.92
  -3  -6 -12    6.40    6.25
   3  -6  13    6.85    3.73
   3   6  13    2.08    3.95
   3  -6  13   -3.27    2.14
  -3  -6 -13    2.02    3.87
   3   6  14    5.47    5.21
   3  -6  14    1.94    2.66
   3  -6  14    6.51    4.89
  -3  -6 -14    9.86    4.74
   3   6  15    7.91    5.04
   3  -6  15    3.38    2.56
   3  -6  15    7.54    6.49
  -3  -6 -15    1.57    4.21
   3  -6  16   -1.28    5.23
   3   6  16    4.87    3.69
   3  -6  16    0.08    2.61
  -3  -6 -16   -1.15    3.16
   3  -6  17    0.08    1.69
   3  -6  17    5.73    5.31
   3   6  17    9.17    6.32
  -3  -6 -17    3.27    2.71
   3   6  18    2.76    4.40
   3  -6  18    1.99    4.82
  -3  -6 -18    4.01    3.61
   3  -6  19    0.92    3.70
   3   6  19    4.68    5.21
  -3  -6 -19    0.74    1.26
   3  -6  20   -2.06    2.23
   3   6  20   -3.57    3.15
   3   6  21   -1.92    2.69
   3  -7 -19    1.45    2.42
  -3  -7  19    2.68    2.24
   3  -7 -18    0.33    2.05
   3  -7 -18   -3.14    2.85
  -3  -7  18    2.59    2.26
   3  -7 -17   -1.71    5.00
   3  -7 -17    4.67    3.65
  -3  -7  17   -2.00    2.37
   3  -7 -16    7.66    4.73
   3  -7 -16    4.23    3.66
  -3  -7  16    3.76    5.08
   3  -7 -15   -2.10    3.52
   3  -7 -15   -5.44    4.80
  -3  -7  15   -4.07    3.28
   3  -7 -14    6.06    6.57
   3  -7 -14   -1.61    3.30
  -3  -7  14    0.79    2.62
   3  -7 -13    5.33    4.45
   3  -7 -13   15.22    9.33
  -3  -7  13    4.56    3.55
   3  -7 -12   -2.90    3.82
   3  -7 -12   -2.84    7.42
  -3  -7  12    0.41    2.65
   3  -7 -11   -4.74    4.35
   3  -7 -11    4.45    8.57
  -3  -7  11   -2.75    2.86
   3  -7 -10   11.62    8.84
   3  -7 -10    4.42    4.70
  -3  -7  10    1.95    4.50
   3  -7  -9    0.01    6.02
   3  -7  -9    9.97    4.81
  -3  -7   9    3.47    2.84
   3  -7  -8    2.38    3.52
   3  -7  -8   -0.23    4.82
  -3  -7   8    1.59    1.98
  -3  -7   8   -1.62    2.36
   3  -7  -7    7.17    5.49
   3  -7  -7   -0.31    7.51
  -3  -7   7    0.97    2.50
  -3  -7   7    0.40    1.88
   3  -7  -6    2.33    4.21
   3  -7  -6   -0.21    5.84
  -3  -7   6    8.51    3.18
  -3  -7   6    3.38    3.12
   3  -7  -5    2.43    3.43
   3  -7  -5   -0.15    4.95
  -3  -7   5    2.61    4.01
   3  -7  -4   -0.14    2.76
   3  -7  -4    0.27    4.16
   3  -7  -3   54.35   11.22
   3  -7  -3   84.76   16.86
   3  -7  -2    0.14    3.95
   3  -7  -2   -0.14    4.68
  -3  -7   2    4.53    3.91
   3  -7  -1   17.52    4.22
   3  -7  -1    0.28   11.51
  -3  -7   1   16.29    5.10
   3  -7   0    0.69    2.30
   3  -7   0   -0.28    4.50
  -3  -7   0    7.84    3.38
   3  -7   1   -0.19    4.81
   3  -7   1   -0.47    2.53
  -3  -7  -1   14.55    4.03
   3  -7   2    0.66    2.16
  -3  -7  -2   -0.04    1.75
  -3  -7  -2    0.67    5.82
   3  -7   3    0.46    3.31
   3  -7   3   -0.96    3.28
  -3  -7  -3    0.16    5.87
  -3  -7  -3    0.07    1.75
   3  -7   4    1.37    3.45
   3  -7   4    1.08    1.96
  -3  -7  -4    0.27    4.49
  -3  -7  -4    0.03    3.07
   3  -7   5    9.74    3.75
   3  -7   5    8.26    4.18
  -3  -7  -5   -0.20    5.71
  -3  -7  -5   -0.01    2.87
   3   7   6   -0.21    3.23
   3  -7   6    1.44    3.18
   3  -7   6    2.64    3.39
  -3  -7  -6   -0.31    7.56
   3  -7   7    6.65    3.61
   3   7   7    1.15    4.11
   3  -7   7    3.24    6.15
  -3  -7  -7    0.40    5.53
   3   7   8    0.46    6.76
   3  -7   8    4.07    3.51
   3  -7   8    4.99    4.33
  -3  -7  -8    0.25    8.92
   3   7   9   11.40    4.46
   3  -7   9    1.18    6.85
   3  -7   9   -1.22    3.27
  -3  -7  -9    5.73    5.57
   3   7  10    0.10    4.16
   3  -7  10   -3.00    2.75
  -3  -7 -10    1.32    7.46
   3  -7  11   -0.80    2.83
   3   7  11    9.88    4.60
   3  -7  11    4.42    4.54
  -3  -7 -11    6.79    5.36
   3   7  12    4.90    8.25
   3  -7  12    2.57    4.35
   3  -7  12    3.45    7.13
  -3  -7 -12   14.25    5.53
   3  -7  13    4.54    4.50
   3  -7  13    4.51    2.18
   3   7  13   -1.47    7.12
  -3  -7 -13    4.19    7.03
   3  -7  14   -0.46    1.75
   3   7  14    2.11    3.82
   3  -7  14    1.80    3.59
  -3  -7 -14   13.92    5.49
   3   7  15    6.28    4.16
   3  -7  15    0.30    3.96
   3  -7  15    3.25    2.33
  -3  -7 -15    9.93    5.95
   3   7  16    4.51    3.65
   3  -7  16    2.44    3.44
  -3  -7 -16   -0.18    4.79
   3   7  17   -2.83    4.40
   3  -7  17   -0.30    2.35
  -3  -7 -17    2.36    3.07
   3  -7  18    2.82    2.24
   3   7  18   -1.54    2.66
  -3  -7 -18    0.56    1.38
   3  -7  19    2.18    1.94
   3  -8 -16   -2.85    3.16
   3  -8 -16   -0.44    2.51
  -3  -8  16    2.53    2.35
   3  -8 -15   -0.89    3.81
   3  -8 -15    3.97    4.97
  -3  -8  15    0.74    1.80
   3  -8 -14    3.84    3.48
   3  -8 -14    7.65    4.26
  -3  -8  14    3.86    1.94
   3  -8 -13    2.56    2.91
   3  -8 -13    4.12    3.69
  -3  -8  13   -1.51    2.18
   3  -8 -12    5.03    4.16
   3  -8 -12    3.18    3.13
  -3  -8  12   -0.05    1.61
   3  -8 -11    7.32    4.38
   3  -8 -11    6.26    5.77
  -3  -8  11    5.42    2.39
   3  -8 -10    5.34    3.66
   3  -8 -10    7.39    5.03
  -3  -8  10    0.36    2.74
   3  -8  -9    1.28    6.09
   3  -8  -9   14.77    4.91
  -3  -8   9    1.17    1.66
   3  -8  -8    7.59    4.63
   3  -8  -8    6.21    6.19
   3  -8  -7    4.55    4.35
   3  -8  -7   12.55    8.97
   3  -8  -6   -5.41    3.83
   3  -8  -5   -2.54    3.17
   3  -8  -4    0.04    5.13
   3  -8  -4    5.72    3.22
   3  -8  -3   -0.25    2.32
   3  -8  -3   -0.85    4.03
   3  -8  -2   13.25    6.76
   3  -8  -2   41.50    9.32
   3  -8  -1   -0.54    6.87
  -3  -8   1    2.84    2.52
   3  -8   0    0.63    4.83
  -3  -8   0    5.79    3.33
   3  -8   1   -0.32    3.85
  -3  -8  -1   -1.42    2.78
   3  -8   2   -0.38    6.55
  -3  -8  -2    5.63    3.92
   3  -8   3    0.26    5.59
  -3  -8  -3    2.75    3.72
   3  -8   4    4.10    3.94
  -3  -8  -4    1.94    4.53
   3  -8   5    0.45    2.96
  -3  -8  -5   -0.06    5.92
   3  -8   6    3.84    3.70
  -3  -8  -6    8.50    5.36
   3  -8   7    0.44    2.60
   3  -8   7   -1.69    2.79
  -3  -8  -7   -1.95    4.42
   3  -8   8    1.70    1.74
   3  -8   8   -2.86    2.33
  -3  -8  -8    1.47    6.30
   3  -8   9   -0.57    3.29
   3  -8   9   -1.43    2.97
  -3  -8  -9    4.83    3.91
   3  -8  10    0.77    3.12
   3  -8  10    1.26    1.94
  -3  -8 -10    5.92    6.32
   3  -8  11    0.62    1.74
  -3  -8 -11    5.81    4.04
   3  -8  12    1.37    1.35
  -3  -8 -12    3.40    3.63
  -3  -8 -13    0.74    4.85
  -3  -8 -14   -2.90    5.15
   3  -8  15    3.20    2.83
  -3  -8 -15    9.68    4.57
   3  -8  16    1.54    2.21
  -3  -8 -16    2.81    2.84
   3  -9 -13   13.05    3.37
   3  -9 -12   -1.33    2.07
   3  -9 -12   -0.15    2.82
   3  -9 -11   -1.32    4.86
   3  -9 -10    0.85    2.26
   3  -9 -10   -2.23    4.77
   3  -9  -9    3.81    2.79
   3  -9  -9    0.30    6.00
   3  -9  -8    4.45    4.30
   3  -9  -7    2.01    3.48
   3  -9  -6    3.55    3.63
   3  -9  -5    5.40    3.50
   3  -9  -4   -0.97    2.51
   3  -9  -3   -0.35    4.88
   3  -9  -2    0.44    3.29
   3  -9  -1   -0.17    4.43
   3  -9   0   -0.64    3.04
   3  -9   1    5.58    3.17
  -3  -9  -1    0.96    1.47
   3  -9   2   -0.78    2.72
  -3  -9  -2    0.78    1.57
   3  -9   3    1.01    3.28
  -3  -9  -3   -1.64    2.10
   3  -9   4    2.62    3.77
  -3  -9  -4    2.17    2.45
   3  -9   5   -3.37    3.32
  -3  -9  -5   -0.10    3.04
   3  -9   6    0.05    3.37
  -3  -9  -6   -6.27    4.96
   3  -9   7    0.56    2.67
  -3  -9  -7    2.37    3.13
   3  -9   8    1.08    1.35
  -3  -9  -8    2.96    3.14
   3  -9   9    0.34    0.61
  -3  -9  -9    4.14    4.22
  -3  -9 -10    2.13    3.02
   3  -9  11   -0.12    0.78
  -3  -9 -11    4.18    3.54
  -3  -9 -12    6.61    4.81
   3 -10  -5   -0.31    0.87
   3 -10  -4   -0.09    1.39
   3 -10  -3    0.63    0.93
   3 -10  -2    0.62    1.03
   3 -10  -1    0.63    0.87
   3 -10   0    0.49    1.28
  -4   0  25    3.63    3.68
  -4   0  24    7.30    5.03
  -4   0  23   10.01    6.01
  -4   0  22    3.12    4.78
  -4   0  21    8.94   10.28
  -4   0  20   10.75    5.63
  -4   0  20    3.01    2.56
  -4   0  19    0.02    1.97
  -4   0  19   -0.16    6.10
  -4   0  18    0.29    7.77
  -4   0  18   52.64    9.26
  -4   0  17    0.17    2.25
  -4   0  17   -0.29    6.05
  -4   0  16   44.99   10.11
  -4   0  16   26.69    6.27
  -4   0  15    2.05    2.44
  -4   0  15   -0.39    3.94
   4   0 -14   -1.22    1.79
  -4   0  14   -0.28    2.08
  -4   0  14    3.27    3.95
  -4   0  14    3.19    3.38
  -4   0  14    0.07    1.58
   4   0 -13    0.06    2.20
   4   0 -13    4.87    3.67
  -4   0  13    1.88    2.33
  -4   0  13    1.76    5.69
  -4   0  13    6.43    3.97
  -4   0  13    1.36    2.06
   4   0 -12    0.50    2.06
   4   0 -12    8.15    3.87
   4   0 -12   12.14    1.94
   4   0 -12   12.83    5.25
  -4   0  12    7.22    6.36
  -4   0  12    3.19    1.40
  -4   0  12   10.39    4.40
  -4   0  12   11.78    4.31
  -4   0  12   -0.19    3.70
   4   0 -11   43.01   10.37
   4   0 -11   41.69    7.77
   4   0 -11   28.86    4.50
   4   0 -11   42.32    6.60
  -4   0  11   51.05    6.36
  -4   0  11   37.78   12.95
  -4   0  11   40.39    5.78
  -4   0  11   30.89    3.37
  -4   0  11   46.79    9.22
   4   0 -10  101.80   10.33
   4   0 -10   73.63   10.46
   4   0 -10   95.36   18.32
   4   0 -10  111.72   19.52
  -4   0  10  101.21   12.33
  -4   0  10   83.27    7.56
  -4   0  10  116.05   13.26
  -4   0  10  133.72   16.45
  -4   0  10  103.27   18.46
   4   0  -9   61.25    7.68
   4   0  -9   61.43    7.13
   4   0  -9   92.90   21.51
   4   0  -9   66.93   10.57
  -4   0   9   75.17    9.92
  -4   0   9   73.53    7.45
  -4   0   9   50.93   12.85
  -4   0   9   89.71   14.55
  -4   0   9  106.99   11.86
   4   0  -8   20.47    3.91
   4   0  -8   25.75    5.34
   4   0  -8   19.37    4.00
   4   0  -8   14.98    7.52
  -4   0   8   10.47    7.81
  -4   0   8   16.16    3.55
  -4   0   8   22.30    4.58
  -4   0   8   42.69    6.68
   4   0  -7    6.38    4.10
   4   0  -7    7.40    3.58
   4   0  -7    7.38    1.12
   4   0  -7   10.12    3.36
  -4   0   7    5.97    3.09
  -4   0   7    7.61    4.14
  -4   0   7    5.69    4.10
  -4   0   7    5.63    3.07
  -4   0   7    5.95    1.83
   4   0  -6    4.61    0.81
   4   0  -6    1.94    2.42
   4   0  -6    3.03    2.82
   4   0  -6    3.83    3.46
  -4   0   6    3.79    2.28
  -4   0   6    2.85    4.33
  -4   0   6    1.14    4.51
  -4   0   6    3.54    6.08
  -4   0   6    4.69    1.46
   4   0  -5   36.25   12.23
   4   0  -5   46.86    5.96
   4   0  -5   46.20    6.80
   4   0  -5   39.30    2.84
  -4   0   5   44.73    6.67
  -4   0   5   38.45    5.20
  -4   0   5   40.78    5.97
  -4   0   5   42.95   12.23
  -4   0   5   35.39    2.27
   4   0  -4   28.10    7.94
   4   0  -4   31.83    9.93
   4   0  -4   28.01    7.94
   4   0  -4   24.39    1.82
   4   0  -4   28.36    2.23
  -4   0   4   25.71    5.44
  -4   0   4   25.07    4.80
  -4   0   4   38.04    6.43
  -4   0   4   37.71    6.63
   4   0  -3   16.30    3.80
   4   0  -3   13.37    1.81
   4   0  -3   13.91    1.30
   4   0  -3   19.56    3.75
   4   0  -3    7.36    4.88
  -4   0   3   18.63    3.73
  -4   0   3   19.00    4.12
  -4   0   3    8.70    7.42
  -4   0   3    6.87    3.20
   4   0  -2  172.58   18.15
   4   0  -2  182.60   25.60
   4   0  -2  160.64    9.63
   4   0  -2  163.79   12.47
   4   0  -2  168.17   23.43
  -4   0   2  148.26   34.50
  -4   0   2  167.18   18.08
  -4   0   2  164.38   25.41
  -4   0   2  164.77   25.73
   4   0  -1  776.01  134.52
   4   0  -1  582.42   71.95
   4   0  -1  584.16   72.55
   4   0  -1  562.08   56.77
   4   0  -1  582.35   58.82
  -4   0   1  593.41   77.68
  -4   0   1  595.49   97.24
  -4   0   1  632.80   93.03
  -4   0   1  573.31   74.58
   4   0   0  809.88  103.33
   4   0   0  761.79   98.30
   4   0   0  718.47  124.06
   4   0   0  742.33  107.81
  -4   0   0  796.12  103.92
  -4   0   0  689.09  117.54
  -4   0   0  746.85  101.73
  -4   0   0  739.01   94.28
  -4   0   0  694.07  101.64
   4   0   1  389.66   41.17
   4   0   1  387.87   63.54
   4   0   1  392.19   52.15
   4   0   1  356.91   37.45
   4   0   1  397.04   59.23
  -4   0  -1  385.70   41.99
  -4   0  -1  374.12   42.47
  -4   0  -1  388.30   78.13
  -4   0  -1  358.12   41.05
  -4   0  -1  390.53   49.78
   4   0   2  215.94   25.87
   4   0   2  206.00   19.21
   4   0   2  203.13   19.75
   4   0   2  253.11   47.99
   4   0   2  226.01   26.78
  -4   0  -2  215.84   27.21
  -4   0  -2  211.10   20.37
  -4   0  -2  237.82   33.42
  -4   0  -2  209.67   22.78
  -4   0  -2  213.01   21.94
   4   0   3  379.49   36.52
   4   0   3  349.05   33.10
   4   0   3  382.43   49.23
   4   0   3  409.79   55.46
   4   0   3  350.89   37.13
  -4   0  -3  388.85   55.74
  -4   0  -3  354.56   45.66
  -4   0  -3  361.38   37.14
  -4   0  -3  350.36   37.14
  -4   0  -3  364.36   43.91
   4   0   4  799.31  103.90
   4   0   4  889.08  116.12
   4   0   4  888.06  141.85
   4   0   4  933.64  182.47
   4   0   4  843.21  118.32
  -4   0  -4  898.27  135.69
  -4   0  -4  855.20  134.80
  -4   0  -4  767.86  109.87
  -4   0  -4  841.90  115.56
  -4   0  -4  894.65  153.14
   4   0   5  122.85   20.10
   4   0   5  141.41   20.36
   4   0   5  152.64   15.63
   4   0   5  140.69   11.25
   4   0   5  135.19   14.46
  -4   0  -5  154.62   18.27
  -4   0  -5  143.42   28.18
  -4   0  -5  137.81   16.47
  -4   0  -5  131.38   22.91
  -4   0  -5  132.63   14.65
   4   0   6   53.80    9.16
   4   0   6   42.61    3.79
   4   0   6   39.11   14.48
   4   0   6   48.42    4.14
   4   0   6   43.75    5.92
  -4   0  -6   50.27   12.04
  -4   0  -6   39.29    3.76
  -4   0  -6   42.28    4.51
  -4   0  -6   39.62   16.85
  -4   0  -6   43.37    8.18
   4   0   7   52.25    9.87
   4   0   7   44.26    4.01
   4   0   7   48.15    5.70
   4   0   7   49.02   10.16
   4   0   7   50.06   10.39
  -4   0  -7   56.47   13.12
  -4   0  -7   54.96    9.54
  -4   0  -7   45.55   12.17
   4   0   8    0.21    1.03
   4   0   8    0.22    4.90
   4   0   8    0.84    2.21
   4   0   8    2.21    3.36
  -4   0  -8    0.04    0.79
  -4   0  -8    0.18    3.04
  -4   0  -8    0.41    3.50
  -4   0  -8    0.08    1.16
  -4   0  -8    1.92    4.18
   4   0   9    6.87    3.79
   4   0   9    2.36    1.24
   4   0   9    1.57    1.11
   4   0   9    6.47    3.62
   4   0   9    1.77    2.37
  -4   0  -9    0.07    0.75
  -4   0  -9    3.18    6.62
  -4   0  -9    2.33    4.74
  -4   0  -9    1.88    1.10
  -4   0  -9    1.29    3.53
   4   0  10    5.86    3.79
   4   0  10    1.86    3.51
   4   0  10    1.28    1.68
   4   0  10   -0.01    1.51
   4   0  10    3.91    3.52
   4   0  10    3.84    3.83
  -4   0 -10    1.93    2.88
  -4   0 -10    0.01    0.93
  -4   0 -10    3.08    3.42
   4   0  11   -1.79    5.47
   4   0  11   -2.30    3.41
   4   0  11    0.29    1.40
   4   0  11    0.60    1.57
   4   0  11    3.55    3.65
   4   0  11    0.47    2.35
  -4   0 -11    1.34    2.84
  -4   0 -11   -0.68    2.97
   4   0  12   -0.87    2.55
   4   0  12    2.12    3.69
   4   0  12    3.89    3.87
   4   0  12   -0.02    5.42
  -4   0 -12    0.69    3.04
  -4   0 -12    0.13    3.40
   4   0  13   -1.86    2.99
   4   0  13   -2.17    6.85
  -4   0 -13   -3.58    4.13
   4   0  14    3.95    5.57
   4   0  14    5.83    7.96
  -4   0 -14    5.47    6.99
   4   0  15    2.93    3.62
   4   0  15   -1.78    5.31
  -4   0 -15    9.45    6.83
   4   0  16   17.75    6.33
   4   0  16    2.58    4.59
  -4   0 -16    6.66    5.99
   4   0  17    4.23    4.70
   4   0  17    4.87    6.57
  -4   0 -17   12.68    6.09
   4   0  18    7.77    5.29
   4   0  18    1.41    5.76
  -4   0 -18   -3.94    4.73
   4   0  19   -0.88    3.45
   4   0  19    6.46    4.95
  -4   0 -19   -1.81    4.86
   4   0  20   -2.69    3.33
   4   0  20    1.54    5.10
  -4   0 -20    1.27    4.90
   4   0  21    0.32    4.33
   4   0  21   11.64    6.55
  -4   0 -21   12.75    8.95
   4   0  22    8.61    4.94
   4   0  22    6.05    6.97
  -4   0 -22   15.80    9.83
   4   0  23   -2.13    3.37
   4   0  23    7.02    4.69
  -4   0 -23    8.10    6.97
   4   0  24    5.10    2.94
   4   0  24   -2.12    4.23
  -4   0 -24   -4.30    6.44
   4   0  25    7.64    2.73
   4   0  25   -0.53    4.14
  -4   1  26   -1.14    2.91
  -4  -1  25    1.97    2.32
  -4   1  25    1.66    3.75
  -4  -1  25    0.90    2.28
  -4   1  24    2.94    4.46
  -4  -1  24    1.96    4.66
  -4  -1  23    5.36    5.96
  -4  -1  23    1.28    3.00
  -4   1  23   10.80    5.17
  -4   1  22    3.10    4.30
  -4  -1  22    2.52    3.30
  -4  -1  22   -0.97    1.91
  -4  -1  21    4.40    3.03
  -4   1  21    8.49    9.46
  -4  -1  21    6.43    4.79
  -4  -1  20   -2.05    2.43
  -4  -1  20    4.54    5.76
  -4   1  20    7.06    4.63
  -4  -1  19   -0.15    2.50
  -4   1  19   -0.21    7.51
  -4  -1  19   -1.65    3.90
  -4  -1  18    0.12    3.97
  -4  -1  18    3.25    5.57
  -4   1  18    0.11    4.63
  -4  -1  17   14.86    4.55
  -4   1  17   10.38    4.95
  -4  -1  17   21.41    6.09
  -4   1  17    0.15    7.65
  -4   1  16    0.30    7.75
  -4  -1  16    6.19    3.08
  -4   1  16    2.79    2.36
  -4  -1  16   -0.14    3.93
   4  -1 -15    3.11    1.88
  -4  -1  15    5.45    4.61
  -4   1  15    5.20    3.54
  -4  -1  15   -0.02    5.81
  -4   1  15    0.05    4.66
   4  -1 -14   10.10    2.19
   4  -1 -14    0.59    2.56
   4  -1 -14    8.10    4.02
  -4  -1  14    6.84    3.29
  -4  -1  14    6.45    4.09
  -4   1  14    2.11    1.94
  -4   1  14    6.56    2.61
  -4   1  14    6.12    5.02
  -4   1  14    3.40    2.66
  -4   1  14    6.19    3.09
   4  -1 -13   11.85    3.94
   4  -1 -13   22.58    4.93
   4  -1 -13   21.61    4.68
  -4  -1  13   23.87    4.93
  -4   1  13   10.09    4.57
  -4   1  13   22.90    4.21
  -4   1  13   21.01    7.69
  -4   1  13   23.99    4.30
  -4  -1  13   16.10    6.04
  -4   1  13   22.17    5.00
   4   1 -12    7.03    3.15
   4  -1 -12   12.94    2.45
   4  -1 -12   11.30    3.26
   4  -1 -12   -0.16    2.78
   4  -1 -12   11.88    7.70
   4  -1 -12    7.86    1.89
  -4  -1  12   11.49    3.49
  -4   1  12    7.76    3.27
  -4   1  12    1.50    4.47
  -4  -1  12   10.28    6.17
  -4   1  12   11.56    4.03
  -4   1  12   15.10    5.21
  -4  -1  12    9.92    4.09
  -4   1  12   13.16    3.81
   4  -1 -11   30.53   13.03
   4  -1 -11   42.35    5.14
   4  -1 -11   35.19    5.18
   4   1 -11   40.28    6.76
   4   1 -11   24.35    9.85
   4  -1 -11   42.22    9.00
   4  -1 -11   34.85    3.58
   4   1 -11   28.09    4.81
  -4  -1  11   45.20    6.36
  -4   1  11   38.04    8.36
  -4  -1  11   28.00    4.45
  -4   1  11   40.87    6.98
  -4   1  11   30.32    5.94
  -4   1  11   37.75    7.18
  -4  -1  11   40.56   10.26
  -4  -1  11   42.74    7.31
  -4   1  11   37.85    9.27
   4   1 -10   48.25   11.44
   4  -1 -10   61.01   16.02
   4  -1 -10   53.93    6.30
   4  -1 -10   40.03    5.99
   4  -1 -10   55.75    6.76
   4   1 -10   73.88   12.51
   4  -1 -10   52.26   10.79
   4   1 -10   44.73    8.02
  -4  -1  10   48.47    8.52
  -4  -1  10   53.76    7.69
  -4  -1  10   40.73    8.12
  -4   1  10   51.71    7.12
  -4   1  10   49.01    5.21
  -4  -1  10   46.63    8.62
  -4   1  10   52.83   11.10
  -4   1  10   64.02    8.77
  -4   1  10   41.03    5.66
   4  -1  -9  234.66   27.32
   4  -1  -9  220.98   31.69
   4   1  -9  240.97   30.67
   4  -1  -9  258.05   36.28
   4   1  -9  244.44   33.43
   4  -1  -9  221.76   19.81
   4   1  -9  260.40   39.75
  -4  -1   9  227.57   36.73
  -4  -1   9  255.40   41.88
  -4   1   9  234.45   22.13
  -4   1   9  230.94   35.64
  -4   1   9  240.24   31.42
  -4   1   9  238.77   23.80
  -4   1   9  264.58   37.78
  -4  -1   9  246.03   29.74
  -4  -1   9  188.80   24.25
   4   1  -8  246.97   29.84
   4  -1  -8  221.27   21.30
   4  -1  -8  251.35   24.64
   4   1  -8  250.88   29.68
   4  -1  -8  255.77   26.51
   4  -1  -8  202.31   31.34
   4   1  -8  208.54   26.96
  -4   1   8  274.56   31.15
  -4  -1   8  241.53   34.91
  -4   1   8  201.32   46.68
  -4  -1   8  203.46   26.64
  -4  -1   8  179.05   12.69
  -4   1   8  200.28   19.00
  -4   1   8  226.81   33.24
  -4   1   8  193.42   19.10
  -4  -1   8  206.89   26.85
  -4  -1   8  246.45   25.57
   4   1  -7  128.66   17.39
   4  -1  -7  121.83   14.27
   4   1  -7  118.86   15.36
   4  -1  -7  125.28   18.60
   4   1  -7  136.95   17.70
   4  -1  -7  145.32   21.89
   4  -1  -7  132.27   12.81
  -4  -1   7  132.00   19.10
  -4  -1   7  133.95   21.51
  -4   1   7  131.84   17.97
  -4   1   7  122.64   10.71
  -4   1   7  132.21   14.86
  -4   1   7  126.85   14.62
  -4  -1   7  125.07   16.14
  -4   1   7  133.96   20.73
  -4  -1   7  131.55   24.19
   4  -1  -6  148.32   15.74
   4  -1  -6  139.35   20.03
   4  -1  -6  141.88   13.79
   4  -1  -6  144.60   15.57
   4   1  -6  146.53   17.19
   4   1  -6  152.91   26.58
   4   1  -6  144.29   14.44
  -4   1   6  129.77   10.47
  -4  -1   6  150.31   22.50
  -4   1   6  139.74   22.19
  -4   1   6  146.31   19.63
  -4  -1   6  149.38   24.81
  -4  -1   6  149.82   15.73
  -4   1   6  141.38   12.07
  -4  -1   6  150.20   24.92
  -4   1   6  150.37   22.24
   4  -1  -5   34.35    3.37
   4  -1  -5   45.26    7.76
   4  -1  -5   35.70    8.43
   4   1  -5   30.11   10.21
   4  -1  -5   28.61    5.27
   4   1  -5   47.58    6.02
   4   1  -5   25.40    4.72
  -4  -1   5   26.04    5.38
  -4   1   5   30.62    5.51
  -4  -1   5   26.87    4.75
  -4  -1   5   44.16    6.76
  -4   1   5   28.23    7.25
  -4  -1   5   43.05    9.38
  -4   1   5   37.94    4.64
  -4   1   5   48.59   12.39
  -4   1   5   39.27    5.59
   4   1  -4   38.55    7.68
   4  -1  -4   36.74    5.30
   4  -1  -4   41.12    5.44
   4  -1  -4   30.56    7.34
   4   1  -4   26.04    5.32
   4  -1  -4   31.96    3.46
   4   1  -4   38.67    5.93
  -4  -1   4   37.18    4.91
  -4   1   4   35.74    5.73
  -4  -1   4   37.99    5.41
  -4   1   4   26.86    2.58
  -4   1   4   31.07    3.54
  -4   1   4   45.50   10.76
  -4   1   4   26.11    7.05
  -4  -1   4   31.38    6.19
  -4  -1   4   22.50    5.59
   4   1  -3  285.28   29.03
   4  -1  -3  290.00   30.21
   4  -1  -3  258.45   23.13
   4  -1  -3  267.36   34.79
   4  -1  -3  281.62   30.27
   4   1  -3  253.52   28.28
   4   1  -3  283.94   29.83
  -4  -1   3  276.74   26.85
  -4   1   3  256.01   22.79
  -4   1   3  252.39   20.75
  -4   1   3  274.10   29.74
  -4  -1   3  264.63   33.15
  -4  -1   3  299.65   30.91
  -4   1   3  292.11   47.43
  -4   1   3  228.72   33.17
  -4  -1   3  261.44   29.55
  -4   1   3  249.61   18.40
   4   1  -2  181.58   18.14
   4  -1  -2  159.70   25.36
   4   1  -2  178.64   17.08
   4  -1  -2  164.40   14.34
   4  -1  -2  173.35   18.32
   4  -1  -2  167.84   22.71
   4  -1  -2  160.48   21.10
   4   1  -2  170.65   18.57
  -4  -1   2  166.24   15.46
  -4   1   2  171.14   27.69
  -4   1   2  155.40   11.28
  -4   1   2  159.37   13.18
  -4  -1   2  160.46   21.65
  -4   1   2  180.72   20.52
  -4  -1   2  167.26   18.64
  -4  -1   2  179.73   20.12
  -4   1   2  164.49   21.96
   4   1  -1   80.12    9.52
   4  -1  -1   85.09    8.46
   4  -1  -1   82.69   10.59
   4  -1  -1   77.93    9.17
   4   1  -1   88.40    8.68
   4  -1  -1   78.10   12.93
   4   1  -1   94.70   17.19
   4  -1  -1   89.34   22.29
  -4  -1   1   80.54    7.59
  -4   1   1   79.55   11.22
  -4   1   1   86.27    8.64
  -4  -1   1   88.63   12.74
  -4  -1   1   83.15    5.20
  -4  -1   1   75.24   10.73
  -4  -1   1   93.56   17.24
  -4   1   1   91.33   13.14
  -4   1   1   80.86   10.78
   4  -1   0  278.57   31.10
   4  -1   0  274.66   30.60
   4   1   0  255.37   18.23
   4  -1   0  262.41   54.49
   4   1   0  269.12   33.31
   4  -1   0  288.22   27.55
   4  -1   0  270.02   38.17
   4  -1   0  278.82   38.36
   4   1   0  304.14   41.35
   4   1   0  296.63   25.79
  -4   1   0  300.75   30.55
  -4  -1   0  282.73   21.07
  -4  -1   0  272.16   23.78
  -4   1   0  287.63   34.71
  -4   1   0  262.16   52.40
  -4   1   0  257.20   29.31
  -4  -1   0  256.89   35.80
  -4  -1   0  301.53   33.42
  -4  -1   0  260.10   33.43
   4   1   1  143.11   13.65
   4   1   1  152.81   11.12
   4   1   1  154.91   34.59
   4  -1   1  148.19   18.41
   4  -1   1  145.49   22.39
   4  -1   1  158.82   16.98
   4   1   1  144.03   18.95
   4  -1   1  169.81   14.29
   4  -1   1  159.46   23.01
   4   1   1  170.23   16.93
  -4  -1  -1  159.18   11.41
  -4  -1  -1  149.95   21.42
  -4  -1  -1  150.08   11.76
  -4   1  -1  151.45   27.27
  -4   1  -1  148.32   19.33
  -4   1  -1  137.34   21.43
  -4   1  -1  131.07   12.44
  -4  -1  -1  167.62   17.86
  -4  -1  -1  136.93   28.57
   4   1   2  449.37   43.34
   4   1   2  452.08   65.11
   4  -1   2  433.90   49.13
   4  -1   2  435.96   58.86
   4  -1   2  430.52   62.27
   4  -1   2  445.16   51.25
   4   1   2  460.37   52.18
   4   1   2  427.52   58.20
   4  -1   2  409.30   59.83
   4   1   2  426.23   42.43
  -4   1  -2  453.74   45.69
  -4  -1  -2  420.27   42.56
  -4   1  -2  400.31   44.99
  -4   1  -2  408.36   53.03
  -4  -1  -2  397.84   58.59
  -4   1  -2  411.38   58.64
  -4  -1  -2  403.90   57.84
  -4  -1  -2  420.98   42.27
  -4   1  -2  438.59   57.50
  -4  -1  -2  440.14   51.33
   4   1   3   30.98    2.16
   4   1   3   39.27    8.42
   4  -1   3   32.69    7.62
   4  -1   3   20.07    7.50
   4   1   3   32.04    4.90
   4   1   3   35.44    6.95
   4  -1   3   26.29    5.01
   4  -1   3   30.57   11.51
   4  -1   3   27.22    3.00
   4   1   3   29.09    3.86
  -4  -1  -3   29.09    4.76
  -4   1  -3   23.83    4.99
  -4   1  -3   30.65    5.51
  -4  -1  -3   30.38    7.14
  -4  -1  -3   25.33    3.88
  -4   1  -3   29.01    4.26
  -4   1  -3   30.05    7.63
  -4  -1  -3   25.11    2.31
  -4  -1  -3   27.38    6.45
  -4   1  -3   29.41    6.21
   4   1   4    3.13    1.29
   4  -1   4    2.53    1.08
   4  -1   4    3.26    3.62
   4  -1   4    2.05    2.54
   4   1   4    2.99    3.38
   4  -1   4    1.44    2.15
   4   1   4    1.47    3.75
   4  -1   4    1.54    3.96
   4   1   4    2.19    3.74
   4   1   4    3.38    2.02
  -4  -1  -4    2.86    3.39
  -4   1  -4    1.90    1.25
  -4  -1  -4    1.68    3.52
  -4  -1  -4    4.62    3.53
  -4   1  -4    4.39    3.77
  -4  -1  -4    0.54    3.36
  -4  -1  -4    4.63    0.87
  -4   1  -4    0.78    2.56
  -4   1  -4    1.52    3.82
  -4   1  -4    1.43    3.10
   4  -1   5   86.15    5.23
   4   1   5   93.60   15.00
   4  -1   5   93.83   17.21
   4  -1   5  100.14   15.67
   4   1   5   96.75    9.22
   4   1   5   78.61    4.28
   4  -1   5   90.61   11.07
   4  -1   5   94.57    9.63
   4   1   5   88.09   19.02
   4   1   5   94.45    9.89
  -4   1  -5   71.81    5.61
  -4  -1  -5   88.80    8.77
  -4  -1  -5   88.96   23.02
  -4  -1  -5  108.93   16.40
  -4   1  -5   92.85   14.43
  -4  -1  -5   92.22   14.84
  -4   1  -5   97.23   17.18
  -4   1  -5   83.71   10.36
  -4  -1  -5   69.48    4.26
  -4   1  -5   92.34   13.68
   4   1   6   52.11    3.52
   4  -1   6   66.47   11.30
   4   1   6   74.27   11.92
   4   1   6   59.21    6.90
   4   1   6   68.74   10.59
   4  -1   6   63.71    9.43
   4  -1   6   56.77    8.52
   4  -1   6   51.97   10.01
   4   1   6   63.31    7.93
  -4   1  -6   68.11   16.55
  -4   1  -6   69.94   12.29
  -4  -1  -6   50.70    8.62
  -4   1  -6   57.16   11.11
  -4   1  -6   67.87   13.79
  -4  -1  -6   70.45   12.58
  -4  -1  -6   68.25   17.72
  -4  -1  -6   55.63    8.19
   4   1   7    3.34    3.88
   4   1   7   -2.03    3.90
   4  -1   7   -0.27    3.64
   4  -1   7   -0.09    2.10
   4   1   7    0.41    1.82
  -4  -1  -7    1.18    2.18
  -4   1  -7   -3.57    4.50
  -4  -1  -7   -7.37    3.31
  -4  -1  -7  -12.14    4.85
   4   1   8  113.05   13.39
   4   1   8  110.13   16.92
   4  -1   8   98.98   14.53
   4  -1   8   93.19   23.81
   4   1   8   89.80   17.34
   4  -1   8   93.76   24.15
   4  -1   8  104.45   15.09
  -4   1  -8   92.54   18.67
  -4  -1  -8   76.68   10.66
  -4   1  -8   92.74   15.98
  -4   1  -8  111.49   17.90
  -4  -1  -8   86.32   19.22
  -4  -1  -8   81.29   11.45
  -4  -1  -8   97.04   14.98
  -4  -1  -8   90.68   20.20
   4   1   9   10.11    3.96
   4  -1   9   12.89    7.93
   4  -1   9   12.04    2.58
   4   1   9    9.40    8.53
   4  -1   9    9.73    5.18
   4   1   9   -2.39    5.81
   4   1   9    5.70    8.45
   4  -1   9    9.23    4.22
  -4   1  -9   16.86    5.82
  -4  -1  -9   16.59    5.97
  -4   1  -9   13.29    4.91
  -4  -1  -9    8.27    4.48
  -4   1  -9    9.50    5.12
  -4  -1  -9    5.54    4.08
   4   1  10   56.23    8.61
   4   1  10   61.46   11.62
   4  -1  10   75.25   15.85
   4  -1  10   65.21   11.40
   4  -1  10   46.05    5.95
   4   1  10   62.01   16.76
   4  -1  10   64.32    8.91
   4   1  10   64.90   18.26
   4  -1  10   54.32    8.55
  -4   1 -10   52.01   11.36
  -4   1 -10   56.92   14.27
  -4   1 -10   55.08   11.97
  -4  -1 -10   58.81    9.56
  -4  -1 -10   61.41   10.74
  -4  -1 -10   31.60    6.13
   4   1  11   15.85    4.63
   4   1  11   17.23    6.30
   4   1  11   22.77    6.49
   4  -1  11   20.19    8.88
   4  -1  11   15.52    2.90
   4  -1  11   16.39    5.96
   4   1  11   14.76    6.26
   4  -1  11   12.17    5.81
   4  -1  11   21.89    4.55
  -4  -1 -11   15.18    8.04
  -4  -1 -11   16.31    9.39
  -4   1 -11   19.67    5.10
  -4  -1 -11    7.20    2.65
  -4   1 -11   20.01    5.57
   4   1  12   28.70    7.96
   4  -1  12   27.13    7.59
   4  -1  12   16.58    3.35
   4  -1  12   24.68    7.25
   4   1  12   26.26    7.74
   4   1  12   27.22   12.73
   4  -1  12   22.64    7.43
   4   1  12   26.06    5.63
   4  -1  12   20.06    5.21
  -4  -1 -12   22.26    6.22
  -4  -1 -12   29.96   11.91
  -4   1 -12   28.93    6.68
  -4   1 -12   23.32    6.89
   4   1  13    2.57    2.85
   4   1  13    1.22    4.24
   4  -1  13   -0.10    2.21
   4  -1  13    1.06    3.59
   4  -1  13   -0.90    2.40
   4  -1  13    0.02    4.11
  -4   1 -13    3.37    3.38
  -4  -1 -13    1.09    3.59
   4   1  14   13.87    4.64
   4   1  14   11.80    6.29
   4  -1  14   17.66    5.87
   4  -1  14    4.53    2.20
   4  -1  14    9.33    6.34
  -4   1 -14   11.34    8.12
  -4  -1 -14   12.24    5.87
   4   1  15   12.80    6.99
   4  -1  15   -0.61    5.75
   4   1  15    4.25    6.28
   4  -1  15    7.43    4.09
  -4  -1 -15   15.26    5.25
  -4   1 -15    4.47    5.32
   4  -1  16    6.89    3.01
   4   1  16    0.52    3.31
   4  -1  16   -0.63    4.22
   4   1  16   -4.09    4.53
  -4  -1 -16   -4.78    4.36
  -4   1 -16   -0.48    4.30
   4   1  17    1.99    9.26
   4   1  17    6.78    6.52
   4  -1  17    7.99    5.30
   4  -1  17    4.77    4.09
  -4   1 -17   -1.21    8.30
  -4  -1 -17    0.63    5.41
   4  -1  18    4.42    4.03
   4   1  18    6.55    4.36
   4  -1  18    4.71    5.75
   4   1  18    0.34    9.70
  -4  -1 -18    4.96    5.51
  -4   1 -18   -0.74    5.89
   4  -1  19    2.58    3.77
   4   1  19    0.34    4.06
   4  -1  19   -2.33    4.91
   4   1  19    8.89    5.47
  -4   1 -19    0.33    5.36
  -4  -1 -19    3.76    5.08
   4  -1  20   -0.56    3.83
   4   1  20    6.41    4.54
   4   1  20    0.78    6.20
   4  -1  20    1.71    5.23
  -4   1 -20    9.76    5.79
  -4  -1 -20    6.72    5.27
   4   1  21    1.55    7.09
   4  -1  21    4.34    3.88
   4  -1  21   10.02    5.60
   4   1  21   12.24    6.73
  -4  -1 -21    2.44    5.78
  -4   1 -21    0.45    6.15
   4   1  22    5.29    6.10
   4  -1  22    4.30    3.60
   4  -1  22    0.41    4.94
   4   1  22    5.39    5.89
  -4   1 -22   -3.75    8.29
  -4  -1 -22    5.29    4.86
   4  -1  23    3.05    2.94
   4   1  23   -5.72    5.50
   4  -1  23    5.51    3.93
   4   1  23   -1.88    4.89
  -4  -1 -23    3.62    4.22
  -4   1 -23    0.74    7.20
   4   1  24    4.55    4.59
   4  -1  24    6.48    5.36
   4  -1  24    1.07    3.67
   4   1  24   -3.96    4.36
  -4  -1 -24    1.90    3.59
   4  -1  25   -0.75    1.66
   4   1  25   -4.10    2.29
   4  -1  25    2.87    2.50
   4   1  25    3.71    5.33
  -4  -2  25    3.26    3.43
  -4   2  25    6.04    4.18
  -4  -2  24    1.93    2.21
  -4   2  24   -1.68    3.99
  -4  -2  23    2.62    2.15
  -4   2  23   13.33    6.83
  -4  -2  23    0.96    2.08
  -4  -2  22   -1.44    3.88
  -4  -2  22   -3.04    2.56
  -4   2  22    2.01    4.89
  -4  -2  21   -3.70    4.25
  -4  -2  21    4.31    4.40
  -4   2  21    5.13    5.07
  -4  -2  20    8.00    5.01
  -4  -2  20    2.29    5.13
  -4   2  20   -8.48    8.99
  -4  -2  19   12.20    5.09
  -4   2  19   17.14    8.24
  -4  -2  19    9.83    4.99
  -4  -2  18   82.73   14.75
  -4   2  18   84.92   31.44
  -4  -2  18   72.16   19.96
   4  -2 -17    1.67    2.89
  -4  -2  17   -0.41    4.76
  -4   2  17   -1.05    4.95
  -4  -2  17    4.00    3.22
   4  -2 -16    0.04    3.03
  -4  -2  16    0.42    3.05
  -4   2  16    1.05    1.99
  -4  -2  16    3.09    2.98
  -4   2  16    4.10    4.80
   4  -2 -15    1.19    2.00
  -4  -2  15   -0.05    3.02
  -4   2  15    0.93    1.83
  -4   2  15    1.10    3.08
  -4  -2  15    4.52    4.39
  -4   2  15    7.34    4.60
   4  -2 -14   20.19    3.89
  -4  -2  14   19.37    4.90
  -4   2  14   15.30    5.42
  -4   2  14    9.95    4.87
  -4  -2  14   11.06    4.62
  -4   2  14   17.10   11.26
   4  -2 -13   12.01    2.94
   4  -2 -13    5.52    3.57
   4  -2 -13    7.98    2.53
  -4  -2  13    8.67    3.71
  -4   2  13    4.02    2.74
  -4   2  13    6.06    2.59
  -4   2  13    9.92    8.48
  -4  -2  13    8.55    3.38
  -4   2  13    8.76    4.54
   4  -2 -12   14.37    3.40
   4  -2 -12   12.74    6.15
   4  -2 -12   12.35    4.65
   4  -2 -12   12.09    3.78
  -4  -2  12   11.92    4.25
  -4   2  12    9.56    3.20
  -4   2  12   13.45    3.08
  -4  -2  12   10.29    3.82
  -4   2  12   16.20    9.19
  -4   2  12   12.08    5.18
  -4  -2  12   14.79    7.86
   4  -2 -11   18.03    5.71
   4  -2 -11   16.07    3.87
   4  -2 -11   12.53    3.28
   4  -2 -11   17.08    2.69
  -4  -2  11   13.69    6.39
  -4   2  11   16.09    4.92
  -4   2  11   16.08    9.18
  -4  -2  11   15.93    5.11
  -4  -2  11   12.64    3.69
  -4   2  11   14.26    5.56
  -4   2  11   12.16    3.31
   4  -2 -10   66.33   12.24
   4  -2 -10   67.33    8.45
   4  -2 -10   80.75    9.26
   4  -2 -10   70.28    7.93
  -4  -2  10   67.51    9.84
  -4   2  10   66.92   11.18
  -4   2  10   51.10    5.46
  -4   2  10   72.59    8.14
  -4  -2  10   66.97   11.24
  -4   2  10   73.43   19.31
  -4  -2  10   68.34   12.25
  -4   2  10   88.30   12.93
   4  -2  -9   74.54   13.26
   4   2  -9   72.13   10.81
   4  -2  -9   88.78   10.34
   4   2  -9   43.60    6.57
   4  -2  -9   80.41    7.17
   4  -2  -9   83.62    8.47
  -4  -2   9   41.80    8.84
  -4  -2   9   81.94    9.86
  -4  -2   9   75.36   11.84
  -4   2   9   76.88    8.61
  -4   2   9   92.25   19.27
  -4   2   9   57.43    5.41
  -4   2   9   81.37    8.46
  -4   2   9   79.57   13.07
  -4  -2   9   81.11    8.68
   4   2  -8    5.97    2.14
   4   2  -8    4.51    2.70
   4  -2  -8    4.97    2.87
   4  -2  -8    6.21    6.39
   4  -2  -8    4.74    3.06
   4  -2  -8    4.84    2.41
  -4  -2   8    2.17    4.34
  -4   2   8    3.06    3.67
  -4  -2   8    4.50    3.63
  -4  -2   8    2.77    2.70
  -4   2   8    5.75    4.15
  -4   2   8    4.24    3.98
  -4   2   8    5.72    3.99
  -4  -2   8    4.07    3.50
  -4   2   8    2.76    1.85
   4  -2  -7   63.66    6.53
   4  -2  -7   66.05    7.42
   4  -2  -7   65.66    9.37
   4   2  -7   64.42    7.10
   4   2  -7   10.35   11.76
   4   2  -7   53.87    6.34
   4  -2  -7   50.20   17.00
  -4   2   7   66.78    8.26
  -4   2   7   56.30    5.61
  -4  -2   7   54.57   10.59
  -4  -2   7   44.15    8.89
  -4   2   7   68.04   11.68
  -4  -2   7   65.72   12.34
  -4   2   7   68.76    8.11
  -4   2   7   72.67   12.39
  -4  -2   7   56.26   10.94
   4  -2  -6   70.52    8.37
   4  -2  -6   82.84   13.61
   4  -2  -6   64.07   15.71
   4  -2  -6   87.92   15.77
   4   2  -6   53.97    7.66
   4   2  -6   71.21    8.91
   4   2  -6   91.16   14.43
  -4   2   6   72.24    9.55
  -4   2   6   69.06   19.25
  -4   2   6  101.12    8.50
  -4   2   6  118.75   18.72
  -4   2   6   84.56   24.27
  -4  -2   6   61.21   13.24
  -4  -2   6   54.81    8.06
  -4  -2   6   64.42    9.07
   4  -2  -5  130.07   13.37
   4  -2  -5  115.90   23.08
   4   2  -5  120.00   14.96
   4   2  -5  120.20   13.26
   4   2  -5  156.04   29.31
   4  -2  -5  119.96   11.95
   4  -2  -5  117.49   16.91
  -4   2   5  128.86   13.70
  -4  -2   5  121.20   17.96
  -4  -2   5  121.51   12.94
  -4   2   5  126.32   15.12
  -4   2   5  117.80   25.63
  -4  -2   5  117.50   11.40
  -4   2   5  133.01   19.84
  -4  -2   5  121.95   18.68
   4  -2  -4  133.02   13.60
   4  -2  -4  129.39   24.32
   4   2  -4  140.79   14.81
   4   2  -4  141.76   15.80
   4  -2  -4  138.30   21.32
   4   2  -4  148.27   17.16
   4  -2  -4  143.51   18.91
  -4   2   4  165.52   30.41
  -4   2   4  140.84   14.67
  -4   2   4  145.21   16.98
  -4  -2   4  131.80   19.33
  -4  -2   4  130.99   12.16
  -4  -2   4  142.74   19.50
  -4   2   4  143.07   26.90
  -4  -2   4  141.47   21.89
   4  -2  -3   81.89    9.16
   4  -2  -3   75.59    9.39
   4  -2  -3   81.54   10.23
   4   2  -3   78.16   13.20
   4   2  -3   82.68    9.81
   4  -2  -3   79.05   11.54
   4   2  -3   81.24    7.27
  -4  -2   3   73.21    7.72
  -4   2   3   81.99   12.96
  -4   2   3   78.98    9.56
  -4   2   3   82.51   10.89
  -4  -2   3   86.31   13.69
  -4   2   3   87.86   11.62
  -4  -2   3   67.83    9.28
  -4  -2   3   67.06   14.02
  -4  -2   3   76.50    7.37
   4  -2  -2   14.88    3.70
   4  -2  -2   13.70    3.74
   4   2  -2   11.88    3.73
   4  -2  -2    8.76    7.08
   4  -2  -2   11.67    3.87
   4  -2  -2   13.27    4.01
   4   2  -2   12.03    3.26
   4   2  -2   21.81    2.48
  -4  -2   2   10.75    3.96
  -4   2   2   12.51    7.14
  -4   2   2   15.42    4.69
  -4  -2   2   20.45    2.88
  -4  -2   2   10.74    5.94
  -4  -2   2   14.04    1.26
  -4  -2   2   15.48    5.38
  -4   2   2   18.06    4.39
  -4  -2   2   13.00    0.78
   4  -2  -1  129.30   14.15
   4  -2  -1  139.34   22.49
   4  -2  -1  125.23   22.59
   4  -2  -1  139.91   13.10
   4   2  -1  145.70   16.93
   4   2  -1  116.89    6.65
   4  -2  -1  124.02   15.18
   4   2  -1  142.46   15.65
   4   2  -1  115.90   11.03
  -4  -2   1  136.52   13.31
  -4  -2   1  121.34    6.81
  -4  -2   1  118.62   18.57
  -4   2   1  140.40   17.02
  -4   2   1  153.30   23.77
  -4   2   1  114.09   15.67
  -4  -2   1  103.05   14.78
  -4  -2   1  141.59   15.12
   4   2   0   66.54    4.65
   4   2   0   54.58    6.74
   4  -2   0   68.34    9.38
   4  -2   0   70.94   15.75
   4  -2   0   83.85   11.00
   4  -2   0   78.55    9.94
   4   2   0   79.19    9.77
   4  -2   0   74.64    9.92
   4   2   0   78.96    8.79
  -4  -2   0   81.46    9.71
  -4  -2   0   71.33    4.98
  -4  -2   0   64.03   20.49
  -4   2   0   77.34   11.35
  -4   2   0   83.12    9.57
  -4  -2   0   59.22    7.55
  -4   2   0   64.39   10.05
  -4  -2   0   70.89    5.37
   4   2   1   87.11    6.33
   4  -2   1   99.20   17.13
   4  -2   1   91.46   17.46
   4  -2   1   89.42    5.56
   4   2   1   86.09    6.14
   4   2   1   85.13   11.59
   4  -2   1   93.53   11.42
   4  -2   1   93.19   11.52
   4  -2   1   99.12   18.00
   4   2   1   83.52    8.76
  -4  -2  -1   77.38    6.60
  -4   2  -1   91.63    9.62
  -4  -2  -1   90.45   11.17
  -4  -2  -1   89.88   13.98
  -4   2  -1   89.09   18.86
  -4  -2  -1   79.52    5.67
  -4   2  -1   81.77    6.22
  -4   2  -1   90.99   12.59
  -4  -2  -1   86.64   14.36
   4  -2   2   30.58    6.55
   4  -2   2   36.53    6.40
   4  -2   2   29.66    4.43
   4  -2   2   29.99    9.51
   4   2   2   27.32    5.27
   4  -2   2   29.96    3.09
   4   2   2   36.16    2.70
   4   2   2   30.57    6.32
   4  -2   2   28.37    9.29
   4   2   2   34.38    8.56
   4   2   2   30.50    7.49
  -4  -2  -2   20.48    8.06
  -4  -2  -2   29.98    7.49
  -4   2  -2   29.86    4.01
  -4   2  -2   39.99    6.47
  -4   2  -2   33.38    6.83
  -4  -2  -2   27.35    2.44
  -4   2  -2   30.38    4.17
  -4  -2  -2   30.40    3.22
  -4  -2  -2   31.72    7.71
   4   2   3   22.16    6.96
   4  -2   3   23.71    4.52
   4  -2   3   23.52    5.12
   4   2   3   17.48    5.14
   4   2   3   22.21    3.18
   4  -2   3   15.01    2.24
   4  -2   3   24.95    5.15
   4  -2   3   24.19    5.29
   4   2   3   34.28    7.16
   4  -2   3   27.96    5.67
  -4   2  -3   21.92    4.18
  -4  -2  -3   13.65    4.29
  -4  -2  -3   23.37    6.61
  -4   2  -3   25.96    8.65
  -4  -2  -3   19.71    4.60
  -4   2  -3   25.92    2.73
  -4   2  -3   21.84    8.90
  -4  -2  -3   31.79    4.88
   4   2   4  162.40   21.82
   4  -2   4  164.11   28.87
   4   2   4  173.43   39.24
   4  -2   4  161.21   10.99
   4  -2   4  160.78   20.76
   4  -2   4  184.99   29.54
   4   2   4  176.91   20.80
   4   2   4  157.74   20.06
   4  -2   4  166.49   30.07
   4  -2   4  188.40   31.78
  -4  -2  -4  169.10   18.77
  -4  -2  -4  170.69   25.23
  -4   2  -4  181.94   32.71
  -4  -2  -4  165.39   16.24
  -4   2  -4  162.35   19.98
  -4   2  -4  173.31   22.92
  -4   2  -4  183.23   27.28
  -4  -2  -4  166.63   30.30
  -4   2  -4  159.50   15.23
   4   2   5   30.73    4.77
   4  -2   5   28.06    2.48
   4   2   5   33.03   12.16
   4  -2   5   35.58    6.42
   4  -2   5   28.77    7.14
   4  -2   5   42.33    9.10
   4   2   5   29.08    5.34
   4   2   5   41.14    9.20
   4  -2   5   31.33    6.73
  -4  -2  -5   35.78    5.02
  -4   2  -5   27.86    7.03
  -4  -2  -5   34.43    7.85
  -4   2  -5   25.35    2.01
  -4   2  -5   30.40    6.32
  -4   2  -5   25.94   10.04
  -4   2  -5   33.03    7.63
  -4  -2  -5   33.84    4.62
  -4  -2  -5   29.99    6.58
   4   2   6   94.66   10.53
   4  -2   6   71.46   10.59
   4   2   6  110.87   11.57
   4   2   6   93.38   15.61
   4   2   6   61.82   10.70
   4  -2   6   88.58   10.98
   4  -2   6   92.53   12.26
   4  -2   6   67.09   12.45
  -4  -2  -6   93.33   13.65
  -4   2  -6   60.90   12.92
  -4   2  -6   82.16   10.15
  -4  -2  -6   88.06   17.39
  -4   2  -6   70.53    3.84
  -4   2  -6   89.72   12.43
  -4  -2  -6   59.80   13.07
  -4   2  -6   90.13   14.86
  -4  -2  -6   92.67   10.46
   4   2   7  181.39   31.18
   4   2   7  163.08   24.03
   4   2   7  177.52   28.56
   4  -2   7  174.85   24.33
   4  -2   7  182.07   30.29
   4  -2   7  203.11   36.63
   4   2   7  185.16   22.09
   4  -2   7  169.75   27.75
  -4  -2  -7  178.73   25.28
  -4  -2  -7  164.21   29.32
  -4   2  -7  185.83   41.75
  -4  -2  -7  220.41   34.94
  -4   2  -7  182.85   23.79
  -4   2  -7  139.99   37.52
  -4  -2  -7  181.31   23.72
   4   2   8   55.39   11.49
   4  -2   8   30.68    6.42
   4   2   8   51.49    9.38
   4   2   8   32.12   13.42
   4  -2   8   14.06    8.81
   4  -2   8   48.21   13.37
   4   2   8   38.01    7.82
   4  -2   8   58.15   13.05
  -4  -2  -8   30.55    6.97
  -4  -2  -8  -36.69   21.89
  -4   2  -8   46.16   12.28
  -4   2  -8   37.07    9.34
  -4  -2  -8   16.76   10.37
  -4  -2  -8   36.76    7.94
  -4   2  -8   39.96    9.86
   4   2   9  101.26   15.82
   4  -2   9   97.65   13.55
   4  -2   9   84.52   11.47
   4   2   9   99.74   13.17
   4  -2   9   81.88   14.91
   4  -2   9   98.22   13.59
   4   2   9   85.47   14.48
   4   2   9   92.28   20.04
  -4  -2  -9   76.58   12.56
  -4  -2  -9   90.40   15.48
  -4   2  -9   98.15   13.38
  -4  -2  -9   81.55   13.06
  -4  -2  -9   99.39   18.14
  -4   2  -9   92.72   16.57
  -4   2  -9   76.43   15.19
   4   2  10   29.66    6.10
   4   2  10   31.29    7.44
   4  -2  10   28.02    6.86
   4  -2  10   25.75    5.02
   4   2  10   24.08   10.32
   4  -2  10   32.95    6.79
   4   2  10   29.00    7.07
   4  -2  10   28.83    6.05
  -4   2 -10   28.33    7.98
  -4  -2 -10   20.24    3.75
  -4   2 -10   28.73    9.41
  -4  -2 -10   31.01    6.32
  -4  -2 -10   36.26    8.02
   4   2  11   11.91    4.36
   4   2  11   16.60    7.82
   4  -2  11   15.62    7.69
   4  -2  11   13.52    3.28
   4  -2  11    5.14    7.34
   4   2  11   15.21    5.65
   4  -2  11   14.17    7.54
   4   2  11   14.45    7.64
   4  -2  11   -0.99    5.83
   4  -2  11   16.74    4.18
  -4  -2 -11   14.59    7.05
  -4  -2 -11   -0.08    5.01
  -4  -2 -11    8.87    2.30
  -4  -2 -11   13.22    5.37
  -4   2 -11   14.73    4.87
  -4   2 -11   13.05    5.25
   4   2  12    8.71    6.17
   4  -2  12   14.90    5.04
   4  -2  12   12.20    3.16
   4  -2  12   -0.36    3.38
   4  -2  12   11.85    6.59
   4   2  12   22.26    8.25
   4  -2  12    9.27    7.10
   4   2  12   11.61    7.62
   4  -2  12    7.55    3.90
  -4  -2 -12    9.97    5.76
  -4   2 -12   14.84    6.82
  -4  -2 -12    5.04    2.74
  -4  -2 -12    8.02    2.91
   4   2  13   15.86    5.73
   4  -2  13   17.08    9.07
   4   2  13   13.17   10.93
   4  -2  13   18.36    5.18
  -4  -2 -13    4.78    5.14
  -4   2 -13   20.07    6.12
  -4  -2 -13   26.91    6.76
   4   2  14    0.04    5.11
   4  -2  14   16.51    8.43
   4   2  14   28.40    6.37
   4  -2  14   -1.33    5.36
   4  -2  14   20.20    4.38
  -4   2 -14    1.57    8.67
  -4  -2 -14    4.29    9.00
   4   2  15   38.64    7.95
   4   2  15   35.55    9.27
   4  -2  15   24.50    6.58
   4  -2  15   25.69   11.90
   4  -2  15   17.04    7.04
  -4   2 -15    1.65    8.80
  -4  -2 -15   29.95   13.07
   4   2  16    1.72    4.86
   4  -2  16    6.90    6.75
   4  -2  16    4.68    2.56
   4   2  16    4.31    6.00
   4  -2  16    8.89    4.05
  -4   2 -16   -0.35    5.57
  -4  -2 -16    9.54    5.02
   4  -2  17    2.71    3.16
   4  -2  17   -2.12    6.05
   4   2  17    2.09    7.27
   4   2  17   -0.20    4.04
  -4  -2 -17    1.41    4.21
  -4   2 -17    0.62    7.08
   4  -2  18   -0.78    3.47
   4   2  18    0.41    4.29
   4  -2  18    4.26    6.30
   4   2  18    8.10    5.12
  -4  -2 -18    2.77    4.33
  -4   2 -18   -0.69    4.60
   4  -2  19    4.64    3.15
   4   2  19    0.19    4.10
   4   2  19   -6.66    5.14
   4  -2  19   -4.50    5.86
  -4   2 -19   -5.33    4.74
  -4  -2 -19   -4.99    4.32
   4   2  20    2.73    6.22
   4   2  20  -11.04    5.03
   4  -2  20   -0.60    5.23
   4  -2  20    0.07    2.96
  -4   2 -20    4.01    6.78
  -4  -2 -20    2.34    3.82
   4  -2  21    1.55    2.65
   4   2  21    2.70    3.60
   4  -2  21   -3.55    4.85
   4   2  21  -10.21    4.40
  -4   2 -21    2.27    3.96
  -4  -2 -21    2.93    5.58
   4  -2  22   -1.32    2.44
   4   2  22    2.18    3.49
   4  -2  22    2.87    2.98
   4   2  22    3.68    4.26
  -4   2 -22   -2.90    4.18
  -4  -2 -22   -5.29    5.49
   4  -2  23   -0.26    3.65
   4   2  23    0.34    3.41
   4   2  23    7.12    4.20
   4  -2  23   -4.76    2.85
  -4  -2 -23    8.01    3.47
   4  -2  24    1.62    1.81
   4   2  24   -5.99    2.85
   4  -2  24   -1.17    3.12
   4   2  24    3.35    3.72
  -4  -2 -24   -3.27    2.71
   4   2  25   -0.58    3.44
   4   2  25   -0.56    4.58
  -4  -3  25   -0.62    2.72
  -4   3  25   -4.81    4.80
  -4  -3  24    0.37    3.87
  -4  -3  24    0.74    2.63
  -4   3  24    5.24    3.76
  -4  -3  23    3.13    2.58
  -4   3  23    6.63    6.98
  -4  -3  22    0.01    2.49
  -4   3  22    0.58    5.97
  -4  -3  21    8.46    4.01
  -4   3  21    7.81    6.41
  -4  -3  20    2.08    3.32
  -4   3  20    3.06    8.03
  -4  -3  19    1.72    3.95
  -4   3  19    6.99    2.57
  -4   3  19    3.44    6.06
   4  -3 -18    0.47    1.99
  -4  -3  18    0.11    3.01
  -4   3  18    4.77    7.26
  -4   3  18   -0.19    2.16
   4  -3 -17   -0.98    2.15
  -4  -3  17   -0.30    4.77
  -4   3  17    1.29    4.52
  -4   3  17   -0.45    2.41
   4  -3 -16   57.02    8.41
  -4  -3  16   39.81   10.02
  -4   3  16   30.06   11.63
  -4   3  16   49.79   14.08
   4  -3 -15   -0.01    6.08
  -4  -3  15    0.03    7.44
  -4   3  15   16.82    4.24
  -4   3  15   29.03    7.42
   4  -3 -14   50.70    8.14
  -4  -3  14   44.51    9.35
  -4   3  14   41.59    8.46
  -4   3  14   47.54   13.24
   4  -3 -13   36.12    6.37
  -4  -3  13   30.76    6.95
  -4   3  13   23.45    6.10
  -4   3  13   26.49   13.98
   4  -3 -12   16.32    6.51
   4  -3 -12    7.85    2.51
  -4  -3  12   11.71    4.14
  -4   3  12   14.59    3.88
  -4   3  12    8.33    2.68
  -4   3  12   14.66    8.39
   4  -3 -11    5.34    3.18
   4  -3 -11    3.56    3.16
   4  -3 -11    5.35    3.81
   4  -3 -11    2.61    1.74
  -4   3  11    0.50    2.09
  -4   3  11    7.77    3.83
  -4   3  11    4.13    2.79
  -4  -3  11    2.89    4.29
   4  -3 -10   16.91    7.78
   4  -3 -10   19.41    5.66
   4  -3 -10   17.12    2.92
   4  -3 -10   21.54    3.48
  -4   3  10   15.34    4.46
  -4   3  10   14.38    3.75
  -4  -3  10   16.25    5.76
  -4   3  10   17.79    5.93
  -4   3  10   19.64   10.75
  -4  -3  10   19.89    6.00
  -4  -3  10   13.36    4.43
   4  -3  -9   69.07    7.54
   4  -3  -9   65.49    7.22
   4  -3  -9   75.98   11.29
   4  -3  -9   62.59   10.79
  -4   3   9   56.96   11.59
  -4   3   9   70.78   11.66
  -4   3   9   59.46    9.18
  -4  -3   9   66.12   12.26
  -4   3   9   76.17   14.27
  -4  -3   9   55.68    8.93
   4  -3  -8   49.14    7.52
   4  -3  -8   55.23    8.55
   4  -3  -8   58.23    8.66
   4  -3  -8   56.35    9.10
  -4   3   8   49.68    7.57
  -4  -3   8   52.37   14.40
  -4  -3   8   44.57   11.43
  -4   3   8   48.73    6.80
  -4  -3   8   38.68    4.06
  -4   3   8   55.31   16.69
  -4  -3   8   42.27    4.45
  -4   3   8   48.73    8.74
   4  -3  -7  137.75   12.30
   4  -3  -7  168.30   25.36
   4  -3  -7  141.35   13.67
   4   3  -7   78.67   11.13
   4  -3  -7  138.41   17.26
  -4   3   7  129.32   15.78
  -4  -3   7  139.54   15.92
  -4   3   7  145.38   16.93
  -4   3   7  165.34   22.09
  -4  -3   7  103.71    8.89
  -4  -3   7  106.45    9.38
  -4  -3   7  130.84   18.69
  -4  -3   7   80.22   14.72
  -4   3   7  125.21   16.93
   4  -3  -6   45.62   10.43
   4  -3  -6   39.34    7.99
   4  -3  -6   64.28    6.66
   4  -3  -6   64.02   14.06
   4   3  -6   34.42    5.37
  -4   3   6   55.07   13.34
  -4   3   6   40.91    8.12
  -4  -3   6   54.61   11.96
  -4   3   6   51.79    9.02
  -4   3   6   43.55   15.77
  -4  -3   6   34.62    6.84
   4  -3  -5   45.02    7.61
   4  -3  -5   47.21    5.70
   4  -3  -5   40.48    7.32
   4   3  -5   36.02    3.81
   4  -3  -5   49.26    6.18
   4   3  -5   37.78    5.52
  -4   3   5   49.98    7.23
  -4   3   5   45.22    7.30
  -4   3   5   50.36    9.72
  -4   3   5   40.97   10.61
  -4  -3   5   33.00    5.46
  -4  -3   5   53.76    9.32
  -4  -3   5   35.22    3.06
  -4  -3   5   46.32    6.01
   4  -3  -4  275.34   28.57
   4  -3  -4  240.61   34.45
   4  -3  -4  228.64   26.32
   4   3  -4  227.79   30.37
   4  -3  -4  253.45   25.84
   4   3  -4  185.41   16.94
  -4  -3   4  167.97   14.89
  -4   3   4  263.02   31.96
  -4   3   4  219.80   26.83
  -4   3   4  234.81   28.23
  -4  -3   4  168.75   11.40
  -4  -3   4  245.60   34.55
  -4   3   4  244.01   28.47
  -4  -3   4  236.27   29.88
  -4  -3   4  240.79   34.15
  -4  -3   4  242.41   24.77
   4  -3  -3   11.95    4.15
   4  -3  -3   24.77    4.47
   4  -3  -3   13.69    6.28
   4  -3  -3   15.65    5.90
   4   3  -3   10.48    3.78
   4  -3  -3   16.99    6.02
   4   3  -3   15.46    1.28
  -4   3   3   11.30    4.95
  -4  -3   3   11.59    1.51
  -4   3   3   14.39    5.98
  -4   3   3   14.16    4.54
  -4  -3   3   27.36    5.52
  -4   3   3   11.93    4.65
  -4  -3   3   18.26    5.83
  -4  -3   3   13.41    1.32
  -4  -3   3   15.61    1.54
  -4  -3   3   13.61    3.45
  -4  -3   3    8.23    4.59
   4  -3  -2  126.37   23.78
   4  -3  -2  123.63   15.83
   4  -3  -2  121.97   14.16
   4   3  -2  142.20   16.00
   4   3  -2   89.62    8.13
   4  -3  -2  128.32   18.08
  -4  -3   2  118.01    8.23
  -4   3   2  144.78   16.72
  -4   3   2  118.42   16.97
  -4  -3   2  129.36   20.16
  -4  -3   2  118.88    8.04
  -4   3   2  107.66   13.97
  -4  -3   2  133.50   14.60
  -4  -3   2  117.27   10.65
   4   3  -1   21.37    4.19
   4  -3  -1   46.62    7.38
   4  -3  -1   24.00    4.74
   4   3  -1   17.88    5.74
   4  -3  -1   50.71   11.30
   4  -3  -1   38.34    5.97
  -4  -3   1   22.43    4.07
  -4   3   1   36.00    6.99
  -4  -3   1   25.58    5.18
  -4  -3   1   30.63   12.34
  -4   3   1   36.49    5.81
  -4  -3   1   25.12    3.74
  -4  -3   1   28.04    2.34
  -4   3   1   22.83    5.36
   4  -3   0   37.89    7.47
   4   3   0   38.63    6.05
   4   3   0   32.66   10.91
   4   3   0   25.80    3.40
   4  -3   0   72.61    8.57
  -4  -3   0   37.16    6.48
  -4   3   0   58.86    8.48
  -4  -3   0   43.93    8.66
  -4  -3   0   33.46    5.32
  -4   3   0   36.95    6.84
  -4  -3   0   31.16    5.86
  -4  -3   0   32.82    3.26
  -4   3   0   42.35    5.67
   4   3   1   15.37    2.68
   4  -3   1   14.38    6.06
   4   3   1   16.88    4.80
   4  -3   1   23.71    5.87
   4  -3   1   12.32    5.44
   4  -3   1    6.64    4.11
  -4  -3  -1   11.29    1.92
  -4   3  -1   10.20    3.78
  -4   3  -1   12.13    5.62
  -4  -3  -1   13.23    1.82
  -4  -3  -1   22.36    3.99
  -4  -3  -1   14.34    9.16
  -4  -3  -1    5.03    2.73
  -4  -3  -1   23.07    3.67
  -4   3  -1   25.93    4.84
   4   3   2   12.94    3.80
   4  -3   2   11.83    4.34
   4  -3   2   16.53    2.95
   4  -3   2   16.43    4.09
   4  -3   2   10.67    1.66
   4  -3   2    9.04    2.94
   4  -3   2   10.19    4.37
   4   3   2   14.94    4.39
   4   3   2    6.14    2.77
  -4  -3  -2   15.68    5.83
  -4  -3  -2    7.95    1.05
  -4   3  -2    7.66    4.68
  -4  -3  -2    8.43    1.01
  -4   3  -2   12.79    4.50
  -4   3  -2   14.21    2.36
  -4  -3  -2   12.01    1.97
  -4  -3  -2    7.25    4.73
  -4  -3  -2    7.33    3.41
   4   3   3   82.49    8.49
   4  -3   3   82.05   13.23
   4  -3   3   56.85   12.83
   4  -3   3   88.83   11.93
   4  -3   3   62.30    7.08
   4  -3   3   84.41    5.69
   4   3   3   93.25   12.36
   4   3   3   52.91    6.86
   4  -3   3   77.61   12.24
  -4  -3  -3   90.55   10.99
  -4   3  -3   59.01   13.61
  -4   3  -3   91.29   19.44
  -4  -3  -3   53.66   10.88
  -4   3  -3   63.40    7.04
  -4  -3  -3   75.05   19.69
  -4  -3  -3   85.32    7.49
  -4   3  -3   83.53    6.75
   4   3   4    8.35    3.64
   4   3   4   11.23    4.50
   4  -3   4   18.16    5.14
   4   3   4   11.56    5.41
   4  -3   4   16.57    2.58
   4   3   4    9.33    3.25
   4  -3   4   16.71    7.81
   4  -3   4   18.87    5.03
   4  -3   4   14.50    3.62
   4   3   4   14.66    7.88
   4  -3   4   12.43    1.34
  -4  -3  -4   19.66    6.28
  -4  -3  -4   16.90    5.92
  -4  -3  -4   27.18    4.68
  -4   3  -4    8.59    5.29
  -4   3  -4   11.33    2.38
  -4   3  -4   13.53    7.91
  -4   3  -4    9.51    1.71
  -4  -3  -4   27.18    4.83
   4   3   5  177.72   18.09
   4  -3   5  196.58   24.13
   4  -3   5  193.30   23.04
   4  -3   5  160.94   19.20
   4  -3   5  188.88   23.56
   4   3   5  186.74   31.72
   4   3   5  143.65   22.33
   4  -3   5  112.28   10.33
   4   3   5  200.51   33.21
   4  -3   5  153.21   23.97
   4   3   5  144.28   17.09
   4  -3   5  121.76    9.96
  -4   3  -5  168.24   15.65
  -4  -3  -5  188.15   24.68
  -4   3  -5  185.55   24.37
  -4  -3  -5  185.86   17.18
  -4   3  -5  125.45   25.06
  -4  -3  -5  191.39   20.96
   4   3   6   33.21    5.56
   4   3   6   32.12   10.64
   4  -3   6   34.89    6.56
   4  -3   6   26.71   10.59
   4   3   6   20.33    4.96
   4  -3   6   21.30    7.78
   4  -3   6   28.18    7.27
   4  -3   6   22.59    5.22
   4   3   6   24.12    4.25
  -4  -3  -6   26.75    5.30
  -4  -3  -6   12.99    9.04
  -4   3  -6   15.49    5.34
  -4   3  -6   28.26    4.50
  -4  -3  -6   34.96    5.58
  -4   3  -6   35.23    6.98
  -4  -3  -6   20.77    7.77
   4  -3   7   88.75   11.98
   4  -3   7   80.38   13.76
   4   3   7   95.34   13.83
   4   3   7   78.79   15.78
   4  -3   7   81.66   10.12
   4  -3   7   84.32   12.35
   4   3   7   69.93    9.99
   4  -3   7   70.79   10.52
   4   3   7   66.42    9.28
  -4  -3  -7   84.48   19.88
  -4  -3  -7   81.79   10.40
  -4   3  -7   83.93   13.75
  -4  -3  -7   80.90   21.77
  -4  -3  -7   85.70   13.95
  -4   3  -7   47.18   14.38
   4   3   8    8.23    3.09
   4   3   8    0.57    2.45
   4  -3   8    0.09    4.21
   4   3   8    6.39    3.76
   4  -3   8    7.53    4.21
   4   3   8    2.53    4.40
   4  -3   8   10.40    4.57
   4  -3   8    6.88    3.16
  -4   3  -8    5.35    4.07
  -4  -3  -8    3.32    3.80
  -4  -3  -8    6.30    5.90
  -4  -3  -8    5.42    2.77
  -4   3  -8    0.14    4.23
  -4   3  -8    0.80    2.75
  -4  -3  -8    5.87    2.47
   4  -3   9   30.85    6.44
   4   3   9   37.93    7.13
   4   3   9   -0.59    7.86
   4  -3   9   21.89    8.59
   4   3   9   21.65    8.99
   4  -3   9   41.90    9.21
   4   3   9   32.91    6.45
  -4  -3  -9   28.38    4.84
  -4  -3  -9   26.80    7.80
  -4   3  -9   -0.59    8.82
  -4   3  -9   32.01    7.74
  -4  -3  -9   31.04    5.80
  -4  -3  -9   27.57   10.31
   4   3  10   55.45    8.98
   4  -3  10    0.40   10.83
   4  -3  10   44.65    7.88
   4   3  10   44.16    7.70
   4  -3  10   49.69    8.07
   4   3  10   47.55   14.57
   4  -3  10   -0.64   10.20
   4   3  10   33.48    8.72
   4  -3  10   41.21    8.49
  -4   3 -10   45.79    8.21
  -4  -3 -10   41.52   12.64
  -4  -3 -10   49.12   14.14
  -4  -3 -10   45.58    6.46
  -4   3 -10   55.45   10.25
  -4  -3 -10   46.19   11.44
   4   3  11    9.52    4.37
   4  -3  11   15.16    4.05
   4  -3  11    0.22    4.74
   4  -3  11   10.93    8.17
   4  -3  11    0.17    3.60
   4   3  11   -1.02    3.71
   4  -3  11   12.58    6.02
   4   3  11    5.62    4.04
  -4  -3 -11    6.94    3.79
  -4  -3 -11   22.57    7.48
  -4   3 -11    0.39    4.25
  -4  -3 -11   12.18    3.74
   4   3  12    4.08    3.27
   4  -3  12    0.10    3.60
   4   3  12   -0.95    4.74
   4  -3  12   -0.14    2.66
   4  -3  12    4.29    4.08
   4  -3  12   -0.22    4.26
  -4  -3 -12   -1.69    3.46
  -4   3 -12   -0.59    4.90
  -4  -3 -12   -0.39    2.67
   4   3  13    0.07    5.94
   4  -3  13   13.60    4.85
   4   3  13    9.16    3.88
   4  -3  13   -0.04    4.61
   4  -3  13    0.41    3.40
  -4  -3 -13    1.88    2.96
  -4  -3 -13    0.30    4.21
  -4   3 -13    0.61    4.01
   4   3  14   13.63    5.18
   4  -3  14    7.73    3.71
   4   3  14    0.02    5.01
   4  -3  14    9.92    3.97
   4  -3  14    9.12    6.27
  -4  -3 -14    4.35    4.84
  -4  -3 -14    0.05    5.01
  -4   3 -14    0.34    5.02
   4   3  15   -0.08    3.76
   4  -3  15   -0.92    2.57
   4  -3  15    1.77    2.79
   4   3  15   -5.24    5.82
   4  -3  15   -2.56    4.21
  -4  -3 -15   -2.28    3.65
  -4   3 -15   -0.66    5.99
   4  -3  16    7.57    3.16
   4   3  16    1.74    4.53
   4  -3  16    2.45    2.84
   4   3  16   -0.03    6.96
   4  -3  16    0.99    3.15
  -4  -3 -16   -0.32    3.98
  -4   3 -16   -0.27    4.46
   4   3  17    0.09    4.57
   4  -3  17    1.19    3.04
   4   3  17    0.63    4.54
   4  -3  17    0.18    2.70
   4  -3  17    4.72    3.13
  -4  -3 -17    3.69    3.88
  -4   3 -17   -0.33    6.51
   4  -3  18   -1.08    3.11
   4   3  18    0.00    6.97
   4  -3  18    3.83    2.99
   4   3  18    0.07    4.59
   4  -3  18   -0.60    3.79
  -4  -3 -18    6.60    3.73
  -4   3 -18   -0.21    4.46
   4  -3  19    2.82    2.22
   4  -3  19    4.35    3.45
   4  -3  19    3.53    3.29
   4   3  19    8.46    5.07
   4   3  19    2.88    7.87
  -4   3 -19    3.68    5.16
  -4  -3 -19    1.87    4.19
   4  -3  20    0.75    3.16
   4   3  20   10.49    7.15
   4  -3  20    3.27    2.91
   4   3  20    5.47    7.51
  -4  -3 -20    5.77    6.05
   4  -3  21    1.33    2.49
   4   3  21    0.51    3.84
   4   3  21   -2.16    4.12
  -4  -3 -21    4.13    5.01
   4   3  22    3.49    3.66
   4   3  22    2.95    3.78
   4  -3  22   -4.62    3.23
  -4  -3 -22    2.40    2.91
   4  -3  23    1.87    1.71
   4   3  23    1.65    3.22
   4   3  23    7.76    5.26
  -4  -3 -23   -1.33    2.40
   4   3  24    1.95    2.79
   4   3  24    3.42    4.81
  -4  -4  24    7.25    6.54
  -4  -4  23    5.73    3.64
  -4  -4  23    4.67    6.26
  -4   4  23   -1.37    3.46
  -4  -4  22    6.45    4.42
  -4  -4  22    6.36    4.90
  -4   4  22   -2.01    3.96
  -4  -4  21    3.97    4.24
  -4   4  21   -0.70    1.58
  -4   4  21   -2.62    5.60
   4  -4 -20    2.52    3.52
  -4  -4  20   18.38    6.24
  -4   4  20    2.06    2.76
  -4   4  20   10.48    5.12
   4  -4 -19    4.09    3.55
  -4  -4  19   -0.54    5.57
  -4   4  19    1.28    4.00
   4  -4 -18    1.40    2.47
  -4  -4  18    2.59    3.57
  -4   4  18   -1.26    2.76
  -4   4  18    7.62    4.42
   4  -4 -17    0.71    5.78
  -4  -4  17   -0.62    4.96
  -4   4  17   21.06    6.04
  -4   4  17    8.64    5.62
   4  -4 -16    0.96    4.76
  -4  -4  16   -0.12    5.64
  -4   4  16    2.30    3.41
  -4   4  16    6.76    6.70
   4  -4 -15    0.96    2.84
  -4  -4  15   -0.21    3.23
  -4   4  15    0.70    3.10
  -4   4  15    0.37    5.90
   4  -4 -14   -0.48    2.76
  -4  -4  14   -0.92    4.42
  -4   4  14    0.20    3.45
  -4   4  14    0.92    2.92
   4  -4 -13    2.06    5.21
  -4  -4  13    0.88    3.30
  -4   4  13    1.33    3.32
  -4   4  13    0.92    3.73
   4  -4 -12   -0.07    2.98
  -4  -4  12   -0.45    4.00
  -4   4  12    0.20    2.92
  -4   4  12    0.34    3.10
   4  -4 -11    0.24   10.14
  -4   4  11   30.06    6.84
  -4   4  11   22.99   10.08
  -4  -4  11   28.37    5.95
   4  -4 -10   43.06    8.00
  -4   4  10   38.82    8.03
  -4   4  10   35.59    7.56
  -4  -4  10   26.15    6.81
   4  -4  -9   51.31   12.22
   4  -4  -9   46.57   10.84
   4  -4  -9   30.80    6.22
  -4   4   9   39.83    8.19
  -4   4   9   33.44    8.72
  -4   4   9   41.52    7.34
  -4  -4   9   31.92   10.75
   4  -4  -8    5.49    2.07
   4  -4  -8   11.86    4.20
   4  -4  -8    7.68    5.22
   4  -4  -8   10.03    4.73
   4  -4  -8    8.61    3.12
  -4   4   8   12.05    4.09
  -4   4   8    6.25    2.97
  -4  -4   8   10.89    3.82
  -4  -4   8    9.52    4.64
  -4   4   8    7.54    5.48
  -4  -4   8    7.01    3.36
   4  -4  -7   48.31    6.74
   4  -4  -7   35.35    4.75
   4  -4  -7   50.39    8.43
   4  -4  -7   38.43    9.20
  -4   4   7    3.05   10.13
  -4   4   7   38.47    6.66
  -4  -4   7   46.53    8.84
  -4  -4   7   46.67    7.33
  -4   4   7   39.70    9.35
  -4   4   7   45.96    8.07
  -4  -4   7   33.34    6.50
   4  -4  -6   13.74    3.99
   4  -4  -6   19.75    5.07
   4  -4  -6   15.38    2.93
   4  -4  -6   14.84    3.79
  -4   4   6   20.41    5.15
  -4  -4   6   13.89    5.60
  -4   4   6   22.99    6.47
  -4   4   6   17.39    5.82
  -4  -4   6   16.22    6.65
  -4  -4   6   14.95    4.15
  -4   4   6   15.63    3.73
  -4  -4   6   12.85    3.78
   4  -4  -5   19.17    6.56
   4  -4  -5   17.95    4.99
   4  -4  -5   16.50    3.09
   4  -4  -5   18.77    3.77
  -4  -4   5   18.58   10.18
  -4   4   5   17.25    5.90
  -4   4   5   17.62    4.13
  -4  -4   5   18.52    8.77
  -4  -4   5   15.05    3.79
  -4   4   5   21.65    8.28
  -4   4   5   14.54    3.67
  -4  -4   5   13.72    3.44
   4  -4  -4   24.94    5.19
   4  -4  -4   21.07    4.91
   4  -4  -4   18.52    3.83
   4  -4  -4   17.22    5.40
   4   4  -4   19.98    4.04
  -4   4   4   25.69    5.82
  -4   4   4   22.23    4.82
  -4   4   4   31.13    6.22
  -4  -4   4   19.54    9.30
  -4  -4   4   20.62    3.46
  -4  -4   4   23.22    6.55
  -4   4   4   11.26    5.40
  -4  -4   4   18.41    3.56
   4  -4  -3   72.09   12.17
   4  -4  -3   80.19    9.40
   4  -4  -3   73.79    9.81
   4  -4  -3   65.44    8.47
   4  -4  -3   63.27    9.94
   4   4  -3   55.55    8.68
  -4   4   3   79.75   11.20
  -4  -4   3   68.31   12.48
  -4  -4   3   76.21   11.89
  -4  -4   3   62.70    6.95
  -4   4   3   57.48   13.62
  -4   4   3   58.31    7.41
  -4  -4   3   47.21    6.83
  -4  -4   3   54.49   11.08
   4  -4  -2   84.66    9.13
   4  -4  -2   92.19   11.51
   4  -4  -2   79.92    9.40
   4   4  -2   62.72   13.56
   4  -4  -2   85.06   11.93
   4  -4  -2   63.50    7.03
  -4  -4   2   52.60    4.27
  -4  -4   2   75.48   17.84
  -4   4   2   66.13   10.09
  -4  -4   2   61.48    9.40
  -4  -4   2   88.85   11.78
  -4   4   2   87.69   10.71
  -4  -4   2   73.42   12.59
  -4  -4   2   61.12    5.53
  -4   4   2   64.23   10.59
  -4  -4   2   48.46    5.89
   4  -4  -1    3.07    2.08
   4  -4  -1    1.83    4.59
   4  -4  -1    4.09    3.69
   4  -4  -1    0.41    3.13
   4   4  -1    2.68    2.53
[truncated: 2,755,197 more chars]
