# Supplementary material for: Crystal packing in three related disaccharides: precursors to heparan sulfate oligosaccharides
Source: Acta Crystallogr E Crystallogr Commun. 2015 May 9;71(Pt 6):582–7. doi: 10.1107/S2056989015008518 (PMC4459361; doi:10.1107/S2056989015008518)
Supplement: Supplementary file 2 [file e-71-00582-OZTFsup2.hkl]

#
# h,k,l, Fc-squared, Fo-squared, sigma(Fo-squared), status flag
#
data_OZTF
_shelx_title ' oztf   via SHELXD  P21'
_shelx_refln_list_code          4
_shelx_F_calc_maximum      156.25
_exptl_crystal_F_000      1152.00
_reflns_d_resolution_high  1.1200

loop_
 _space_group_symop_operation_xyz
 'x, y, z'
 '-x, y+1/2, -z'

_cell_length_a    14.8343
_cell_length_b     8.4771
_cell_length_c    21.8112
_cell_angle_alpha  90.000
_cell_angle_beta   91.780
_cell_angle_gamma  90.000

_shelx_F_squared_multiplier     1.000

loop_
 _refln_index_h
 _refln_index_k
 _refln_index_l
 _refln_F_squared_calc
 _refln_F_squared_meas
 _refln_F_squared_sigma
 _refln_observed_status
   1  -7   0         79.55         35.80        32.57 o
   2  -7   0         51.61         34.21        28.33 o
   3  -7   0         54.16         27.46        24.39 o
   4  -7   0        132.43        391.90        83.25 o
   5  -7   0         90.72        105.82        42.63 o
   0  -6   0        120.72        244.71        45.08 o
   1  -6   0        137.23        167.67        19.97 o
   2  -6   0         95.89        133.41        19.72 o
   3  -6   0         33.67          7.21        11.46 o
   4  -6   0          5.11         11.25        16.47 o
   5  -6   0        257.14        298.01        61.05 o
   6  -6   0         19.89         12.07        26.47 o
   7  -6   0         60.05          8.52        31.25 o
   8  -6   0         10.12         19.16        27.73 o
   1  -5   0        212.88        207.21        11.48 o
   2  -5   0       1428.27       2025.94        77.00 o
   3  -5   0         36.50         46.71         8.54 o
   4  -5   0        187.05        224.59        14.14 o
   5  -5   0         77.68         74.90        19.07 o
   6  -5   0         40.10         49.88        18.05 o
   7  -5   0          7.63          1.85        13.23 o
   8  -5   0        325.72        613.60        85.23 o
   9  -5   0         52.48          3.69        38.39 o
   0  -4   0       1661.95       1672.30        83.78 o
   1  -4   0        390.76        538.07        18.20 o
   2  -4   0        912.77        876.04        45.22 o
   3  -4   0          3.64          1.05         4.15 o
   4  -4   0        260.15        333.92        21.02 o
   5  -4   0        712.36        809.45        58.01 o
   6  -4   0        111.33        105.98        13.89 o
   7  -4   0        111.97        129.99        25.01 o
   8  -4   0        316.06        404.85        43.14 o
   9  -4   0         24.45         52.18        41.58 o
  10  -4   0          6.34        -21.20        21.20 o
  11  -4   0         38.59         28.80        22.39 o
   1  -3   0        777.73        840.27        22.99 o
   2  -3   0       2769.53       2461.55        66.47 o
   3  -3   0        464.75        491.05        19.22 o
   4  -3   0        349.90        404.10        36.99 o
   5  -3   0        346.67        251.87        17.23 o
   6  -3   0       1402.20       1397.08        90.60 o
   7  -3   0         45.23         39.70         9.13 o
   8  -3   0        625.44        960.69        74.34 o
   9  -3   0          4.02          0.43        12.31 o
  10  -3   0         60.55         59.65        30.97 o
  11  -3   0         18.78        -11.24        29.01 o
  12  -3   0         14.92         37.36        21.57 o
   0  -2   0      15051.07      18587.20      1086.66 o
   1  -2   0        219.53        276.38        15.58 o
   2  -2   0       4512.37       4273.26       127.48 o
   3  -2   0       1390.33        998.14        26.03 o
   4  -2   0        955.67        763.21        27.37 o
   5  -2   0        118.94        127.21         9.08 o
   6  -2   0       1150.44       1090.63        50.60 o
   7  -2   0        823.73        917.34        52.46 o
   8  -2   0        223.12        237.28        19.78 o
   9  -2   0         15.50         15.58         7.40 o
  10  -2   0         48.38         68.46        17.86 o
  11  -2   0         20.42         30.33        40.98 o
  12  -2   0         67.83         74.84        33.61 o
   2  -1   0       7000.88       7567.54       232.06 o
   3  -1   0      13391.71      16307.13       730.37 o
   4  -1   0       3465.53       3252.43       108.28 o
   5  -1   0       1200.21       1146.09        42.87 o
   6  -1   0        622.20        636.88        31.86 o
   7  -1   0        331.78        270.18        17.46 o
   8  -1   0        111.38        104.69        11.20 o
   9  -1   0         51.06         39.33         8.54 o
  10  -1   0         48.46         49.02        16.92 o
  11  -1   0          4.53         -2.40        14.21 o
  12  -1   0         19.28         49.18        28.84 o
  13  -1   0         89.35        190.65        33.80 o
   3   0   0       5068.99       4420.25       159.37 o
   4   0   0      11472.83      11168.94       521.51 o
   5   0   0        799.33        563.95        28.00 o
   6   0   0         17.76         19.81         6.76 o
   7   0   0       1081.92       1112.71        62.27 o
   8   0   0        210.15        238.43        16.90 o
   9   0   0          0.08          5.29         9.47 o
  10   0   0         16.74         17.51        12.22 o
  11   0   0        267.15        313.34        59.83 o
  12   0   0        114.78         44.23        43.74 o
  13   0   0        102.65        132.24        54.95 o
   2   1   0       7111.92       7763.76       284.22 o
   3   1   0      13613.97      16628.68       829.01 o
   4   1   0       3536.68       3244.48       120.98 o
   5   1   0       1269.35       1217.50        50.58 o
   6   1   0        659.86        644.82        37.04 o
   7   1   0        342.30        319.41        21.39 o
   8   1   0        111.28        104.17        15.95 o
   9   1   0         52.68         53.38         9.93 o
  10   1   0         47.13         54.62        17.25 o
  11   1   0          3.87         24.12        28.93 o
  12   1   0         16.59         38.18        31.42 o
  13   1   0         94.03        164.43        71.84 o
   0   2   0      14993.38      18894.55      2897.72 o
   1   2   0        203.11        270.14        19.90 o
   2   2   0       4426.29       4284.96       202.02 o
   3   2   0       1361.63       1004.09        42.98 o
   4   2   0        907.97        739.95        38.85 o
   5   2   0        110.42        117.37        10.05 o
   6   2   0       1122.41       1038.27        61.33 o
   7   2   0        781.59        948.69        66.69 o
   8   2   0        246.01        300.20        24.82 o
   9   2   0         19.91         26.23        12.61 o
  10   2   0         52.62        133.97        28.82 o
  11   2   0         22.14         38.09        26.96 o
  12   2   0         69.07        101.80        36.40 o
   1   3   0        774.52        837.49        48.41 o
   2   3   0       2776.02       2530.03       142.19 o
   3   3   0        477.55        508.28        29.14 o
   4   3   0        386.85        383.33        34.25 o
   5   3   0        358.58        230.16        28.66 o
   6   3   0       1387.81       1563.11       136.51 o
   7   3   0         40.17         57.77        12.83 o
   8   3   0        617.35        984.29       149.29 o
   9   3   0          4.84         12.45        16.67 o
  10   3   0         63.11         82.56        29.87 o
  11   3   0         18.11         19.26        26.54 o
  12   3   0         14.68         29.38        31.30 o
   0   4   0       1728.33       1986.36       228.98 o
   1   4   0        363.47        494.02        85.41 o
   2   4   0        913.05        837.75       134.57 o
   3   4   0          6.22          4.57         9.52 o
   4   4   0        282.15        283.37        40.79 o
   5   4   0        706.86        753.40       102.12 o
   6   4   0        106.22         77.50        21.64 o
   7   4   0         98.70        103.69        29.81 o
   8   4   0        324.89        408.17        65.44 o
   9   4   0         24.58         16.39        27.05 o
  10   4   0          5.01          9.42        30.46 o
  11   4   0         42.35         44.93        40.68 o
   3   5   0         45.80         53.20        27.52 o
   4   5   0        199.65        213.13        57.29 o
   5   5   0         73.22         57.91        33.36 o
   6   5   0         44.60         34.55        33.70 o
   7   5   0          8.02          2.16        23.67 o
   8   5   0        318.92        723.15       106.73 o
   9   5   0         49.21         -0.46        27.58 o
   5   6   0        257.64        355.48        81.68 o
   6   6   0         20.27          2.45        54.39 o
   7   6   0         61.33          3.99        39.70 o
   8   6   0         10.25        -11.45        41.50 o
  -5  -7   1         50.09         31.85        32.53 o
  -4  -7   1         11.55          8.25        17.47 o
  -3  -7   1        190.79        150.87        45.52 o
  -2  -7   1          8.26          6.42        13.14 o
  -1  -7   1         60.05         21.05        17.00 o
   0  -7   1          9.22          0.51        13.90 o
   1  -7   1          3.83          2.66        18.30 o
   2  -7   1        117.39         54.72        39.72 o
   3  -7   1         98.36         46.78        47.74 o
   4  -7   1        153.34        107.13       115.12 o
  -8  -6   1         12.54         -9.99        23.53 o
  -7  -6   1          7.28         10.09        15.92 o
  -6  -6   1         24.97         24.64        16.51 o
  -5  -6   1         18.52         36.93        19.31 o
  -4  -6   1        209.88        361.71        46.29 o
  -3  -6   1        225.53        143.76        46.90 o
  -2  -6   1        128.37         85.50        16.27 o
  -1  -6   1         33.26         23.48         9.15 o
   0  -6   1         21.42         23.93         9.75 o
   1  -6   1         53.55         62.40        11.39 o
   2  -6   1         41.11         57.32        12.16 o
   3  -6   1         82.71         85.71        22.35 o
   4  -6   1         57.02         55.10        27.32 o
   5  -6   1         77.45         72.06        34.25 o
   6  -6   1         11.73         27.39        28.21 o
   7  -6   1         74.51        103.88        88.10 o
   8  -6   1         16.51         10.97        25.34 o
  -9  -5   1         10.68         -5.76        15.16 o
  -8  -5   1         77.68         -2.99        32.89 o
  -7  -5   1         55.71         -3.50        15.52 o
  -6  -5   1         23.97         48.33        23.17 o
  -5  -5   1        442.00        550.59        64.36 o
  -4  -5   1         51.95         53.83        12.78 o
  -3  -5   1         96.00         64.26        11.15 o
  -2  -5   1         45.39         38.35         6.85 o
  -1  -5   1        284.34        349.69        19.70 o
   0  -5   1         42.07         42.07         7.12 o
   1  -5   1        523.17        617.91        37.76 o
   2  -5   1        182.41        235.08        16.31 o
   3  -5   1        544.86        608.63        27.09 o
   4  -5   1        142.86        228.40        20.17 o
   5  -5   1        168.15        159.79        28.34 o
   6  -5   1        222.29        245.01        30.08 o
   7  -5   1         40.67          1.40        29.53 o
   8  -5   1         52.40          6.84        29.60 o
   9  -5   1         28.91         -1.52        28.28 o
 -11  -4   1         41.62         39.24        26.17 o
 -10  -4   1         34.12         52.90        30.03 o
  -9  -4   1        322.88        501.89        54.64 o
  -8  -4   1        145.00        205.29        29.32 o
  -7  -4   1         68.27         48.43        17.76 o
  -6  -4   1        307.55        353.02        32.84 o
  -5  -4   1          6.29          0.43         5.70 o
  -4  -4   1         17.62         14.52         4.78 o
  -3  -4   1        394.42        363.98        20.12 o
  -2  -4   1       3242.34       3427.67       111.35 o
  -1  -4   1       1606.95       1760.83        50.91 o
   0  -4   1        179.50        176.72        11.48 o
   1  -4   1         16.07         15.62         5.46 o
   2  -4   1        577.07        498.76        20.92 o
   3  -4   1        124.98        117.31        17.04 o
   4  -4   1        403.33        410.03        24.17 o
   5  -4   1        259.90        344.88        21.95 o
   6  -4   1        159.11        178.20        15.97 o
   7  -4   1       1129.52       1619.59       153.95 o
   8  -4   1          1.26         -3.01        11.39 o
   9  -4   1         66.72         44.13        34.98 o
  10  -4   1          9.94         38.71        61.43 o
  11  -4   1         44.32        101.13        30.37 o
 -12  -3   1         22.19         19.49        31.18 o
 -11  -3   1         54.43         28.84        44.61 o
 -10  -3   1         22.29         25.05        21.14 o
  -9  -3   1         77.74         66.52        17.39 o
  -8  -3   1        686.36        788.21        48.74 o
  -7  -3   1        148.15        193.32        14.39 o
  -6  -3   1        305.17        243.69        18.32 o
  -5  -3   1         14.64         16.41         5.74 o
  -4  -3   1        282.62        302.77        28.55 o
  -3  -3   1       3816.52       3645.50       132.77 o
  -2  -3   1       1140.38        833.02        22.66 o
  -1  -3   1       1145.31       1092.32        28.84 o
   0  -3   1       1661.83       1418.16        49.20 o
   1  -3   1       1861.88       1571.46        42.88 o
   2  -3   1       1473.64       1550.16        40.66 o
   3  -3   1       2520.70       2299.06        74.50 o
   4  -3   1        221.47        148.97        17.09 o
   5  -3   1         83.74        100.03        11.65 o
   6  -3   1        245.25        248.93        17.59 o
   7  -3   1        192.16        260.13        18.46 o
   8  -3   1         38.33         51.41        12.28 o
   9  -3   1        122.56        153.86        24.49 o
  10  -3   1         30.25          7.35        41.89 o
  11  -3   1          8.21         23.56        17.94 o
  12  -3   1         68.42        112.31        81.20 o
 -12  -2   1        131.87        198.35        42.31 o
 -11  -2   1        134.75         84.15        47.68 o
 -10  -2   1         15.21         10.80        12.49 o
  -9  -2   1        125.22        119.23        15.73 o
  -8  -2   1        200.28        192.52        17.00 o
  -7  -2   1        544.49        526.29        41.54 o
  -6  -2   1        300.09        297.10        19.16 o
  -5  -2   1         96.28         91.21         8.24 o
  -4  -2   1       1820.05       1385.05        45.19 o
  -3  -2   1       5682.04       6098.13       227.75 o
  -2  -2   1        382.40        461.59        44.93 o
  -1  -2   1       9404.14      10706.57       419.38 o
   0  -2   1      11339.49      12458.36       483.35 o
   1  -2   1       6845.68       6482.55       223.71 o
   2  -2   1       7659.14       8320.08       305.77 o
   3  -2   1       1746.95       1696.43        54.08 o
   4  -2   1        954.28        913.91        29.41 o
   5  -2   1       4163.06       4239.80       151.54 o
   6  -2   1        313.91        378.14        20.17 o
   7  -2   1       1395.56       1809.59        86.09 o
   8  -2   1        547.86        647.06        37.43 o
   9  -2   1        503.91        573.75        40.68 o
  10  -2   1          7.53         12.30        10.41 o
  11  -2   1        105.28        133.33        28.55 o
  12  -2   1         89.41        115.54        32.58 o
 -13  -1   1         47.44         10.90        33.29 o
 -12  -1   1         72.41         69.38        31.77 o
 -11  -1   1         24.68          9.32        15.41 o
 -10  -1   1         35.79         42.93        14.84 o
  -9  -1   1        278.67        314.32        25.26 o
  -8  -1   1        445.04        419.68        24.18 o
  -7  -1   1        274.28        301.01        27.52 o
  -6  -1   1        366.25        398.45        21.83 o
  -5  -1   1        815.04        792.12        27.34 o
  -4  -1   1       1143.79        884.96        31.61 o
  -3  -1   1       6915.50       5952.45       206.53 o
  -2  -1   1       6416.90       6550.67       225.44 o
   2  -1   1       3087.42       2904.05        76.34 o
   3  -1   1      12088.66      13834.11       614.69 o
   4  -1   1       2454.35       1772.42        58.95 o
   5  -1   1       2797.55       2491.72        88.81 o
   6  -1   1        231.83        289.52        20.60 o
   7  -1   1       1543.91       1781.07        69.16 o
   8  -1   1        576.62        684.80        32.44 o
   9  -1   1        105.72         95.37        11.92 o
  10  -1   1         44.04         44.39        19.18 o
  11  -1   1          7.15          9.60        12.88 o
  12  -1   1         45.83         65.24        30.00 o
  13  -1   1         14.89         25.66        29.85 o
 -13   0   1          1.96          8.85        19.68 o
 -12   0   1         16.78         11.19        22.22 o
 -11   0   1        324.23        406.12       111.72 o
 -10   0   1          0.18          7.06        10.27 o
  -9   0   1         13.43         12.76        11.47 o
  -8   0   1        326.40        396.11        29.16 o
  -7   0   1        124.43        117.41        14.40 o
  -6   0   1       7701.01       8860.82       416.08 o
  -5   0   1        431.75        457.85        20.14 o
  -4   0   1       8283.53       8149.01       343.33 o
  -3   0   1        398.42        365.36        16.32 o
   3   0   1       1489.01       1432.39        71.97 o
   4   0   1       4068.58       4574.01       180.18 o
   5   0   1       1959.22       1861.86        69.87 o
   6   0   1        415.83        359.92        34.57 o
   7   0   1         12.39         10.88         6.29 o
   8   0   1        747.40       1006.62        51.67 o
   9   0   1        715.08        840.69        48.51 o
  10   0   1         86.97        117.69        18.80 o
  11   0   1          1.06          2.63        13.40 o
  12   0   1          1.49        -21.54        21.54 o
  13   0   1         10.93          0.81        34.60 o
 -13   1   1         51.45         58.65        28.97 o
 -12   1   1         77.56        139.59        69.86 o
 -11   1   1         26.57          8.16        22.13 o
 -10   1   1         37.88         19.70        15.38 o
  -9   1   1        269.38        339.99        32.53 o
  -8   1   1        442.95        406.20        30.12 o
  -7   1   1        290.25        337.94        34.07 o
  -6   1   1        366.83        424.35        37.75 o
  -5   1   1        770.79        712.92        33.59 o
  -4   1   1       1164.90        915.69        42.66 o
  -3   1   1       6816.45       5759.43       209.37 o
  -2   1   1       6586.03       6553.27       204.79 o
   2   1   1       2995.72       2865.71        80.65 o
   3   1   1      11929.80      13643.10       604.23 o
   4   1   1       2413.11       1663.15        61.82 o
   5   1   1       2706.09       2342.13       110.74 o
   6   1   1        257.47        293.68        18.78 o
   7   1   1       1481.81       1572.87        96.00 o
   8   1   1        548.51        701.91        36.20 o
   9   1   1         99.27         99.97        13.84 o
  10   1   1         46.21         45.96        17.90 o
  11   1   1          5.94         11.70        23.38 o
  12   1   1         44.20         43.33        29.66 o
  13   1   1         17.28         26.05        32.62 o
 -12   2   1        133.22        184.49        53.31 o
 -11   2   1        137.82        159.51        55.11 o
 -10   2   1         16.83         17.46        15.58 o
  -9   2   1        119.86        143.51        20.00 o
  -8   2   1        179.34        212.99        22.36 o
  -7   2   1        500.46        495.74        34.74 o
  -6   2   1        272.95        288.65        25.35 o
  -5   2   1         90.37         89.75        12.99 o
  -4   2   1       1859.16       1365.09        69.92 o
  -3   2   1       5850.08       6224.09       293.75 o
  -2   2   1        392.97        500.39        53.50 o
  -1   2   1       9436.57      10444.57       569.76 o
   0   2   1      11504.03      12367.34       711.83 o
   1   2   1       7006.14       6576.34       280.46 o
   2   2   1       7680.90       8423.61       405.97 o
   3   2   1       1782.24       1768.24        59.25 o
   4   2   1        929.40        908.55        30.80 o
   5   2   1       4183.14       4278.84       173.61 o
   6   2   1        304.47        322.89        39.73 o
   7   2   1       1417.14       1726.57       118.46 o
   8   2   1        588.79        709.75        40.60 o
   9   2   1        527.96        675.37        52.71 o
  10   2   1         10.86         19.25        25.97 o
  11   2   1        101.20        117.14        38.45 o
  12   2   1         83.98        104.73        45.58 o
 -12   3   1         23.46         28.69        32.00 o
 -11   3   1         55.93         55.56        28.27 o
 -10   3   1         20.28        -36.47        37.97 o
  -9   3   1         76.45         74.25        24.85 o
  -8   3   1        676.44        708.03        80.01 o
  -7   3   1        155.41        204.77        19.77 o
  -6   3   1        324.41        311.45        26.64 o
  -5   3   1         27.59         36.05         6.43 o
  -4   3   1        238.26        282.13        38.93 o
  -3   3   1       3729.65       3478.62       189.38 o
  -2   3   1       1148.29        843.36        42.51 o
  -1   3   1       1136.73       1025.76        57.75 o
   0   3   1       1658.12       1341.06        50.62 o
   1   3   1       1885.86       1441.60        60.66 o
   2   3   1       1477.67       1378.21        71.13 o
   3   3   1       2496.44       2131.54       100.67 o
   4   3   1        210.51        171.59        22.41 o
   5   3   1         97.27        106.75        19.38 o
   6   3   1        269.57        236.72        21.19 o
   7   3   1        167.14        237.71        29.21 o
   8   3   1         46.35         41.35        14.46 o
   9   3   1        125.20        179.11        32.36 o
  10   3   1         31.77         58.52        29.03 o
  11   3   1          8.55         75.43        49.58 o
  12   3   1         69.39         65.13        66.52 o
 -11   4   1         43.63          1.13        29.97 o
 -10   4   1         30.07         -3.67        32.13 o
  -9   4   1        310.84        561.26        97.47 o
  -8   4   1        149.66        141.72        71.96 o
  -7   4   1         60.65         70.06        25.95 o
  -6   4   1        287.54        420.02        61.12 o
  -5   4   1          4.87         -2.00        11.07 o
  -4   4   1         21.44         24.05        12.93 o
  -3   4   1        429.56        391.97        47.18 o
  -2   4   1       3186.72       2964.92       254.36 o
  -1   4   1       1565.94       1341.24       113.02 o
   0   4   1        159.96        139.23        50.82 o
   1   4   1          9.84         17.17        26.27 o
   2   4   1        612.59        572.29        54.57 o
   3   4   1        115.06        115.46        23.41 o
   4   4   1        371.29        352.65        37.20 o
   5   4   1        273.59        342.16        28.53 o
   6   4   1        161.06        162.81        35.82 o
   7   4   1       1137.29       1858.51       246.62 o
   8   4   1          0.72          4.87        14.35 o
   9   4   1         62.89         42.51        35.03 o
  10   4   1          9.83          0.63        34.25 o
  11   4   1         42.62         39.22        34.29 o
  -9   5   1         12.02         -4.23        34.11 o
  -8   5   1         83.01          1.08        31.21 o
  -7   5   1         59.29         -3.73        25.30 o
  -6   5   1         22.32         17.76        31.85 o
  -5   5   1        432.44        461.44        68.27 o
  -4   5   1         46.42         29.57        49.51 o
  -3   5   1        106.19         88.11        43.34 o
  -2   5   1         53.45         48.09        21.59 o
   1   5   1        524.10        724.73        92.43 o
   2   5   1        198.58        278.07        68.59 o
   3   5   1        573.66        577.07        71.73 o
   4   5   1        139.88        186.35        39.40 o
   5   5   1        160.55        179.89        55.28 o
   6   5   1        227.13        383.63        65.64 o
   7   5   1         41.92         -2.76        36.68 o
   8   5   1         55.93         -0.85        27.23 o
   9   5   1         31.65          1.61        27.60 o
  -8   6   1         12.46         -2.76        65.83 o
  -7   6   1          7.18          4.39        38.02 o
  -6   6   1         24.55         -4.60        36.19 o
  -5   6   1         17.70         36.50        54.18 o
  -4   6   1        210.55        272.43        65.59 o
   6   6   1         11.96          0.31        38.23 o
   7   6   1         73.17         -4.20        81.88 o
   8   6   1         16.26         -2.96        65.42 o
  -4  -7   2         75.58         49.27        21.39 o
  -3  -7   2         26.03         16.47        24.43 o
  -2  -7   2          6.73          1.75        17.20 o
  -1  -7   2        139.96        257.90        99.80 o
   0  -7   2         29.12         -2.04        17.84 o
   1  -7   2        187.83        358.92        64.84 o
   2  -7   2         42.65          8.27        13.93 o
   3  -7   2         90.57          3.38        13.56 o
   4  -7   2         23.74          0.62        40.12 o
  -7  -6   2         46.72         70.32        26.52 o
  -6  -6   2        231.10        300.34       116.81 o
  -5  -6   2          0.23        -18.57        20.86 o
  -4  -6   2         21.82         19.78        17.31 o
  -3  -6   2          8.20         19.08        17.84 o
  -2  -6   2         26.48         18.70        10.16 o
  -1  -6   2         27.49         25.99         9.36 o
   0  -6   2        268.26        349.64        45.85 o
   1  -6   2         30.90         27.79        10.22 o
   2  -6   2        143.22        214.77        36.91 o
   3  -6   2        122.70         71.01        25.88 o
   4  -6   2        114.16        105.29        36.80 o
   5  -6   2         56.96        116.16        56.56 o
   6  -6   2          2.86        -27.58        27.58 o
   7  -6   2         23.00         22.60        25.70 o
  -9  -5   2         61.86         44.25        39.27 o
  -8  -5   2          5.13         12.02        21.20 o
  -7  -5   2         27.35         -0.30        16.60 o
  -6  -5   2         20.63         33.52        20.97 o
  -5  -5   2         21.71         17.76        17.77 o
  -4  -5   2         15.72         24.91         8.47 o
  -3  -5   2        352.28        345.72        28.58 o
  -2  -5   2         65.51         58.90         7.44 o
  -1  -5   2        642.44        633.89        34.90 o
   0  -5   2        231.23        205.78        13.84 o
   1  -5   2         12.63         11.83         6.97 o
   2  -5   2        184.19        218.04        14.31 o
   3  -5   2        778.99        955.52        44.94 o
   4  -5   2        344.88        443.94        27.64 o
   5  -5   2         21.47         22.78        26.15 o
   6  -5   2        149.08        181.22        71.97 o
   7  -5   2         43.09          2.10        31.54 o
   8  -5   2         43.56          0.35        38.87 o
   9  -5   2         19.22         -0.45        25.64 o
 -11  -4   2         10.84         20.98        26.15 o
 -10  -4   2         72.77         40.51        28.63 o
  -9  -4   2         33.74         15.22        20.50 o
  -8  -4   2          2.48          0.93        16.47 o
  -7  -4   2         79.08         76.37        20.20 o
  -6  -4   2         22.56         25.72         8.77 o
  -5  -4   2        154.88        149.39        13.57 o
  -4  -4   2        694.50        688.41        41.84 o
  -3  -4   2        958.17       1228.15        58.84 o
  -2  -4   2         21.54         22.67         5.74 o
  -1  -4   2        249.56        261.82        11.20 o
   0  -4   2       1500.18       1593.83        48.19 o
   1  -4   2       1967.51       2626.45        85.68 o
   2  -4   2        613.87        645.68        23.81 o
   3  -4   2        338.48        451.62        24.83 o
   4  -4   2         99.35        110.14        12.53 o
   5  -4   2        108.51        121.94        11.65 o
   6  -4   2         20.63         19.89         9.28 o
   7  -4   2        412.83        433.16        68.41 o
   8  -4   2         11.57         19.13        34.40 o
   9  -4   2         24.11          0.57        25.68 o
  10  -4   2        154.10        220.92        96.98 o
  11  -4   2         53.86         66.00        28.67 o
 -12  -3   2         79.46         29.84        42.43 o
 -11  -3   2         59.46          7.60        21.73 o
 -10  -3   2         80.90         35.75        24.93 o
  -9  -3   2        455.12        511.43        75.63 o
  -8  -3   2        211.94        220.18        19.61 o
  -7  -3   2        556.26        574.84        33.75 o
  -6  -3   2        264.92        230.58        23.76 o
  -5  -3   2        647.40        686.83        33.48 o
  -4  -3   2       1397.91       1293.63        43.47 o
  -3  -3   2        104.52        109.86         8.79 o
  -2  -3   2       2206.61       2236.87        75.06 o
  -1  -3   2       3246.23       3005.34        87.19 o
   0  -3   2        420.10        442.50        18.44 o
   1  -3   2         64.48         64.79         6.14 o
   2  -3   2        286.65        316.00        12.64 o
   3  -3   2        451.99        393.80        20.04 o
   4  -3   2        137.29        102.27         8.61 o
   5  -3   2       1800.99       1561.44       109.33 o
   6  -3   2       1152.54       1349.99        82.83 o
   7  -3   2         72.57         66.75        13.19 o
   8  -3   2        316.82        300.90        34.25 o
   9  -3   2        108.51        119.52        25.29 o
  10  -3   2        183.10        183.46        47.15 o
  11  -3   2         34.63         12.24        14.55 o
  12  -3   2          7.36         96.69        52.94 o
 -12  -2   2         24.29         29.41        25.90 o
 -11  -2   2        125.14         80.66        29.51 o
 -10  -2   2        226.46        260.18        32.21 o
  -9  -2   2        106.37        105.39        30.34 o
  -8  -2   2         67.67         56.79         9.71 o
  -7  -2   2       1054.05       1054.88        46.80 o
  -6  -2   2        285.22        276.39        19.02 o
  -5  -2   2        243.24        275.89        18.87 o
  -4  -2   2        179.71        140.72         7.11 o
  -3  -2   2        197.04        181.07         8.60 o
  -2  -2   2        733.40        627.38        26.74 o
  -1  -2   2       4252.32       3959.31       124.41 o
   0  -2   2      14064.51      16230.35       619.59 o
   1  -2   2       6988.44       6768.07       237.21 o
   2  -2   2       1985.58       2106.52        67.67 o
   3  -2   2        886.49        834.24        23.20 o
   4  -2   2        403.08        305.46        14.10 o
   5  -2   2        169.95        160.55        11.23 o
   6  -2   2         18.21         25.77         6.56 o
   7  -2   2        530.75        525.53        34.55 o
   8  -2   2         49.58         53.87        10.70 o
   9  -2   2         33.10         32.22        11.83 o
  10  -2   2         97.92         50.88        17.36 o
  11  -2   2         12.03         26.02        24.22 o
  12  -2   2         29.20         69.03        28.44 o
 -13  -1   2         52.42         23.67        29.18 o
 -12  -1   2         91.90         63.37        28.61 o
 -11  -1   2         12.63         21.91        21.96 o
 -10  -1   2        363.76        320.37        32.93 o
  -9  -1   2        535.46        582.23        38.64 o
  -8  -1   2       1194.27       1343.53        65.32 o
  -7  -1   2        499.64        460.68        23.20 o
  -6  -1   2         55.89         64.21         9.69 o
  -5  -1   2        262.82        220.22        15.02 o
  -4  -1   2       2172.28       1862.89        70.17 o
  -3  -1   2       6727.77       5688.93       238.81 o
  -2  -1   2       5503.66       5143.15       157.36 o
  -1  -1   2       1953.47       1434.21        35.04 o
   0  -1   2       3451.98       3142.00        69.52 o
   1  -1   2         24.76         28.30         5.69 o
   2  -1   2       8600.89      10030.41       358.71 o
   3  -1   2       1253.03       1060.34        35.35 o
   4  -1   2       5186.06       5225.94       202.08 o
   5  -1   2        385.41        352.37        22.35 o
   6  -1   2         75.06         49.69         9.27 o
   7  -1   2        248.85        261.16        15.83 o
   8  -1   2       1492.53       1440.83        62.85 o
   9  -1   2        387.30        413.17        26.26 o
  10  -1   2        100.37        100.36        22.19 o
  11  -1   2         16.59          6.07        21.12 o
  12  -1   2         26.01         51.31        27.40 o
  13  -1   2         62.03          9.75        21.35 o
 -13   0   2         13.73         45.48        29.08 o
 -12   0   2         31.54         52.30        42.46 o
 -11   0   2          0.07          6.63        20.61 o
 -10   0   2         47.52         73.13        15.48 o
  -9   0   2        822.82        961.98        64.84 o
  -8   0   2         59.79         57.95        12.25 o
  -7   0   2       1027.50       1041.88        55.55 o
  -6   0   2        601.62        701.63        41.09 o
  -5   0   2        621.18        443.31        29.64 o
  -4   0   2       1775.13       1821.90        63.18 o
  -3   0   2        373.16        246.70        12.05 o
  -2   0   2        715.69        837.69        44.02 o
   2   0   2         21.12         12.03         5.91 o
   3   0   2         14.64         15.54         6.44 o
   4   0   2       2596.77       2438.15        86.67 o
   5   0   2       4488.61       4414.10       171.19 o
   6   0   2        317.00        281.89        17.06 o
   7   0   2         71.55         61.77        10.23 o
   8   0   2        116.70        127.70        13.78 o
   9   0   2          9.03         11.84         6.42 o
  10   0   2        103.51         96.07        15.80 o
  11   0   2          4.91         30.29        15.91 o
  12   0   2          1.06          0.01        15.66 o
  13   0   2         12.58        -13.98        26.03 o
 -13   1   2         50.92         83.95        30.04 o
 -12   1   2        102.88         68.90        54.52 o
 -11   1   2          9.09         -4.79        20.01 o
 -10   1   2        371.01        429.72        44.33 o
  -9   1   2        533.90        609.56        46.96 o
  -8   1   2       1166.03       1231.35        98.73 o
  -7   1   2        475.76        439.77        30.38 o
  -6   1   2         54.73         52.30        11.88 o
  -5   1   2        266.28        222.46        16.42 o
  -4   1   2       2195.88       1867.78        65.83 o
  -3   1   2       6584.84       5583.43       193.01 o
  -2   1   2       5728.27       5303.45       182.31 o
  -1   1   2       2072.79       1487.97        43.85 o
   0   1   2       3505.79       3100.60        90.03 o
   1   1   2         30.13         29.99         6.36 o
   2   1   2       8650.01      10039.62       379.18 o
   3   1   2       1317.29       1211.10        59.81 o
   4   1   2       5301.55       5349.19       197.37 o
   5   1   2        352.44        338.06        20.13 o
   6   1   2         72.03         66.40         8.57 o
   7   1   2        245.82        261.57        19.47 o
   8   1   2       1475.61       1508.37        74.49 o
   9   1   2        376.34        463.87        32.43 o
  10   1   2        112.09        122.47        19.61 o
  11   1   2         16.95         29.30        26.51 o
  12   1   2         25.32         32.45        33.47 o
  13   1   2         61.26         74.14        26.53 o
 -12   2   2         24.55         73.47        38.38 o
 -11   2   2        129.01        109.26        37.20 o
 -10   2   2        215.76        270.95        34.58 o
  -9   2   2        111.22        140.57        19.42 o
  -8   2   2         57.16         45.97        14.82 o
  -7   2   2       1025.84       1065.57        71.71 o
  -6   2   2        249.14        239.35        24.25 o
  -5   2   2        220.91        201.25        24.25 o
  -4   2   2        182.37        181.75        17.91 o
  -3   2   2        180.62        177.37        15.96 o
  -2   2   2        799.29        678.43        27.97 o
  -1   2   2       4151.83       3807.90       208.30 o
   0   2   2      13947.68      16317.95      1198.60 o
   1   2   2       6831.61       6634.31       286.23 o
   2   2   2       1931.53       2247.75        98.41 o
   3   2   2        884.78        771.20        33.49 o
   4   2   2        390.04        345.25        16.50 o
   5   2   2        134.88        112.77        10.96 o
   6   2   2         16.82         21.53         8.79 o
   7   2   2        529.73        501.68        44.08 o
   8   2   2         46.66         57.40        17.49 o
   9   2   2         37.29         55.81        17.97 o
  10   2   2         91.57         72.78        27.28 o
  11   2   2         10.67         34.05        29.21 o
  12   2   2         29.98         62.08        33.62 o
 -12   3   2         78.39        117.90        54.26 o
 -11   3   2         59.71         -1.07        35.98 o
 -10   3   2         77.77        135.57        77.67 o
  -9   3   2        446.22        711.57        90.44 o
  -8   3   2        198.77        241.17        33.58 o
  -7   3   2        559.75        550.46        45.43 o
  -6   3   2        276.67        228.75        32.31 o
  -5   3   2        702.68        662.86        63.71 o
  -4   3   2       1370.24       1203.22       101.13 o
  -3   3   2        130.16        139.56        18.29 o
  -2   3   2       2267.05       2317.46       123.22 o
  -1   3   2       3255.45       2852.12       156.76 o
   0   3   2        406.43        459.92        26.41 o
   1   3   2         64.29         50.89         7.72 o
   2   3   2        297.92        333.41        15.60 o
   3   3   2        475.64        413.09        33.12 o
   4   3   2        131.86        123.37        14.15 o
   5   3   2       1841.95       1642.42       129.74 o
   6   3   2       1134.68       1218.37       116.85 o
   7   3   2         76.63         88.46        18.98 o
   8   3   2        316.93        280.14        29.65 o
   9   3   2        100.28        172.82        48.73 o
  10   3   2        182.47        296.85        96.23 o
  11   3   2         33.35         10.51        27.24 o
  12   3   2          6.90         21.77        28.78 o
 -11   4   2         11.34         27.78        25.43 o
 -10   4   2         67.51         42.68        32.37 o
  -9   4   2         36.24         29.32        31.15 o
  -8   4   2          1.21         -0.28        20.58 o
  -7   4   2         70.40        121.51        34.32 o
  -6   4   2         17.96         22.16        15.37 o
  -5   4   2        168.91        137.68        39.78 o
  -4   4   2        685.04        751.39        58.69 o
  -3   4   2        920.25       1088.47        77.50 o
  -2   4   2         26.90         34.59        15.25 o
  -1   4   2        255.94        254.63        16.12 o
   0   4   2       1478.56       1327.71       122.15 o
   1   4   2       2039.10       3179.45       468.08 o
   2   4   2        570.96        639.78        73.37 o
   3   4   2        311.48        367.57        83.99 o
   4   4   2        110.38        116.87        20.75 o
   5   4   2        125.37         90.22        18.08 o
   6   4   2         18.23         22.39        12.25 o
   7   4   2        410.76        553.16        65.31 o
   8   4   2         11.60         23.05        24.19 o
   9   4   2         26.88          7.98        21.07 o
  10   4   2        161.14         51.44        51.53 o
  11   4   2         58.23         22.32        32.21 o
  -9   5   2         62.01         30.54        26.61 o
  -8   5   2          4.64         -1.98        28.73 o
  -7   5   2         25.29          2.79        33.54 o
  -6   5   2         20.81         43.60        26.64 o
  -5   5   2         24.83         12.83        20.12 o
  -4   5   2         18.80         40.59        27.30 o
  -3   5   2        366.11        322.00        54.32 o
  -2   5   2         76.23         52.21        34.30 o
  -1   5   2        608.32        742.52       112.31 o
   0   5   2        233.00        251.39        85.92 o
   1   5   2         11.15         36.29        26.17 o
   2   5   2        186.21        318.52        71.24 o
   3   5   2        767.52       1000.14       115.78 o
   4   5   2        359.40        427.48        54.05 o
   5   5   2         20.64         12.78        34.66 o
   6   5   2        156.32        170.01        67.88 o
   7   5   2         44.86         -4.10        25.34 o
   8   5   2         44.30          1.10        26.30 o
   9   5   2         17.91         -4.68        34.41 o
  -7   6   2         44.79          1.74        53.09 o
  -6   6   2        228.71        269.92       113.96 o
  -5   6   2          0.24         24.42        26.37 o
  -4   6   2         22.83         37.62        26.17 o
   7   6   2         23.25         -0.41        42.02 o
  -4  -7   3        104.01        108.22        37.57 o
  -3  -7   3        205.12        685.20       156.03 o
  -2  -7   3         23.64         -1.97        25.16 o
  -1  -7   3         43.99          0.62        15.43 o
   0  -7   3         22.97         11.41        13.82 o
   1  -7   3         12.11         18.81        15.96 o
   2  -7   3         52.44         -1.31        15.14 o
   3  -7   3         15.24         -0.66        13.91 o
   4  -7   3         32.03         -4.38        21.36 o
  -7  -6   3         19.87          5.14        16.08 o
  -6  -6   3        112.94          5.85        21.58 o
  -5  -6   3         13.49         25.82        25.07 o
  -4  -6   3         43.81         25.62        21.72 o
  -3  -6   3        115.09        130.23        52.74 o
  -2  -6   3        310.97        370.32        91.32 o
  -1  -6   3         67.51         44.74        27.16 o
   0  -6   3         36.33         23.63        16.62 o
   1  -6   3        111.43         96.99        50.59 o
   2  -6   3        391.57        571.29       107.42 o
   3  -6   3         64.72         30.14        31.35 o
   4  -6   3        132.88         68.00        41.38 o
   5  -6   3         16.71          8.20        25.93 o
   6  -6   3         18.51         -0.68        43.26 o
   7  -6   3         66.89         69.94        70.92 o
  -9  -5   3         32.57         76.63        50.10 o
  -8  -5   3         45.73         22.29        21.43 o
  -7  -5   3         27.17         20.75        24.75 o
  -6  -5   3         18.68         23.22        27.91 o
  -5  -5   3         36.47         30.70        10.77 o
  -4  -5   3         49.58         45.77         9.70 o
  -3  -5   3         16.87         11.68         5.07 o
  -2  -5   3        328.69        393.66        30.92 o
  -1  -5   3         66.80         60.55         9.47 o
   0  -5   3         16.24         13.01         6.03 o
   1  -5   3        288.38        304.99        26.68 o
   2  -5   3         62.93         55.95         8.02 o
   3  -5   3         51.78         73.61        15.54 o
   4  -5   3        246.63        386.35        43.04 o
   5  -5   3        100.07        149.75        31.31 o
   6  -5   3         36.12         -2.77        43.68 o
   7  -5   3         26.35        -14.02        23.90 o
   8  -5   3         65.35          1.14        31.05 o
   9  -5   3          7.43         -0.65        33.66 o
 -11  -4   3          8.11         24.30        30.61 o
 -10  -4   3        108.79          8.11        30.14 o
  -9  -4   3          1.53          1.91        18.12 o
  -8  -4   3         12.23         14.27        17.63 o
  -7  -4   3        103.39         83.47        20.28 o
  -6  -4   3        252.15        316.76        21.31 o
  -5  -4   3        167.52        192.31        16.57 o
  -4  -4   3        609.24        681.75        30.43 o
  -3  -4   3         73.31         72.30         8.70 o
  -2  -4   3        376.63        368.72        16.74 o
  -1  -4   3        770.76        639.54        33.22 o
   0  -4   3        287.30        291.52        14.50 o
   1  -4   3        746.52        843.81        32.50 o
   2  -4   3       1012.73       1047.41        39.24 o
   3  -4   3       1414.99       1465.23        57.20 o
   4  -4   3       1049.20       1192.49        76.00 o
   5  -4   3        140.84        156.96        12.36 o
   6  -4   3        228.48        258.39        28.96 o
   7  -4   3        183.92        222.97        56.89 o
   8  -4   3         56.78         64.16        67.68 o
   9  -4   3         30.37          0.38        26.43 o
  10  -4   3         87.33        144.11        33.92 o
 -12  -3   3          0.14         22.41        25.62 o
 -11  -3   3        108.15        239.12       154.19 o
 -10  -3   3         33.18          0.78        25.60 o
  -9  -3   3        158.10        164.74        20.50 o
  -8  -3   3        111.87        119.63        13.90 o
  -7  -3   3         11.15         17.10         7.84 o
  -6  -3   3         90.16         80.61        12.80 o
  -5  -3   3          4.18          6.56         8.56 o
  -4  -3   3        185.93        150.94        11.92 o
  -3  -3   3        114.61         93.38        10.11 o
  -2  -3   3        102.10         89.77         8.27 o
  -1  -3   3        686.39        645.53        20.09 o
   0  -3   3       1137.52        992.48        32.96 o
   1  -3   3        730.62        683.26        24.32 o
   2  -3   3         24.77         31.39         5.34 o
   3  -3   3        263.08        232.68        12.25 o
   4  -3   3        760.32        823.71        36.81 o
   5  -3   3        285.95        298.49        20.41 o
   6  -3   3        418.89        403.90        26.51 o
   7  -3   3        103.88        105.80        12.97 o
   8  -3   3         27.58         30.34        10.33 o
   9  -3   3         13.16          3.43        18.95 o
  10  -3   3         86.93        120.76        36.81 o
  11  -3   3         36.45         69.65        29.67 o
 -12  -2   3         25.15         22.89        19.21 o
 -11  -2   3         21.37          8.33        13.02 o
 -10  -2   3         80.63         91.66        24.07 o
  -9  -2   3        122.58        114.45        28.73 o
  -8  -2   3        133.16        160.38        15.92 o
  -7  -2   3       1262.52       1395.57        57.01 o
  -6  -2   3         66.26         69.20        11.01 o
  -5  -2   3       1723.52       1532.23        67.10 o
  -4  -2   3        862.04        806.02        33.71 o
  -3  -2   3        380.66        332.84        13.51 o
  -2  -2   3       2508.14       1956.48        47.71 o
  -1  -2   3       8470.76       8251.81       285.39 o
   0  -2   3        401.88        414.40        28.93 o
   1  -2   3       6646.12       5740.06       179.21 o
   2  -2   3        452.46        443.18        27.10 o
   3  -2   3        766.52        752.28        30.32 o
   4  -2   3        235.08        224.64        15.08 o
   5  -2   3        857.68        680.38        23.92 o
   6  -2   3         60.88         60.32         6.93 o
   7  -2   3        120.98        122.49        13.67 o
   8  -2   3         49.43         59.25        11.49 o
   9  -2   3        110.58        109.65        13.41 o
  10  -2   3        217.05        143.30        37.35 o
  11  -2   3         28.90         56.00        39.57 o
  12  -2   3        101.19        139.88        58.37 o
 -13  -1   3        143.83        116.96        76.29 o
 -12  -1   3          2.36         17.28        15.91 o
 -11  -1   3         19.26         15.60        19.89 o
 -10  -1   3        185.93        267.00        28.62 o
  -9  -1   3        366.03        366.46        35.73 o
  -8  -1   3        265.73        263.08        21.62 o
  -7  -1   3        137.67        126.29        10.41 o
  -6  -1   3        234.30        170.35        19.71 o
  -5  -1   3        206.53        256.04        15.85 o
  -4  -1   3       3538.09       3194.69       120.18 o
  -3  -1   3       1478.23       1330.69        60.85 o
  -2  -1   3      14429.15      17306.10       715.48 o
  -1  -1   3       4074.80       3229.70        92.54 o
   0  -1   3       3987.44       3882.61       101.05 o
   1  -1   3       2067.03       1652.41        38.42 o
   2  -1   3       6505.56       6759.82       251.00 o
   3  -1   3        889.06        864.48        61.62 o
   4  -1   3        366.65        276.05        14.18 o
   5  -1   3        447.16        429.53        20.00 o
   6  -1   3        233.13        280.83        27.75 o
   7  -1   3       1821.34       1831.04        98.35 o
   8  -1   3        117.16        155.13        11.97 o
   9  -1   3        270.17        272.48        20.34 o
  10  -1   3        187.92        193.15        24.06 o
  11  -1   3         50.61         75.87        41.20 o
  12  -1   3          6.19         31.72        24.27 o
 -13   0   3         38.78         45.67        46.80 o
 -12   0   3          7.64         38.64        26.27 o
 -11   0   3          4.10          0.61        18.80 o
 -10   0   3         15.86         15.68        11.67 o
  -9   0   3        244.82        249.90        20.44 o
  -8   0   3        931.53       1119.16        57.93 o
  -7   0   3        887.40        899.37        51.89 o
  -6   0   3       1848.60       1674.64       118.29 o
  -5   0   3         11.92         12.24         5.20 o
  -4   0   3        169.30        147.31        15.20 o
  -3   0   3        218.97        210.63        10.55 o
  -2   0   3       8011.81       7326.49       241.55 o
  -1   0   3        293.24        254.27         9.79 o
   1   0   3        706.63        669.51        24.33 o
   2   0   3      18976.12      25108.36      1288.20 o
   3   0   3         81.93         84.31         9.26 o
   4   0   3       4620.47       4423.30       157.71 o
   5   0   3         24.26         19.55         8.17 o
   6   0   3        406.26        241.83        15.51 o
   7   0   3         15.64         10.90         7.32 o
   8   0   3        281.13        355.45        22.20 o
   9   0   3        436.70        730.03        50.68 o
  10   0   3          0.68          5.06        10.43 o
  11   0   3         56.06         46.66        19.07 o
  12   0   3        270.93        222.10        50.75 o
  13   0   3         20.29        -16.09        23.63 o
 -13   1   3        140.59        216.32        87.66 o
 -12   1   3          3.28         13.23        27.05 o
 -11   1   3         14.64          5.74        20.80 o
 -10   1   3        172.03        294.40        45.71 o
  -9   1   3        355.91        409.50        34.49 o
  -8   1   3        272.10        243.99        21.66 o
  -7   1   3        151.30        133.53        13.63 o
  -6   1   3        217.13        152.35        18.45 o
  -5   1   3        218.40        249.86        15.53 o
  -4   1   3       3450.79       3023.41       100.80 o
  -3   1   3       1413.25       1251.45        53.84 o
  -2   1   3      14655.36      17373.26       900.27 o
  -1   1   3       3912.60       3118.22       100.60 o
   0   1   3       3943.09       3702.58       119.52 o
   1   1   3       2115.81       1824.59        64.19 o
   2   1   3       6397.30       6644.77       259.73 o
   3   1   3        933.65        744.17        61.53 o
   4   1   3        399.21        317.58        14.28 o
   5   1   3        401.79        415.08        23.06 o
   6   1   3        216.70        229.39        27.23 o
   7   1   3       1869.12       1940.70        85.55 o
   8   1   3        105.53        123.01        10.93 o
   9   1   3        282.00        317.42        31.16 o
  10   1   3        190.23        198.72        30.17 o
  11   1   3         54.93         94.29        29.21 o
  12   1   3          6.34         19.60        23.38 o
 -12   2   3         25.90         61.59        33.27 o
 -11   2   3         20.87         -8.83        22.85 o
 -10   2   3         74.56        123.49        33.02 o
  -9   2   3        127.29        184.18        26.22 o
  -8   2   3        142.95        218.83        19.75 o
  -7   2   3       1263.69       1428.93        77.96 o
  -6   2   3         62.39         65.88        13.92 o
  -5   2   3       1719.47       1528.60        82.05 o
  -4   2   3        918.65        863.66        40.52 o
  -3   2   3        376.63        343.80        26.29 o
  -2   2   3       2529.55       2050.79        84.82 o
  -1   2   3       8367.23       8144.90       408.39 o
   0   2   3        392.67        503.03        54.34 o
   1   2   3       6744.35       5530.62       251.59 o
   2   2   3        430.20        495.77        26.04 o
   3   2   3        800.34        769.46        34.92 o
   4   2   3        226.98        249.20        16.40 o
   5   2   3        832.99        696.66        27.21 o
   6   2   3         55.88         50.72         7.09 o
   7   2   3        128.15        105.71        12.47 o
   8   2   3         48.86         52.25        15.48 o
   9   2   3        106.83         81.89        23.48 o
  10   2   3        206.19        270.62        38.00 o
  11   2   3         25.43         -5.84        24.82 o
  12   2   3        106.25        173.07        43.59 o
 -12   3   3          0.06         21.10        30.72 o
 -11   3   3        107.81        185.79        87.19 o
 -10   3   3         31.29         63.70        33.65 o
  -9   3   3        168.47        188.26        54.94 o
  -8   3   3        117.72        134.74        26.76 o
  -7   3   3         14.49         14.69        13.24 o
  -6   3   3         92.34         82.53        13.07 o
  -5   3   3          4.24         15.75        10.07 o
  -4   3   3        162.20        150.51        11.18 o
  -3   3   3        129.06        118.93        16.41 o
  -2   3   3        106.38        108.04        13.81 o
  -1   3   3        657.14        607.20        35.80 o
   0   3   3       1138.57        880.08        47.77 o
   1   3   3        735.30        612.50        42.79 o
   2   3   3         24.13         21.18         7.07 o
   3   3   3        246.34        157.72        16.19 o
   4   3   3        787.81        775.50        61.64 o
   5   3   3        281.39        290.65        27.99 o
   6   3   3        396.02        378.81        24.35 o
   7   3   3        120.87        101.71        13.09 o
   8   3   3         31.55         49.33        14.98 o
   9   3   3         10.65          8.85        15.07 o
  10   3   3         90.56         54.68        52.73 o
  11   3   3         36.15         12.19        27.29 o
 -11   4   3          7.91          4.48        24.58 o
 -10   4   3        107.64         56.09        43.47 o
  -9   4   3          2.09         -2.88        18.49 o
  -8   4   3         10.94         25.72        21.17 o
  -7   4   3        101.50         80.14        50.66 o
  -6   4   3        271.77        383.36        54.27 o
  -5   4   3        179.40        233.61        24.44 o
  -4   4   3        581.45        647.62        49.84 o
  -3   4   3         68.00         69.02        13.31 o
  -2   4   3        401.70        418.40        41.08 o
  -1   4   3        744.45        681.78        53.11 o
   0   4   3        301.50        304.11        20.09 o
   1   4   3        775.78        722.17        92.81 o
   2   4   3        979.38       1015.23       135.57 o
   3   4   3       1363.36       1462.65       128.18 o
   4   4   3       1093.28       1338.57        93.45 o
   5   4   3        135.38        133.92        26.81 o
   6   4   3        218.81        195.23        58.17 o
   7   4   3        194.52        311.06       107.98 o
   8   4   3         56.09          1.20        20.36 o
   9   4   3         27.48          8.00        20.07 o
  10   4   3         86.27         14.40        35.65 o
  -9   5   3         34.83         27.92        26.01 o
  -8   5   3         45.23         15.12        19.43 o
  -7   5   3         29.13          1.79        24.03 o
  -6   5   3         17.60          6.96        21.56 o
  -5   5   3         38.24         25.97        25.84 o
  -4   5   3         47.64         66.09        44.60 o
  -3   5   3         13.40          5.01        28.52 o
  -2   5   3        316.98        371.46       136.02 o
  -1   5   3         75.99        113.74        39.42 o
   0   5   3         13.28         19.12        45.80 o
   1   5   3        294.57        411.06        63.60 o
   2   5   3         59.63         45.85        48.10 o
   3   5   3         51.34         46.55        30.80 o
   4   5   3        249.43        367.03        49.14 o
   5   5   3        100.28        134.24        29.47 o
   6   5   3         35.05         -1.64        34.77 o
   7   5   3         27.40        -10.12        40.29 o
   8   5   3         62.36          0.26        32.26 o
   9   5   3          9.05         -3.42        28.18 o
  -7   6   3         17.82         97.73        41.91 o
  -5   6   3         14.28          5.72        28.72 o
  -4   6   3         41.99         22.71        37.33 o
   1   6   3        116.49        171.91        51.33 o
   2   6   3        389.66        618.89       101.60 o
   3   6   3         56.90         72.24        29.98 o
   4   6   3        127.56        130.44        35.25 o
  -4  -7   4         81.94         82.48        37.70 o
  -3  -7   4         25.16          0.24        23.51 o
  -2  -7   4          4.80         -0.09        23.24 o
  -1  -7   4         12.54         19.89        17.09 o
   0  -7   4          5.64         15.94        16.28 o
   1  -7   4         43.82         11.71        15.62 o
   2  -7   4          4.92          3.29        14.23 o
   3  -7   4         33.85          7.72        14.46 o
   4  -7   4          1.47         -1.62        13.47 o
  -7  -6   4        231.67        578.49        85.03 o
  -6  -6   4          3.73          8.06        15.65 o
  -5  -6   4         75.03         70.28        33.05 o
  -4  -6   4          5.33         38.73        21.36 o
  -3  -6   4         29.36          7.97        10.55 o
  -2  -6   4        110.91        113.30        41.12 o
  -1  -6   4          1.79          7.28         8.59 o
   0  -6   4         45.54         24.31        32.93 o
   1  -6   4         25.54         -0.37        16.60 o
   2  -6   4        110.35         50.03        40.11 o
   3  -6   4         34.06         11.38        19.21 o
   4  -6   4         49.56         43.60        22.33 o
   5  -6   4         10.91         15.03        22.43 o
   6  -6   4          1.98         33.64        33.16 o
   7  -6   4          7.50         40.05        34.67 o
  -9  -5   4          9.78         11.24        22.98 o
  -8  -5   4         10.08         31.76        22.62 o
  -7  -5   4         99.22         71.67        53.36 o
  -6  -5   4        301.78        592.87        75.19 o
  -5  -5   4         32.81         22.16        10.03 o
  -4  -5   4          1.30          4.56         7.04 o
  -3  -5   4         14.91         18.03         8.95 o
  -2  -5   4         10.00          6.99         5.42 o
  -1  -5   4        160.63        199.41        14.18 o
   0  -5   4         28.14         30.40         6.95 o
   1  -5   4        481.82        513.76        28.20 o
   2  -5   4        104.16        167.94        18.21 o
   3  -5   4        191.44        253.33        29.97 o
   4  -5   4        316.27        516.15        47.65 o
   5  -5   4        281.92        379.10        47.90 o
   6  -5   4        293.53        479.03        86.91 o
   7  -5   4         76.41         57.00        61.18 o
   8  -5   4         72.87         10.33        26.82 o
   9  -5   4         20.13         -5.25        23.33 o
 -10  -4   4         40.54         18.58        18.75 o
  -9  -4   4        143.63        461.19        83.66 o
  -8  -4   4         46.54         79.37        23.98 o
  -7  -4   4          0.26          1.81         7.81 o
  -6  -4   4        259.06        360.08        25.60 o
  -5  -4   4        201.46        270.52        24.44 o
  -4  -4   4        202.34        208.57        16.70 o
  -3  -4   4        140.24        156.19        10.85 o
  -2  -4   4        384.45        399.32        26.36 o
  -1  -4   4        957.71       1091.60        40.20 o
   0  -4   4       1873.77       2224.85        84.28 o
   1  -4   4        543.34        645.28        27.64 o
   2  -4   4         10.90          8.91         7.57 o
   3  -4   4        338.77        458.34        27.25 o
   4  -4   4        657.76        792.02        55.72 o
   5  -4   4        396.88        491.52        33.69 o
   6  -4   4        117.33        112.33        15.88 o
   7  -4   4        275.13        345.50        82.89 o
   8  -4   4         16.77          0.25        22.28 o
   9  -4   4          5.81         -1.20        36.70 o
  10  -4   4        105.27        125.23       137.84 o
 -11  -3   4        148.48          1.81        62.57 o
 -10  -3   4        189.68        184.41        80.95 o
  -9  -3   4        134.97        121.80        18.29 o
  -8  -3   4          9.74         16.37        11.40 o
  -7  -3   4        139.25        138.36        14.03 o
  -6  -3   4         30.45         20.75         8.10 o
  -5  -3   4        130.29        109.00        16.09 o
  -4  -3   4       2305.43       2283.82       133.51 o
  -3  -3   4        240.52        246.00        27.19 o
  -2  -3   4       2217.77       2244.96        74.44 o
  -1  -3   4        153.12        173.68         9.57 o
   0  -3   4        618.69        458.41        19.37 o
   1  -3   4        173.58        163.29         9.64 o
   2  -3   4        530.29        486.29        21.29 o
   3  -3   4        603.82        557.70        24.38 o
   4  -3   4        146.44        169.50        12.04 o
   5  -3   4        446.39        456.21        22.99 o
   6  -3   4        348.26        333.40        21.72 o
   7  -3   4         45.74         53.79        10.03 o
   8  -3   4        123.18         96.04        22.06 o
   9  -3   4          4.67         -1.43        16.26 o
  10  -3   4        112.14        114.73        31.14 o
  11  -3   4         20.14         52.51        20.82 o
 -12  -2   4        109.14         59.81        23.53 o
 -11  -2   4          9.98         17.95        15.95 o
 -10  -2   4         70.66         70.02        25.84 o
  -9  -2   4        439.06        463.35        41.07 o
  -8  -2   4        268.73        333.86        26.21 o
  -7  -2   4         45.02         39.61         9.61 o
  -6  -2   4        388.10        468.61        24.94 o
  -5  -2   4        601.92        740.50        74.42 o
  -4  -2   4       1671.69       1462.42        66.60 o
  -3  -2   4         63.27         68.32         5.98 o
  -2  -2   4       1459.25       1369.63        35.44 o
  -1  -2   4       1588.19       1238.97        32.59 o
   0  -2   4       5265.45       5414.69       168.46 o
   1  -2   4       4387.57       3690.89       129.82 o
   2  -2   4        743.94        731.16        22.78 o
   3  -2   4        169.36        180.07        15.04 o
   4  -2   4       1838.18       1804.11        69.46 o
   5  -2   4       1512.93       1450.94        70.61 o
   6  -2   4        879.23        910.67        40.22 o
   7  -2   4        147.07        151.03        15.77 o
   8  -2   4        175.73        188.90        15.27 o
   9  -2   4        198.55        213.57        29.94 o
  10  -2   4          9.71          5.63        16.27 o
  11  -2   4        123.71        150.79        38.00 o
  12  -2   4         40.84         61.90        42.51 o
 -12  -1   4         21.04         53.71        23.48 o
 -11  -1   4        156.03        294.11        79.45 o
 -10  -1   4        118.97         99.81        24.28 o
  -9  -1   4         93.53         88.19        16.40 o
  -8  -1   4        346.38        375.43        29.39 o
  -7  -1   4        622.46        640.99        39.96 o
  -6  -1   4        259.91        268.75        16.40 o
  -5  -1   4        894.64        798.08        32.83 o
  -4  -1   4        355.97        358.06        18.76 o
  -3  -1   4       1324.81       1232.51       102.03 o
  -2  -1   4      12758.18      15075.23       704.53 o
  -1  -1   4       5276.47       4526.68       136.38 o
   0  -1   4       2704.54       2237.64        58.27 o
   1  -1   4      24413.76      37296.41      2767.10 o
   2  -1   4        244.07        287.21        53.50 o
   3  -1   4       1650.29       1567.28        51.59 o
   4  -1   4         36.89         32.19         5.88 o
   5  -1   4        193.57        157.11        10.73 o
   6  -1   4         22.49         21.23         6.95 o
   7  -1   4        394.24        365.90        34.49 o
   8  -1   4        472.93        511.40        38.09 o
   9  -1   4         50.47         51.43        11.74 o
  10  -1   4         49.54         30.06        13.68 o
  11  -1   4          3.25         51.74        23.23 o
  12  -1   4          2.18         -4.22        22.29 o
 -13   0   4          3.29          8.83        24.90 o
 -12   0   4          4.40          0.09        25.88 o
 -11   0   4         15.69         -8.47        21.11 o
 -10   0   4        232.17        239.57        49.04 o
  -9   0   4          0.51         -0.25         8.36 o
  -8   0   4        164.78        187.23        16.80 o
  -7   0   4          3.69         -0.46         9.17 o
  -6   0   4       1244.81       1169.73        50.35 o
  -5   0   4       2241.65       2083.57        62.73 o
  -4   0   4        342.18        283.96        14.12 o
  -3   0   4          8.71         16.35         7.90 o
  -2   0   4       2508.20       1684.23        48.85 o
  -1   0   4         17.12         20.58         7.80 o
   0   0   4       1178.13       1036.18        43.39 o
   1   0   4      15734.61      19626.86       913.86 o
   2   0   4      22859.12      31663.21      1894.19 o
   3   0   4       8923.34       9856.74       448.67 o
   4   0   4      10439.76      11841.87       554.84 o
   5   0   4         80.39         85.06         9.53 o
   6   0   4        967.29        964.28        65.72 o
   7   0   4       1124.16        964.04        59.31 o
   8   0   4         15.29          9.89         6.78 o
   9   0   4         97.20         82.06        14.84 o
  10   0   4          0.27         -4.98         7.76 o
  11   0   4          0.14         34.91        28.12 o
  12   0   4          7.62        -25.24        25.24 o
 -12   1   4         23.01          2.19        28.81 o
 -11   1   4        152.39        199.28       150.71 o
 -10   1   4        103.83        111.45        41.11 o
  -9   1   4        103.89        116.12        18.95 o
  -8   1   4        361.20        409.59        35.48 o
  -7   1   4        649.87        703.16        75.57 o
  -6   1   4        266.93        252.61        18.76 o
  -5   1   4        897.60        788.24        32.78 o
  -4   1   4        344.45        321.59        23.69 o
  -3   1   4       1268.03       1052.07        49.33 o
  -2   1   4      12907.00      15341.47       733.96 o
  -1   1   4       5248.28       4461.02       148.41 o
   0   1   4       2558.12       2084.17        62.87 o
   1   1   4      24332.16      37714.91      2609.00 o
   2   1   4        267.93        303.83        35.54 o
   3   1   4       1619.87       1617.28        50.00 o
   4   1   4         30.68         24.24         7.04 o
   5   1   4        193.24        154.87        12.72 o
   6   1   4         23.00         21.83         8.03 o
   7   1   4        417.56        389.79        33.32 o
   8   1   4        447.63        493.51        38.95 o
   9   1   4         57.83         51.98        14.35 o
  10   1   4         55.57         53.05        14.94 o
  11   1   4          2.10        -15.45        18.62 o
  12   1   4          2.18         20.18        16.78 o
 -12   2   4        109.40        115.55        47.84 o
 -11   2   4         10.47         46.36        48.92 o
 -10   2   4         72.95         41.24        36.52 o
  -9   2   4        443.11        561.93        46.38 o
  -8   2   4        281.60        431.49        30.37 o
  -7   2   4         37.95         45.46        14.60 o
  -6   2   4        389.25        472.86        35.29 o
  -5   2   4        651.92        751.63       120.53 o
  -4   2   4       1785.58       1562.61        72.12 o
  -3   2   4         55.29         77.20        11.64 o
  -2   2   4       1461.02       1414.50        56.31 o
  -1   2   4       1575.16       1260.34        50.40 o
   0   2   4       5224.19       5342.64       236.28 o
   1   2   4       4436.94       4276.99       187.32 o
   2   2   4        790.20        695.04        32.67 o
   3   2   4        188.20        164.63        15.59 o
   4   2   4       1782.07       1810.39        79.43 o
   5   2   4       1485.05       1507.10        63.12 o
   6   2   4        943.71       1053.80        50.08 o
   7   2   4        148.65        154.08        16.06 o
   8   2   4        185.14        190.28        24.77 o
   9   2   4        201.87        270.62        34.62 o
  10   2   4          7.48         14.33        18.45 o
  11   2   4        127.34        186.05        36.61 o
  12   2   4         44.29         42.14        35.11 o
 -11   3   4        149.26        333.00        63.24 o
 -10   3   4        188.89        174.15       125.88 o
  -9   3   4        140.92        154.51        33.89 o
  -8   3   4          7.75          9.44        22.73 o
  -7   3   4        153.77        113.57        20.38 o
  -6   3   4         36.76         28.46         9.35 o
  -5   3   4        131.17        194.81        25.59 o
  -4   3   4       2219.65       2401.62       111.90 o
  -3   3   4        284.03        377.17        87.29 o
  -2   3   4       2099.04       2103.38       119.24 o
  -1   3   4        129.56        148.43        13.86 o
   0   3   4        617.12        544.37        31.43 o
   1   3   4        180.75        198.47        21.75 o
   2   3   4        518.85        350.34        30.29 o
   3   3   4        624.53        483.48        35.73 o
   4   3   4        134.04        105.91        11.19 o
   5   3   4        464.62        508.70        36.49 o
   6   3   4        342.13        349.66        59.49 o
   7   3   4         36.99         55.27        20.81 o
   8   3   4        104.66         81.68        28.28 o
   9   3   4          2.88         -4.12        21.40 o
  10   3   4        110.57         59.66        57.59 o
  11   3   4         19.06          4.56        24.59 o
 -10   4   4         40.76         14.35        22.84 o
  -9   4   4        147.28        311.25        96.39 o
  -8   4   4         46.43         38.77        34.62 o
  -7   4   4          0.02         -0.30        16.16 o
  -6   4   4        268.89        382.10        48.24 o
  -5   4   4        189.76        295.58        55.80 o
  -4   4   4        225.77        230.71        26.51 o
  -3   4   4        130.99        139.54        29.24 o
  -2   4   4        394.34        437.20       115.42 o
  -1   4   4        938.59       1017.87        93.12 o
   0   4   4       1926.63       1945.94       163.53 o
   1   4   4        534.03        519.29        69.31 o
   2   4   4          9.34          6.75         7.72 o
   3   4   4        317.02        459.62        54.39 o
   4   4   4        678.44        770.74        78.28 o
   5   4   4        408.29        427.58        53.76 o
   6   4   4        132.67        212.91        39.35 o
   7   4   4        275.85        398.01        63.83 o
   8   4   4         18.36         -0.14        20.28 o
   9   4   4          5.88          1.31        20.51 o
  10   4   4        104.88         41.41        42.18 o
  -9   5   4          8.81         18.41        20.14 o
  -8   5   4         10.64         30.06        20.03 o
  -7   5   4         98.91         79.54        63.03 o
  -6   5   4        301.78        473.02       112.73 o
  -5   5   4         33.00         31.36        29.09 o
  -4   5   4          0.90         -2.04        21.36 o
  -3   5   4         17.94         29.85        19.12 o
  -2   5   4         11.53         -0.26        19.24 o
  -1   5   4        151.09        219.38        93.13 o
   0   5   4         33.45         49.71        33.24 o
   1   5   4        502.78        640.02        96.07 o
   2   5   4         92.74         92.69        71.79 o
   3   5   4        187.26        305.54        55.63 o
   4   5   4        311.59        455.17        74.81 o
   5   5   4        287.91        354.92        48.15 o
   6   5   4        281.74        527.92       119.36 o
   7   5   4         72.50         -3.17        74.00 o
   8   5   4         70.28         -3.58        65.70 o
   9   5   4         19.04          1.33        62.57 o
  -7   6   4        227.07        541.12       195.47 o
  -6   6   4          3.95        -11.45        30.46 o
  -5   6   4         77.83        123.95        55.07 o
  -4   6   4          6.03         20.75        23.92 o
   0   6   4         47.32         63.53        38.26 o
   1   6   4         23.90         65.33        48.06 o
   2   6   4         99.94        173.79        44.34 o
   3   6   4         36.91         84.68        32.01 o
   4   6   4         51.39          0.61        26.70 o
  -3  -7   5         19.37         18.29        23.58 o
  -2  -7   5         16.86         11.48        15.45 o
  -1  -7   5         47.68         62.31        37.69 o
   0  -7   5         11.56         -1.61        16.10 o
   1  -7   5         80.18         40.11        34.35 o
   2  -7   5         28.97          2.52        12.91 o
   3  -7   5         57.09         45.07        26.89 o
  -7  -6   5        102.56         -2.12        23.05 o
  -6  -6   5        101.68          5.99        20.82 o
  -5  -6   5          3.21         12.47        17.77 o
  -4  -6   5         98.84         75.68        39.08 o
  -3  -6   5          7.15          3.74        13.84 o
  -2  -6   5         24.49          6.91        15.25 o
  -1  -6   5        104.44         68.98        41.01 o
   0  -6   5         33.92         -2.34        15.50 o
   1  -6   5         29.77          3.08        17.72 o
   2  -6   5         17.79         20.56        25.40 o
   3  -6   5        107.08         10.42        29.13 o
   4  -6   5        164.81        113.63        59.73 o
   5  -6   5        124.88        237.61        44.63 o
   6  -6   5         25.82         83.38        38.21 o
   7  -6   5         11.44         12.45        25.46 o
  -9  -5   5         21.21         25.13        22.65 o
  -8  -5   5         38.21         21.97        26.80 o
  -7  -5   5          2.81         -1.22        10.80 o
  -6  -5   5         88.25          3.54        28.38 o
  -5  -5   5         10.79          2.69        11.47 o
  -4  -5   5        245.88        327.10        35.07 o
  -3  -5   5        375.14        408.45        58.13 o
  -2  -5   5        194.79        246.42        18.79 o
  -1  -5   5         48.70         57.68        11.53 o
   0  -5   5         96.10         98.20        19.11 o
   1  -5   5       1142.62       1690.93        83.81 o
   2  -5   5         62.38         56.44        14.94 o
   3  -5   5         39.31         45.90        15.79 o
   4  -5   5         99.59        146.31        23.31 o
   5  -5   5         12.47         37.66        32.49 o
   6  -5   5        153.96        139.80        66.08 o
   7  -5   5        362.92        632.88        98.86 o
   8  -5   5        272.28        360.30       137.78 o
   9  -5   5          4.29         -6.03        24.10 o
 -10  -4   5         80.06        114.74        78.02 o
  -9  -4   5         79.02         28.68        32.04 o
  -8  -4   5         76.79         67.97        22.97 o
  -7  -4   5         28.64         28.68        13.54 o
  -6  -4   5        159.39        151.46        17.62 o
  -5  -4   5        467.06        439.30        24.32 o
  -4  -4   5        169.57        171.98        15.93 o
  -3  -4   5        257.88        288.79        21.03 o
  -2  -4   5         78.58         74.94         9.44 o
  -1  -4   5        463.16        476.13        35.71 o
   0  -4   5        980.13       1262.01        77.26 o
   1  -4   5        641.14        863.27        41.81 o
   2  -4   5        266.47        405.21        27.96 o
   3  -4   5         46.53         49.91        10.61 o
   4  -4   5        578.70        673.99        41.42 o
   5  -4   5        123.98        136.29        13.74 o
   6  -4   5         39.29         53.01        17.60 o
   7  -4   5         33.67         14.29        18.40 o
   8  -4   5         20.76         -0.32        23.30 o
   9  -4   5         43.90          0.95        29.64 o
  10  -4   5          7.01          4.44        32.51 o
 -11  -3   5        163.15        240.40        95.98 o
 -10  -3   5         10.85         -0.91        16.58 o
  -9  -3   5          2.55         18.21        10.51 o
  -8  -3   5        127.89        133.80        18.49 o
  -7  -3   5        173.61        222.68        17.38 o
  -6  -3   5        143.78        139.70        19.30 o
  -5  -3   5        264.03        314.45        19.01 o
  -4  -3   5        381.31        429.61        24.25 o
  -3  -3   5         52.26         54.19         6.08 o
  -2  -3   5       1464.80        977.19        42.24 o
  -1  -3   5        899.80        797.68        25.77 o
   0  -3   5        271.33        213.98        10.45 o
   1  -3   5       1066.44        918.67        47.26 o
   2  -3   5        169.88        343.57        82.41 o
   3  -3   5       2989.55       3580.94       171.62 o
   4  -3   5       1593.44       1656.02       105.53 o
   5  -3   5        274.01        241.37        18.24 o
   6  -3   5        202.31        200.81        17.59 o
   7  -3   5         13.21          5.63         7.68 o
   8  -3   5        242.34        241.51        50.24 o
   9  -3   5        142.46        109.78        59.10 o
  10  -3   5         20.15         21.92        19.10 o
  11  -3   5          4.75          2.64        19.48 o
 -12  -2   5        115.35         91.23        26.47 o
 -11  -2   5         33.72         13.45        19.32 o
 -10  -2   5         35.66         14.74        17.40 o
  -9  -2   5          7.34         24.60        14.24 o
  -8  -2   5        194.02        188.58        16.47 o
  -7  -2   5         89.57        106.53        12.77 o
  -6  -2   5       1904.86       2419.39       102.32 o
  -5  -2   5        168.61        166.21        14.51 o
  -4  -2   5       1530.45       1298.84        55.28 o
  -3  -2   5        311.90        295.14        13.46 o
  -2  -2   5        699.13        746.25        21.03 o
  -1  -2   5       2437.56       2042.21        58.52 o
   0  -2   5       5310.54       5226.85       152.37 o
   1  -2   5       1755.15       1735.76        78.99 o
   2  -2   5       2399.55       2084.20        92.18 o
   3  -2   5       1858.63       1687.33        56.68 o
   4  -2   5        336.67        327.25        17.06 o
   5  -2   5       1859.14       1753.78        81.16 o
   6  -2   5        255.94        173.12        19.58 o
   7  -2   5        262.10        264.11        24.27 o
   8  -2   5         90.65         94.95        15.66 o
   9  -2   5         20.00          7.70        26.29 o
  10  -2   5         70.32         29.44        28.55 o
  11  -2   5         94.72        126.70        57.11 o
  12  -2   5         43.94         47.81       106.17 o
 -12  -1   5         60.12        106.81        37.36 o
 -11  -1   5         90.09         40.05        24.21 o
 -10  -1   5         11.00         29.21        17.85 o
  -9  -1   5        447.62        592.77        40.91 o
  -8  -1   5        141.41        174.95        20.08 o
  -7  -1   5        351.17        421.70        23.78 o
  -6  -1   5        836.44        821.87        35.74 o
  -5  -1   5        494.16        500.63        28.22 o
  -4  -1   5        403.63        356.60        25.62 o
  -3  -1   5        471.11        343.27        15.43 o
  -2  -1   5       4889.16       4669.99       172.05 o
  -1  -1   5       6720.27       6493.93       253.71 o
   0  -1   5       3855.83       3718.83       119.67 o
   1  -1   5       2820.20       2214.40       113.03 o
   2  -1   5       4349.78       4052.05       188.71 o
   3  -1   5         39.98         39.88         8.53 o
   4  -1   5        898.19        882.53        36.97 o
   5  -1   5        154.37        139.97        11.78 o
   6  -1   5        224.59        198.14        13.37 o
   7  -1   5         17.55         10.21         6.26 o
   8  -1   5        163.10        174.52        20.10 o
   9  -1   5        396.74        335.33        22.37 o
  10  -1   5         28.50         19.55        19.48 o
  11  -1   5         12.72         14.19        16.33 o
  12  -1   5         71.89        160.49        50.74 o
 -12   0   5        299.16        458.83       148.97 o
 -11   0   5         18.47         -3.75        21.93 o
 -10   0   5         20.57         23.76        21.17 o
  -9   0   5        108.74         76.44        13.41 o
  -8   0   5        169.56        182.01        16.46 o
  -7   0   5        262.15        307.58        47.39 o
  -6   0   5         12.96         11.09         6.17 o
  -5   0   5        444.73        447.11        17.82 o
  -4   0   5        468.88        406.71        15.20 o
  -3   0   5       2840.29       2296.00        82.91 o
  -2   0   5        471.81        429.20        19.64 o
  -1   0   5       4565.55       3967.61       134.35 o
   0   0   5        464.42        431.96        22.23 o
   1   0   5       4025.87       4373.31       153.58 o
   2   0   5       8475.62       8481.64       399.11 o
   3   0   5       5494.38       4907.92       178.04 o
   4   0   5       1489.82       1509.79        56.67 o
   5   0   5         32.49         37.69         7.62 o
   6   0   5       3858.34       4140.80       177.52 o
   7   0   5        208.85        208.04        31.92 o
   8   0   5         33.26         22.94         6.60 o
   9   0   5        134.93        107.59        13.61 o
  10   0   5         75.90         61.75        16.36 o
  11   0   5        170.05         84.62        52.26 o
  12   0   5         84.06         27.73        36.82 o
 -12   1   5         62.49         18.51        32.32 o
 -11   1   5         87.80          8.08        26.39 o
 -10   1   5         11.26         20.37        24.45 o
  -9   1   5        480.42        666.84        50.16 o
  -8   1   5        156.03        224.96        25.75 o
  -7   1   5        328.49        399.36        26.01 o
  -6   1   5        886.96        829.84        44.62 o
  -5   1   5        510.64        506.57        22.69 o
  -4   1   5        405.22        377.85        28.92 o
  -3   1   5        436.45        346.55        17.23 o
  -2   1   5       5030.83       4913.62       179.38 o
  -1   1   5       6770.13       6392.63       253.53 o
   0   1   5       3993.80       3851.94       134.02 o
   1   1   5       2625.08       2054.86        78.11 o
   2   1   5       4336.73       3681.80       122.83 o
   3   1   5         53.79         51.19         3.97 o
   4   1   5        920.66        877.93        31.46 o
   5   1   5        138.87        138.46        10.55 o
   6   1   5        204.55        196.46        20.90 o
   7   1   5         15.07          7.33         6.31 o
   8   1   5        171.73        191.13        15.70 o
   9   1   5        377.11        300.52        51.73 o
  10   1   5         32.47         41.28        19.86 o
  11   1   5         14.80         19.25        18.14 o
  12   1   5         71.59         68.74        49.72 o
 -12   2   5        115.18        155.48        71.15 o
 -11   2   5         33.02         32.65        37.20 o
 -10   2   5         34.44         -2.88        24.46 o
  -9   2   5          8.59         10.84        14.22 o
  -8   2   5        202.70        224.78        25.66 o
  -7   2   5         84.14        102.93        18.22 o
  -6   2   5       1885.99       2472.40       138.83 o
  -5   2   5        203.31        186.01        17.89 o
  -4   2   5       1480.25       1353.01        67.58 o
  -3   2   5        275.42        300.31        16.08 o
  -2   2   5        660.08        739.54        31.84 o
  -1   2   5       2493.42       2093.90        81.60 o
   0   2   5       5218.58       4994.22       243.64 o
   1   2   5       1803.28       1833.35        81.22 o
   2   2   5       2401.73       2024.22        94.81 o
   3   2   5       1813.24       1705.22        82.39 o
   4   2   5        336.06        289.01        15.99 o
   5   2   5       1913.21       1855.17        93.67 o
   6   2   5        251.00        241.15        19.27 o
   7   2   5        245.94        257.89        22.06 o
   8   2   5         89.57         96.77        19.96 o
   9   2   5         20.32         31.49        20.21 o
  10   2   5         70.34         89.32        36.01 o
  11   2   5         97.26         94.85        46.82 o
  12   2   5         43.52        128.50        40.54 o
 -11   3   5        159.89         90.30       119.18 o
 -10   3   5         11.46         14.69        21.65 o
  -9   3   5          2.38         17.27        23.41 o
  -8   3   5        119.12        137.91        30.83 o
  -7   3   5        175.13        232.12        41.29 o
  -6   3   5        158.17        172.89        24.07 o
  -5   3   5        254.54        272.35        22.77 o
  -4   3   5        391.95        424.91        25.91 o
  -3   3   5         52.34         61.56        15.63 o
  -2   3   5       1397.80       1127.82        61.33 o
  -1   3   5        949.83        797.17        37.73 o
   0   3   5        291.85        277.57        24.27 o
   1   3   5       1056.13        958.88        48.77 o
   2   3   5        168.10        278.53        56.30 o
   3   3   5       3030.46       3637.47       193.86 o
   4   3   5       1579.47       1765.75        87.73 o
   5   3   5        264.75        217.95        25.89 o
   6   3   5        198.42        213.15        23.93 o
   7   3   5         12.30         -1.95         9.67 o
   8   3   5        246.70        327.68        48.29 o
   9   3   5        136.13         38.40        37.70 o
  10   3   5         17.63          8.83        27.54 o
  11   3   5          4.31          7.86        23.05 o
 -10   4   5         79.20         51.79        63.74 o
  -9   4   5         77.32         54.11        49.83 o
  -8   4   5         79.27         -0.28        25.78 o
  -7   4   5         26.43          5.91        19.07 o
  -6   4   5        167.43         55.47        43.84 o
  -5   4   5        432.17        374.49        42.11 o
  -4   4   5        147.47        173.67        24.44 o
  -3   4   5        280.80        274.41        25.21 o
  -2   4   5         87.85         70.89        32.42 o
  -1   4   5        493.64        536.29        41.27 o
   0   4   5        975.44       1163.88        72.04 o
   1   4   5        632.15        735.12        71.84 o
   2   4   5        269.39        413.52        72.35 o
   3   4   5         42.99         28.60        10.68 o
   4   4   5        596.30        600.89       123.73 o
   5   4   5        135.02         32.32        47.20 o
   6   4   5         30.70         32.03        22.33 o
   7   4   5         27.28         14.20        21.30 o
   8   4   5         18.84         -0.52        19.45 o
   9   4   5         46.28         17.76        24.07 o
  10   4   5          7.58         -3.93        22.76 o
  -9   5   5         25.41          7.49        23.55 o
  -8   5   5         36.37         39.12        22.06 o
  -7   5   5          2.56         -4.45        16.07 o
  -6   5   5         90.49        -10.03        24.68 o
  -5   5   5         10.92          6.36        19.18 o
  -4   5   5        246.51        335.70        78.30 o
  -3   5   5        364.72        448.72       165.59 o
  -2   5   5        203.92        218.94       101.08 o
  -1   5   5         52.13        106.31        43.28 o
   0   5   5         84.60        125.74        47.10 o
   1   5   5       1107.13       1742.66       240.24 o
   2   5   5         59.12         40.42        34.69 o
   3   5   5         44.26         64.45        49.20 o
   4   5   5        102.83         -1.23        39.23 o
   5   5   5         10.90          0.10        23.00 o
   6   5   5        148.00          0.41        43.06 o
   7   5   5        362.74        628.56       156.19 o
   8   5   5        279.52        487.97       123.74 o
   9   5   5          3.53         -1.43        40.37 o
  -7   6   5        106.06        171.85        42.81 o
  -6   6   5        100.14        144.90        52.12 o
  -5   6   5          3.49         36.79        25.35 o
  -1   6   5        102.05         -0.20        46.39 o
   0   6   5         38.93          2.56        32.83 o
   1   6   5         28.68         -4.50        29.65 o
   2   6   5         16.62         -5.83        48.66 o
   4   6   5        174.24        290.97        50.36 o
   5   6   5        119.55          6.04        60.13 o
  -3  -7   6         17.46         41.89        19.07 o
  -2  -7   6         11.82         12.54        17.60 o
  -1  -7   6         21.77         53.94        41.17 o
   0  -7   6         31.70         33.50        32.00 o
   1  -7   6         16.55         23.10        20.26 o
   2  -7   6          3.42         -3.14        21.95 o
  -7  -6   6         74.88         80.67        49.89 o
  -6  -6   6         24.54         29.10        24.80 o
  -5  -6   6         36.97         32.14        16.54 o
  -4  -6   6          0.86          2.92        13.29 o
  -3  -6   6         47.76         16.46        17.61 o
  -2  -6   6         26.35         58.96        26.06 o
  -1  -6   6        189.25        251.88        43.14 o
   0  -6   6        115.41         53.19        41.22 o
   1  -6   6         96.37         66.31        50.96 o
   2  -6   6        304.85        305.20       106.33 o
   3  -6   6         99.98         79.97        37.24 o
   4  -6   6        101.08        139.33        52.58 o
   5  -6   6          6.66          1.35        19.27 o
   6  -6   6          9.76         54.16        60.06 o
  -9  -5   6         33.16         69.21        49.69 o
  -8  -5   6          7.23          8.89        22.83 o
  -7  -5   6          6.24         16.13        14.86 o
  -6  -5   6        285.58        401.88       118.34 o
  -5  -5   6         26.21         44.19        19.31 o
  -4  -5   6         10.07         11.37         8.90 o
  -3  -5   6        298.44        504.69        40.93 o
  -2  -5   6          3.31         11.50         8.69 o
  -1  -5   6        151.01        196.64        23.15 o
   0  -5   6          1.04         -8.50         8.72 o
   1  -5   6        105.54         99.39        15.18 o
   2  -5   6        328.68        360.70        64.31 o
   3  -5   6         94.41        115.40        35.75 o
   4  -5   6          0.84         -2.77        18.89 o
   5  -5   6        199.29        304.91        52.21 o
   6  -5   6          3.02         10.29        25.81 o
   7  -5   6        122.74         87.47        78.62 o
   8  -5   6        204.37        284.80       105.78 o
 -10  -4   6         19.83         34.71        22.90 o
  -9  -4   6         34.70         70.66        49.03 o
  -8  -4   6         40.51         57.60        17.11 o
  -7  -4   6          7.53         26.28        14.93 o
  -6  -4   6         94.92         76.43        18.41 o
  -5  -4   6        339.29        360.18        29.01 o
  -4  -4   6        139.47        155.31        14.95 o
  -3  -4   6        651.02        679.25        35.68 o
  -2  -4   6         25.80         23.32         5.30 o
  -1  -4   6        137.12        134.34        13.40 o
   0  -4   6        268.63        290.08        19.75 o
   1  -4   6        971.01       1259.09        67.57 o
   2  -4   6        142.69        181.90        21.83 o
   3  -4   6        680.96        764.14        47.91 o
   4  -4   6        160.16        196.76        18.55 o
   5  -4   6        380.92        554.18        42.33 o
   6  -4   6        287.38        319.55        34.20 o
   7  -4   6         36.89         23.77        15.13 o
   8  -4   6         20.20         -0.12        25.40 o
   9  -4   6          5.31         -0.79        25.90 o
  10  -4   6          3.65          2.55        24.14 o
 -11  -3   6         58.88         21.43        25.96 o
 -10  -3   6         26.87         28.34        20.39 o
  -9  -3   6          8.76          4.94        15.54 o
  -8  -3   6        378.64        446.63        53.46 o
  -7  -3   6        556.52        572.33        30.60 o
  -6  -3   6        169.09        203.38        15.73 o
  -5  -3   6        354.84        331.61        26.68 o
  -4  -3   6        425.54        535.85        48.80 o
  -3  -3   6        117.01        117.72        12.51 o
  -2  -3   6       2606.16       2382.22       140.60 o
  -1  -3   6        207.79        195.08        13.59 o
   0  -3   6       1505.06       1308.40        71.75 o
   1  -3   6        669.19        563.95        30.55 o
   2  -3   6        880.66        958.37        51.06 o
   3  -3   6        639.68        666.82        38.05 o
   4  -3   6        283.52        283.02        22.98 o
   5  -3   6         35.01         30.18        10.49 o
   6  -3   6         92.39        122.39        13.31 o
   7  -3   6         97.29        112.67        16.62 o
   8  -3   6         14.50          3.64        13.74 o
   9  -3   6         57.33         38.56        21.54 o
  10  -3   6         27.11         59.29        42.56 o
  11  -3   6          7.38         26.76        30.20 o
 -12  -2   6        182.55        395.09        85.21 o
 -11  -2   6         59.03         37.28        18.40 o
 -10  -2   6         40.74         35.71        21.02 o
  -9  -2   6        192.84        305.02        40.04 o
  -8  -2   6         63.69         71.11        14.06 o
  -7  -2   6        293.68        286.26        19.97 o
  -6  -2   6        565.53        648.82        31.09 o
  -5  -2   6        364.66        404.07        23.79 o
  -4  -2   6        621.68        705.35        42.17 o
  -3  -2   6        733.23        640.83        27.01 o
  -2  -2   6        760.07        758.97        23.20 o
  -1  -2   6        197.18        209.19        11.47 o
   0  -2   6       5222.40       4962.07       153.69 o
   1  -2   6        517.71        426.55        30.39 o
   2  -2   6        146.74        150.54        15.23 o
   3  -2   6        694.78        738.66        41.53 o
   4  -2   6        942.41        878.04        45.23 o
   5  -2   6       1059.38       1031.27        51.19 o
   6  -2   6       1680.98       1634.12        84.20 o
   7  -2   6        398.77        451.74        26.61 o
   8  -2   6          7.15         16.25         9.72 o
   9  -2   6        162.61        155.89        36.14 o
  10  -2   6        102.31        188.80       107.33 o
  11  -2   6         41.91         24.66        34.55 o
 -12  -1   6         23.37          7.82        21.61 o
 -11  -1   6         72.11          9.97        18.44 o
 -10  -1   6        317.71        311.34        57.25 o
  -9  -1   6        219.42        266.77        44.41 o
  -8  -1   6        637.85        736.57        46.20 o
  -7  -1   6        117.53        109.64        10.07 o
  -6  -1   6       1980.74       1925.91        73.03 o
  -5  -1   6        323.66        416.96        88.99 o
  -4  -1   6       1494.57       1568.71        67.66 o
  -3  -1   6        634.00        610.71        22.05 o
  -2  -1   6        278.26        216.39        14.19 o
  -1  -1   6       4541.46       4503.67       154.01 o
   0  -1   6       6247.17       6735.14       254.10 o
   1  -1   6       1145.41       1003.37        39.34 o
   2  -1   6       2966.76       2991.95       124.29 o
   3  -1   6       1900.33       1754.67        58.57 o
   4  -1   6        698.64        618.08        36.81 o
   5  -1   6        866.24        709.31        33.15 o
   6  -1   6        404.07        320.37        17.28 o
   7  -1   6        298.02        298.48        25.71 o
   8  -1   6         12.92         11.35         7.73 o
   9  -1   6         29.00         21.97         7.66 o
  10  -1   6          7.61         -2.48        20.54 o
  11  -1   6         89.56        121.65        33.30 o
  12  -1   6         32.69         49.89        34.24 o
 -12   0   6         14.39          1.70        23.28 o
 -11   0   6         13.23          4.18        21.21 o
 -10   0   6         51.07         48.37        24.69 o
  -9   0   6          9.70          4.90         9.36 o
  -8   0   6        158.07        157.00        21.00 o
  -7   0   6        213.58        248.13        22.18 o
  -6   0   6         23.97         16.86        10.65 o
  -5   0   6        286.61        302.41        18.39 o
  -4   0   6         41.82         40.19         6.23 o
  -3   0   6        892.69        672.07        26.43 o
  -2   0   6       1255.63       1076.31        38.60 o
  -1   0   6        299.23        286.94        17.52 o
   0   0   6        716.61       1079.96       146.30 o
   1   0   6       1981.50       1158.88        57.89 o
   2   0   6       6569.82       6360.00       239.69 o
   3   0   6        605.82        639.17        25.62 o
   4   0   6        509.35        455.81        18.43 o
   5   0   6        847.47        822.74        94.03 o
   6   0   6        242.61        302.11        38.02 o
   7   0   6        237.21        280.85        17.12 o
   8   0   6         44.28         45.06         8.34 o
   9   0   6        210.38        223.10        24.61 o
  10   0   6         21.25         17.30        16.32 o
  11   0   6         57.56         18.06        35.85 o
  12   0   6          5.38          2.54        13.82 o
 -12   1   6         23.48          3.91        24.18 o
 -11   1   6         68.83          5.45        26.03 o
 -10   1   6        332.53        355.22       122.45 o
  -9   1   6        219.21        261.93        41.38 o
  -8   1   6        615.98        805.12        62.04 o
  -7   1   6        105.94        106.74        12.72 o
  -6   1   6       1946.24       1919.72        84.96 o
  -5   1   6        298.06        466.75        83.72 o
  -4   1   6       1462.44       1509.83        59.72 o
  -3   1   6        629.65        594.74        23.58 o
  -2   1   6        275.68        209.21        14.35 o
  -1   1   6       4549.95       4414.39       168.32 o
   0   1   6       6226.85       6744.36       276.94 o
   1   1   6       1227.02       1014.22        43.39 o
   2   1   6       2914.57       2881.80       102.83 o
   3   1   6       1803.57       1568.33        60.90 o
   4   1   6        731.18        616.67        27.80 o
   5   1   6        833.06        684.56        36.18 o
   6   1   6        397.05        348.17        21.01 o
   7   1   6        309.75        331.16        29.31 o
   8   1   6         14.64          9.13         7.48 o
   9   1   6         24.81         19.67        12.01 o
  10   1   6          6.79          3.78        11.27 o
  11   1   6         91.93         85.55        44.90 o
  12   1   6         32.86         46.79        27.29 o
 -12   2   6        187.44        308.76       110.88 o
 -11   2   6         57.93         31.65        31.64 o
 -10   2   6         39.00         52.04        46.38 o
  -9   2   6        188.27        254.78        35.54 o
  -8   2   6         58.58         77.70        17.26 o
  -7   2   6        297.37        318.43        26.03 o
  -6   2   6        542.53        640.89        47.87 o
  -5   2   6        375.22        378.46        31.94 o
  -4   2   6        654.50        850.75        63.59 o
  -3   2   6        778.03        682.73        32.30 o
  -2   2   6        741.23        807.46        44.13 o
  -1   2   6        212.48        223.42        12.07 o
   0   2   6       5172.36       5330.13       235.96 o
   1   2   6        537.31        507.91        37.91 o
   2   2   6        143.92        105.34        19.69 o
   3   2   6        675.85        717.99        38.27 o
   4   2   6        981.36        833.50        53.72 o
   5   2   6       1078.30       1035.14        57.98 o
   6   2   6       1663.26       1744.97        96.15 o
   7   2   6        387.26        438.11        30.88 o
   8   2   6         11.09         18.19        10.00 o
   9   2   6        161.34        167.69        32.78 o
  10   2   6         98.45        117.39        40.67 o
  11   2   6         43.64         59.04        22.06 o
 -11   3   6         55.22         64.16        61.23 o
 -10   3   6         27.74          6.06        25.77 o
  -9   3   6          8.30         -2.51        18.25 o
  -8   3   6        374.11        460.19        69.19 o
  -7   3   6        536.95        560.08        61.68 o
  -6   3   6        145.74        131.37        39.53 o
  -5   3   6        317.85        297.92        22.95 o
  -4   3   6        437.88        437.30        38.60 o
  -3   3   6        116.56        113.58        16.05 o
  -2   3   6       2501.29       2422.71       133.58 o
  -1   3   6        246.07        246.00        16.97 o
   0   3   6       1563.02       1434.76       164.12 o
   1   3   6        667.71        634.26        45.46 o
   2   3   6        889.42        940.71        53.13 o
   3   3   6        647.76        728.12        42.15 o
   4   3   6        272.47        277.96        25.14 o
   5   3   6         31.86         32.49         9.69 o
   6   3   6         79.84        111.42        17.54 o
   7   3   6         93.54         83.49        18.13 o
   8   3   6         15.92          7.74        11.32 o
   9   3   6         52.80         16.28        21.73 o
  10   3   6         22.10         12.82        28.93 o
  11   3   6          9.12         57.28        38.75 o
 -10   4   6         21.78         25.57        27.26 o
  -9   4   6         34.59         90.66        37.90 o
  -8   4   6         39.68         11.57        24.20 o
  -7   4   6          6.28         -6.35        16.98 o
  -6   4   6        100.08         71.91        40.51 o
  -5   4   6        331.65        327.84        47.14 o
  -4   4   6        160.48        190.28        25.41 o
  -3   4   6        667.20        507.99        68.30 o
  -2   4   6         26.16         28.93        19.16 o
  -1   4   6        147.01        160.63        23.57 o
   0   4   6        253.30        217.45        32.17 o
   1   4   6        939.14       1041.99       132.53 o
   2   4   6        139.98        146.08        29.29 o
   3   4   6        666.34        792.89       114.89 o
   4   4   6        170.06        222.36        71.11 o
   5   4   6        392.09        589.54        69.88 o
   6   4   6        277.16        341.21        50.50 o
   7   4   6         31.14         19.07        20.28 o
   8   4   6         18.25          0.51        23.26 o
   9   4   6          4.27         -2.55        24.76 o
  10   4   6          3.09          2.50        20.45 o
  -9   5   6         34.01         46.82        33.16 o
  -8   5   6          5.14         -0.35        17.98 o
  -7   5   6          5.14         24.35        18.66 o
  -6   5   6        279.91        236.44        95.73 o
  -5   5   6         26.08         21.10        27.42 o
  -4   5   6         10.20          4.68        17.02 o
  -3   5   6        298.41        494.96       182.45 o
  -2   5   6          3.72         -3.88        33.42 o
  -1   5   6        157.12        262.05        65.02 o
   0   5   6          0.34         16.35        30.76 o
   1   5   6        100.51        126.60        46.81 o
   2   5   6        359.09        579.83        82.94 o
   3   5   6         99.32        159.57        48.75 o
   4   5   6          1.58          0.61        37.71 o
   5   5   6        194.44         -1.33        77.89 o
   6   5   6          2.52          0.31        21.77 o
  -7   6   6         80.74        157.53        51.38 o
  -6   6   6         25.94         21.57        51.12 o
  -2   6   6         29.58         -2.97        53.79 o
  -1   6   6        190.85        373.38        86.50 o
   0   6   6        105.49         -3.99        45.78 o
   1   6   6         94.91         10.65        45.36 o
   2   6   6        306.61        542.32        95.44 o
   3   6   6         97.49          4.81        62.77 o
   4   6   6         91.49          0.41        67.27 o
   5   6   6          7.35         -7.56        34.04 o
  -1  -7   7         66.03         77.15        40.33 o
   0  -7   7         70.51         72.10        39.91 o
   1  -7   7         24.59        107.20        53.97 o
  -6  -6   7         12.00         27.54        19.35 o
  -5  -6   7         11.59         24.24        17.34 o
  -4  -6   7         51.13         42.62        26.88 o
  -3  -6   7        144.28        150.42        66.74 o
  -2  -6   7         60.71         73.68        40.33 o
  -1  -6   7        133.78        103.27        72.02 o
   0  -6   7         30.35         32.03        35.36 o
   1  -6   7        149.23        278.15        88.27 o
   2  -6   7        310.80        515.58        78.00 o
   3  -6   7        241.71        216.08        86.59 o
   4  -6   7         98.90         76.31        42.07 o
   5  -6   7         12.04         25.49        21.70 o
   6  -6   7         50.03         29.21        26.05 o
  -8  -5   7          8.24         13.42        21.64 o
  -7  -5   7        129.72        265.13        74.86 o
  -6  -5   7         76.82         -2.35        47.60 o
  -5  -5   7         34.47         54.74        27.47 o
  -4  -5   7         76.47         68.62        17.53 o
  -3  -5   7        223.02        367.53        73.32 o
  -2  -5   7          4.41         10.96        21.05 o
  -1  -5   7         42.75         24.49        11.63 o
   0  -5   7        109.48        108.52        18.24 o
   1  -5   7        179.27        246.44        42.16 o
   2  -5   7        150.26        167.90        27.82 o
   3  -5   7        153.65        165.99        40.49 o
   4  -5   7        104.02        135.44        30.65 o
   5  -5   7        297.26        317.69        61.99 o
   6  -5   7         46.29         83.40        39.97 o
   7  -5   7         26.27         33.82        39.35 o
   8  -5   7         90.27         30.89        36.18 o
 -10  -4   7        188.62        230.55       135.35 o
  -9  -4   7         27.29         20.25        20.13 o
  -8  -4   7         77.11        116.65        43.39 o
  -7  -4   7        119.39        260.66        35.46 o
  -6  -4   7         31.51         47.87        16.36 o
  -5  -4   7         15.33         11.03         7.39 o
  -4  -4   7        375.04        433.93        26.86 o
  -3  -4   7         41.37         28.29         7.60 o
  -2  -4   7        101.27         86.67        13.69 o
  -1  -4   7        123.81        123.92        16.16 o
   0  -4   7        363.87        362.11        32.02 o
   1  -4   7        167.69        222.69        20.18 o
   2  -4   7         48.61         47.96        12.12 o
   3  -4   7         98.73        160.46        17.89 o
   4  -4   7        418.64        477.03        36.02 o
   5  -4   7         75.22         76.04        17.13 o
   6  -4   7         43.48         73.90        16.19 o
   7  -4   7         26.96         22.97        24.30 o
   8  -4   7        230.76        397.76        63.21 o
   9  -4   7         36.29         51.52        30.86 o
  10  -4   7         20.13         -1.70        24.08 o
 -11  -3   7         47.78         29.54        22.73 o
 -10  -3   7         89.96         70.12        32.86 o
  -9  -3   7         75.93        109.65        55.01 o
  -8  -3   7        231.60        310.20        42.37 o
  -7  -3   7         11.57         15.77        10.12 o
  -6  -3   7         47.11         74.64        12.04 o
  -5  -3   7        470.33        580.77        34.27 o
  -4  -3   7       1458.60       1299.66        82.56 o
  -3  -3   7        942.65        947.60        38.03 o
  -2  -3   7       1327.54       1162.60        81.23 o
  -1  -3   7         30.38         30.75         4.97 o
   0  -3   7        277.24        250.95        23.80 o
   1  -3   7        123.51        128.63        14.49 o
   2  -3   7        923.47       1060.57        68.91 o
   3  -3   7       1278.75       1993.00        94.08 o
   4  -3   7        769.87        852.66        43.80 o
   5  -3   7        134.78        140.90        14.74 o
   6  -3   7        214.39        227.55        20.35 o
   7  -3   7         60.74         59.78        16.33 o
   8  -3   7         59.36         59.54        30.05 o
   9  -3   7         19.80         33.13        34.00 o
  10  -3   7          0.54        -10.92        18.70 o
  11  -3   7         37.90        116.67        74.65 o
 -11  -2   7        197.71        286.63        50.42 o
 -10  -2   7        189.47        193.38        56.94 o
  -9  -2   7        106.65         92.51        26.48 o
  -8  -2   7        132.40        104.32        20.34 o
  -7  -2   7        167.94        205.34        22.02 o
  -6  -2   7        298.46        306.17        20.47 o
  -5  -2   7        293.07        320.05        22.86 o
  -4  -2   7        532.55        630.98        34.04 o
  -3  -2   7        370.20        526.83        53.69 o
  -2  -2   7        153.56        116.83         9.52 o
  -1  -2   7        569.31        494.32        22.19 o
   0  -2   7       1252.86       1044.52        33.85 o
   1  -2   7       1105.94       1215.77        53.22 o
   2  -2   7        405.67        390.02        24.11 o
   3  -2   7        439.64        462.52        47.31 o
   4  -2   7       1620.33       1949.63       106.09 o
   5  -2   7         16.86        -11.07        11.07 o
   6  -2   7        157.29        159.95        17.06 o
   7  -2   7          8.61          3.30         7.92 o
   8  -2   7        100.70        122.22        18.06 o
   9  -2   7        147.21        189.36        50.80 o
  10  -2   7          2.48         41.96        52.50 o
  11  -2   7         49.16         41.79        24.61 o
 -12  -1   7         64.93         74.01        74.34 o
 -11  -1   7        140.47         78.84        34.62 o
 -10  -1   7         28.56         -0.10        15.17 o
  -9  -1   7         52.12         36.33        16.94 o
  -8  -1   7        121.81        150.50        19.74 o
  -7  -1   7         68.72         67.73        13.73 o
  -6  -1   7       1352.60       1694.01        89.27 o
  -5  -1   7         36.11         38.42         8.32 o
  -4  -1   7       1382.09       1385.44        65.59 o
  -3  -1   7         95.63         82.02         7.04 o
  -2  -1   7       4661.69       4390.76       153.54 o
  -1  -1   7        233.54        213.20        13.81 o
   0  -1   7       2950.02       2547.83        89.91 o
   1  -1   7         90.75         77.55        10.85 o
   2  -1   7        260.04        261.25        19.09 o
   3  -1   7         75.68         85.96        12.76 o
   4  -1   7         17.92        -23.35        23.35 o
   5  -1   7        178.11        168.22        22.88 o
   6  -1   7        895.13        666.19        47.40 o
   7  -1   7        164.62        167.69        11.83 o
   8  -1   7         33.84         28.67        10.11 o
   9  -1   7        290.33        257.71        36.03 o
  10  -1   7         33.09         44.84        31.37 o
  11  -1   7          3.59         16.62        22.73 o
  12  -1   7         34.97         67.31        74.86 o
 -12   0   7         99.68          2.44        21.87 o
 -11   0   7         84.27          6.01        29.52 o
 -10   0   7         18.79          5.95        30.02 o
  -9   0   7          6.89          8.84        13.85 o
  -8   0   7          0.15         11.06         9.36 o
  -7   0   7       1920.44       2255.04       110.45 o
  -6   0   7        657.32        792.93        46.25 o
  -5   0   7       1190.12       1247.67        45.83 o
  -4   0   7         63.46         71.83         7.97 o
  -3   0   7        352.34        446.57        32.54 o
  -2   0   7       2213.83       1858.43        66.06 o
  -1   0   7       2124.04       1789.38        63.12 o
   0   0   7       1920.34       1586.26        63.59 o
   1   0   7       1687.35       1631.75        54.91 o
   2   0   7          0.53         -1.48         6.47 o
   3   0   7        853.34        652.71        28.25 o
   4   0   7        563.55        499.21        27.25 o
   5   0   7        128.04        119.08        10.57 o
   6   0   7       1299.81       1328.40       114.91 o
   7   0   7         38.87         28.85         7.07 o
   8   0   7        463.30        625.64        64.69 o
   9   0   7          1.26          1.06         8.26 o
  10   0   7         64.49         46.77        16.00 o
  11   0   7        225.68        411.15        87.93 o
  12   0   7         79.19         85.31       108.96 o
 -12   1   7         62.54          7.16        33.82 o
 -11   1   7        143.05          9.44        31.43 o
 -10   1   7         31.67         -3.44        18.85 o
  -9   1   7         45.10         51.22        22.65 o
  -8   1   7        109.21        160.62        22.33 o
  -7   1   7         56.95         46.49        10.17 o
  -6   1   7       1318.05       1710.50       100.45 o
  -5   1   7         33.49         35.02         8.62 o
  -4   1   7       1356.89       1361.79        57.72 o
  -3   1   7         99.86         81.32         7.90 o
  -2   1   7       4649.86       4353.83       164.85 o
  -1   1   7        229.48        202.80        12.30 o
   0   1   7       2885.46       2457.95        82.15 o
   1   1   7         81.22         80.46         7.12 o
   2   1   7        293.68        286.03        18.88 o
   3   1   7         85.35         92.23        13.99 o
   4   1   7         10.39         -1.81        14.70 o
   5   1   7        194.48        186.12        20.32 o
   6   1   7        913.71        835.92        46.53 o
   7   1   7        157.93        179.00        17.67 o
   8   1   7         30.76         26.95        10.06 o
   9   1   7        296.45        271.23        23.96 o
  10   1   7         33.43          4.87        11.13 o
  11   1   7          4.67        -21.94        32.50 o
  12   1   7         32.09         88.55        29.19 o
 -11   2   7        193.43        438.32        62.08 o
 -10   2   7        197.32         95.07        87.88 o
  -9   2   7        102.75        124.37        31.58 o
  -8   2   7        125.12        138.19        23.19 o
  -7   2   7        159.54        244.23        23.85 o
  -6   2   7        275.74        310.90        22.66 o
  -5   2   7        278.56        322.10        30.79 o
  -4   2   7        574.88        628.81        48.66 o
  -3   2   7        349.69        491.67        33.43 o
  -2   2   7        134.08        130.35        13.59 o
  -1   2   7        602.45        560.82        26.44 o
   0   2   7       1223.49       1098.07        43.29 o
   1   2   7       1063.96       1176.08        69.58 o
   2   2   7        404.27        393.80        28.02 o
   3   2   7        436.31        463.80        34.23 o
   4   2   7       1627.72       1886.89       112.13 o
   5   2   7         15.85        -14.26        14.26 o
   6   2   7        144.44        158.14        20.10 o
   7   2   7          8.87         -3.61        11.09 o
   8   2   7         85.99        108.23        26.92 o
   9   2   7        144.83        133.09        33.16 o
  10   2   7          1.98         28.74        22.88 o
  11   2   7         50.80         85.87        23.25 o
 -11   3   7         49.44          9.25        32.61 o
 -10   3   7         90.71         19.51        32.60 o
  -9   3   7         75.65         27.77        30.14 o
  -8   3   7        233.81        188.84        93.70 o
  -7   3   7         13.56         13.29        19.83 o
  -6   3   7         37.53         42.74        25.83 o
  -5   3   7        503.72        520.05        61.35 o
  -4   3   7       1467.54       1312.55       122.38 o
  -3   3   7        920.46        897.48        91.60 o
  -2   3   7       1300.25       1188.62        87.35 o
  -1   3   7         20.51         21.79         9.34 o
   0   3   7        291.13        230.03        16.88 o
   1   3   7        117.62         94.73        29.69 o
   2   3   7        924.15       1131.86        95.23 o
   3   3   7       1275.04       1612.08       120.88 o
   4   3   7        762.80        777.23        57.89 o
   5   3   7        144.12        133.31        20.17 o
   6   3   7        233.14        290.12        27.32 o
   7   3   7         53.22         54.07        19.09 o
   8   3   7         61.40         69.03        21.89 o
   9   3   7         21.42         18.88        21.24 o
  10   3   7          1.35          8.39        23.81 o
  11   3   7         35.50        123.18        35.49 o
 -10   4   7        190.06        189.61        68.31 o
  -9   4   7         24.94         36.99        22.74 o
  -8   4   7         80.08         63.84        31.95 o
  -7   4   7        114.85        129.62        67.77 o
  -6   4   7         30.28         45.35        29.39 o
  -5   4   7         15.73          6.35        11.19 o
  -4   4   7        391.12        376.15        71.66 o
  -3   4   7         32.79         31.74         9.07 o
  -2   4   7        117.16         56.18        26.80 o
  -1   4   7        137.88        112.48        45.11 o
   0   4   7        341.08        354.36        32.35 o
   1   4   7        156.18        106.62        25.13 o
   2   4   7         48.83         20.93        11.95 o
   3   4   7         96.94         64.70        30.80 o
   4   4   7        424.15        410.98        98.05 o
   5   4   7         70.35          0.77        24.48 o
   6   4   7         46.24          1.26        27.18 o
   7   4   7         23.11         -0.86        17.27 o
   8   4   7        235.13        221.50       121.07 o
   9   4   7         38.71         93.17        66.38 o
  10   4   7         18.87         40.69        37.21 o
  -8   5   7          7.17         25.87        23.15 o
  -7   5   7        138.72        104.30        57.47 o
  -6   5   7         72.94         -6.57        15.73 o
  -5   5   7         35.56         42.03        47.35 o
  -4   5   7         72.66         60.98        21.69 o
  -3   5   7        220.45        493.01       138.73 o
  -2   5   7          3.31        -16.66        53.45 o
  -1   5   7         40.58         38.05        60.96 o
   0   5   7        102.82        182.94        52.44 o
   1   5   7        191.45        324.32        73.28 o
   2   5   7        154.79        199.86        87.06 o
   3   5   7        135.53        173.53        53.30 o
   4   5   7         92.48          0.41        43.83 o
   5   5   7        307.66        374.19        75.39 o
   6   5   7         48.17         55.24        36.21 o
  -2   6   7         59.63         -2.25        85.44 o
  -1   6   7        137.89         25.11        54.63 o
   0   6   7         33.70         -4.91        41.42 o
   1   6   7        156.24        433.58        89.71 o
   2   6   7        314.49        707.67       127.13 o
   3   6   7        242.11        451.07        84.32 o
   4   6   7         93.08          4.71        43.31 o
   5   6   7         11.48         -1.23        30.97 o
   1   7   7         22.58         12.68        58.89 o
  -6  -6   8         90.67        114.18        50.18 o
  -5  -6   8        116.47        124.45        67.80 o
  -4  -6   8         13.73         37.34        20.23 o
  -3  -6   8         21.40         -3.35        22.19 o
  -2  -6   8         11.97          6.09        16.79 o
  -1  -6   8        115.04        232.87        57.02 o
   0  -6   8         20.20         23.61        15.25 o
   1  -6   8         68.54         62.44        27.60 o
   2  -6   8         59.62         65.77        40.41 o
   3  -6   8         10.45          4.58        19.97 o
   4  -6   8         25.39         87.51        35.13 o
   5  -6   8         22.63         53.62        27.62 o
  -8  -5   8          0.39         -3.49        18.73 o
  -7  -5   8         24.52         25.02        23.80 o
  -6  -5   8         22.88         23.18        17.90 o
  -5  -5   8         73.87         66.77        30.50 o
  -4  -5   8         13.01         10.90        22.40 o
  -3  -5   8         46.26         11.75        19.57 o
  -2  -5   8         49.53         56.14        32.76 o
  -1  -5   8         34.27         22.59        12.40 o
   0  -5   8         24.39         23.38        11.45 o
   1  -5   8        266.90        380.76        76.89 o
   2  -5   8          5.84         12.06        11.39 o
   3  -5   8         91.86         84.84        26.02 o
   4  -5   8        144.29        141.98        36.74 o
   5  -5   8         75.22         87.61        38.66 o
   6  -5   8         26.92         24.41        27.73 o
   7  -5   8          8.56         -0.45        24.26 o
   8  -5   8          8.50          2.55        35.74 o
 -10  -4   8          6.87          4.27        20.34 o
  -9  -4   8         14.62         22.49        20.96 o
  -8  -4   8          2.94         -1.16        16.58 o
  -7  -4   8         37.17         66.50        25.18 o
  -6  -4   8         39.09         52.81        13.62 o
  -5  -4   8         10.40         15.20         9.10 o
  -4  -4   8         76.79         86.79        12.44 o
  -3  -4   8         96.33         99.40        13.54 o
  -2  -4   8        905.57        968.53        61.78 o
  -1  -4   8       1139.49       1429.59        84.39 o
   0  -4   8        744.51        770.94        69.88 o
   1  -4   8        104.69        136.89        14.96 o
   2  -4   8        172.99        201.69        21.20 o
   3  -4   8         25.61         34.66        11.59 o
   4  -4   8         29.26         37.65        14.85 o
   5  -4   8        433.02        705.42        93.78 o
   6  -4   8         19.35         19.07        16.88 o
   7  -4   8         46.45         34.82        26.63 o
   8  -4   8         54.25         50.71        30.46 o
   9  -4   8        123.01        194.82        77.19 o
 -11  -3   8         10.02          9.99        19.73 o
 -10  -3   8         86.18        131.06        61.49 o
  -9  -3   8        158.69        171.41        80.55 o
  -8  -3   8        335.07        402.80        42.04 o
  -7  -3   8         96.83        127.66        15.50 o
  -6  -3   8        224.00        254.84        20.62 o
  -5  -3   8        856.15        851.27        47.24 o
  -4  -3   8        477.02        478.57        26.02 o
  -3  -3   8        276.43        280.79        17.92 o
  -2  -3   8        225.85        249.83        28.62 o
  -1  -3   8        436.34        403.23        25.08 o
   0  -3   8        336.75        349.82        24.22 o
   1  -3   8          1.73          0.58         9.09 o
   2  -3   8        207.02        201.89        21.33 o
   3  -3   8        175.32        251.01        22.39 o
   4  -3   8         40.30         58.06        12.66 o
   5  -3   8        437.30        506.12        31.82 o
   6  -3   8         21.80         22.92        10.12 o
   7  -3   8        247.77        153.05        53.11 o
   8  -3   8        169.92        123.88       118.92 o
   9  -3   8          0.07          9.95        35.41 o
  10  -3   8         15.34        116.37        53.51 o
 -11  -2   8         42.95         53.18        28.23 o
 -10  -2   8        157.51        149.44        51.65 o
  -9  -2   8         50.59         60.56        20.13 o
  -8  -2   8         17.75         -5.24        20.28 o
  -7  -2   8        352.30        414.02        24.89 o
  -6  -2   8        653.07        850.81        43.62 o
  -5  -2   8         79.80         59.93        10.77 o
  -4  -2   8         37.37         43.28        11.64 o
  -3  -2   8       1053.54       1048.88        45.85 o
  -2  -2   8          6.43          0.23         5.73 o
  -1  -2   8         42.05         26.50        21.54 o
   0  -2   8        775.34        908.58        34.79 o
   1  -2   8        969.89       1166.25        81.83 o
   2  -2   8        122.17        149.64        18.36 o
   3  -2   8       1023.33       1159.98        84.34 o
   4  -2   8        357.85        312.41        72.97 o
   5  -2   8        155.02        164.41        17.69 o
   6  -2   8         47.59         50.49        11.70 o
   7  -2   8         42.62         36.14        10.80 o
   8  -2   8         26.14         32.99        14.84 o
   9  -2   8         13.34        -11.95        19.98 o
  10  -2   8         26.73        -31.91        31.91 o
  11  -2   8         10.43        -11.56        19.72 o
 -12  -1   8         23.26         19.85        25.14 o
 -11  -1   8         16.22         29.12        20.05 o
 -10  -1   8          5.87         24.30        18.43 o
  -9  -1   8        173.39        192.09        50.67 o
  -8  -1   8        201.37        170.62        21.27 o
  -7  -1   8         75.34        102.23        14.96 o
  -6  -1   8       1512.31       1465.28        64.66 o
  -5  -1   8        637.27        601.83        28.25 o
  -4  -1   8       2333.95       2351.69        89.67 o
  -3  -1   8        636.00        605.51        31.35 o
  -2  -1   8        884.90        821.98        30.06 o
  -1  -1   8        971.56        912.99        31.36 o
   0  -1   8        334.88        295.85        15.60 o
   1  -1   8       1931.09       1773.10        67.48 o
   2  -1   8        476.07        531.54        23.23 o
   3  -1   8       6990.24       7650.48       407.97 o
   4  -1   8       1079.68        948.19        53.61 o
   5  -1   8        617.50        901.22        91.76 o
   6  -1   8        176.58        240.64        28.41 o
   7  -1   8         14.08         16.18         8.30 o
   8  -1   8         22.98         24.02         9.15 o
   9  -1   8         40.95         60.42        18.53 o
  10  -1   8          2.88         -7.34        27.77 o
  11  -1   8         15.78         53.71        20.52 o
 -12   0   8         13.04         -2.06        21.50 o
 -11   0   8         32.59         -0.45        30.15 o
 -10   0   8          0.96          1.30        21.79 o
  -9   0   8        355.66        304.00        49.54 o
  -8   0   8        112.34        107.30        15.99 o
  -7   0   8        278.42        334.95        30.79 o
  -6   0   8        302.53        370.53        26.40 o
  -5   0   8       1569.23       1926.56        75.30 o
  -4   0   8        227.04        231.24        26.53 o
  -3   0   8          4.76         10.73         5.98 o
  -2   0   8          1.32          5.24         7.41 o
  -1   0   8         26.97         18.56         7.48 o
   0   0   8       3270.66       2777.66       100.12 o
   1   0   8        643.57        530.20        21.79 o
   2   0   8        302.12        308.40        15.77 o
   3   0   8         60.96         66.02        10.76 o
   4   0   8          4.44          4.25         5.20 o
   5   0   8          1.46          3.01         6.00 o
   6   0   8       1482.79       1557.37       119.69 o
   7   0   8         94.14         78.59        10.41 o
   8   0   8        498.28        717.05        68.39 o
   9   0   8         68.96         57.90        22.22 o
  10   0   8          1.42         18.04        17.91 o
  11   0   8         50.10         12.45        20.54 o
 -12   1   8         21.00          4.21        31.97 o
 -11   1   8         17.08          7.12        24.33 o
 -10   1   8          6.21          4.02        23.37 o
  -9   1   8        163.28        231.74        37.43 o
  -8   1   8        220.56        243.77        26.31 o
  -7   1   8         59.33         80.68        21.26 o
  -6   1   8       1514.70       1432.69        75.97 o
  -5   1   8        668.09        642.38        30.31 o
  -4   1   8       2260.17       2409.48       101.39 o
  -3   1   8        665.53        690.00        26.94 o
  -2   1   8        891.87        851.23        35.74 o
  -1   1   8        954.96        908.84        35.03 o
   0   1   8        329.99        253.93        14.95 o
   1   1   8       1888.32       1691.26        68.75 o
   2   1   8        455.17        414.19        18.81 o
   3   1   8       7135.42       6280.40       678.47 o
   4   1   8       1125.50       1094.15        70.66 o
   5   1   8        610.50        871.28        64.78 o
   6   1   8        185.48        244.85        25.74 o
   7   1   8         15.06         10.44        10.01 o
   8   1   8         22.31          8.15        12.24 o
   9   1   8         40.19         23.07        11.64 o
  10   1   8          2.58         21.23        14.37 o
  11   1   8         13.93         17.88        16.27 o
 -11   2   8         41.64         60.64        60.05 o
 -10   2   8        163.90         55.91        54.02 o
  -9   2   8         48.44         30.85        27.00 o
  -8   2   8         19.74         19.24        16.03 o
  -7   2   8        365.58        441.43        35.54 o
  -6   2   8        671.98        919.28        55.18 o
  -5   2   8         84.92         51.35        12.87 o
  -4   2   8         41.85         45.61        10.75 o
  -3   2   8       1017.90        988.30        46.89 o
  -2   2   8          2.77         -2.68         5.80 o
  -1   2   8         54.34         12.68        25.19 o
   0   2   8        741.78        901.59        41.37 o
   1   2   8        963.50       1346.44       122.06 o
   2   2   8        132.16        177.19        21.34 o
   3   2   8       1027.48       1067.14        73.87 o
   4   2   8        365.16        450.12        39.23 o
   5   2   8        150.48        139.20        20.27 o
   6   2   8         43.90         28.59        14.09 o
   7   2   8         46.45         33.48        11.81 o
   8   2   8         29.28         39.57        18.42 o
   9   2   8          8.92          7.92        12.12 o
  10   2   8         31.69         26.33        18.06 o
  11   2   8         11.86         -9.25        23.45 o
 -11   3   8          8.75          1.49        24.35 o
 -10   3   8         83.44         66.41        37.01 o
  -9   3   8        160.55        162.84        67.60 o
  -8   3   8        334.63        355.98       142.10 o
  -7   3   8         97.72         52.36        40.22 o
  -6   3   8        232.34        322.70        32.27 o
  -5   3   8        893.40        815.74       101.55 o
  -4   3   8        426.01        511.32        43.74 o
  -3   3   8        284.87        326.20        34.58 o
  -2   3   8        225.95        226.54        21.63 o
  -1   3   8        443.68        465.92        42.18 o
   0   3   8        346.68        444.50        31.10 o
   1   3   8          0.41        -11.92        11.92 o
   2   3   8        192.84        200.28        21.18 o
   3   3   8        170.46        194.28        49.07 o
   4   3   8         42.34         33.64        12.77 o
   5   3   8        435.09        508.67        36.97 o
   6   3   8         19.56          0.25        12.94 o
   7   3   8        256.23        236.62        38.93 o
   8   3   8        175.68        182.00        62.19 o
   9   3   8          0.05         13.47        20.27 o
  10   3   8         16.38         29.09        35.99 o
 -10   4   8          5.65         33.85        25.18 o
  -9   4   8         12.35         11.75        28.04 o
  -8   4   8          3.54         14.11        17.14 o
  -7   4   8         35.07          7.47        19.61 o
  -6   4   8         39.37         28.97        24.09 o
  -5   4   8         10.14         16.44        11.77 o
  -4   4   8         77.19         86.15        22.53 o
  -3   4   8         89.55         87.03        16.85 o
  -2   4   8        959.39        939.93        80.20 o
  -1   4   8       1095.14       1311.98        94.11 o
   0   4   8        714.17        647.40        51.39 o
   1   4   8         92.62         63.83        25.09 o
   2   4   8        190.01        186.59        45.70 o
   3   4   8         28.04         17.22        15.44 o
   4   4   8         28.50         12.66        11.65 o
   5   4   8        430.85        430.16       135.17 o
   6   4   8         20.33         -0.67        20.57 o
   7   4   8         42.27         -1.95        20.43 o
   8   4   8         51.10         55.65        39.69 o
   9   4   8        130.15        143.34        60.04 o
  -8   5   8          0.13          4.86        15.47 o
  -7   5   8         23.85         34.11        27.99 o
  -6   5   8         26.62          3.55        19.48 o
  -5   5   8         76.80         79.14        28.68 o
  -4   5   8         13.96         11.24        57.04 o
  -3   5   8         44.99         59.13        39.89 o
  -2   5   8         51.42         88.09        48.60 o
  -1   5   8         36.87         38.76        37.74 o
   0   5   8         20.38         19.12        60.42 o
   1   5   8        266.50        422.99        96.21 o
   2   5   8          3.96         17.48        32.81 o
   3   5   8         91.53         75.57        45.26 o
   4   5   8        145.63         18.76        75.65 o
   5   5   8         77.20         53.94        67.15 o
   6   5   8         26.18         60.43        36.30 o
   7   5   8          9.03          4.19        22.69 o
  -3   6   8         22.02          1.43        41.41 o
  -2   6   8         11.74         -0.72        41.19 o
  -1   6   8        112.05         -0.92       123.63 o
   0   6   8         20.87         14.42        40.79 o
   1   6   8         77.18         12.90        52.20 o
   2   6   8         56.24         -3.38        48.60 o
   3   6   8          9.13         -0.82        51.72 o
   4   6   8         24.27          1.74        75.35 o
   5   6   8         24.16          5.11        63.80 o
  -5  -6   9         30.59         34.75        20.74 o
  -4  -6   9         60.35         67.76        35.70 o
  -3  -6   9        138.03        103.14        64.99 o
  -2  -6   9         51.81         30.44        26.30 o
  -1  -6   9         40.42          7.45        21.33 o
   0  -6   9         16.76         11.94        14.22 o
   1  -6   9         30.84         45.68        19.99 o
   2  -6   9         46.86         43.64        30.22 o
   3  -6   9         43.37         85.26        44.68 o
   4  -6   9         80.82        130.20        36.77 o
   5  -6   9         86.71        147.68        39.29 o
  -8  -5   9         63.22         38.47        23.51 o
  -7  -5   9        154.17        219.25        93.10 o
  -6  -5   9          3.34         19.95        18.79 o
  -5  -5   9         49.59         51.43        45.52 o
  -4  -5   9        115.88          6.00        39.19 o
  -3  -5   9          5.39          1.20        20.42 o
  -2  -5   9         40.41         71.33        39.69 o
  -1  -5   9        103.63        113.28        46.05 o
   0  -5   9        455.08        966.24       132.25 o
   1  -5   9         31.61         34.81        21.28 o
   2  -5   9          2.60          8.63        20.84 o
   3  -5   9        104.25         99.67        41.20 o
   4  -5   9         75.41         82.10        25.05 o
   5  -5   9         18.90         47.97        39.63 o
   6  -5   9         70.33        118.61        38.18 o
   7  -5   9         40.69         35.91        35.27 o
  -9  -4   9         16.81         52.60        28.88 o
  -8  -4   9         58.18        188.89        61.54 o
  -7  -4   9         20.61         16.30        23.92 o
  -6  -4   9        181.39        212.98        81.31 o
  -5  -4   9         77.20         63.58        21.11 o
  -4  -4   9        304.71        394.06        52.22 o
  -3  -4   9          8.72          3.36        12.75 o
  -2  -4   9        158.10        159.79        24.71 o
  -1  -4   9        292.08        284.58        21.93 o
   0  -4   9        289.52        439.15        31.61 o
   1  -4   9         73.61        101.30        12.33 o
   2  -4   9        277.58        299.67        24.43 o
   3  -4   9         54.86         85.45        15.79 o
   4  -4   9        145.36        167.72        30.29 o
   5  -4   9         81.08        141.24        30.72 o
   6  -4   9         43.47         20.14        24.38 o
   7  -4   9         21.75        114.65        49.63 o
   8  -4   9         65.93         73.16        41.19 o
   9  -4   9         27.10          0.66        34.22 o
 -10  -3   9         32.90         25.79        24.01 o
  -9  -3   9        138.99        185.59        92.09 o
  -8  -3   9         24.26         23.38        23.09 o
  -7  -3   9        177.00        261.88        32.36 o
  -6  -3   9         65.70         96.40        16.48 o
  -5  -3   9          8.76         -2.01         9.32 o
  -4  -3   9        553.11        683.65        38.49 o
  -3  -3   9        443.32        521.11        24.40 o
  -2  -3   9        111.30        136.30        13.50 o
  -1  -3   9        267.22        238.52        19.48 o
   0  -3   9       1324.64       1527.13       122.60 o
   1  -3   9         89.53         96.81        10.64 o
   2  -3   9        122.84        131.18        12.91 o
   3  -3   9          6.53         11.07         8.34 o
   4  -3   9        244.72        309.67        26.75 o
   5  -3   9         30.64         39.15        11.06 o
   6  -3   9         59.25         38.22        16.89 o
   7  -3   9         46.16         30.95        24.80 o
   8  -3   9        120.51        137.72        56.45 o
   9  -3   9         38.73         25.17        25.81 o
  10  -3   9          6.69         21.84        41.47 o
 -11  -2   9         70.72         56.27        28.15 o
 -10  -2   9         67.93        123.93        49.56 o
  -9  -2   9         15.18         25.97        17.88 o
  -8  -2   9         18.85         17.12        15.77 o
  -7  -2   9        640.05        788.27        49.07 o
  -6  -2   9        219.88        271.16        17.29 o
  -5  -2   9        211.90        204.52        14.87 o
  -4  -2   9        672.32        816.70        34.30 o
  -3  -2   9        846.50        789.87        37.03 o
  -2  -2   9        444.95        437.34        24.49 o
  -1  -2   9        446.15        448.08        23.30 o
   0  -2   9        465.43        482.62        25.17 o
   1  -2   9        103.67         99.40        14.68 o
   2  -2   9         18.87          9.78        10.01 o
   3  -2   9       1494.97       2014.15       219.59 o
   4  -2   9        672.85        919.94        50.51 o
   5  -2   9        103.88         79.92        16.94 o
   6  -2   9        304.04        371.34        26.69 o
   7  -2   9         58.84         61.46        19.02 o
   8  -2   9         20.83        101.30        32.13 o
   9  -2   9         10.78         40.54        28.96 o
  10  -2   9        144.25        182.84        52.83 o
  11  -2   9         55.37        106.27        36.28 o
 -11  -1   9         40.05         13.39        16.81 o
 -10  -1   9          1.36          7.61        16.92 o
  -9  -1   9         38.11          4.01        17.77 o
  -8  -1   9        276.92        375.75        40.84 o
  -7  -1   9        128.97        154.59        19.25 o
  -6  -1   9        586.48        766.50        46.65 o
  -5  -1   9        741.38        839.83        36.32 o
  -4  -1   9       2341.44       2475.61       109.92 o
  -3  -1   9       1236.89       1107.67        41.10 o
  -2  -1   9        452.68        553.37        65.32 o
  -1  -1   9        318.14        278.32        15.32 o
   0  -1   9        432.03        331.62        19.48 o
   1  -1   9        260.87        316.56        18.33 o
   2  -1   9       1594.10       1543.74        68.74 o
   3  -1   9        350.41        335.24        24.50 o
   4  -1   9        120.72        108.16        16.26 o
   5  -1   9         55.89         42.30         8.83 o
   6  -1   9         37.84         21.98         9.30 o
   7  -1   9         97.80         90.01        15.14 o
   8  -1   9         30.00         34.05        10.15 o
   9  -1   9         15.01         -7.26        22.42 o
  10  -1   9         25.67         62.78        22.02 o
  11  -1   9         31.81         36.40        25.69 o
 -11   0   9         21.39          1.48        23.94 o
 -10   0   9        117.26          7.45        40.53 o
  -9   0   9         56.00         57.72        37.58 o
  -8   0   9          2.96         -3.17        11.67 o
  -7   0   9        299.12        282.97        23.44 o
  -6   0   9        272.39        395.26        29.31 o
  -5   0   9          0.54          2.29        11.34 o
  -4   0   9        530.15        761.52        50.68 o
  -3   0   9         21.31         24.12         7.61 o
  -2   0   9         90.79         97.34         9.48 o
  -1   0   9        566.74        562.67        23.40 o
   0   0   9          4.36          3.50         5.97 o
   2   0   9       5505.94       5434.27       244.12 o
   3   0   9         41.78         35.19         7.33 o
   4   0   9         23.88         19.88         4.99 o
   5   0   9        330.32        342.16        35.28 o
   6   0   9         72.50         64.90        11.20 o
   7   0   9         50.63         80.60        21.25 o
   8   0   9        167.48        204.77        37.67 o
   9   0   9        204.49        165.99        44.66 o
  10   0   9          1.56          6.13        20.07 o
  11   0   9          3.87         19.98        29.33 o
 -11   1   9         40.86         -0.11        23.15 o
 -10   1   9          1.25         -1.22        19.27 o
  -9   1   9         37.18         31.26        22.07 o
  -8   1   9        294.80        435.31        47.17 o
  -7   1   9        112.42        129.52        24.45 o
  -6   1   9        616.89        731.95        42.24 o
  -5   1   9        736.03        850.06        42.25 o
  -4   1   9       2402.35       2635.84       115.44 o
  -3   1   9       1283.38       1166.31        44.75 o
  -2   1   9        432.33        516.02        38.45 o
  -1   1   9        320.81        264.95        15.15 o
   0   1   9        458.63        301.08        26.08 o
   1   1   9        276.00        284.98        17.15 o
   2   1   9       1629.46       1583.70        75.69 o
   3   1   9        333.81        432.79        34.85 o
   4   1   9        119.02         94.76        21.36 o
   5   1   9         70.90         77.37        16.75 o
   6   1   9         35.70         52.23        12.07 o
   7   1   9        100.55        109.04        23.31 o
   8   1   9         31.15         22.30        14.41 o
   9   1   9         16.16          7.47        11.96 o
  10   1   9         25.60          6.34        21.61 o
  11   1   9         30.76         16.34        26.12 o
 -11   2   9         72.93         60.26        60.54 o
 -10   2   9         66.11         46.40        57.30 o
  -9   2   9         14.04          2.73        20.73 o
  -8   2   9         19.46          8.64        15.05 o
  -7   2   9        658.18        776.20        60.96 o
  -6   2   9        203.41        259.73        22.74 o
  -5   2   9        205.35        193.49        20.42 o
  -4   2   9        687.44        696.20        60.93 o
  -3   2   9        872.65        847.93        49.85 o
  -2   2   9        425.38        381.61        28.31 o
  -1   2   9        502.62        568.93        36.71 o
   0   2   9        429.23        445.52        30.94 o
   1   2   9        111.20        113.91        20.90 o
   2   2   9         21.23         19.99        11.80 o
   3   2   9       1492.94       2094.22       139.53 o
   4   2   9        678.58        971.53        59.46 o
   5   2   9        107.44        104.78        20.01 o
   6   2   9        293.05        446.43        41.55 o
   7   2   9         58.64         30.01        20.53 o
   8   2   9         24.18         13.80        14.45 o
   9   2   9         14.03         11.49        12.39 o
  10   2   9        141.17        136.88        54.46 o
  11   2   9         58.34         85.27        34.70 o
 -10   3   9         30.47          9.88        23.40 o
  -9   3   9        141.09        139.89        66.87 o
  -8   3   9         24.96          1.27        29.33 o
  -7   3   9        177.82        220.51        88.64 o
  -6   3   9         65.74         85.99        28.34 o
  -5   3   9         12.34         -2.98         9.83 o
  -4   3   9        518.32        671.95        58.23 o
  -3   3   9        409.07        558.20        53.35 o
  -2   3   9        128.44        128.65        15.21 o
  -1   3   9        273.39        245.90        21.47 o
   0   3   9       1361.64       1873.89       103.10 o
   1   3   9         98.59        107.88        15.99 o
   2   3   9        119.94        102.94        17.32 o
   3   3   9          5.89          1.51        11.89 o
   4   3   9        247.09        257.20        63.12 o
   5   3   9         30.87         25.78        13.13 o
   6   3   9         59.05         30.62        18.15 o
   7   3   9         53.55         40.46        23.47 o
   8   3   9        131.55         82.63        41.87 o
   9   3   9         36.62         45.58        43.21 o
  10   3   9          6.44         -8.43        34.54 o
  -9   4   9         18.60         34.38        23.16 o
  -8   4   9         61.94        128.69        51.23 o
  -7   4   9         21.65         -0.69        15.78 o
  -6   4   9        188.59        301.63        47.67 o
  -5   4   9         73.41         86.89        24.30 o
  -4   4   9        306.23        401.24        47.65 o
  -3   4   9         11.29         20.49        17.17 o
  -2   4   9        169.97        125.56        50.21 o
  -1   4   9        266.34        254.31        38.27 o
   0   4   9        266.96        319.17        46.31 o
   1   4   9         80.51         41.71        18.81 o
   2   4   9        294.59        323.53        35.61 o
   3   4   9         58.13         21.05        19.50 o
   4   4   9        150.09        101.79        70.78 o
   5   4   9         83.21         64.00        23.48 o
   6   4   9         44.70         19.88        25.13 o
   7   4   9         20.97         33.04        46.19 o
   8   4   9         61.37         49.02        65.43 o
   9   4   9         28.93         38.55        35.79 o
  -8   5   9         66.85         34.03        32.98 o
  -7   5   9        152.16        126.11       132.08 o
  -6   5   9          2.70         -2.96        18.16 o
  -5   5   9         47.74          3.12        22.86 o
  -4   5   9        120.58         88.92        67.93 o
  -3   5   9          5.15          3.27        32.81 o
  -2   5   9         40.13          0.61        50.22 o
  -1   5   9         98.17        146.04        60.11 o
   0   5   9        458.04       1010.39       190.11 o
   1   5   9         34.44         80.69        65.25 o
   2   5   9          2.17         17.68        34.44 o
   3   5   9        102.44         20.38        75.17 o
   4   5   9         77.67          9.62        46.16 o
   5   5   9         23.86         91.81        43.86 o
   6   5   9         70.53        153.61        83.30 o
   7   5   9         43.07         26.39        31.91 o
  -3   6   9        142.06        -15.58        58.32 o
  -2   6   9         52.39         -0.92        47.16 o
  -1   6   9         39.44         16.57        42.55 o
   0   6   9         18.02        -10.12        67.17 o
   1   6   9         28.80         -6.85        49.29 o
   2   6   9         40.82         -7.98        70.06 o
   3   6   9         43.17          5.22        49.10 o
   4   6   9         80.49          3.48        53.43 o
   5   6   9         89.24         13.92        59.69 o
  -4  -6  10         92.33        128.23        75.06 o
  -3  -6  10         36.96         41.47        26.53 o
  -2  -6  10         40.21         49.00        25.12 o
  -1  -6  10          5.54         30.17        25.90 o
   0  -6  10        118.22         93.74        59.32 o
   1  -6  10         81.38        108.48        33.34 o
   2  -6  10         40.25         53.95        36.10 o
   3  -6  10         99.00        190.37        62.58 o
   4  -6  10          1.58         27.91        28.94 o
  -7  -5  10         12.92         18.23        20.45 o
  -6  -5  10         24.85         56.62        35.49 o
  -5  -5  10        189.34        353.88       150.73 o
  -4  -5  10          1.10         -8.22        19.19 o
  -3  -5  10         15.31         73.37        36.66 o
  -2  -5  10        156.24        202.26       104.94 o
  -1  -5  10        125.84        173.31        69.73 o
   0  -5  10        165.74        221.80        67.54 o
   1  -5  10         30.81         34.47        19.61 o
   2  -5  10         42.83         34.22        24.75 o
   3  -5  10          3.33         -1.41        15.58 o
   4  -5  10         30.06          2.62        16.94 o
   5  -5  10          3.14        -26.70        26.70 o
   6  -5  10         46.12         87.96        33.54 o
   7  -5  10         16.44         31.48        27.80 o
  -9  -4  10        132.81        203.53        96.21 o
  -8  -4  10         59.35         91.28        33.85 o
  -7  -4  10         43.96         48.03        25.68 o
  -6  -4  10        136.59        157.64       103.97 o
  -5  -4  10         64.51         44.88        29.50 o
  -4  -4  10        302.78        363.65        86.98 o
  -3  -4  10        197.13        287.96        56.51 o
  -2  -4  10         58.75         69.69        25.69 o
  -1  -4  10        185.30        178.06        34.99 o
   0  -4  10         24.27         42.92        15.03 o
   1  -4  10        142.14        156.98        27.85 o
   2  -4  10         27.60         42.55        14.79 o
   3  -4  10         47.75         88.68        23.00 o
   4  -4  10         71.73         86.58        21.61 o
   5  -4  10         62.18         72.81        28.23 o
   6  -4  10          0.09         16.69        22.75 o
   7  -4  10          3.63         30.07        18.41 o
   8  -4  10         54.13         52.51        39.29 o
 -10  -3  10         37.71         15.38        21.27 o
  -9  -3  10         12.53         22.57        20.39 o
  -8  -3  10        137.00        142.69        69.90 o
  -7  -3  10        113.69        145.10        36.15 o
  -6  -3  10         13.04          4.46         9.93 o
  -5  -3  10         27.89         33.10        11.49 o
  -4  -3  10        173.63        187.74        17.19 o
  -3  -3  10        245.70        328.43        22.70 o
  -2  -3  10         82.68        107.32        15.95 o
  -1  -3  10        152.21        166.63        17.54 o
   0  -3  10        179.41        213.00        23.76 o
   1  -3  10        342.58        364.03        23.83 o
   2  -3  10        104.44         88.94        13.83 o
   3  -3  10          3.46         12.25         8.48 o
   4  -3  10        407.68        411.33        48.16 o
   5  -3  10         45.65         51.85        16.49 o
   6  -3  10         59.96         50.28        18.86 o
   7  -3  10        177.46        161.09        77.21 o
   8  -3  10         28.70        -15.15        21.00 o
   9  -3  10         72.11         86.30        34.05 o
 -11  -2  10        160.79        272.16        48.83 o
 -10  -2  10        123.05         74.32        42.97 o
  -9  -2  10        204.74        143.50        69.34 o
  -8  -2  10          5.00          4.01        14.79 o
  -7  -2  10         11.40         27.52        18.13 o
  -6  -2  10        436.76        526.11        32.74 o
  -5  -2  10         30.93         27.26         9.56 o
  -4  -2  10        618.21        730.88        38.37 o
  -3  -2  10        135.33        116.02        13.70 o
  -2  -2  10        243.38        194.73        24.79 o
  -1  -2  10        834.64        894.07        38.50 o
   0  -2  10        273.48        248.38        19.74 o
   1  -2  10       2020.38       3176.12       226.46 o
   2  -2  10       2067.38       2741.92       127.64 o
   3  -2  10        168.37        177.27        17.12 o
   4  -2  10        273.84        284.12        21.85 o
   5  -2  10          9.97         -7.35         8.38 o
   6  -2  10         59.93         44.45        11.05 o
   7  -2  10         42.83         25.46        23.43 o
   8  -2  10         77.42         85.62        64.65 o
   9  -2  10         78.04        109.52        55.78 o
  10  -2  10         42.72         33.12        20.46 o
 -11  -1  10        101.20         95.17       113.56 o
 -10  -1  10         44.12         38.84        29.31 o
  -9  -1  10        129.64         50.75        43.20 o
  -8  -1  10        198.80        178.74        51.24 o
  -7  -1  10        269.72        403.16        30.87 o
  -6  -1  10        230.64        307.45        29.29 o
  -5  -1  10         55.76         66.41        11.44 o
  -4  -1  10        484.32        516.67        27.02 o
  -3  -1  10       2070.88       2213.88        91.44 o
  -2  -1  10       1073.54        986.40        38.08 o
  -1  -1  10        698.75        685.23        25.82 o
   0  -1  10        793.62        867.07        37.54 o
   1  -1  10       1299.69       1467.20        63.80 o
   2  -1  10       1254.01       1390.00        53.86 o
   3  -1  10       1823.61       2192.25       175.21 o
   4  -1  10        549.68        556.86        42.49 o
   5  -1  10        237.84        226.53        21.33 o
   6  -1  10         82.15         69.50        17.10 o
   7  -1  10        153.88        127.10        35.26 o
   8  -1  10         51.97        101.59        31.36 o
   9  -1  10          9.23         22.75        20.72 o
  10  -1  10          7.12          1.32        25.51 o
  11  -1  10          4.42         17.56        19.64 o
 -11   0  10         34.70          6.19        23.15 o
 -10   0  10         40.91          0.96        20.28 o
  -9   0  10         84.14          2.81        28.85 o
  -8   0  10        165.55        183.22        38.91 o
  -7   0  10       1726.92       2284.57       130.46 o
  -6   0  10        255.93        273.10        23.25 o
  -5   0  10        396.03        515.65        34.47 o
  -4   0  10        885.39       1029.50        49.44 o
  -3   0  10        257.07        243.98        15.42 o
  -2   0  10       2084.53       2243.45        90.91 o
  -1   0  10       1131.75        995.43        38.42 o
   0   0  10         36.83         28.88         8.74 o
   1   0  10        826.30        693.06        42.47 o
   2   0  10        200.72        275.17        30.33 o
   3   0  10        171.30        159.77        16.06 o
   4   0  10         19.73         16.41         6.53 o
   5   0  10        606.45        822.38        73.23 o
   6   0  10         96.76        122.12        23.58 o
   7   0  10         28.03         49.86        24.35 o
   8   0  10         45.79         50.63        30.14 o
   9   0  10          5.83         20.90        31.50 o
  10   0  10          2.54         20.96        19.24 o
  11   0  10         27.40        -14.32        34.01 o
 -11   1  10        107.02          6.18        30.54 o
 -10   1  10         45.18         21.80        26.59 o
  -9   1  10        123.62         96.96        87.96 o
  -8   1  10        200.66        220.74        37.36 o
  -7   1  10        251.26        367.19        43.31 o
  -6   1  10        253.35        304.74        34.92 o
  -5   1  10         63.81         70.26         9.73 o
  -4   1  10        486.92        530.01        29.06 o
  -3   1  10       2008.83       2201.18        87.41 o
  -2   1  10       1035.43        930.27        43.04 o
  -1   1  10        713.86        647.11        29.40 o
   0   1  10        775.10        805.92        46.63 o
   1   1  10       1345.49       1538.01       102.93 o
   2   1  10       1264.75       1352.31       111.25 o
   3   1  10       1823.57       2720.07       167.71 o
   4   1  10        511.73        595.28        47.72 o
   5   1  10        244.25        250.69        30.79 o
   6   1  10         88.27        114.37        25.68 o
   7   1  10        146.72        182.41        32.96 o
   8   1  10         48.28         49.35        30.90 o
   9   1  10          7.35         10.03        19.40 o
  10   1  10          7.03         10.54        16.48 o
  11   1  10          4.37         -1.02        16.35 o
 -11   2  10        166.32         90.95       115.88 o
 -10   2  10        123.49        110.34        47.93 o
  -9   2  10        205.00         74.74        51.60 o
  -8   2  10          6.61          3.06        20.11 o
  -7   2  10          9.70         42.77        18.32 o
  -6   2  10        425.76        475.83        42.24 o
  -5   2  10         26.23         32.20         9.54 o
  -4   2  10        645.24        673.67        57.66 o
  -3   2  10        136.65        140.66        17.89 o
  -2   2  10        242.65        229.58        22.91 o
  -1   2  10        858.44        968.86        60.22 o
   0   2  10        274.00        219.72        19.30 o
   1   2  10       2035.14       3218.03       204.42 o
   2   2  10       2108.67       2821.29       181.90 o
   3   2  10        172.61        205.98        26.91 o
   4   2  10        268.96        298.35        32.32 o
   5   2  10         10.21         15.00        12.12 o
   6   2  10         64.60         58.29        22.25 o
   7   2  10         47.27         47.30        17.26 o
   8   2  10         76.95         38.33        25.23 o
   9   2  10         73.32         18.54        23.03 o
  10   2  10         40.77         11.65        18.85 o
 -10   3  10         39.80         -6.83        24.86 o
  -9   3  10         11.34          1.55        22.01 o
  -8   3  10        138.06         49.30        33.17 o
  -7   3  10        111.79         55.44        48.85 o
  -6   3  10         14.05         13.57        10.97 o
  -5   3  10         27.74         26.45        20.65 o
  -4   3  10        177.13        163.22        25.78 o
  -3   3  10        223.36        287.96        55.03 o
  -2   3  10         92.21         82.05        16.38 o
  -1   3  10        164.49        171.56        24.77 o
   0   3  10        174.84        258.98        22.25 o
   1   3  10        358.31        407.42        31.11 o
   2   3  10         97.22        107.80        16.78 o
   3   3  10          4.73         23.43        13.22 o
   4   3  10        412.66        489.59        38.59 o
   5   3  10         45.39         31.62        22.16 o
   6   3  10         57.66         37.00        19.91 o
   7   3  10        180.46        168.91        78.50 o
   8   3  10         27.45         32.80        37.04 o
   9   3  10         66.44         76.94        33.67 o
  -9   4  10        134.92         87.80        51.95 o
  -8   4  10         53.44          0.02        41.74 o
  -7   4  10         42.51          8.50        27.19 o
  -6   4  10        131.47        213.21        83.47 o
  -5   4  10         62.31         55.47        21.91 o
  -4   4  10        313.34        382.54        56.64 o
  -3   4  10        197.77        269.52        88.77 o
  -2   4  10         62.60         42.65        23.96 o
  -1   4  10        169.48        128.32        57.02 o
   0   4  10         22.34         43.98        27.18 o
   1   4  10        153.36        114.88        38.36 o
   2   4  10         23.90          9.42        15.17 o
   3   4  10         43.50          8.17        13.92 o
   4   4  10         77.67         31.97        23.18 o
   5   4  10         60.00          9.14        16.76 o
   6   4  10          0.07         12.06        19.98 o
   7   4  10          4.09         -0.10        34.34 o
   8   4  10         56.11         61.97        27.03 o
  -7   5  10         12.72         15.90        25.91 o
  -6   5  10         27.98          3.78        34.25 o
  -5   5  10        188.08        390.33       261.75 o
  -4   5  10          1.60         -5.31        20.49 o
  -3   5  10         14.82         -1.84        76.46 o
  -2   5  10        151.79          1.54       107.24 o
  -1   5  10        127.66          1.84       100.83 o
   0   5  10        165.44        402.52        85.53 o
   1   5  10         32.34         -9.82        40.19 o
   2   5  10         39.92         31.71        41.01 o
   3   5  10          2.62         -3.37        33.11 o
   4   5  10         32.00          2.25        33.85 o
   5   5  10          4.03         96.78        36.69 o
   6   5  10         47.69        109.35        56.87 o
   7   5  10         14.78         42.52        51.11 o
  -3   6  10         38.80          0.92        76.91 o
  -2   6  10         40.90          1.13        53.59 o
  -1   6  10          5.71         11.24        45.69 o
   0   6  10        118.18          4.71        56.34 o
   1   6  10         77.74          2.46        64.38 o
   2   6  10         36.63         -0.72        46.53 o
   3   6  10        104.48          1.23        62.37 o
   4   6  10          1.56          6.03        39.65 o
  -3  -6  11         72.61          3.61        22.99 o
  -2  -6  11        108.36         43.79        33.64 o
  -1  -6  11         33.58         61.32        50.07 o
   0  -6  11        144.25        435.55        84.28 o
   1  -6  11        111.54        101.53        35.28 o
   2  -6  11          1.08         19.10        26.08 o
  -6  -5  11         24.01         18.82        19.35 o
  -5  -5  11         13.73         -5.84        19.62 o
  -4  -5  11          5.40          8.87        22.14 o
  -3  -5  11         57.97        170.26        86.15 o
  -2  -5  11        153.66        241.77       146.45 o
  -1  -5  11         57.74        107.18        48.45 o
   0  -5  11         27.26         69.20        40.87 o
   1  -5  11         55.84        135.18        44.80 o
   2  -5  11          0.55         38.70        34.51 o
   3  -5  11         86.79        105.37        36.90 o
   4  -5  11         38.69         43.80        22.98 o
   5  -5  11        101.64        198.17        57.76 o
   6  -5  11         10.82         46.58        36.78 o
  -8  -4  11         91.41        118.65        56.76 o
  -7  -4  11         21.38         60.95        20.96 o
  -6  -4  11         14.59         14.28        18.94 o
  -5  -4  11         29.59         -2.11        26.43 o
  -4  -4  11        162.45        213.15       144.23 o
  -3  -4  11        255.25        379.40        63.94 o
  -2  -4  11         71.46         90.95        34.96 o
  -1  -4  11        189.38        353.09        55.06 o
   0  -4  11          5.65         17.37        21.31 o
   1  -4  11          8.66          5.55        14.15 o
   2  -4  11          3.83         -9.10        16.00 o
   3  -4  11          8.38         22.44        21.16 o
   4  -4  11        204.91        312.73        48.56 o
   5  -4  11         60.27         49.82        24.80 o
   6  -4  11         19.95         24.26        21.69 o
   7  -4  11         42.24         22.44        20.17 o
   8  -4  11         21.74          5.67        22.88 o
  -9  -3  11         14.35         94.98        49.29 o
  -8  -3  11         22.42         36.67        25.41 o
  -7  -3  11         16.63         35.32        23.21 o
  -6  -3  11          1.78          0.76        25.91 o
  -5  -3  11         67.62         75.87        17.97 o
  -4  -3  11         18.41         38.36        12.66 o
  -3  -3  11          0.81         -0.52         8.90 o
  -2  -3  11        421.94        675.25        47.38 o
  -1  -3  11        136.01        141.31        17.70 o
   0  -3  11        286.84        315.17        27.64 o
   1  -3  11        108.23         90.33        14.61 o
   2  -3  11        283.64        309.87        25.31 o
   3  -3  11        284.49        371.76        27.88 o
   4  -3  11         66.47         95.73        22.91 o
   5  -3  11         48.26         78.91        36.29 o
   6  -3  11         34.97          8.18        17.26 o
   7  -3  11        167.21        157.64        57.91 o
   8  -3  11         15.68         48.78        25.19 o
   9  -3  11          8.13        -26.86        26.86 o
 -10  -2  11        118.15        254.58        77.70 o
  -9  -2  11         66.03         47.62        24.15 o
  -8  -2  11        203.55        321.56        47.58 o
  -7  -2  11        159.85        131.30        63.87 o
  -6  -2  11         37.61         24.07         9.20 o
  -5  -2  11         40.65         36.70         9.76 o
  -4  -2  11        134.20        157.53        15.04 o
  -3  -2  11         54.09         41.67         8.29 o
  -2  -2  11        330.70        389.76        18.47 o
  -1  -2  11        217.66        214.37        19.49 o
   0  -2  11          4.35          9.03         7.79 o
   1  -2  11        465.39        502.32        25.76 o
   2  -2  11        262.12        298.26        19.67 o
   3  -2  11        677.78        749.56        36.70 o
   4  -2  11        146.27        106.70        18.50 o
   5  -2  11         66.83         54.75        13.98 o
   6  -2  11          7.57          6.00        10.84 o
   7  -2  11         46.17         59.12        45.91 o
   8  -2  11         55.11         96.70        26.12 o
   9  -2  11        236.95        411.11        74.09 o
  10  -2  11         76.77         32.39        43.70 o
 -11  -1  11         37.82          6.86        21.26 o
 -10  -1  11          9.27          8.95        18.33 o
  -9  -1  11         37.18         37.39        20.24 o
  -8  -1  11          0.28         -5.80        22.44 o
  -7  -1  11        223.74        242.80        26.47 o
  -6  -1  11        584.05        804.54        48.14 o
  -5  -1  11        117.25        111.77        11.46 o
  -4  -1  11        380.08        385.79        19.68 o
  -3  -1  11        556.67        484.83        23.03 o
  -2  -1  11        353.84        360.58        23.11 o
  -1  -1  11        234.08        367.22        55.34 o
   0  -1  11        268.61        297.88        31.72 o
   1  -1  11        345.71        392.42        61.67 o
   2  -1  11        432.29        390.11        23.09 o
   3  -1  11        108.11         91.80        15.01 o
   4  -1  11        153.77        155.38        16.08 o
   5  -1  11        183.60        154.94        21.92 o
   6  -1  11        165.84        108.07        34.94 o
   7  -1  11         93.89         85.58        53.11 o
   8  -1  11        145.67        151.95        99.90 o
   9  -1  11         27.97         20.55        23.58 o
  10  -1  11         46.14         23.79        29.09 o
 -11   0  11         65.58          2.46        23.23 o
 -10   0  11          0.43         -1.71        19.14 o
  -9   0  11        148.84        314.92       121.19 o
  -8   0  11        202.84        274.31        31.30 o
  -7   0  11        459.05        688.40        49.84 o
  -6   0  11        961.75       1340.83        70.96 o
  -5   0  11        613.99        707.53        44.00 o
  -4   0  11        433.32        393.20        21.74 o
  -3   0  11        379.87        338.26        18.54 o
  -2   0  11        534.99        502.15        63.13 o
  -1   0  11       1640.98       1546.61        60.08 o
   0   0  11        726.70        643.68        22.77 o
   1   0  11        394.04        442.02        37.90 o
   2   0  11          2.68         -6.97        13.27 o
   3   0  11       1371.22       1299.08       132.91 o
   4   0  11          8.05          3.19         8.27 o
   5   0  11         51.74         59.65        19.54 o
   6   0  11         36.10         73.37        23.68 o
   7   0  11        245.03        435.25        66.73 o
   8   0  11         25.38         28.42        22.53 o
   9   0  11         87.56         70.25        44.06 o
  10   0  11         44.64         44.59        30.18 o
 -11   1  11         40.12          1.69        24.36 o
 -10   1  11         10.78         25.12        27.82 o
  -9   1  11         34.42         58.06        25.76 o
  -8   1  11          0.32          9.62        21.10 o
  -7   1  11        220.57        250.77        40.84 o
  -6   1  11        581.23        743.93        52.04 o
  -5   1  11        115.53        109.76        13.29 o
  -4   1  11        361.48        358.87        25.04 o
  -3   1  11        538.23        488.00        30.27 o
  -2   1  11        374.50        347.82        42.98 o
  -1   1  11        251.98        575.64        95.49 o
   0   1  11        282.71        305.53        40.53 o
   1   1  11        369.18        413.64        48.22 o
   2   1  11        425.72        430.37        40.76 o
   3   1  11        107.63        112.86        21.71 o
   4   1  11        162.08        189.28        23.43 o
   5   1  11        181.24        207.89        25.36 o
   6   1  11        169.27        168.65        29.14 o
   7   1  11         86.08        107.20        29.24 o
   8   1  11        140.74        164.58       114.36 o
   9   1  11         30.23         25.45        22.48 o
  10   1  11         47.06         26.18        20.37 o
 -10   2  11        113.65        179.01        84.59 o
  -9   2  11         68.41         59.61        35.93 o
  -8   2  11        197.51        225.02        97.08 o
  -7   2  11        154.33        162.68        43.95 o
  -6   2  11         35.51         32.21        10.47 o
  -5   2  11         37.91         35.91        10.81 o
  -4   2  11        118.40        144.13        24.37 o
  -3   2  11         45.65         45.92        12.94 o
  -2   2  11        335.60        320.63        27.00 o
  -1   2  11        201.35        186.03        19.88 o
   0   2  11          7.23         20.04        12.26 o
   1   2  11        429.04        471.00        39.74 o
   2   2  11        260.54        316.87        32.23 o
   3   2  11        682.01        860.79        69.30 o
   4   2  11        135.57        144.46        23.17 o
   5   2  11         62.62         50.60        20.50 o
   6   2  11          8.22          3.63        15.45 o
   7   2  11         41.03         25.92        20.05 o
   8   2  11         52.94         38.98        27.05 o
   9   2  11        234.33        316.30        41.39 o
  10   2  11         77.31         27.25        21.62 o
  -9   3  11         15.82         33.86        31.91 o
  -8   3  11         23.80          5.65        19.95 o
  -7   3  11         15.50         43.92        34.65 o
  -6   3  11          1.47         22.37        17.84 o
  -5   3  11         69.66         84.45        20.60 o
  -4   3  11         16.88         34.90        19.24 o
  -3   3  11          0.95         -1.68        13.51 o
  -2   3  11        464.53        658.98        75.85 o
  -1   3  11        155.55        190.85        22.59 o
   0   3  11        295.32        355.22        32.35 o
   1   3  11        112.30        139.32        20.53 o
   2   3  11        267.54        290.02        31.32 o
   3   3  11        294.96        405.45        39.31 o
   4   3  11         64.52         35.32        23.29 o
   5   3  11         49.38         75.53        42.57 o
   6   3  11         34.11         24.10        22.43 o
   7   3  11        172.44        240.71        35.01 o
   8   3  11         12.57        -14.14        22.31 o
   9   3  11          7.84         -0.01        18.28 o
  -8   4  11         89.54          7.62        42.01 o
  -7   4  11         23.88         -8.07        27.11 o
  -6   4  11         15.64         -1.02        15.94 o
  -5   4  11         29.47         18.87        15.79 o
  -4   4  11        157.58        285.28        58.04 o
  -3   4  11        256.63        247.62        63.10 o
  -2   4  11         72.20         66.46        36.13 o
  -1   4  11        183.59        286.30        40.82 o
   0   4  11          3.02         29.69        20.16 o
   1   4  11         10.16         -3.23        12.53 o
   2   4  11          5.36          5.08        12.44 o
   3   4  11         10.95         12.13        24.26 o
   4   4  11        196.15        210.12       130.92 o
   5   4  11         56.09          2.10        21.35 o
   6   4  11         20.97         13.84        21.63 o
   7   4  11         40.45         -7.43        19.94 o
   8   4  11         22.15         37.83        31.80 o
  -6   5  11         27.38          0.41        47.34 o
  -5   5  11         14.95          8.47        20.88 o
  -4   5  11          4.17          1.97        23.30 o
  -3   5  11         60.62          5.60        48.06 o
  -2   5  11        147.03          4.31       116.14 o
  -1   5  11         61.18        191.75       100.07 o
   0   5  11         26.29          9.10        51.84 o
   1   5  11         52.83         26.50        63.43 o
   2   5  11          1.14         17.68        70.72 o
   3   5  11         91.00          4.71        59.08 o
   4   5  11         40.35          5.11        47.35 o
   5   5  11         98.49        421.46        86.63 o
   6   5  11         12.95        -15.95        37.41 o
  -3   6  11         75.61          7.57        66.12 o
  -2   6  11        109.19         -3.99        81.52 o
  -1   6  11         33.79         -7.16        52.15 o
   0   6  11        143.50        449.10       134.16 o
   1   6  11        110.04         22.43        98.32 o
   2   6  11          1.64          3.99        42.21 o
  -5  -5  12          0.11         -1.50        19.66 o
  -4  -5  12         27.84          1.79        22.08 o
  -3  -5  12         86.43         44.16        31.98 o
  -2  -5  12        307.99        491.30       108.60 o
  -1  -5  12         16.22         22.32        27.36 o
   0  -5  12         10.94         42.27        31.22 o
   1  -5  12         60.20         49.08        27.41 o
   2  -5  12         11.10         25.58        25.35 o
   3  -5  12          4.81         30.61        17.14 o
   4  -5  12         14.06         59.72        32.19 o
   5  -5  12          1.06         32.67        22.38 o
  -7  -4  12         39.35        105.69        31.49 o
  -6  -4  12          4.53         -1.08        21.95 o
  -5  -4  12         43.81          7.54        22.21 o
  -4  -4  12         25.37         -2.37        24.43 o
  -3  -4  12        206.65         73.39        60.40 o
  -2  -4  12         88.20         75.88        33.84 o
  -1  -4  12        169.03        203.75       150.16 o
   0  -4  12         26.41         17.79        14.66 o
   1  -4  12        170.05        252.76        74.78 o
   2  -4  12         32.60         26.29        18.35 o
   3  -4  12         46.36         26.97        24.14 o
   4  -4  12         64.99         84.42        31.05 o
   5  -4  12         16.41          8.74        16.94 o
   6  -4  12         24.37         27.79        19.79 o
   7  -4  12         51.67         79.36        34.11 o
  -9  -3  12        196.99        443.47        67.52 o
  -8  -3  12         60.78        127.33        64.72 o
  -7  -3  12         33.20         29.91        33.25 o
  -6  -3  12          0.50         -6.31        20.22 o
  -5  -3  12         16.30          3.65        19.91 o
  -4  -3  12        154.24        108.75        23.14 o
  -3  -3  12         11.65         23.85        17.46 o
  -2  -3  12         29.50         31.34        16.42 o
  -1  -3  12          4.07          3.29         6.29 o
   0  -3  12        156.19        160.20        27.18 o
   1  -3  12        190.40        169.07        32.56 o
   2  -3  12         86.27         84.04        16.45 o
   3  -3  12         16.60         14.11        11.52 o
   4  -3  12         13.09          1.94        13.69 o
   5  -3  12          7.89          0.78        14.61 o
   6  -3  12         37.91         70.59        23.98 o
   7  -3  12         35.27         56.40        19.86 o
   8  -3  12         17.31          0.87        14.90 o
 -10  -2  12         89.74         71.76        36.99 o
  -9  -2  12         64.75        110.99        34.72 o
  -8  -2  12        100.68        127.34        40.88 o
  -7  -2  12         72.65         -0.65        21.87 o
  -6  -2  12         81.81         75.60        47.21 o
  -5  -2  12        270.75        274.71        24.23 o
  -4  -2  12        138.48        129.61        16.87 o
  -3  -2  12        234.94        264.74        22.81 o
  -2  -2  12        395.23        470.98        23.34 o
  -1  -2  12        135.07        138.29        17.48 o
   0  -2  12          1.57          7.08         8.60 o
   1  -2  12        259.84        280.84        22.85 o
   2  -2  12        226.83        310.38        20.84 o
   3  -2  12         35.65         28.82         8.93 o
   4  -2  12        117.51         84.27        13.04 o
   5  -2  12        108.14         98.59        22.64 o
   6  -2  12        113.95         86.14        43.80 o
   7  -2  12        104.22          3.65        25.45 o
   8  -2  12        147.30        295.58       239.56 o
   9  -2  12         18.42         -2.24        24.64 o
 -10  -1  12         46.61         51.62        27.42 o
  -9  -1  12         62.39         37.20        21.58 o
  -8  -1  12         29.91         30.88        19.90 o
  -7  -1  12         23.06         50.51        26.39 o
  -6  -1  12         19.39          8.23        13.47 o
  -5  -1  12        205.97        199.78        21.04 o
  -4  -1  12        106.81         95.96        11.08 o
  -3  -1  12        359.70        470.04        26.84 o
  -2  -1  12        150.36        143.44        14.99 o
  -1  -1  12        177.26        188.43        14.00 o
   0  -1  12         56.77         52.18         8.29 o
   1  -1  12        148.31        134.54        19.78 o
   2  -1  12        467.51        487.39        29.76 o
   3  -1  12        141.90        130.51        15.19 o
   4  -1  12        182.87        217.97        22.22 o
   5  -1  12         99.19         71.66        24.37 o
   6  -1  12        164.13        243.24        47.79 o
   7  -1  12         52.09          1.25        29.69 o
   8  -1  12         53.87         34.48        60.72 o
   9  -1  12        228.53        325.23       256.72 o
  10  -1  12         84.40        121.33       126.98 o
 -10   0  12          9.27          2.04        20.55 o
  -9   0  12        306.00        378.97        59.15 o
  -8   0  12        164.95         -0.36        30.33 o
  -7   0  12          1.37          9.01        12.33 o
  -6   0  12        105.89        185.78        35.41 o
  -5   0  12         20.19         21.04         9.96 o
  -4   0  12         74.16         74.58        15.00 o
  -3   0  12        304.93        305.94        23.76 o
  -2   0  12        373.21        434.41        20.25 o
  -1   0  12          3.61          1.25         5.86 o
   0   0  12         26.09         23.37         5.51 o
   1   0  12        228.77        196.40        22.59 o
   2   0  12         12.98          0.84         7.09 o
   3   0  12         16.03         16.39         7.62 o
   4   0  12          0.47          8.87        14.13 o
   5   0  12        128.87        147.80        35.32 o
   6   0  12         60.06         47.72        25.42 o
   7   0  12         13.14         13.85        26.50 o
   8   0  12        134.64        119.58        69.50 o
   9   0  12        263.28        216.63        97.70 o
  10   0  12          3.42          2.66        21.56 o
 -10   1  12         43.30         70.60        31.00 o
  -9   1  12         56.09         56.09        31.65 o
  -8   1  12         33.68         31.24        20.85 o
  -7   1  12         22.46         41.73        21.74 o
  -6   1  12         22.11         20.65        17.32 o
  -5   1  12        218.18        184.31        21.30 o
  -4   1  12        102.62         94.65        17.97 o
  -3   1  12        374.22        496.67        32.59 o
  -2   1  12        136.73        145.09        13.90 o
  -1   1  12        162.86        136.67        15.94 o
   0   1  12         63.86         48.24         8.95 o
   1   1  12        151.21        156.90        16.59 o
   2   1  12        439.47        462.51        44.37 o
   3   1  12        137.53        144.21        24.34 o
   4   1  12        184.27        274.35        30.44 o
   5   1  12        107.95        116.89        39.98 o
   6   1  12        159.94        228.41        47.22 o
   7   1  12         45.91         32.89        22.35 o
   8   1  12         59.02         47.80        31.77 o
   9   1  12        230.81        225.77        87.05 o
  10   1  12         80.23         25.58        30.39 o
 -10   2  12         85.39        126.85        59.62 o
  -9   2  12         67.82         17.88        35.20 o
  -8   2  12        101.41         50.48        31.23 o
  -7   2  12         74.87         36.17        34.80 o
  -6   2  12         83.82        140.15        28.04 o
  -5   2  12        265.38        259.99        59.75 o
  -4   2  12        142.80        126.76        20.42 o
  -3   2  12        255.26        272.63        24.19 o
  -2   2  12        414.20        441.57        44.80 o
  -1   2  12        133.57        167.85        21.68 o
   0   2  12          2.25          9.18        12.53 o
   1   2  12        235.46        282.88        29.94 o
   2   2  12        208.22        267.94        33.07 o
   3   2  12         31.21         12.75        16.79 o
   4   2  12        120.14        142.61        36.30 o
   5   2  12        113.89        140.30        29.58 o
   6   2  12        112.17        134.41        47.47 o
   7   2  12         98.79         12.61        29.31 o
   8   2  12        153.55        312.88        64.48 o
   9   2  12         17.68          9.06        17.07 o
  -9   3  12        193.85        240.32       186.87 o
  -8   3  12         63.03         65.47        61.84 o
  -7   3  12         32.79         38.22        31.50 o
  -6   3  12          0.97         11.97        16.75 o
  -5   3  12         14.33         15.17        14.80 o
  -4   3  12        150.86        119.76        22.33 o
  -3   3  12         14.87         31.66        30.05 o
  -2   3  12         38.21         14.61        22.45 o
  -1   3  12          4.32          8.02        13.57 o
   0   3  12        141.25        152.60        23.67 o
   1   3  12        195.14        226.31        24.70 o
   2   3  12         82.91        124.26        22.69 o
   3   3  12         18.77         53.85        23.81 o
   4   3  12         11.65         13.14        24.11 o
   5   3  12          7.25          1.17        19.75 o
   6   3  12         37.57         18.56        26.92 o
   7   3  12         33.50         -4.56        32.85 o
   8   3  12         18.04          8.05        21.29 o
  -7   4  12         41.81         -0.60        34.59 o
  -6   4  12          5.71          0.74        14.57 o
  -5   4  12         42.24         12.69        23.27 o
  -4   4  12         22.37          2.74        21.73 o
  -3   4  12        206.65        379.81        52.39 o
  -2   4  12         88.01        124.71        41.52 o
  -1   4  12        170.85        308.62        52.68 o
   0   4  12         24.95         12.79        23.87 o
   1   4  12        158.38        256.89       121.05 o
   2   4  12         38.48         12.38        25.79 o
   3   4  12         44.73          2.25        20.73 o
   4   4  12         58.81         40.10        27.40 o
   5   4  12         19.31         -0.30        17.09 o
   6   4  12         26.50          1.33        27.91 o
   7   4  12         51.05         12.70        26.53 o
  -5   5  12          0.29          9.39        21.59 o
  -4   5  12         28.41          6.94        32.20 o
  -3   5  12         91.41         -1.21        31.78 o
  -2   5  12        300.12        459.20       143.44 o
  -1   5  12         16.26         28.52        74.73 o
   0   5  12         10.50         70.02        82.79 o
   1   5  12         61.83         23.84        48.09 o
   2   5  12         14.15         30.67        71.76 o
   3   5  12          4.50         10.42        46.81 o
   4   5  12         13.02          2.04        49.68 o
   5   5  12          0.94         -8.58        42.82 o
  -4  -5  13         21.90         -8.38        27.50 o
  -3  -5  13          7.57          7.70        22.77 o
  -2  -5  13         71.59         99.07        41.60 o
  -1  -5  13         45.24         24.93        40.03 o
   0  -5  13          9.93         32.63        37.55 o
   1  -5  13         23.61         53.51        29.60 o
   2  -5  13         76.65         72.41        41.65 o
   3  -5  13         21.35         22.09        24.76 o
   4  -5  13         26.08          8.41        23.86 o
  -7  -4  13         45.22         80.58        27.59 o
  -6  -4  13         81.95         55.92        43.29 o
  -5  -4  13          5.70          4.14        21.02 o
  -4  -4  13         69.36         13.69        28.53 o
  -3  -4  13        239.79        483.77       109.02 o
  -2  -4  13         60.46         38.11        45.18 o
  -1  -4  13          7.67         -1.41        22.42 o
   0  -4  13        131.34         81.34        59.87 o
   1  -4  13         23.07          1.51        20.92 o
   2  -4  13         27.24          3.67        14.18 o
   3  -4  13         46.15         39.99        24.54 o
   4  -4  13         27.70         17.91        28.40 o
   5  -4  13         49.09         46.76        23.54 o
   6  -4  13         32.99         55.47        30.24 o
  -8  -3  13         14.35         43.07        27.54 o
  -7  -3  13         29.10         17.17        24.45 o
  -6  -3  13         19.66         -0.02        22.37 o
  -5  -3  13         30.30         11.26        27.19 o
  -4  -3  13        203.17        347.78        48.20 o
  -3  -3  13         57.68         66.57        26.66 o
  -2  -3  13         52.87        112.56        30.33 o
  -1  -3  13        282.35        128.86        80.23 o
   0  -3  13        266.44        311.07        66.52 o
   1  -3  13        299.87        258.52        57.46 o
   2  -3  13         79.37         47.71        14.85 o
   3  -3  13        130.63        120.59        28.80 o
   4  -3  13         36.72         28.66        19.90 o
   5  -3  13         44.83         51.06        21.24 o
   6  -3  13         25.55         20.65        15.96 o
   7  -3  13         28.27         42.90        22.53 o
   8  -3  13        119.38        130.37        49.09 o
  -9  -2  13         29.29         19.91        18.63 o
  -8  -2  13         98.84        100.54        37.05 o
  -7  -2  13         45.65         80.93        35.97 o
  -6  -2  13        113.97        116.25        50.27 o
  -5  -2  13         18.25         31.83        12.62 o
  -4  -2  13         66.70         90.76        14.32 o
  -3  -2  13        432.99        550.03        32.85 o
  -2  -2  13         15.60         14.67         6.96 o
  -1  -2  13        353.08        313.22        21.77 o
   0  -2  13        108.52        104.21        13.62 o
   1  -2  13        169.21        180.42        29.72 o
   2  -2  13         36.83         31.67        10.34 o
   3  -2  13         97.22         88.42        28.76 o
   4  -2  13        205.77        172.92        35.38 o
   5  -2  13         25.17         27.62        21.21 o
   6  -2  13         71.31         43.11        26.02 o
   7  -2  13         38.96         11.44        18.89 o
   8  -2  13          4.83         -9.97        23.33 o
  -9  -1  13        117.60        134.29        44.67 o
  -8  -1  13          6.98          7.24        15.33 o
  -7  -1  13        121.20        127.94        32.36 o
  -6  -1  13          8.50          7.42        12.29 o
  -5  -1  13        245.78        284.94        40.91 o
  -4  -1  13        195.84        204.38        21.90 o
  -3  -1  13        320.76        395.30        24.20 o
  -2  -1  13         30.72         29.78         7.95 o
  -1  -1  13        311.52        365.52        19.42 o
   0  -1  13        206.25        230.75        25.01 o
   1  -1  13         88.60         75.58        12.64 o
   2  -1  13         66.86         55.68        12.63 o
   3  -1  13        266.45        313.88        30.56 o
   4  -1  13         14.58          1.12        13.28 o
   5  -1  13        117.36        154.83        47.46 o
   6  -1  13         42.95         17.09        24.23 o
   7  -1  13         13.59          5.24        25.32 o
   8  -1  13         67.10         29.30        37.28 o
   9  -1  13         19.84         13.51        24.63 o
 -10   0  13          5.17         27.42        30.60 o
  -9   0  13         35.43         61.36        68.55 o
  -8   0  13         52.44         38.61        43.10 o
  -7   0  13         81.83        120.88        47.22 o
  -6   0  13        988.26       1364.63        95.05 o
  -5   0  13          4.45          4.31        12.46 o
  -4   0  13         30.24         23.48        11.47 o
  -3   0  13         34.76         40.76         8.15 o
  -2   0  13        259.41        264.74        19.88 o
  -1   0  13         11.87          3.72        10.16 o
   0   0  13         61.34         51.39        11.85 o
   1   0  13          0.07          2.35         8.37 o
   2   0  13         68.73         96.49        15.39 o
   3   0  13        263.37        380.13        40.99 o
   4   0  13          0.14        -23.33        23.33 o
   5   0  13         57.49        103.20        32.97 o
   6   0  13          0.19         39.71        41.49 o
   7   0  13        178.37        159.65       116.33 o
   8   0  13         25.98         66.00        59.22 o
   9   0  13         26.91         17.34        23.90 o
  -9   1  13        118.51         80.81        45.63 o
  -8   1  13          7.85          1.15        17.09 o
  -7   1  13        125.78         83.26        69.37 o
  -6   1  13          8.36         21.80        17.30 o
  -5   1  13        253.70        272.02        32.96 o
  -4   1  13        193.42        216.04        22.12 o
  -3   1  13        326.85        383.21        29.65 o
  -2   1  13         31.70         39.25        10.13 o
  -1   1  13        306.32        375.73        28.39 o
   0   1  13        223.37        259.95        31.75 o
   1   1  13         85.61        107.64        18.01 o
   2   1  13         60.20         66.53        17.27 o
   3   1  13        262.20        399.46        41.19 o
   4   1  13         17.20         25.33        19.81 o
   5   1  13        118.22        164.44        36.06 o
   6   1  13         39.66         13.97        20.93 o
   7   1  13         16.65         24.45        23.81 o
   8   1  13         67.48         27.81        28.67 o
   9   1  13         17.46         -0.32        19.64 o
  -9   2  13         31.97         26.55        19.81 o
  -8   2  13         95.96          0.75        41.22 o
  -7   2  13         44.37         93.20        73.70 o
  -6   2  13        116.51        100.07        50.95 o
  -5   2  13         15.48         32.36        17.40 o
  -4   2  13         61.51         64.88        17.43 o
  -3   2  13        458.39        518.30        51.55 o
  -2   2  13         18.63         16.74        14.95 o
  -1   2  13        337.81        273.40        29.33 o
   0   2  13        108.44        128.38        21.68 o
   1   2  13        181.73        255.41        31.97 o
   2   2  13         44.48         54.24        18.48 o
   3   2  13         92.36        126.33        31.71 o
   4   2  13        195.59        174.45        40.09 o
   5   2  13         24.60         36.12        28.67 o
   6   2  13         70.85         73.37        54.06 o
   7   2  13         36.49         12.27        21.96 o
   8   2  13          4.81         -1.66        18.01 o
  -8   3  13         13.73         15.67        44.90 o
  -7   3  13         30.09         10.65        24.55 o
  -6   3  13         19.91         24.11        21.44 o
  -5   3  13         31.08         32.01        18.57 o
  -4   3  13        196.76        248.58        57.38 o
  -3   3  13         57.43         74.78        37.03 o
  -2   3  13         46.71         94.59        35.48 o
  -1   3  13        265.76        281.86        37.97 o
   0   3  13        262.53        314.49        47.44 o
   1   3  13        293.66        398.96        36.10 o
   2   3  13         77.45        105.06        26.86 o
   3   3  13        127.41         94.76        45.10 o
   4   3  13         38.74         38.23        29.45 o
   5   3  13         46.55         32.80        28.76 o
   6   3  13         25.60         33.09        25.48 o
   7   3  13         28.48         30.74        25.94 o
   8   3  13        121.38        111.69        43.46 o
  -7   4  13         45.20          2.25        37.41 o
  -6   4  13         86.57         10.13        25.72 o
  -5   4  13          4.86          5.64        23.93 o
  -4   4  13         72.22         11.64        25.38 o
  -3   4  13        251.35        422.08        73.18 o
  -2   4  13         62.18         84.99        71.01 o
  -1   4  13          7.33         18.01        24.11 o
   0   4  13        131.01        304.02        70.55 o
   1   4  13         26.27        -13.04        37.40 o
   2   4  13         32.23         -7.62        29.39 o
   3   4  13         44.76         49.92        31.81 o
   4   4  13         26.11         38.82        27.17 o
   5   4  13         53.40         54.55        26.39 o
   6   4  13         35.71         12.41        27.91 o
  -4   5  13         22.78         -6.22        34.29 o
  -3   5  13          6.88          2.50        22.17 o
  -2   5  13         68.62          2.59        28.39 o
  -1   5  13         47.36        122.24        56.67 o
   0   5  13         11.05         85.04        85.66 o
   1   5  13         22.11          5.11        52.55 o
   2   5  13         77.66         -5.83        91.40 o
   3   5  13         18.77         13.09        45.80 o
   4   5  13         23.64         -4.81        40.59 o
  -3  -5  14         21.99          5.06        28.71 o
  -2  -5  14        226.83        498.88        99.48 o
  -1  -5  14         66.83         19.13        34.16 o
   0  -5  14          9.15         -0.08        27.98 o
   1  -5  14         11.85          5.67        18.48 o
   2  -5  14         73.01         64.68        24.85 o
  -6  -4  14         16.24         44.16        37.27 o
  -5  -4  14         27.10          1.45        25.14 o
  -4  -4  14         25.64         -6.64        23.94 o
  -3  -4  14          4.87         -4.17        21.17 o
  -2  -4  14        139.87          1.41        39.30 o
  -1  -4  14         70.18         41.75        46.77 o
   0  -4  14         86.72          5.41        41.83 o
   1  -4  14          4.95         17.67        16.79 o
   2  -4  14         13.07          0.41        14.99 o
   3  -4  14         28.05         37.49        21.06 o
   4  -4  14         10.56         -0.76        16.49 o
   5  -4  14         72.51        118.76        42.35 o
  -7  -3  14          7.11        -31.02        41.52 o
  -6  -3  14         19.99          2.64        27.11 o
  -5  -3  14          6.02         -2.34        18.63 o
  -4  -3  14        257.68        495.50        63.08 o
  -3  -3  14         13.90          2.32        27.98 o
  -2  -3  14         35.30         23.00        23.50 o
  -1  -3  14         51.99         23.50        23.48 o
   0  -3  14        136.06         65.24        37.68 o
   1  -3  14          7.28          6.02        11.81 o
   2  -3  14         34.62         10.48        14.15 o
   3  -3  14         43.77         17.42        17.85 o
   4  -3  14         76.93         65.39        20.72 o
   5  -3  14          3.69          8.12        14.14 o
   6  -3  14          0.21         -7.42        15.36 o
   7  -3  14         16.78         13.50        18.17 o
  -8  -2  14         92.52         77.11        25.67 o
  -7  -2  14         50.23         55.05        23.51 o
  -6  -2  14        157.86        290.41        44.62 o
  -5  -2  14        157.53        184.04        60.15 o
  -4  -2  14        163.14        182.83        26.08 o
  -3  -2  14        267.65        349.66        33.63 o
  -2  -2  14         57.92         36.63        12.59 o
  -1  -2  14        416.96        454.67        29.41 o
   0  -2  14          2.44         11.65         8.23 o
   1  -2  14         33.10         22.95        10.09 o
   2  -2  14        205.17        145.31        32.59 o
   3  -2  14        187.54        145.64        66.18 o
   4  -2  14        144.63        123.94        49.94 o
   5  -2  14        146.23        278.45       123.30 o
   6  -2  14        115.28        106.03        39.09 o
   7  -2  14         64.18          0.57        33.52 o
   8  -2  14         32.65          5.49        34.50 o
  -9  -1  14        118.17        263.67        45.01 o
  -8  -1  14         91.23        120.27        44.82 o
  -7  -1  14         34.17         69.06        27.21 o
  -6  -1  14         76.62        189.69        38.07 o
  -5  -1  14         36.71         62.35        18.80 o
  -4  -1  14         53.72         70.33        13.49 o
  -3  -1  14         29.49         17.03         8.95 o
  -2  -1  14         39.28         27.79         7.90 o
  -1  -1  14        311.60        327.77        24.97 o
   0  -1  14        259.51        270.98        38.37 o
   1  -1  14         20.67         10.50        10.79 o
   2  -1  14        136.12        133.08        27.47 o
   3  -1  14         23.12         17.38        14.50 o
   4  -1  14        111.05         92.75        24.53 o
   5  -1  14          6.41         -5.42        25.84 o
   6  -1  14        248.41         92.45        90.55 o
   7  -1  14        262.21        548.84        87.51 o
   8  -1  14         60.79         28.65        32.46 o
  -9   0  14         63.78         69.43        61.25 o
  -8   0  14         57.96         17.24        23.55 o
  -7   0  14         80.41         17.00        23.16 o
  -6   0  14        621.49        789.29       160.01 o
  -5   0  14          0.52         -4.89        10.64 o
  -4   0  14          2.83          4.60         9.76 o
  -3   0  14          8.00         -2.80         7.52 o
  -2   0  14         35.65         19.66        10.94 o
  -1   0  14         10.72         16.49         9.51 o
   0   0  14        343.71        261.88        20.19 o
   1   0  14         13.71         14.91         7.76 o
   2   0  14         18.87         -3.00        15.28 o
   3   0  14        333.62        492.64        67.40 o
   4   0  14         15.01         50.73        39.06 o
   5   0  14         81.29        115.96        47.12 o
   6   0  14          4.31         56.96        48.48 o
   7   0  14         64.56         34.08        30.60 o
   8   0  14         34.19         39.39        27.79 o
  -9   1  14        119.88        159.11        92.65 o
  -8   1  14         84.05         61.05        33.85 o
  -7   1  14         39.87         55.64        39.89 o
  -6   1  14         73.00        129.37        95.44 o
  -5   1  14         34.83         44.73        19.36 o
  -4   1  14         56.22         46.12        12.24 o
  -3   1  14         29.35         24.74        11.60 o
  -2   1  14         35.60         29.96        12.66 o
  -1   1  14        320.54        374.33        34.65 o
   0   1  14        272.40        367.68        32.02 o
   1   1  14         17.06         25.48        14.52 o
   2   1  14        129.73        154.07        34.34 o
   3   1  14         19.66         44.76        23.94 o
   4   1  14        100.87        128.87        34.74 o
   5   1  14          6.86          4.84        19.97 o
   6   1  14        247.44        390.19        57.96 o
   7   1  14        272.11        507.67        85.45 o
   8   1  14         56.37         26.21        27.25 o
  -8   2  14         89.05         73.53        44.84 o
  -7   2  14         52.77         34.62        33.40 o
  -6   2  14        155.06        252.55        77.27 o
  -5   2  14        152.51        164.90        59.87 o
  -4   2  14        167.47        136.81        35.37 o
  -3   2  14        273.80        282.53        31.99 o
  -2   2  14         58.64         27.26        17.41 o
  -1   2  14        399.15        439.36        43.11 o
   0   2  14          1.76          7.60        16.99 o
   1   2  14         31.89         60.59        22.19 o
   2   2  14        214.11        327.67        40.25 o
   3   2  14        192.64        230.28        45.91 o
   4   2  14        151.65        128.35        94.99 o
   5   2  14        139.33        311.10        96.21 o
   6   2  14        116.60          6.39        30.29 o
   7   2  14         67.60         56.49        44.65 o
   8   2  14         32.26         50.67        39.64 o
  -7   3  14          6.88         16.59        21.89 o
  -6   3  14         20.00         32.99        23.67 o
  -5   3  14          5.18          2.24        18.68 o
  -4   3  14        268.85        446.86        73.26 o
  -3   3  14         15.46          2.54        26.89 o
  -2   3  14         36.49         10.27        25.63 o
  -1   3  14         51.04         48.53        35.18 o
   0   3  14        137.62         73.86        54.88 o
   1   3  14          9.68         16.60        21.54 o
   2   3  14         38.70         53.16        36.01 o
   3   3  14         43.18         80.81        58.08 o
   4   3  14         79.26         46.75        43.03 o
   5   3  14          3.36         15.22        21.83 o
   6   3  14          0.22         24.98        24.15 o
   7   3  14         16.28         -4.02        22.61 o
  -6   4  14         18.34         -1.77        22.25 o
  -5   4  14         25.10          3.01        23.36 o
  -4   4  14         23.19          6.03        22.79 o
  -3   4  14          5.52          3.78        28.93 o
  -2   4  14        134.35        141.08       102.58 o
  -1   4  14         68.58         88.05        41.40 o
   0   4  14         89.20        181.97        40.02 o
   1   4  14          6.09         25.20        31.48 o
   2   4  14         15.57         46.20        29.39 o
   3   4  14         25.37         19.69        29.80 o
   4   4  14          9.86         41.97        24.29 o
   5   4  14         76.70         95.60        46.17 o
  -3   5  14         23.42          3.23        23.58 o
  -2   5  14        227.19        421.13       126.32 o
  -1   5  14         69.33         28.60        43.03 o
   0   5  14          8.55          9.10        42.31 o
   1   5  14         11.03          9.20        42.83 o
   2   5  14         71.40         13.41        91.90 o
  -5  -4  15         46.66         14.68        24.93 o
  -4  -4  15         42.85          4.22        21.81 o
  -3  -4  15         28.27          6.03        25.19 o
  -2  -4  15         34.45          5.07        30.66 o
  -1  -4  15        286.50        467.90        69.56 o
   0  -4  15         14.62         -2.37        23.72 o
   1  -4  15        177.57        351.59        60.80 o
   2  -4  15         37.75         15.92        20.20 o
   3  -4  15         82.34         42.61        21.85 o
   4  -4  15         50.27         16.64        19.69 o
  -6  -3  15         35.62         45.52        26.40 o
  -5  -3  15         66.05         42.37        42.62 o
  -4  -3  15        132.79          0.08        48.24 o
  -3  -3  15        529.57        841.76        96.18 o
  -2  -3  15         15.17         -0.48        18.54 o
  -1  -3  15         23.33         -4.74        17.52 o
   0  -3  15         60.51          1.30        13.97 o
   1  -3  15         56.50         32.69        14.47 o
   2  -3  15         38.95         28.01        15.54 o
   3  -3  15         71.59         61.66        22.66 o
   4  -3  15          1.49         -7.76        15.93 o
   5  -3  15         36.81         50.68        23.99 o
   6  -3  15         10.56         31.45        19.38 o
  -8  -2  15         26.82         41.52        25.74 o
  -7  -2  15          8.87          2.60        16.02 o
  -6  -2  15         26.13         31.54        21.33 o
  -5  -2  15         41.44         33.81        20.71 o
  -4  -2  15         15.65         15.52        15.94 o
  -3  -2  15         12.54          3.74        15.98 o
  -2  -2  15         17.00         11.19        11.36 o
  -1  -2  15         21.92         18.13         8.65 o
   0  -2  15          8.28          5.42         7.58 o
   1  -2  15         83.16         -1.04        12.84 o
   2  -2  15          2.69         -0.13        13.88 o
   3  -2  15         30.36         39.65        17.93 o
   4  -2  15        223.13        240.19        43.31 o
   5  -2  15         23.46         25.55        16.73 o
   6  -2  15         80.99        147.52        53.32 o
   7  -2  15         17.23          8.02        25.28 o
  -8  -1  15         30.39          8.54        16.38 o
  -7  -1  15         58.79         56.89        37.19 o
  -6  -1  15        123.92        274.27        42.00 o
  -5  -1  15          8.30         10.67        13.97 o
  -4  -1  15         35.20         31.46        17.05 o
  -3  -1  15        286.06        319.42        21.44 o
  -2  -1  15         64.46         27.18        19.48 o
  -1  -1  15         32.56         23.69        15.47 o
   0  -1  15          4.37         -4.01        12.22 o
   1  -1  15         15.62         24.20        13.06 o
   2  -1  15         58.79         42.77        14.11 o
   3  -1  15         84.71        107.73        25.01 o
   4  -1  15          9.49         77.51        38.60 o
   5  -1  15         13.37         12.65        23.68 o
   6  -1  15         48.24        110.52       104.19 o
   7  -1  15         57.87         58.99        49.04 o
  -8   0  15         27.69         -0.45        24.63 o
  -7   0  15         26.59         29.58        25.96 o
  -6   0  15          1.29          1.83        12.79 o
  -5   0  15         67.61         58.25        42.01 o
  -4   0  15         10.23         11.42        21.20 o
  -3   0  15         16.42         17.77        19.09 o
  -2   0  15        129.34        105.61        15.75 o
  -1   0  15          0.63         -5.66         8.62 o
   0   0  15        289.52        246.90        59.32 o
   1   0  15        157.52        166.22        46.02 o
   2   0  15         16.13         -0.88        18.06 o
   3   0  15          0.52          2.99        23.87 o
   4   0  15         33.47         31.10        28.02 o
   5   0  15         44.36          5.48        29.09 o
   6   0  15         39.92         26.96        27.53 o
   7   0  15         19.71         -4.29        36.74 o
   8   0  15         11.37         19.34        27.94 o
  -8   1  15         29.52         32.14        28.52 o
  -7   1  15         63.60         54.09        44.77 o
  -6   1  15        115.71        130.74       100.70 o
  -5   1  15          7.77         -4.07        23.11 o
  -4   1  15         39.04         30.45        28.83 o
  -3   1  15        274.25        233.08        31.21 o
  -2   1  15         58.33         55.65        11.56 o
  -1   1  15         29.68         35.37        15.62 o
   0   1  15          3.27        -12.15        17.86 o
   1   1  15         18.77         26.73        22.95 o
   2   1  15         59.58         62.81        28.86 o
   3   1  15         79.71        175.74        79.88 o
   4   1  15         11.21         69.81        35.88 o
   5   1  15         16.31         -3.37        22.83 o
   6   1  15         49.27         49.55        50.91 o
   7   1  15         58.38         53.03        44.77 o
  -8   2  15         29.10         60.08        50.92 o
  -7   2  15          8.44         -5.54        31.01 o
  -6   2  15         25.28         52.64        28.19 o
  -5   2  15         44.11         84.91        36.82 o
  -4   2  15         13.71         23.11        18.24 o
  -3   2  15         12.40         21.50        20.64 o
  -2   2  15         21.23         24.83        23.55 o
  -1   2  15         26.61         52.82        20.66 o
   0   2  15          6.59         10.41        21.51 o
   1   2  15         85.14         14.23        40.44 o
   2   2  15          3.61          9.44        27.15 o
   3   2  15         27.53         12.32        25.70 o
   4   2  15        229.88        292.36       106.65 o
   5   2  15         21.66          0.53        29.68 o
   6   2  15         79.00         81.26        67.11 o
   7   2  15         17.36         11.32        25.50 o
  -6   3  15         34.49         -1.23        84.78 o
  -5   3  15         66.52         46.25        57.36 o
  -4   3  15        139.15        217.48        62.57 o
  -3   3  15        521.34        890.16       161.88 o
  -2   3  15         13.64         25.10        25.02 o
  -1   3  15         22.68         18.98        25.77 o
   0   3  15         56.09         44.65        53.67 o
   1   3  15         65.42         29.33        42.63 o
   2   3  15         45.14         63.54        51.86 o
   3   3  15         71.19         19.23        37.79 o
   4   3  15          1.34        -17.44        28.55 o
   5   3  15         35.56         52.79        30.71 o
   6   3  15         10.91         33.70        25.19 o
  -5   4  15         44.22         10.52        36.31 o
  -4   4  15         41.99          6.00        28.07 o
  -3   4  15         29.22          1.92        30.83 o
  -2   4  15         38.05         60.37        79.77 o
  -1   4  15        297.53        309.03       294.50 o
   0   4  15         13.14         64.81        71.40 o
   1   4  15        175.11        379.26        89.20 o
   2   4  15         35.92        174.89        58.29 o
   3   4  15         84.72         72.89        53.23 o
   4   4  15         52.73         85.59        27.74 o
  -3  -4  16         13.64          4.26        32.65 o
  -2  -4  16         42.93          5.39        27.82 o
  -1  -4  16         67.46          4.28        25.75 o
   0  -4  16        102.30         12.94        37.99 o
   1  -4  16          9.43         12.04        15.82 o
   2  -4  16         95.90         47.03        27.50 o
  -5  -3  16         10.28         21.44        25.69 o
  -4  -3  16        272.94        527.62        88.42 o
  -3  -3  16         18.89          1.45        17.13 o
  -2  -3  16        419.63        593.85        72.38 o
  -1  -3  16         47.53         -2.98        19.34 o
   0  -3  16        100.54         53.02        24.95 o
   1  -3  16         90.21         92.15        28.83 o
   2  -3  16         40.00         22.60        15.85 o
   3  -3  16         76.50         62.73        21.39 o
   4  -3  16          0.64         28.84        16.41 o
   5  -3  16          4.42         17.33        20.59 o
  -7  -2  16         85.99        145.80        27.58 o
  -6  -2  16        167.46        167.71        28.72 o
  -5  -2  16         10.74         15.93        22.66 o
  -4  -2  16         27.58         12.23        17.83 o
  -3  -2  16          9.22          6.64        17.64 o
  -2  -2  16          8.70         11.29        15.66 o
  -1  -2  16         71.63        100.52        47.95 o
   0  -2  16          9.68         33.31        22.93 o
   1  -2  16         12.54          3.87        12.78 o
   2  -2  16         33.47         43.69        24.82 o
   3  -2  16         55.08         47.59        23.75 o
   4  -2  16         47.34         72.14        19.50 o
   5  -2  16        146.67        236.43        44.13 o
   6  -2  16         32.18         84.35        46.62 o
  -7  -1  16         12.15         15.61        19.24 o
  -6  -1  16         20.26         18.53        17.26 o
  -5  -1  16         91.57        119.52        27.12 o
  -4  -1  16         42.79         34.87        32.37 o
  -3  -1  16        142.12        216.75        90.75 o
  -2  -1  16        141.80         93.19        61.39 o
  -1  -1  16         81.51         22.18        16.94 o
   0  -1  16          9.77          9.16        16.05 o
   1  -1  16         53.32         29.91        21.59 o
   2  -1  16         97.69         84.84        27.45 o
   3  -1  16          9.75        -21.31        22.95 o
   4  -1  16          3.31         13.35        32.78 o
   5  -1  16         83.61         68.24        39.69 o
   6  -1  16         16.16         61.50        53.92 o
   7  -1  16         37.38         48.69        38.73 o
  -7   0  16          9.41         21.18        28.93 o
  -6   0  16        179.93        148.24       103.08 o
  -5   0  16        105.14          6.04        25.04 o
  -4   0  16        206.16        347.80        93.91 o
  -3   0  16         13.16         -0.91        15.54 o
  -2   0  16          5.41          3.31        12.29 o
  -1   0  16          0.61         -1.10        14.40 o
   0   0  16          0.04          5.48        20.51 o
   1   0  16          0.81         27.88        52.43 o
   2   0  16         30.83         59.15        27.39 o
   3   0  16          0.04         73.78        30.02 o
   4   0  16         18.63         84.34        40.39 o
   5   0  16         29.10         45.39        35.60 o
   6   0  16         29.22         14.48        28.85 o
   7   0  16          6.43        -16.55        30.81 o
  -7   1  16         10.15         23.06        27.05 o
  -6   1  16         18.30         37.92        36.29 o
  -5   1  16         93.82         95.45        66.60 o
  -4   1  16         40.93         22.59        23.09 o
  -3   1  16        146.40         84.30        33.04 o
  -2   1  16        144.79        128.81        45.56 o
  -1   1  16         78.47         97.19        42.77 o
   0   1  16          9.39         -5.58        19.20 o
   1   1  16         55.06        117.97        35.31 o
   2   1  16         96.96        145.21        35.17 o
   3   1  16          8.41         21.63        26.34 o
   4   1  16          2.54        -11.60        23.20 o
   5   1  16         89.50         88.70        52.19 o
   6   1  16         14.69         61.15        54.41 o
   7   1  16         36.83         20.49        29.26 o
  -7   2  16         82.93         82.91        54.41 o
  -6   2  16        167.61        133.63        73.88 o
  -5   2  16         12.53         27.48        22.33 o
  -4   2  16         24.83         19.88        18.80 o
  -3   2  16         10.26         47.52        24.32 o
  -2   2  16         10.70         39.43        25.29 o
  -1   2  16         63.37         92.85        41.33 o
   0   2  16         13.08         36.39        30.64 o
   1   2  16         14.66          7.00        30.75 o
   2   2  16         33.66          9.50        31.21 o
   3   2  16         52.74         43.76        44.02 o
   4   2  16         45.66         18.71        31.97 o
   5   2  16        149.23        164.49       126.30 o
   6   2  16         33.70          9.94        32.59 o
  -5   3  16          9.71          6.69        20.29 o
  -4   3  16        275.76        408.93       101.38 o
  -3   3  16         16.45         11.97        22.63 o
  -2   3  16        420.05        673.47       143.33 o
  -1   3  16         48.57         87.72        36.50 o
   0   3  16        104.31        219.18        49.86 o
   1   3  16         98.39         90.43        75.77 o
   2   3  16         36.95         20.79        26.70 o
   3   3  16         71.79         25.73        35.52 o
   4   3  16          0.51          5.54        29.54 o
   5   3  16          4.75         49.63        32.93 o
  -3   4  16         15.01          6.68        25.49 o
  -2   4  16         45.65         53.33        63.78 o
  -1   4  16         61.87         23.20        32.99 o
   0   4  16        101.55        207.57        59.75 o
   1   4  16          8.60         27.32        30.82 o
   2   4  16         95.83        139.93        44.76 o
  -4  -3  17         10.64         -7.86        20.03 o
  -3  -3  17        287.47        341.32       212.04 o
  -2  -3  17         11.41         -0.43        18.98 o
  -1  -3  17        102.71          1.42        22.87 o
   0  -3  17         31.32         27.71        28.58 o
   1  -3  17        115.47        128.75        28.32 o
   2  -3  17         24.93         41.04        19.32 o
   3  -3  17          3.48         17.28        15.77 o
  -5  -2  17        100.70         88.66        29.57 o
  -4  -2  17         12.75         20.45        20.03 o
  -3  -2  17         48.96         17.42        36.47 o
  -2  -2  17         94.09        117.38        41.28 o
  -1  -2  17         42.08         52.23        31.02 o
   0  -2  17         25.77         55.06        23.24 o
   1  -2  17         44.22         54.27        17.24 o
   2  -2  17         78.48         85.70        22.61 o
   3  -2  17         55.70         85.13        24.72 o
   4  -2  17          6.27         11.97        23.83 o
   5  -2  17         27.66         69.98        34.58 o
  -6  -1  17         28.56         24.46        28.34 o
  -5  -1  17         17.15         10.11        30.34 o
  -4  -1  17        117.16        182.13        37.34 o
  -3  -1  17         46.79         26.93        22.66 o
  -2  -1  17        174.64        201.72        69.05 o
  -1  -1  17          2.26          6.41        15.72 o
   0  -1  17         48.72         41.90        29.88 o
   1  -1  17         12.75         45.76        21.14 o
   2  -1  17         29.37         46.28        28.41 o
   3  -1  17          0.73         -9.70        24.85 o
   4  -1  17         57.86         46.19        28.43 o
   5  -1  17         55.60        154.55        45.07 o
  -6   0  17         12.53         57.68        41.81 o
  -5   0  17         30.43          2.22        22.64 o
  -4   0  17          0.22          0.46        21.55 o
  -3   0  17          0.06          4.77        15.87 o
  -2   0  17          6.69          6.84        11.73 o
  -1   0  17         97.57         79.60        32.22 o
   0   0  17          0.03         17.42        19.84 o
   1   0  17          5.40         23.27        23.50 o
   2   0  17          8.22         64.77        40.47 o
   3   0  17          0.26         15.25        25.46 o
   4   0  17         22.71         71.94        33.10 o
   5   0  17          5.20         73.35        44.24 o
   6   0  17         18.23         -4.45        33.48 o
  -6   1  17         31.96         30.60        28.51 o
  -5   1  17         18.65         37.96        26.32 o
  -4   1  17        112.01         65.15        52.39 o
  -3   1  17         48.70         27.08        20.63 o
  -2   1  17        167.36        185.47        75.32 o
  -1   1  17          2.15        107.83        88.99 o
   0   1  17         50.19         56.55        62.61 o
   1   1  17         11.93         46.45        48.05 o
   2   1  17         26.66         54.37        33.70 o
   3   1  17          1.08        -18.10        25.96 o
   4   1  17         57.89         29.71        45.89 o
   5   1  17         60.21        129.91        55.74 o
  -5   2  17        103.16        142.96       113.26 o
  -4   2  17         14.31        -10.73        50.60 o
  -3   2  17         51.05         47.87        32.69 o
  -2   2  17         91.26        175.65        41.72 o
  -1   2  17         44.06         64.72        32.41 o
   0   2  17         30.02        112.84        45.80 o
   1   2  17         43.50         16.05        30.17 o
   2   2  17         77.15         23.19        45.25 o
   3   2  17         56.88         32.72        33.71 o
   4   2  17          5.59          6.32        32.30 o
   5   2  17         26.02         56.95        52.01 o
  -4   3  17         10.79          1.59        21.74 o
  -3   3  17        281.00        430.66        93.47 o
  -2   3  17         10.43         37.19        26.80 o
  -1   3  17        106.74        140.82        39.30 o
   0   3  17         31.04         46.26        40.58 o
   1   3  17        110.47         28.32        44.23 o
   2   3  17         21.42          0.27        46.82 o
   3   3  17          4.52         -5.55        26.11 o
  -4  -2  18        375.69        816.69       122.14 o
  -3  -2  18         94.27         31.57        37.63 o
  -2  -2  18         60.81         52.46        38.68 o
  -1  -2  18         94.86         74.98        30.33 o
   0  -2  18         36.54         17.69        15.00 o
   1  -2  18         81.63         88.85        35.18 o
   2  -2  18          2.43         21.28        14.76 o
   3  -2  18          8.11         22.86        21.81 o
  -5  -1  18        152.22        288.88        71.91 o
  -4  -1  18          4.69         14.54        33.04 o
  -3  -1  18        109.85          9.79        28.55 o
  -2  -1  18        133.41        125.93        87.86 o
  -1  -1  18         10.70         13.14        15.11 o
   0  -1  18          4.81          3.21        11.67 o
   1  -1  18         13.75         31.08        26.07 o
   2  -1  18          6.99         52.69        24.73 o
   3  -1  18         14.28         75.56        31.37 o
   4  -1  18         18.21         47.70        28.94 o
  -5   0  18         17.94          3.98        23.11 o
  -4   0  18        154.54        332.42       268.32 o
  -3   0  18        153.41          9.52        23.54 o
  -2   0  18         14.26          3.52        14.61 o
  -1   0  18         61.79         62.56        30.59 o
   0   0  18         98.65        121.03        54.43 o
   1   0  18         84.76         68.01        38.78 o
   2   0  18         63.63         97.76        37.60 o
   3   0  18          8.42         62.07        36.19 o
   4   0  18          7.53         15.68        30.74 o
  -5   1  18        147.97        125.38        78.15 o
  -4   1  18          5.15          1.12        47.32 o
  -3   1  18        110.12          1.13        48.85 o
  -2   1  18        136.83        189.30        79.96 o
  -1   1  18         11.83         20.02        26.53 o
   0   1  18          5.74          2.33        24.27 o
   1   1  18         14.23         12.09        25.95 o
   2   1  18          8.01         25.06        32.36 o
   3   1  18         15.32         29.05        38.53 o
   4   1  18         17.26         28.74        33.69 o
  -4   2  18        370.47        874.26       323.68 o
  -3   2  18         99.30        102.68        29.18 o
  -2   2  18         59.09        113.23        44.87 o
  -1   2  18         96.26        191.12        55.13 o
   0   2  18         36.49         21.23        36.88 o
   1   2  18         77.25         49.39        42.06 o
   2   2  18          3.31          0.98        26.33 o
   3   2  18          8.08          4.30        36.57 o
  -2  -1  19         50.48         35.49        37.59 o
  -1  -1  19        116.77         84.26        70.97 o
   0  -1  19         36.76         52.19        24.18 o
   1  -1  19        140.79        126.57        53.41 o
  -3   0  19         21.54          0.36        23.02 o
  -2   0  19        215.19        219.44       176.79 o
  -1   0  19          0.89         -6.72        21.19 o
   0   0  19         65.93        121.60        46.46 o
   1   0  19         47.36         84.28        40.31 o
   2   0  19         13.70         62.01        31.66 o
  -2   1  19         51.64         22.62        33.11 o
  -1   1  19        113.15        154.95        64.71 o
   0   1  19         39.62        106.98        44.31 o
   1   1  19        141.29        105.64        87.58 o
                                                
