# Supplementary material for: Crystal packing in three related disaccharides: precursors to heparan sulfate oligosaccharides
Source: Acta Crystallogr E Crystallogr Commun. 2015 May 9;71(Pt 6):582–7. doi: 10.1107/S2056989015008518 (PMC4459361; doi:10.1107/S2056989015008518)
Supplement: Supplementary file 3 [file e-71-00582-RNSBsup3.hkl]

#
# h,k,l, Fc-squared, Fo-squared, sigma(Fo-squared), status flag
#
data_RNSB
_shelx_title ' RNSBra in P21 #  4  RELABEL ISOR's C13,C33 oztf set'
_shelx_refln_list_code          4
_shelx_F_calc_maximum      175.15
_exptl_crystal_F_000      1152.00
_reflns_d_resolution_high  0.8101

loop_
 _space_group_symop_operation_xyz
 'x, y, z'
 '-x, y+1/2, -z'

_cell_length_a    14.8595
_cell_length_b     8.3873
_cell_length_c    22.0138
_cell_angle_alpha  90.000
_cell_angle_beta   90.939
_cell_angle_gamma  90.000

_shelx_F_squared_multiplier     1.000

loop_
 _refln_index_h
 _refln_index_k
 _refln_index_l
 _refln_F_squared_calc
 _refln_F_squared_meas
 _refln_F_squared_sigma
 _refln_observed_status
   0 -10   0        182.70        456.60        58.35 o
   1 -10   0         98.58        407.63        54.63 o
   2 -10   0         19.29        108.31        37.87 o
   3 -10   0        156.24        281.42        24.81 o
   1  -9   0        577.56        644.28        37.20 o
   2  -9   0        120.52        170.20        28.66 o
   3  -9   0         88.84         38.97        22.51 o
   4  -9   0         85.90         68.23        39.40 o
   5  -9   0        155.26        190.19       176.75 o
   6  -9   0          3.54         11.17        22.26 o
   7  -9   0         29.65        150.22        39.63 o
   8  -9   0         79.13        153.25        33.93 o
   9  -9   0          0.29        121.99        26.61 o
   0  -8   0       1219.99       1534.55       117.42 o
   1  -8   0        154.59        254.99        37.81 o
   2  -8   0        289.14        404.51        55.60 o
   3  -8   0        815.33       1015.22        50.41 o
   4  -8   0         22.30         41.91        23.77 o
   5  -8   0        444.20        392.00        46.74 o
   6  -8   0        191.24        239.62        63.40 o
   7  -8   0        136.37        120.19        57.08 o
   8  -8   0         15.73         48.09        72.62 o
   9  -8   0          9.47         18.40        24.88 o
  10  -8   0         20.69         79.37        23.48 o
  11  -8   0          7.39         59.72        56.17 o
   1  -7   0        430.29        477.67        31.77 o
   2  -7   0        289.95        320.52        37.00 o
   3  -7   0        470.56        590.70        40.58 o
   4  -7   0        733.02        739.30        45.61 o
   5  -7   0        173.09        231.71        32.20 o
   6  -7   0        304.23        237.80        54.45 o
   7  -7   0        529.47        587.58       110.64 o
   8  -7   0        442.03        587.42       119.46 o
   9  -7   0        193.52        311.25        53.00 o
  10  -7   0          2.57          4.98        23.77 o
  11  -7   0         68.41        111.00        31.59 o
  12  -7   0         10.28         16.12        34.84 o
  13  -7   0         40.43         12.89        43.67 o
   0  -6   0        691.63       1014.93       205.37 o
   1  -6   0        300.36        392.08        35.61 o
   2  -6   0        248.27        334.75        29.91 o
   3  -6   0         41.16         77.82        22.73 o
   4  -6   0        622.75        530.67        66.86 o
   5  -6   0       1410.45       1346.44        72.07 o
   6  -6   0          3.79         13.46        21.05 o
   7  -6   0        141.53        175.27        61.37 o
   8  -6   0         38.28         86.45        39.05 o
   9  -6   0        327.35        285.63        57.67 o
  10  -6   0          7.06        308.00        56.52 o
  11  -6   0         99.60        410.49        65.31 o
  12  -6   0        220.32        246.04        26.43 o
  13  -6   0        130.02        239.40        38.00 o
  14  -6   0         25.91         77.15        17.67 o
   1  -5   0        836.87       1059.51        63.24 o
   2  -5   0       3678.81       4079.91       193.47 o
   3  -5   0        335.16        417.48        47.66 o
   4  -5   0        847.60        862.22        70.34 o
   5  -5   0        108.35        125.64        47.32 o
   6  -5   0         99.01        119.40        35.93 o
   7  -5   0        133.36        190.55        26.89 o
   8  -5   0       2165.86       2025.38        80.78 o
   9  -5   0        480.33        532.18        38.63 o
  10  -5   0        144.61        349.82        42.40 o
  11  -5   0         56.67        228.33        37.51 o
  12  -5   0        141.69        179.56        37.54 o
  13  -5   0         27.37         55.49        28.62 o
  14  -5   0         27.96         73.46        20.15 o
  15  -5   0         19.41        122.38        17.59 o
  16  -5   0         47.40         75.19        15.64 o
   0  -4   0       3783.85       4461.72       113.53 o
   1  -4   0       1134.91       1118.06        41.42 o
   2  -4   0       1034.47       1030.98        42.29 o
   3  -4   0         46.92         53.76        16.29 o
   4  -4   0        363.27        354.71        33.65 o
   5  -4   0       1670.21       1584.36        70.72 o
   6  -4   0         61.72         23.08        40.36 o
   7  -4   0         67.63        114.37        69.28 o
   8  -4   0        337.85        423.53        76.26 o
   9  -4   0         94.14        670.60       104.70 o
  10  -4   0         10.64         79.02        25.43 o
  11  -4   0        212.20        349.32        50.03 o
  12  -4   0        652.37        818.01        86.06 o
  13  -4   0         58.19        220.12        52.91 o
  14  -4   0          2.73          7.22        22.75 o
  15  -4   0          4.17         36.65        16.08 o
  16  -4   0          5.59         45.71        14.58 o
   1  -3   0       2566.40       2727.78        80.59 o
   2  -3   0       2835.20       2953.33        47.87 o
   3  -3   0       2650.99       2531.10       106.40 o
   4  -3   0        816.72        727.88        41.07 o
   5  -3   0        146.07        123.74        21.82 o
   6  -3   0       1384.22       1421.53        75.11 o
   7  -3   0        349.48        366.88        63.88 o
   8  -3   0       2839.41       3064.27       160.46 o
   9  -3   0        130.33        189.33        52.29 o
  10  -3   0        272.13        309.43        36.02 o
  11  -3   0          1.05         71.75        25.52 o
  12  -3   0        140.95        495.46        75.27 o
  13  -3   0        221.07        244.15        56.36 o
  14  -3   0        183.36        128.19        46.06 o
  15  -3   0         64.79        150.50        34.05 o
  16  -3   0         66.09         75.46        20.16 o
  17  -3   0         17.28         35.28        16.48 o
   0  -2   0      17763.27      19364.39       110.79 o
   1  -2   0         27.86         62.50         9.41 o
   2  -2   0       6330.45       6158.73        62.95 o
   3  -2   0       1626.96       1396.01        49.46 o
   4  -2   0       2804.60       2535.35        65.25 o
   5  -2   0        146.97        130.06        15.30 o
   6  -2   0       1738.84       1584.70        76.35 o
   7  -2   0       1649.71       1875.48       123.30 o
   8  -2   0       1181.62       1264.39       103.77 o
   9  -2   0        752.88        864.37        92.18 o
  10  -2   0         24.61        151.11        51.23 o
  11  -2   0        400.89        534.99        57.16 o
  12  -2   0          9.77        419.43        67.73 o
  13  -2   0         36.38        404.92        72.24 o
  14  -2   0         37.95        108.56        45.90 o
  15  -2   0         32.19         64.58        38.24 o
  16  -2   0        185.70        212.56        30.49 o
  17  -2   0         26.74         44.45        27.82 o
   1  -1   0       1045.15       1129.72        17.65 o
   2  -1   0       8013.47       7431.51       155.52 o
   3  -1   0      14706.81      13687.20       350.00 o
   4  -1   0       6117.47       5588.21        87.38 o
   5  -1   0       1064.90        998.35        43.34 o
   6  -1   0       1319.40       1147.83        76.59 o
   7  -1   0        606.11        662.27       132.80 o
   8  -1   0        645.97        844.11       138.33 o
   9  -1   0        155.83        346.26        65.64 o
  10  -1   0        109.07        107.16        41.35 o
  11  -1   0         36.68         85.53        28.00 o
  12  -1   0        196.11        231.60        40.73 o
  13  -1   0         46.35        179.52        54.89 o
  14  -1   0        211.29        325.51        59.25 o
  15  -1   0         21.93        415.34        64.84 o
  16  -1   0         29.49         99.91        36.78 o
  17  -1   0         38.24         48.30        20.88 o
  18  -1   0         37.93         65.25        20.63 o
   2   0   0      16764.08      13968.97       130.39 o
   3   0   0       4391.79       4054.46        88.25 o
   4   0   0      22476.76      18707.03       225.11 o
   5   0   0        261.97        264.92        31.02 o
   6   0   0        651.25        711.33       116.43 o
   7   0   0       1743.45       1966.77       142.26 o
   8   0   0        659.73        799.55       213.87 o
   9   0   0        209.10        415.71       172.56 o
  10   0   0          6.64        184.87        44.48 o
  11   0   0          0.00        210.24        51.92 o
  12   0   0         15.18         35.61        26.56 o
  13   0   0        133.50        152.16        33.88 o
  14   0   0          0.70         67.52        36.07 o
  15   0   0         12.42        212.39        45.98 o
  16   0   0        158.47        205.74        40.06 o
  18   0   0         22.22         24.14        18.86 o
   4   1   0       6102.56       4780.50       105.48 o
   5   1   0       1068.49        749.93       130.75 o
   6   1   0       1312.27       1132.33        86.62 o
   7   1   0        607.48        663.77        80.01 o
   8   1   0        645.10        774.56       155.33 o
   9   1   0        154.04        380.80        80.40 o
  10   1   0        108.31        110.18        31.84 o
  11   1   0         36.30         89.94        33.68 o
  12   1   0        195.99        137.69        43.70 o
  13   1   0         45.89        229.84        90.09 o
  18   1   0         36.97         78.46        25.75 o
   4   2   0       2808.34       2317.96        65.40 o
   5   2   0        144.94        129.78        23.06 o
   6   2   0       1742.21       1638.42        76.09 o
   7   2   0       1655.01       1994.06        91.57 o
   8   2   0       1186.28       1292.56       114.37 o
   9   2   0        752.42        848.83        66.95 o
  10   2   0         23.79        169.85        98.54 o
  11   2   0        396.01        526.74       148.28 o
  12   2   0          9.73        460.04       149.18 o
   7   3   0        353.19        465.91       151.89 o
   8   3   0       2843.06       3420.75       348.26 o
   9   3   0        131.37        253.74       116.33 o
  10   3   0        274.31        351.27       137.50 o
  11   3   0          0.91         88.41        84.23 o
  17   3   0         16.94         47.70        23.55 o
   6   4   0         61.83        210.72       113.71 o
   7   4   0         66.15       1052.99       221.85 o
   8   4   0        334.65        485.48       146.85 o
   9   4   0         93.95       1016.50       231.24 o
  10   4   0         10.68        130.55        99.67 o
  16   4   0          5.12         27.32        23.00 o
   1   5   0        842.06       1056.18       134.24 o
   2   5   0       3695.57       4469.50       326.01 o
   3   5   0        335.70        427.19       119.59 o
   4   5   0        851.53       1039.45       188.89 o
   5   5   0        106.90        301.18       169.85 o
   6   5   0        100.01        287.93       133.40 o
   7   5   0        131.42        229.44       115.32 o
   8   5   0       2155.66       3058.89       367.66 o
   9   5   0        483.94        767.61       196.36 o
   4   6   0        622.81        839.86       197.44 o
   5   6   0       1408.45       2026.08       286.02 o
   6   6   0          3.61         18.11        74.60 o
   7   6   0        139.89        305.41       155.20 o
   0 -10   1        376.65        438.38        58.58 o
   1 -10   1         17.49        130.49        27.38 o
   2 -10   1         98.62        210.93        33.92 o
   3 -10   1        115.46        260.58       109.86 o
   4 -10   1         63.87         89.32        50.40 o
  -9  -9   1         51.71         97.92        25.22 o
  -8  -9   1          4.49         84.68        27.76 o
  -7  -9   1         66.64        219.07        43.86 o
  -6  -9   1         27.87        242.41        49.96 o
  -5  -9   1         17.71        213.66        51.89 o
  -4  -9   1        363.52        397.51        36.04 o
  -3  -9   1         79.37         80.37        19.67 o
  -2  -9   1         28.85         46.34        17.16 o
  -1  -9   1        156.19        161.06        20.97 o
   0  -9   1          5.46          6.35        12.76 o
   1  -9   1         93.57        110.37        31.88 o
   2  -9   1        397.96        444.96        39.32 o
   3  -9   1         79.43        160.69        38.63 o
   4  -9   1        109.65         95.18        74.50 o
   5  -9   1         35.71        126.67        89.37 o
   6  -9   1        134.15         75.67        30.75 o
   7  -9   1         90.92        234.91        45.26 o
   8  -9   1        116.25        248.03        41.56 o
   9  -9   1         30.53        152.64        27.82 o
 -11  -8   1        110.29        132.38        40.71 o
 -10  -8   1         61.26         79.95        22.58 o
  -9  -8   1         78.95         64.75        49.62 o
  -8  -8   1        242.50        228.73        36.62 o
  -7  -8   1         67.01         62.89        50.29 o
  -6  -8   1        497.62        582.48        50.17 o
  -5  -8   1         94.54        117.21        31.67 o
  -4  -8   1        269.11        319.56        38.66 o
  -3  -8   1        235.10        282.42        33.43 o
  -2  -8   1        254.31        375.30        65.59 o
  -1  -8   1        488.97        661.19        42.25 o
   0  -8   1        294.91        312.06        54.67 o
   1  -8   1        707.32        850.83        50.44 o
   2  -8   1        151.32        195.63        41.55 o
   3  -8   1         64.27        139.38        35.35 o
   4  -8   1          2.97         27.48        22.62 o
   5  -8   1         60.79        116.85        54.49 o
   6  -8   1        179.00        183.57        42.72 o
   7  -8   1         52.30         88.31        32.29 o
   8  -8   1         33.08         36.73        62.74 o
   9  -8   1         13.15          5.91        30.63 o
  10  -8   1        121.99        119.63        25.44 o
  11  -8   1          6.72         28.69        30.54 o
 -13  -7   1         18.14         56.16        30.87 o
 -12  -7   1         84.02         25.01        53.46 o
 -11  -7   1        150.86        145.81        35.59 o
 -10  -7   1         37.92         27.67        25.73 o
  -9  -7   1        142.38        195.48        44.43 o
  -8  -7   1        487.95        550.09        74.31 o
  -7  -7   1        283.72        390.89        45.93 o
  -6  -7   1        100.09         92.55        25.75 o
  -5  -7   1        452.10        460.21        33.32 o
  -4  -7   1        131.80        129.32        21.35 o
  -3  -7   1       1685.25       1738.66        68.98 o
  -2  -7   1         46.19         59.71        21.53 o
  -1  -7   1        478.83        518.47        33.33 o
   0  -7   1         68.29        151.06        21.53 o
   1  -7   1        136.77        242.62        33.79 o
   2  -7   1        473.51        648.61        37.51 o
   3  -7   1        475.65        583.54        58.53 o
   4  -7   1        623.88        759.82        60.18 o
   5  -7   1        959.88        939.77        70.19 o
   6  -7   1        356.54        238.17        30.49 o
   7  -7   1         61.33        157.22        36.37 o
   8  -7   1          1.82        145.74        92.52 o
   9  -7   1        439.20        501.64        59.59 o
  10  -7   1         49.54         25.58        24.99 o
  11  -7   1         32.52          4.30        22.69 o
  12  -7   1          1.50        -21.90        55.29 o
  13  -7   1         39.02         24.98        46.27 o
 -14  -6   1         80.24         88.74        16.90 o
 -13  -6   1         13.32        105.21        18.89 o
 -12  -6   1         74.23        164.22        26.30 o
 -11  -6   1        424.20        604.58        45.06 o
 -10  -6   1        237.20        219.52        47.49 o
  -9  -6   1          6.42         97.86        41.63 o
  -8  -6   1         39.57         93.22        40.90 o
  -7  -6   1        241.57        182.77        47.98 o
  -6  -6   1         23.91         36.92        26.03 o
  -5  -6   1        281.57        332.70        55.30 o
  -4  -6   1        736.87        673.37        66.20 o
  -3  -6   1       1197.96       1214.27        49.48 o
  -2  -6   1        234.11        273.85        38.42 o
  -1  -6   1        207.07        349.10        52.35 o
   0  -6   1         90.27         74.02        28.75 o
   1  -6   1        133.40        241.86        25.59 o
   2  -6   1        396.64        631.47        39.32 o
   3  -6   1        373.58        446.30        35.28 o
   4  -6   1         87.85        147.85        24.62 o
   5  -6   1        264.48        251.20        51.10 o
   6  -6   1         71.05         41.86        20.36 o
   7  -6   1        713.45        581.93        91.22 o
   8  -6   1        111.59         97.33        40.33 o
   9  -6   1         24.43        132.24        33.20 o
  10  -6   1        633.15        578.35        59.24 o
  11  -6   1        235.57        354.47        37.16 o
  12  -6   1          3.16        166.73        33.88 o
  13  -6   1        207.58        278.07        29.70 o
  14  -6   1         12.17         47.94        15.14 o
 -16  -5   1          1.73         72.36        22.80 o
 -15  -5   1        107.68        129.00        22.08 o
 -14  -5   1         56.81         77.56        18.53 o
 -13  -5   1         12.99         26.71        25.97 o
 -12  -5   1         59.96        208.24        40.98 o
 -11  -5   1        367.13        455.68        54.37 o
 -10  -5   1        289.36        369.23        43.79 o
  -9  -5   1        197.13        330.02        34.54 o
  -8  -5   1        310.85        686.04        55.50 o
  -7  -5   1        289.55        277.47        31.87 o
  -6  -5   1        192.49        190.37        32.63 o
  -5  -5   1       1806.16       1857.54       148.89 o
  -4  -5   1        102.82        103.30        40.66 o
  -3  -5   1          8.43         15.13        27.80 o
  -2  -5   1        229.33        216.69        53.06 o
  -1  -5   1       1530.50       1746.16       137.75 o
   0  -5   1        919.27        921.65        82.39 o
   1  -5   1       1500.48       1633.43        81.06 o
   2  -5   1       1011.03       1040.01        69.21 o
   3  -5   1       1058.59       1063.26        76.02 o
   4  -5   1         44.86         30.22        26.47 o
   5  -5   1        236.94        227.04        46.45 o
   6  -5   1        734.80        780.57        75.72 o
   7  -5   1         29.88         76.99        23.09 o
   8  -5   1        396.73        867.49       118.90 o
   9  -5   1        163.98        313.57        32.91 o
  10  -5   1        487.57        435.44        44.75 o
  11  -5   1        163.55        142.15        41.14 o
  12  -5   1        130.24        207.03        43.20 o
  13  -5   1        114.30        350.56        50.55 o
  14  -5   1         23.52         31.13        17.00 o
  15  -5   1         87.54         75.22        17.64 o
  16  -5   1         28.36         82.78        22.56 o
 -16  -4   1         12.42         25.67        15.02 o
 -15  -4   1         14.98         16.08        24.25 o
 -14  -4   1         18.21         46.84        37.18 o
 -13  -4   1        135.61        102.28        41.64 o
 -12  -4   1         68.76        350.50        64.40 o
 -11  -4   1        281.11        493.79        64.16 o
 -10  -4   1         57.81        334.35        54.87 o
  -9  -4   1       1375.84       1464.88        81.74 o
  -8  -4   1        237.33        259.97        52.65 o
  -7  -4   1         99.98        103.21        36.31 o
  -6  -4   1        621.15        603.64        64.31 o
  -5  -4   1        113.28        134.67        30.96 o
  -4  -4   1        485.67        473.61        37.45 o
  -3  -4   1        751.66        749.63        44.20 o
  -2  -4   1       5294.51       5457.29       259.82 o
  -1  -4   1       2437.10       2617.08        96.60 o
   0  -4   1        491.59        487.08        29.09 o
   1  -4   1        407.40        418.23        25.93 o
   2  -4   1       1077.91       1029.15        53.14 o
   3  -4   1        171.38        170.90        21.71 o
   4  -4   1        664.16        675.63        43.60 o
   5  -4   1        165.92        262.55        37.62 o
   6  -4   1        663.06        687.81        58.07 o
   7  -4   1       4005.97       3948.51       176.13 o
   8  -4   1        412.95        488.26        54.81 o
   9  -4   1       1035.55       1005.53        56.20 o
  10  -4   1         63.43        193.01        36.64 o
  11  -4   1        127.10        174.01        47.91 o
  12  -4   1        365.61        578.32       165.09 o
  13  -4   1        288.59        303.78        57.21 o
  14  -4   1         72.50         56.69        23.67 o
  15  -4   1         34.19         35.67        15.76 o
  16  -4   1          4.66         65.95        16.52 o
 -17  -3   1         26.29         29.31        13.48 o
 -16  -3   1         15.32         15.20        26.28 o
 -15  -3   1         58.20        104.11        40.69 o
 -14  -3   1         69.68         93.20        41.43 o
 -13  -3   1         25.89        143.65        49.23 o
 -12  -3   1        453.20        704.05       103.94 o
 -11  -3   1        148.88        252.81        36.34 o
 -10  -3   1        161.24        410.43        52.21 o
  -9  -3   1        116.60        326.88        69.43 o
  -8  -3   1        627.67        827.15        97.55 o
  -7  -3   1        621.10        646.79        74.42 o
  -6  -3   1         84.61         94.86        32.28 o
  -5  -3   1        126.65         92.15        23.32 o
  -4  -3   1        540.54        477.37        34.13 o
  -3  -3   1       5255.52       5557.02       148.36 o
  -2  -3   1       2083.19       1899.19        54.55 o
  -1  -3   1       2367.94       2483.30        87.76 o
   0  -3   1       3161.07       3092.06        91.24 o
   1  -3   1       1932.70       2051.88        37.58 o
   2  -3   1        986.19       1040.99        27.00 o
   3  -3   1       4841.10       4255.12       130.85 o
   4  -3   1        606.80        567.62        37.44 o
   5  -3   1        553.84        467.22        38.27 o
   6  -3   1         81.85         98.31        37.85 o
   7  -3   1        396.96        378.88        47.91 o
   8  -3   1        718.85       1174.39       117.58 o
   9  -3   1        374.71        468.56        75.85 o
  10  -3   1          4.82        154.38        32.77 o
  11  -3   1          5.59         38.14        24.97 o
  12  -3   1        306.93        345.10        61.20 o
  13  -3   1        292.14        330.23        70.32 o
  14  -3   1          0.36        118.40        42.89 o
  15  -3   1        128.82        147.30        33.56 o
  16  -3   1         32.41         74.95        20.49 o
  17  -3   1         45.41         23.55        27.59 o
 -17  -2   1          4.38         66.29        24.96 o
 -16  -2   1         15.56        146.75        40.37 o
 -15  -2   1         40.50         84.49        41.50 o
 -14  -2   1         52.48         38.31        36.88 o
 -13  -2   1        361.39        788.47        97.80 o
 -12  -2   1        604.27        645.11        78.65 o
 -11  -2   1         75.17        379.18        68.98 o
 -10  -2   1        299.34        363.84        55.07 o
  -9  -2   1         45.13        115.66        44.20 o
  -8  -2   1         81.54        141.78        43.53 o
  -7  -2   1       2466.70       2649.59       132.22 o
  -6  -2   1        914.88        835.10        71.71 o
  -5  -2   1        477.36        441.19        29.10 o
  -4  -2   1       1783.23       1565.65        51.26 o
  -3  -2   1       6459.70       6158.94        76.11 o
  -2  -2   1        100.81         68.53        10.04 o
  -1  -2   1      11203.96      11257.74       103.43 o
   0  -2   1      13408.50      13999.48       286.44 o
   1  -2   1       7247.11       7325.41        75.60 o
   2  -2   1      10272.96      10405.34       201.74 o
   3  -2   1       1172.36       1193.60        42.72 o
   4  -2   1        606.16        650.33        35.06 o
   5  -2   1       4409.48       3978.50        96.44 o
   6  -2   1       1637.52       1494.96        77.77 o
   7  -2   1       2170.44       2603.86       141.46 o
   8  -2   1       1017.92       1198.52       108.84 o
   9  -2   1        755.26        897.55       100.62 o
  10  -2   1        103.83        122.60        29.98 o
  11  -2   1        286.36        431.56        61.29 o
  12  -2   1        390.30        480.60        52.77 o
  13  -2   1        268.79        233.29        53.52 o
  14  -2   1         77.81        276.37        66.52 o
  15  -2   1          8.88         43.38        35.51 o
  16  -2   1        111.17        202.35        27.58 o
  17  -2   1        140.18        105.98        40.45 o
 -18  -1   1         22.17         65.36        20.05 o
 -17  -1   1          4.39         28.49        17.95 o
 -16  -1   1         85.84         81.91        43.89 o
 -15  -1   1         61.41        192.92        56.79 o
 -14  -1   1        142.84        256.70        56.86 o
 -13  -1   1        311.51        418.25        78.28 o
 -12  -1   1         15.64        167.35        37.50 o
 -11  -1   1        106.10        132.13        35.15 o
 -10  -1   1         32.80        173.88        55.47 o
  -9  -1   1        551.76        652.95        78.57 o
  -8  -1   1         91.88        187.40        44.92 o
  -7  -1   1       1119.92       1273.69        71.17 o
  -6  -1   1        600.61        498.74        43.78 o
  -5  -1   1       2000.83       1889.77        71.49 o
  -4  -1   1         81.18         65.61        14.83 o
  -3  -1   1       6085.66       5591.57       110.50 o
  -2  -1   1       5789.61       5874.22        63.72 o
  -1  -1   1       5856.09       6155.50        74.46 o
   0  -1   1       2259.65       2726.64       124.04 o
   1  -1   1       6181.02       6735.84        73.76 o
   2  -1   1       3560.82       3672.96        63.27 o
   3  -1   1       9118.39       8450.78       113.04 o
   4  -1   1       2816.89       2430.37        70.82 o
   5  -1   1       5372.14       4890.63       137.31 o
   6  -1   1        175.57        174.68        27.82 o
   7  -1   1       2127.73       2279.24       103.56 o
   8  -1   1       1663.52       1946.14       125.28 o
   9  -1   1        590.14        670.28        79.22 o
  10  -1   1         15.25        103.30        42.53 o
  11  -1   1        193.07        133.65        30.60 o
  12  -1   1         29.56        150.20        36.06 o
  13  -1   1        188.22        205.11        58.18 o
  14  -1   1        207.37        294.20        58.69 o
  15  -1   1        532.46        572.12       135.41 o
  16  -1   1         42.86        105.80        37.13 o
  17  -1   1         38.71        113.88        35.33 o
  18  -1   1         43.84         38.78        18.60 o
 -18   0   1          0.54         16.65        17.27 o
 -17   0   1         25.93         38.21        43.16 o
 -16   0   1        117.19        176.06        39.67 o
 -15   0   1         91.44        187.07        45.75 o
 -14   0   1         25.98        133.82        46.09 o
 -13   0   1         45.66         55.34        27.98 o
 -12   0   1         24.43         52.62        26.22 o
 -11   0   1        559.31        550.81        63.64 o
 -10   0   1        475.37        501.83        56.65 o
  -9   0   1         22.55        195.31        48.34 o
  -8   0   1        568.40        747.87        65.46 o
  -7   0   1        421.77        445.80        74.02 o
  -6   0   1       9337.76       9135.04       171.40 o
  -5   0   1       1158.16       1012.82        53.64 o
  -4   0   1       5961.43       5081.39       469.93 o
  -3   0   1        358.19        402.15        51.22 o
  -2   0   1         48.28         80.61        23.00 o
   2   0   1        117.60         89.80        14.91 o
   3   0   1        305.86        399.02        21.88 o
   4   0   1       6561.48       5543.08       126.83 o
   5   0   1       1651.42       1479.76        60.77 o
   6   0   1       1501.28       1244.49        55.19 o
   7   0   1        221.79        302.69        51.41 o
   8   0   1       1992.67       2319.66       135.97 o
   9   0   1       1945.61       2121.02       111.58 o
  10   0   1        280.87        275.22        46.67 o
  11   0   1        318.28        360.43        47.91 o
  12   0   1         34.58         38.73        22.08 o
  13   0   1        199.73        171.23        36.88 o
  14   0   1         18.09         28.25        29.89 o
  15   0   1        159.89        150.58        41.56 o
  16   0   1          2.43        109.03        27.41 o
  17   0   1         44.66         73.48        37.00 o
  18   0   1         37.70         33.65        19.18 o
 -18   1   1         22.18         64.22        23.78 o
 -15   1   1         61.12        153.82        66.08 o
 -14   1   1        142.13        282.95        85.37 o
 -13   1   1        308.56        319.70       100.32 o
 -12   1   1         15.20         96.43        41.31 o
 -11   1   1        106.32        125.07        30.04 o
 -10   1   1         32.28        197.98        47.18 o
  -9   1   1        555.30        726.98        65.63 o
  -8   1   1         92.20        212.04        48.20 o
  -7   1   1       1118.65       1293.11        72.73 o
  -6   1   1        601.68        522.19        42.92 o
  -5   1   1       2017.75       1762.05        67.94 o
  -4   1   1         84.18         53.21        15.12 o
  -3   1   1       6090.02       5496.30        91.87 o
  -2   1   1       5765.52       5700.29        68.89 o
   0   1   1       2257.73       2518.65        79.13 o
   6   1   1        176.06        172.90        20.72 o
   7   1   1       2115.24       2261.94       108.13 o
   8   1   1       1650.15       1854.66        98.62 o
   9   1   1        594.09        670.15        64.03 o
  10   1   1         15.11         64.67        30.96 o
  11   1   1        192.81        160.79        39.03 o
  12   1   1         28.41         51.65        46.60 o
  17   1   1         38.88        175.44        45.55 o
  18   1   1         43.84         37.42        22.28 o
 -12   2   1        610.10        696.45       161.53 o
 -11   2   1         75.34        349.21       133.79 o
 -10   2   1        299.98        315.66       121.24 o
  -9   2   1         45.83        129.78        42.54 o
  -8   2   1         80.71        219.07       107.78 o
  -7   2   1       2442.47       2479.04       172.03 o
  -6   2   1        904.96        841.85        60.82 o
  -5   2   1        479.47        434.59        32.65 o
  -4   2   1       1781.05       1601.44        50.79 o
  -3   2   1       6472.72       5365.05        70.11 o
   6   2   1       1637.49       1605.26        77.90 o
   7   2   1       2171.04       2598.02       109.83 o
   8   2   1       1017.93       1247.08        79.93 o
   9   2   1        746.07        873.51        71.20 o
  10   2   1        104.10        152.71        87.46 o
  11   2   1        290.20        476.37       144.80 o
  12   2   1        393.47        487.13       154.88 o
  17   2   1        139.74        267.71        49.09 o
 -17   3   1         26.29         25.31        19.52 o
 -11   3   1        150.99        208.93       115.64 o
 -10   3   1        161.96        407.60       161.86 o
  -9   3   1        116.43        380.44       164.05 o
  -8   3   1        628.60       1353.39       238.04 o
  -7   3   1        619.60        728.75       164.32 o
  -6   3   1         85.80        208.10       103.28 o
  -5   3   1        128.11         87.85        65.17 o
   2   3   1        981.75        839.67        38.44 o
   8   3   1        717.69       1455.84       257.57 o
   9   3   1        374.19        496.59       160.18 o
  10   3   1          4.51        171.53       115.05 o
  11   3   1          5.99         59.99        85.73 o
  17   3   1         45.12         46.45        22.82 o
 -16   4   1         12.66         71.42        27.36 o
 -10   4   1         58.25        328.74       152.21 o
  -9   4   1       1372.49       1636.07       259.16 o
  -8   4   1        234.74        309.47       117.47 o
  -7   4   1         97.33        127.32        92.59 o
  -6   4   1        624.42        698.51       161.11 o
  -5   4   1        112.39        182.75       111.78 o
  -4   4   1        486.64        437.85       117.97 o
  -3   4   1        762.47        768.39       134.39 o
  -2   4   1       5291.51       6261.93       329.09 o
  -1   4   1       2446.76       2861.58       193.92 o
   0   4   1        487.14        536.49        76.93 o
   1   4   1        408.28        466.67        58.37 o
   7   4   1       3986.75       4732.24       428.67 o
   8   4   1        411.54        669.77       173.27 o
   9   4   1       1037.84       1160.41       242.38 o
  10   4   1         62.92        349.40       162.03 o
  16   4   1          4.72         17.00        19.51 o
  -9   5   1        193.89        568.57       173.31 o
  -8   5   1        315.54       1079.78       253.35 o
  -7   5   1        289.35        316.31       121.91 o
  -6   5   1        193.32        241.45       117.68 o
  -5   5   1       1800.04       2216.81       282.23 o
  -4   5   1        101.75        119.09        91.99 o
  -3   5   1          8.00         -5.92        56.26 o
  -2   5   1        227.68        189.99        93.61 o
  -1   5   1       1533.56       1743.40       177.44 o
   5   5   1        239.52        219.68       103.17 o
   6   5   1        732.43        913.66       208.26 o
   7   5   1         29.80        169.49       102.37 o
   8   5   1        398.42       1669.84       294.65 o
   9   5   1        161.42        429.54       157.38 o
  -7   6   1        247.48        276.26       135.80 o
  -6   6   1         23.25        163.89       137.56 o
  -5   6   1        279.82        668.75       193.41 o
  -4   6   1        738.64       1063.97       195.62 o
   4   6   1         85.73        281.58       128.49 o
   5   6   1        263.86        624.47       209.06 o
   6   6   1         70.92        102.92        85.56 o
  -1 -10   2         95.35        212.54        41.31 o
   0 -10   2         45.32        214.87        44.25 o
   1 -10   2        176.76        251.57        26.79 o
   2 -10   2          2.95        104.93        56.31 o
   3 -10   2        149.08        278.86        67.70 o
   4 -10   2         20.64         39.95        13.16 o
  -8  -9   2         22.35         85.89        27.66 o
  -7  -9   2         12.30        130.49        34.16 o
  -6  -9   2         62.14        301.95        49.40 o
  -5  -9   2         54.93        158.48        70.05 o
  -4  -9   2          6.50         23.07        46.74 o
  -3  -9   2        449.75        545.36        39.69 o
  -2  -9   2         93.67         80.83        15.46 o
  -1  -9   2         51.18         82.12        16.88 o
   0  -9   2         40.18         43.35        26.68 o
   1  -9   2        160.03        223.97        31.29 o
   2  -9   2        105.28        159.87        72.36 o
   3  -9   2         72.45         68.22       100.28 o
   4  -9   2         28.00          6.02       113.32 o
   5  -9   2         85.98        121.87        28.91 o
   6  -9   2          0.89         81.38        34.93 o
   7  -9   2         93.68         96.87       130.79 o
   8  -9   2         28.75        190.60        35.95 o
 -11  -8   2         83.47        104.33        36.05 o
 -10  -8   2         58.41         88.63        22.89 o
  -9  -8   2         92.23         56.89        44.76 o
  -8  -8   2         94.82         71.50        57.64 o
  -7  -8   2          6.22         24.84        20.28 o
  -6  -8   2         97.11        108.03        31.58 o
  -5  -8   2        135.86        172.06        46.05 o
  -4  -8   2         24.15         91.01        30.02 o
  -3  -8   2       1391.82       1591.01       116.27 o
  -2  -8   2         44.84        122.88        36.56 o
  -1  -8   2         18.60         94.92        40.14 o
   0  -8   2         45.19         57.14        16.97 o
   1  -8   2        645.97        776.01        53.26 o
   2  -8   2         81.38        174.00        50.43 o
   3  -8   2        223.46        365.48        45.78 o
   4  -8   2        381.18        343.84        71.45 o
   5  -8   2          4.05        -16.20        27.50 o
   6  -8   2        207.85        224.41        39.27 o
   7  -8   2         60.48         26.51        24.83 o
   8  -8   2         18.34         59.30        31.66 o
   9  -8   2         20.71         57.41        45.40 o
  10  -8   2         46.21         62.21        26.72 o
  11  -8   2         19.31         35.78        24.12 o
 -13  -7   2         11.11          8.76        77.72 o
 -12  -7   2         71.03         74.22        24.12 o
 -11  -7   2        109.52        158.87        34.37 o
 -10  -7   2         24.13         31.34        25.24 o
  -9  -7   2         34.54         80.44        31.56 o
  -8  -7   2         30.73        127.41        30.36 o
  -7  -7   2        192.96        141.26        63.63 o
  -6  -7   2         51.07         54.32        34.61 o
  -5  -7   2        969.61        923.59        48.93 o
  -4  -7   2        721.27        662.90        43.09 o
  -3  -7   2        209.97        220.43        24.56 o
  -2  -7   2         52.68         39.85        18.67 o
  -1  -7   2       1176.69       1335.56        55.25 o
   0  -7   2         85.78        154.90        22.17 o
   1  -7   2       1328.87       1646.15        64.43 o
   2  -7   2        367.66        474.24        55.71 o
   3  -7   2       1353.15       1480.19        69.34 o
   4  -7   2         12.19        -15.58        29.14 o
   5  -7   2        389.47        390.28        37.83 o
   6  -7   2        252.00        235.31        40.12 o
   7  -7   2        134.95         50.68        43.96 o
   8  -7   2         15.43        -12.26        24.38 o
   9  -7   2         26.99         56.69        58.31 o
  10  -7   2         19.48        -21.86        25.12 o
  11  -7   2         37.33          5.16        50.42 o
  12  -7   2          7.01         48.42        91.95 o
  13  -7   2         27.18         52.45        36.13 o
 -14  -6   2         41.33         47.21        14.79 o
 -13  -6   2          8.53         19.25        14.40 o
 -12  -6   2          8.14        100.03        30.81 o
 -11  -6   2        283.37        404.40        43.53 o
 -10  -6   2         82.38        179.49        46.31 o
  -9  -6   2        173.13        241.25        49.97 o
  -8  -6   2        531.37        277.26        60.41 o
  -7  -6   2         89.41        168.91        38.10 o
  -6  -6   2        707.49        640.82        48.82 o
  -5  -6   2         59.41         32.69        16.98 o
  -4  -6   2         34.94         62.19        20.33 o
  -3  -6   2         86.42         96.42        20.22 o
  -2  -6   2         43.65         72.18        18.24 o
  -1  -6   2        120.67        151.88        27.96 o
   0  -6   2        797.59       1114.18        62.73 o
   1  -6   2        286.14        471.90        51.52 o
   2  -6   2        168.57        195.73        24.31 o
   3  -6   2        107.70        129.92        18.60 o
   4  -6   2        681.80        681.22        40.45 o
   5  -6   2        185.15        217.44        29.03 o
   6  -6   2         20.48         59.71        21.85 o
   7  -6   2        395.05        374.81        71.95 o
   8  -6   2        206.16        183.37        43.93 o
   9  -6   2        101.66        136.21        50.22 o
  10  -6   2         50.09        144.88        78.29 o
  11  -6   2        108.76        261.64        36.85 o
  12  -6   2        233.27        251.65        32.15 o
  13  -6   2         38.74        103.17        22.39 o
  14  -6   2         29.38         72.73        19.74 o
 -16  -5   2         20.89         54.51        35.21 o
 -15  -5   2         46.96        143.71        19.53 o
 -14  -5   2         18.12         25.12        37.17 o
 -13  -5   2          7.72         14.50        20.70 o
 -12  -5   2        300.06        329.59        45.58 o
 -11  -5   2        436.31        640.35        53.58 o
 -10  -5   2        413.58        382.52        47.38 o
  -9  -5   2        313.89        296.07        55.19 o
  -8  -5   2        326.17        343.22        51.66 o
  -7  -5   2        332.63        333.72        36.89 o
  -6  -5   2         69.61         68.93        18.30 o
  -5  -5   2         62.95         43.61        24.01 o
  -4  -5   2         96.67        129.09        46.15 o
  -3  -5   2        562.52        677.70        90.16 o
  -2  -5   2        427.17        416.51        70.55 o
  -1  -5   2       1470.13       1665.53       134.81 o
   0  -5   2        245.10        252.89        32.16 o
   1  -5   2         29.50         23.09        18.52 o
   2  -5   2        624.94        650.04        56.67 o
   3  -5   2       1118.92       1158.01        79.31 o
   4  -5   2       2183.56       2395.70       126.61 o
   5  -5   2         43.14         36.55        26.28 o
   6  -5   2        300.10        305.96        40.05 o
   7  -5   2        264.67        275.94        32.70 o
   8  -5   2        462.08        396.03        39.75 o
   9  -5   2        437.51        356.04        62.33 o
  10  -5   2         43.06         59.94        37.24 o
  11  -5   2        276.61        312.98        51.94 o
  12  -5   2        315.60        358.70        39.66 o
  13  -5   2        607.98        667.57        43.74 o
  14  -5   2         25.24         25.31        14.88 o
  15  -5   2         30.03         57.40        16.14 o
 -16  -4   2         33.17         61.40        14.53 o
 -15  -4   2         47.06         36.33        20.96 o
 -14  -4   2         88.01        141.98        42.42 o
 -13  -4   2          2.45         89.06        44.73 o
 -12  -4   2         46.29        144.68        41.69 o
 -11  -4   2        393.90        389.58        49.77 o
 -10  -4   2        822.73        960.28        69.90 o
  -9  -4   2         42.82        208.88        41.98 o
  -8  -4   2        137.54        187.35        59.23 o
  -7  -4   2        395.06        428.68        62.33 o
  -6  -4   2        285.16        314.67        46.84 o
  -5  -4   2        350.22        365.59        46.94 o
  -4  -4   2        755.93        791.15        53.32 o
  -3  -4   2       2019.84       2092.93        81.49 o
  -2  -4   2         51.64         37.27        12.19 o
  -1  -4   2        757.01        910.63        50.53 o
   0  -4   2       1641.49       1860.40        70.22 o
   1  -4   2       4071.12       4328.67       117.54 o
   2  -4   2       1064.59       1074.50        56.86 o
   3  -4   2       1069.43        994.58        52.49 o
   4  -4   2        307.25        299.32        30.22 o
   5  -4   2        132.35        114.38        23.18 o
   6  -4   2        118.86        108.10        32.80 o
   7  -4   2        207.37        262.31        60.40 o
   8  -4   2        757.62        766.10        63.42 o
   9  -4   2         89.41        270.82        51.83 o
  10  -4   2       1313.71       1194.44        64.15 o
  11  -4   2        116.24        169.34        44.99 o
  12  -4   2          1.17         73.65        43.98 o
  13  -4   2          6.67         78.72        33.19 o
  14  -4   2        102.28         76.50        21.11 o
  15  -4   2         31.93         65.27        17.50 o
  16  -4   2         56.75         84.28        26.57 o
 -17  -3   2         12.91         20.31        13.34 o
 -16  -3   2         24.20         52.40        29.81 o
 -15  -3   2         33.22         23.05        29.24 o
 -14  -3   2         33.47         34.02        36.74 o
 -13  -3   2        268.78        218.44        56.75 o
 -12  -3   2        427.80        582.41        62.28 o
 -11  -3   2        288.09        398.51        51.26 o
 -10  -3   2        695.03        783.75        63.88 o
  -9  -3   2       1402.62       1520.75       119.76 o
  -8  -3   2        753.42        940.46        90.18 o
  -7  -3   2        617.02        606.81        69.89 o
  -6  -3   2        598.96        665.45        60.30 o
  -5  -3   2       1496.10       1615.62        86.59 o
  -4  -3   2       1613.23       1492.93       103.60 o
  -3  -3   2        348.23        316.53        23.83 o
  -2  -3   2       3691.26       3833.67        84.56 o
  -1  -3   2       4680.51       4847.62       145.70 o
   0  -3   2        562.21        439.59        63.16 o
   1  -3   2        846.33        731.23        45.59 o
   2  -3   2        968.61        927.24        37.99 o
   3  -3   2        622.36        559.43        34.62 o
   4  -3   2        582.06        471.02        36.94 o
   5  -3   2       2881.80       2817.46       138.02 o
   6  -3   2       1778.67       1672.42        72.95 o
   7  -3   2        135.78        136.40        31.74 o
   8  -3   2        176.49        205.56        52.62 o
   9  -3   2        895.81        914.21        98.86 o
  10  -3   2        701.29        759.21        71.31 o
  11  -3   2        185.59        191.96        34.83 o
  12  -3   2        265.33        199.40        51.12 o
  13  -3   2        189.69        153.34        49.45 o
  14  -3   2         68.09         16.79        26.99 o
  15  -3   2         51.86        115.35        23.10 o
  16  -3   2         57.08         50.57        17.86 o
  17  -3   2          6.68         23.92        23.01 o
 -17  -2   2         88.42         50.93        25.26 o
 -16  -2   2         39.44         34.40        27.88 o
 -15  -2   2         56.36         80.26        40.74 o
 -14  -2   2         45.70         84.12        39.42 o
 -13  -2   2        774.39        830.73       127.10 o
 -12  -2   2         30.20        183.42        54.06 o
 -11  -2   2        553.35        589.47        53.50 o
 -10  -2   2        191.54        313.30        67.09 o
  -9  -2   2        164.25        177.26        48.50 o
  -8  -2   2        283.12        234.07        47.71 o
  -7  -2   2        726.13        712.14        70.36 o
  -6  -2   2       1000.82        848.90        49.18 o
  -5  -2   2       1461.28       1426.34        59.93 o
  -4  -2   2          3.52          5.29        14.04 o
  -3  -2   2        337.91        319.02        28.55 o
  -2  -2   2         71.52        139.73        14.84 o
  -1  -2   2       6596.43       6794.86       115.84 o
   0  -2   2      17990.01      19113.91       522.68 o
   1  -2   2       8738.17       9147.69       243.08 o
   2  -2   2       1141.90       1152.58        54.09 o
   3  -2   2       3191.07       2909.32       148.32 o
   4  -2   2        121.37         97.91        18.89 o
   5  -2   2       1401.45       1277.67        56.51 o
   6  -2   2        434.07        380.39        35.51 o
   7  -2   2       2513.44       2687.36       208.92 o
   8  -2   2        387.76        489.50        71.78 o
   9  -2   2         21.46         70.88        46.57 o
  10  -2   2        176.72        225.71        34.96 o
  11  -2   2         46.40         91.13        32.33 o
  12  -2   2        396.59        522.62        55.81 o
  13  -2   2        146.40         70.94        44.03 o
  14  -2   2        386.13        452.21        96.77 o
  15  -2   2         51.99         23.90        21.23 o
  16  -2   2          7.86         62.64        21.48 o
  17  -2   2        137.05         85.96        38.06 o
 -17  -1   2         43.23         27.23        22.99 o
 -16  -1   2         30.51         70.29        33.09 o
 -15  -1   2         93.48        148.81        43.97 o
 -14  -1   2        166.73        335.34        67.16 o
 -13  -1   2        386.92        777.22       125.28 o
 -12  -1   2        240.91        257.58        50.11 o
 -11  -1   2          4.86         69.98        37.96 o
 -10  -1   2        829.92        898.63        94.37 o
  -9  -1   2        807.81        810.47        83.60 o
  -8  -1   2       2239.94       2060.35        96.41 o
  -7  -1   2        746.17        724.89        55.09 o
  -6  -1   2        226.53        166.95        29.33 o
  -5  -1   2         64.40         58.22        15.78 o
  -4  -1   2       1484.11       1385.62        49.65 o
  -3  -1   2       9800.76       9107.04       128.70 o
  -2  -1   2       6152.19       5982.56       105.14 o
  -1  -1   2       1974.95       2056.99        57.84 o
   0  -1   2       4043.27       4571.26        57.58 o
   1  -1   2        135.86        120.58        20.35 o
   2  -1   2      12684.29      13409.61       415.62 o
   3  -1   2       3251.45       3292.54       144.45 o
   4  -1   2       7126.21       6639.81       109.41 o
   5  -1   2        342.50        351.15        32.06 o
   6  -1   2        280.74        207.73        18.41 o
   7  -1   2       1210.25       1243.24        82.76 o
   8  -1   2       1236.57       1369.38       109.62 o
   9  -1   2         48.19         91.81        45.17 o
  10  -1   2        387.94        360.44        66.24 o
  11  -1   2         36.79         50.91        25.82 o
  12  -1   2        250.92        179.11        42.20 o
  13  -1   2        545.11        413.39        61.46 o
  14  -1   2        181.53        192.83        48.67 o
  15  -1   2          6.63        198.20        51.25 o
  16  -1   2        122.92        109.44        22.87 o
  17  -1   2        245.58        221.75        80.14 o
 -18   0   2          6.51         13.52        17.21 o
 -17   0   2          9.92         31.17        42.92 o
 -16   0   2         13.38        118.41        36.02 o
 -15   0   2          2.07         74.70        35.49 o
 -14   0   2        203.89        127.53        40.56 o
 -13   0   2          0.22         82.81        32.37 o
 -12   0   2         71.65         59.73        42.56 o
 -11   0   2          0.86         97.38        40.62 o
 -10   0   2          4.13         45.74        27.75 o
  -9   0   2       1463.77       1446.26        87.39 o
  -8   0   2       1095.38       1154.59        73.72 o
  -7   0   2        592.59        560.01        49.21 o
  -6   0   2       2259.72       2408.99        87.88 o
  -5   0   2       1729.41       1412.58        62.11 o
  -4   0   2       4429.06       4080.02       253.43 o
  -3   0   2        250.08        196.68        21.52 o
  -2   0   2        599.03        575.97        57.21 o
  -1   0   2       5808.32       6091.17       115.40 o
   1   0   2        260.81        258.68        17.91 o
   2   0   2        258.80        242.28        22.25 o
   3   0   2        239.12        215.91        26.49 o
   4   0   2       2811.67       2524.54        86.17 o
   5   0   2       9530.15       8045.13       111.64 o
   6   0   2        275.68        294.90        37.86 o
   7   0   2          1.02        -12.13        18.41 o
   8   0   2          8.09        103.60        42.14 o
   9   0   2        163.73        307.88        59.09 o
  10   0   2        791.67        724.58        84.31 o
  11   0   2         15.41         58.33        27.73 o
  12   0   2         14.31         33.37        23.48 o
  13   0   2        109.60        126.70        42.22 o
  14   0   2         79.77        108.57        38.06 o
  15   0   2          0.90        162.44        44.54 o
  16   0   2         83.86         86.35        32.09 o
  17   0   2          6.44         54.13        28.80 o
  18   0   2          0.27         24.29        17.67 o
 -18   1   2         12.67         43.69        23.61 o
 -15   1   2         94.92         76.91        46.90 o
 -14   1   2        165.27        305.01        90.55 o
 -13   1   2        386.84        480.15       120.28 o
 -12   1   2        243.41        242.40        68.90 o
 -11   1   2          4.82         54.87        27.21 o
 -10   1   2        825.95        840.14        76.72 o
  -9   1   2        814.20        841.32        69.58 o
  -8   1   2       2243.05       2109.81        96.42 o
  -7   1   2        746.29        771.44        54.90 o
  -6   1   2        227.56        175.17        26.61 o
  -5   1   2         64.87         69.96        18.23 o
  -4   1   2       1486.55       1373.02        51.94 o
  -3   1   2       9789.94       9058.65       193.93 o
  -2   1   2       6162.40       6158.53        73.82 o
  -1   1   2       1964.56       2025.68       106.35 o
   0   1   2       4040.85       4416.76       124.55 o
   1   1   2        137.02        130.16        22.63 o
   7   1   2       1215.02       1277.05        87.02 o
   8   1   2       1222.43       1392.68        97.92 o
   9   1   2         49.05         89.83        36.52 o
  10   1   2        390.64        335.54        51.72 o
  11   1   2         36.90         91.98        36.63 o
  12   1   2        253.83        124.34        39.42 o
  17   1   2        242.45        295.81        53.45 o
  18   1   2          4.36         79.07        24.56 o
 -12   2   2         29.46        310.95       125.67 o
 -11   2   2        550.34        596.76       151.60 o
 -10   2   2        194.18        220.76       110.93 o
  -9   2   2        164.80        128.87        83.68 o
  -8   2   2        284.77        251.13        35.41 o
  -7   2   2        725.40        725.53        52.65 o
  -6   2   2        996.67        956.47        51.81 o
  -5   2   2       1457.46       1438.48        55.50 o
  -4   2   2          3.30          2.74        17.62 o
  -3   2   2        329.92        316.24        71.89 o
  -2   2   2         75.29        119.66        48.43 o
  -1   2   2       6597.05       6656.31       226.76 o
   0   2   2      18004.31      19675.59       332.16 o
   1   2   2       8723.35       9348.54       175.40 o
   7   2   2       2495.47       2567.32       110.73 o
   8   2   2        385.83        457.12        55.42 o
   9   2   2         21.63         79.76        32.18 o
  10   2   2        177.94        196.54       102.75 o
  11   2   2         46.83        192.06       110.21 o
  12   2   2        398.80        612.66       170.79 o
  17   2   2        136.76        265.68        48.45 o
 -11   3   2        285.52        418.80       142.62 o
 -10   3   2        695.86        806.82       191.57 o
  -9   3   2       1408.69       1572.29       237.32 o
  -8   3   2        747.05       1025.56       184.10 o
  -7   3   2        622.00        520.29       141.65 o
  -6   3   2        597.15        582.78       138.37 o
  -5   3   2       1490.13       1430.96       190.14 o
  -4   3   2       1614.12       1610.70       181.88 o
  -3   3   2        348.03        300.87        79.60 o
  -2   3   2       3693.30       3765.61       224.00 o
  -1   3   2       4701.25       5094.62       232.04 o
   0   3   2        551.41        655.01        74.23 o
   1   3   2        850.12        886.81        71.49 o
   9   3   2        902.05       1003.25       224.21 o
  10   3   2        704.50        813.79       190.86 o
  11   3   2        184.39        287.96       132.70 o
  16   3   2         57.59        123.75        37.61 o
  17   3   2          6.41          6.55        18.59 o
 -10   4   2        812.71       1018.38       216.31 o
  -9   4   2         42.96        354.30       153.12 o
  -8   4   2        138.25        229.04       103.41 o
  -7   4   2        396.25        469.73       137.66 o
  -6   4   2        290.32        325.65       111.58 o
  -5   4   2        351.95        326.63       110.48 o
  -4   4   2        751.21        701.04       137.40 o
  -3   4   2       2017.09       2227.96       214.61 o
  -2   4   2         51.65         48.86        43.82 o
  -1   4   2        741.98        920.17       115.98 o
   0   4   2       1640.23       1963.86       141.05 o
   8   4   2        753.43       1035.57       219.28 o
   9   4   2         89.99        309.76       148.26 o
  10   4   2       1316.73       1566.39       279.33 o
  15   4   2         32.05         18.53        26.59 o
  16   4   2         57.13         52.36        22.97 o
  -8   5   2        328.00        484.14       148.46 o
  -7   5   2        334.00        286.80       111.76 o
  -6   5   2         68.73        100.11        87.54 o
  -5   5   2         64.15        126.98       120.41 o
  -4   5   2         95.48        123.78        76.37 o
  -3   5   2        565.07        639.10       133.97 o
  -2   5   2        427.25        430.16       107.70 o
   7   5   2        266.47        440.56       145.42 o
   8   5   2        467.76        732.96       198.54 o
  -6   6   2        710.14        868.44       200.64 o
  -5   6   2         60.85        436.44       138.12 o
   3   6   2        107.32         96.27        77.56 o
   4   6   2        682.43        864.70       189.69 o
   5   6   2        184.46        244.73       123.01 o
   6   6   2         19.73        -60.02       104.75 o
  -1 -10   3         81.15        240.42        42.19 o
   0 -10   3         25.86         91.03        31.47 o
   1 -10   3         22.02         99.19        20.33 o
   2 -10   3         46.39         73.50        18.44 o
   3 -10   3        175.05        233.13        91.41 o
   4 -10   3         51.15        122.77        38.49 o
  -8  -9   3        142.76        251.38        38.47 o
  -7  -9   3         39.36        143.46        34.11 o
  -6  -9   3         46.08        198.18        42.23 o
  -5  -9   3         53.12        141.17        35.37 o
  -4  -9   3        173.11        196.17        45.16 o
  -3  -9   3         46.27         22.18        19.34 o
  -2  -9   3        210.71        216.55        28.74 o
  -1  -9   3        251.90        279.66        47.83 o
   0  -9   3        220.71        247.98        40.16 o
   1  -9   3         55.84         83.65        52.52 o
   2  -9   3         92.81         95.51       100.02 o
   3  -9   3         85.45         66.96       114.25 o
   4  -9   3         37.95         33.68       102.26 o
   5  -9   3         17.37         12.59        98.04 o
   6  -9   3         20.62         93.43        46.66 o
   7  -9   3         19.69         62.26        33.83 o
   8  -9   3          5.74         16.80        19.47 o
 -11  -8   3         14.73         93.59        35.91 o
 -10  -8   3         56.73         53.33        31.75 o
  -9  -8   3         32.73         42.74        27.11 o
  -8  -8   3         18.59         17.52        18.92 o
  -7  -8   3         64.91         26.70        39.77 o
  -6  -8   3          6.64          2.49        21.12 o
  -5  -8   3        412.19        406.94        53.60 o
  -4  -8   3        621.08        703.77        63.22 o
  -3  -8   3        151.93        173.80        26.57 o
  -2  -8   3        299.74        416.02        55.32 o
  -1  -8   3        919.33       1116.16        50.90 o
   0  -8   3         82.60        178.15       155.68 o
   1  -8   3        345.89        398.22        58.80 o
   2  -8   3        190.92        264.59        62.40 o
   3  -8   3         30.50         51.14        44.32 o
   4  -8   3        423.76        494.75        74.06 o
   5  -8   3        168.23        152.90        55.07 o
   6  -8   3         94.26         81.83        40.78 o
   7  -8   3         66.11         62.37        28.40 o
   8  -8   3         56.36         65.84        21.20 o
   9  -8   3        143.59        136.22        28.78 o
  10  -8   3         13.05         35.62        18.20 o
  11  -8   3         47.53         37.76        16.34 o
 -13  -7   3          8.66         -9.92        49.80 o
 -12  -7   3         40.77         42.41        20.47 o
 -11  -7   3          9.24         26.34        30.37 o
 -10  -7   3         39.22         28.88        24.34 o
  -9  -7   3         33.91         35.97        19.84 o
  -8  -7   3        174.49        169.05        31.07 o
  -7  -7   3         31.09         18.96        31.11 o
  -6  -7   3         38.81         25.23        28.83 o
  -5  -7   3        147.56        195.63        27.71 o
  -4  -7   3        702.99        668.79        38.82 o
  -3  -7   3       1303.19       1322.71        62.26 o
  -2  -7   3        131.46        111.39        22.65 o
  -1  -7   3        390.25        425.52        32.07 o
   0  -7   3        668.38        829.60        47.32 o
   1  -7   3         82.50        137.54        24.74 o
   2  -7   3        643.02        772.94        44.74 o
   3  -7   3        358.75        428.43        53.03 o
   4  -7   3        440.35        440.65        65.51 o
   5  -7   3         78.20         78.77        38.45 o
   6  -7   3        755.90        705.17        54.46 o
   7  -7   3         82.89         21.26        40.40 o
   8  -7   3        133.39        149.72        37.79 o
   9  -7   3        114.13         68.19        30.03 o
  10  -7   3          1.15        -40.58        40.58 o
  11  -7   3         41.60         50.15        48.04 o
  12  -7   3         22.00         23.86        40.20 o
  13  -7   3         62.09         87.40        38.00 o
 -14  -6   3          6.85         27.03        13.60 o
 -13  -6   3         15.89         10.51        13.28 o
 -12  -6   3        257.34        311.09        71.80 o
 -11  -6   3        161.86        214.29        33.44 o
 -10  -6   3        354.98        360.83        82.06 o
  -9  -6   3        536.02        568.32        70.23 o
  -8  -6   3        336.76        257.04        71.21 o
  -7  -6   3        247.93        241.76        34.01 o
  -6  -6   3        937.19        987.27        55.89 o
  -5  -6   3         42.90         56.22        18.36 o
  -4  -6   3         16.55         46.67        14.71 o
  -3  -6   3        514.59        511.76        29.48 o
  -2  -6   3        922.60       1053.61        48.70 o
  -1  -6   3        606.81        809.30        45.60 o
   0  -6   3        182.60        411.00        81.65 o
   1  -6   3        748.25       1053.48        55.64 o
   2  -6   3        636.38        769.14        41.74 o
   3  -6   3        390.11        360.88        28.06 o
   4  -6   3        661.33        762.66        37.46 o
   5  -6   3         10.45         40.22        18.25 o
   6  -6   3        100.64        117.94        32.74 o
   7  -6   3        348.64        325.64        52.86 o
   8  -6   3        143.39        147.21        65.68 o
   9  -6   3        628.17        614.58        54.19 o
  10  -6   3        222.94        224.38        40.89 o
  11  -6   3        743.61        910.51        58.71 o
  12  -6   3         87.41        116.79        25.99 o
  13  -6   3         91.37         55.52        18.17 o
  14  -6   3         57.04         87.67        21.68 o
 -15  -5   3        176.95        186.15        19.50 o
 -14  -5   3         86.72        132.91        31.04 o
 -13  -5   3         50.42         37.87        30.64 o
 -12  -5   3        260.17        330.55        39.16 o
 -11  -5   3        630.48        695.18        61.14 o
 -10  -5   3        145.80        184.09        36.08 o
  -9  -5   3        142.44        177.85        33.90 o
  -8  -5   3        157.32        185.13        29.47 o
  -7  -5   3         84.35         66.47        21.93 o
  -6  -5   3          8.53         34.68        17.80 o
  -5  -5   3         60.96         52.12        20.56 o
  -4  -5   3         62.17        118.40        59.24 o
  -3  -5   3          2.38         19.58        37.53 o
  -2  -5   3        838.38        872.43       100.13 o
  -1  -5   3         74.29         76.59        36.51 o
   0  -5   3        464.36        526.53        51.56 o
   1  -5   3        216.61        245.62        37.12 o
   2  -5   3        152.36        138.07        31.42 o
   3  -5   3        367.59        378.06        50.82 o
   4  -5   3        700.94        795.03        75.32 o
   5  -5   3        390.50        334.90        53.99 o
   6  -5   3        253.95        240.59        37.98 o
   7  -5   3         29.17         39.10        22.36 o
   8  -5   3        534.62        521.15        38.07 o
   9  -5   3        182.32        155.98        29.83 o
  10  -5   3         61.68         39.31        21.80 o
  11  -5   3        266.46        350.95        42.06 o
  12  -5   3         66.59         73.58        23.21 o
  13  -5   3        306.83        377.24        34.81 o
  14  -5   3         63.52         70.42        19.55 o
  15  -5   3         36.79         93.50        18.44 o
 -16  -4   3         66.82         69.87        14.61 o
 -15  -4   3         27.68         38.43        19.82 o
 -14  -4   3         97.35        104.01        40.71 o
 -13  -4   3        261.50        303.40        80.39 o
 -12  -4   3        463.69        462.50        53.88 o
 -11  -4   3         46.23        138.67        49.15 o
 -10  -4   3        523.91        595.75        58.78 o
  -9  -4   3         70.78        100.90        28.10 o
  -8  -4   3        283.45        403.35        84.36 o
  -7  -4   3        779.56        811.81        83.48 o
  -6  -4   3        262.88        279.31        42.71 o
  -5  -4   3        301.63        402.35        48.96 o
  -4  -4   3       1185.47       1272.62       111.96 o
  -3  -4   3        316.06        330.88        35.45 o
  -2  -4   3        915.14        911.54        71.40 o
  -1  -4   3        527.05        597.46        45.93 o
   0  -4   3        710.86        932.25        52.88 o
   1  -4   3       1181.04       1235.18        66.98 o
   2  -4   3       2092.33       2108.18        92.16 o
   3  -4   3       2448.12       2111.78        91.95 o
   4  -4   3       3109.92       2915.72       145.99 o
   5  -4   3        333.89        358.03        36.50 o
   6  -4   3        178.87        155.01        29.33 o
   7  -4   3       1120.02       1013.68        70.82 o
   8  -4   3        968.59        962.93        58.13 o
   9  -4   3        210.98        187.04        28.60 o
  10  -4   3        177.65        260.23        44.16 o
  11  -4   3        723.10        565.80        91.05 o
  12  -4   3        144.82         78.99        30.15 o
  13  -4   3          9.89         10.10        19.41 o
  14  -4   3         18.67         58.38        20.82 o
  15  -4   3        131.85        129.33        27.67 o
  16  -4   3         19.16         47.30        23.96 o
 -17  -3   3          1.22         16.56        11.95 o
 -16  -3   3         53.85         51.30        27.78 o
 -15  -3   3          3.47         -3.01        26.02 o
 -14  -3   3         96.42         58.28        40.30 o
 -13  -3   3        226.02        345.22        65.93 o
 -12  -3   3        244.30        308.84        60.36 o
 -11  -3   3        406.21        538.32        57.03 o
 -10  -3   3        197.00        251.95        40.10 o
  -9  -3   3        129.39        155.99        49.20 o
  -8  -3   3         81.62        139.08        41.59 o
  -7  -3   3         32.81         32.72        25.80 o
  -6  -3   3        372.41        380.18        46.75 o
  -5  -3   3        364.53        361.66        31.73 o
  -4  -3   3         12.34          0.41        13.76 o
  -3  -3   3         44.66         20.79        12.67 o
  -2  -3   3         38.11         62.76        14.99 o
  -1  -3   3       1976.86       1998.33        89.57 o
   0  -3   3       2738.45       2948.07        80.89 o
   1  -3   3       1443.72       1226.95        74.64 o
   2  -3   3        312.26        286.80        24.04 o
   3  -3   3        425.11        341.03        37.40 o
   4  -3   3       1602.71       1504.06        62.10 o
   5  -3   3       1174.75       1049.03        62.40 o
   6  -3   3        680.66        648.68        48.53 o
   7  -3   3        310.72        263.59        38.71 o
   8  -3   3        799.58        796.97        75.19 o
   9  -3   3         56.65         99.23        30.11 o
  10  -3   3        857.17        862.00        63.03 o
  11  -3   3        361.33        320.88        43.00 o
  12  -3   3          0.73        -12.09        30.53 o
  13  -3   3        261.17        163.42        47.84 o
  14  -3   3          8.04         26.85        20.27 o
  15  -3   3        196.57        179.47        31.02 o
  16  -3   3         28.22          4.35        24.20 o
  17  -3   3          6.27          0.00        17.71 o
 -17  -2   3         44.59         44.59        23.28 o
 -16  -2   3          1.34         30.18        29.27 o
 -15  -2   3          3.33         42.21        36.22 o
 -14  -2   3         56.89         45.86        34.53 o
 -13  -2   3         43.71        248.29        63.47 o
 -12  -2   3        285.70        308.04        55.60 o
 -11  -2   3        102.24        160.56        34.64 o
 -10  -2   3        807.14        936.43        80.83 o
  -9  -2   3        912.84        966.85        94.81 o
  -8  -2   3        358.72        415.32        59.91 o
  -7  -2   3       1556.22       1785.40       108.45 o
  -6  -2   3        188.51        203.98        28.25 o
  -5  -2   3       1379.51       1360.37        61.54 o
  -4  -2   3       1475.95       1497.92        61.60 o
  -3  -2   3        214.27        250.59        30.72 o
  -2  -2   3       1332.49       1452.37        58.72 o
  -1  -2   3      13814.94      13988.16       307.29 o
   0  -2   3        571.28        636.23        36.48 o
   1  -2   3      11774.95      12682.45       193.87 o
   2  -2   3        215.85        272.69        26.04 o
   3  -2   3       1463.93       1444.93        58.23 o
   4  -2   3         37.89         50.87        17.54 o
   5  -2   3        463.79        451.01        35.19 o
   6  -2   3          5.10         -0.25        15.90 o
   7  -2   3         61.14         55.20        26.10 o
   8  -2   3        101.54        112.05        30.87 o
   9  -2   3        141.71        166.85        45.31 o
  10  -2   3        126.73        125.38        33.28 o
  11  -2   3        410.22        392.24        46.35 o
  12  -2   3        324.31        308.74        44.06 o
  13  -2   3        283.69        179.08        46.92 o
  14  -2   3        239.68        303.09        59.21 o
  15  -2   3          7.07         18.37        18.03 o
  16  -2   3        122.60         98.67        31.49 o
  17  -2   3         39.49         25.21        26.66 o
 -17  -1   3         21.15         18.03        22.39 o
 -16  -1   3         13.21         51.22        67.51 o
 -15  -1   3         16.09         15.76        30.29 o
 -14  -1   3        576.67        560.58        99.24 o
 -13  -1   3        695.07        750.59       110.01 o
 -12  -1   3         34.65        103.61        41.42 o
 -11  -1   3        361.15        407.02        56.34 o
 -10  -1   3        610.82        669.33        80.08 o
  -9  -1   3       1214.38       1242.51        82.09 o
  -8  -1   3        532.26        570.85        53.99 o
  -7  -1   3        152.97        175.09        31.03 o
  -6  -1   3        357.04        381.39        39.61 o
  -5  -1   3         70.92         56.46        15.83 o
  -4  -1   3       5851.65       5493.34       103.61 o
  -3  -1   3       4388.89       4321.12        86.78 o
  -2  -1   3      13147.52      12705.14       150.00 o
  -1  -1   3       5412.21       5411.22        98.33 o
   0  -1   3       3928.04       4310.56        57.74 o
   1  -1   3       1321.03       1427.62        56.16 o
   2  -1   3       6570.00       6540.21        92.57 o
   3  -1   3        253.25        253.25        25.76 o
   4  -1   3         33.03         20.87        16.57 o
   5  -1   3        953.97        981.32        50.17 o
   6  -1   3        515.42        417.07        40.12 o
   7  -1   3       2085.32       2183.37        64.51 o
   8  -1   3        665.31        676.38        75.67 o
   9  -1   3       1691.63       1842.05       130.60 o
  10  -1   3        376.46        387.98        67.95 o
  11  -1   3         24.16         21.88        22.12 o
  12  -1   3         74.35        104.23        30.13 o
  13  -1   3         38.73         98.17        44.07 o
  14  -1   3        149.19        144.62        43.88 o
  15  -1   3         83.73         91.96        37.82 o
  16  -1   3         26.49         12.92        20.00 o
  17  -1   3          6.76         51.82        20.27 o
 -18   0   3          6.48         17.35        18.37 o
 -17   0   3         40.89        151.42        54.32 o
 -16   0   3         81.88        111.97        34.50 o
 -15   0   3         18.69         25.09        28.59 o
 -14   0   3          0.20         58.65        38.12 o
 -13   0   3        313.72        354.14        58.25 o
 -12   0   3        314.87        239.79        59.68 o
 -11   0   3         97.83         53.39        29.63 o
 -10   0   3         69.35        130.32        34.89 o
  -9   0   3        684.57        630.25        59.11 o
  -8   0   3        838.27        838.24        63.39 o
  -7   0   3       1896.57       1699.29       146.93 o
  -6   0   3       4535.15       4283.88       224.23 o
  -5   0   3        194.12        141.19        24.20 o
  -4   0   3       1638.83       1474.46        77.04 o
  -3   0   3        111.43         87.02        17.70 o
  -2   0   3       8324.45       7829.95       110.10 o
  -1   0   3        184.57        209.11        40.02 o
   0   0   3        516.68        637.15        61.52 o
   1   0   3       1430.31       1549.80        47.09 o
   2   0   3      17633.69      16849.76       174.28 o
   3   0   3        618.24        463.64        35.44 o
   4   0   3       5302.03       5824.36       129.77 o
   5   0   3        104.95         68.43        23.31 o
   6   0   3         79.76         63.57        22.05 o
   7   0   3        233.54        243.77        41.79 o
   8   0   3        664.70        659.07        41.53 o
   9   0   3       1193.16       1274.28        90.72 o
  10   0   3         87.45         87.52        38.39 o
  11   0   3        378.97        354.31        39.10 o
  12   0   3        244.64        276.41        42.04 o
  13   0   3         94.47         98.82        37.00 o
  14   0   3        226.37        231.91        62.18 o
  15   0   3        444.05        450.32        75.94 o
  16   0   3         20.26         53.70        35.75 o
  17   0   3         31.70         20.29        25.09 o
  18   0   3         10.67         39.97        18.89 o
 -16   1   3         13.59         40.36        46.76 o
 -15   1   3         16.26         40.66        53.09 o
 -14   1   3        578.48        441.08       101.87 o
 -13   1   3        699.55        664.99       132.12 o
 -12   1   3         34.52         84.77        52.45 o
 -11   1   3        363.83        407.37        48.56 o
 -10   1   3        608.42        707.65        65.86 o
  -9   1   3       1205.52       1292.63        81.58 o
  -8   1   3        538.20        592.52        52.67 o
  -7   1   3        153.90        176.58        30.37 o
  -6   1   3        353.15        355.91        44.18 o
  -5   1   3         69.84         59.84        20.64 o
  -4   1   3       5838.95       5344.38       137.54 o
  -3   1   3       4398.26       4302.78        95.20 o
  -2   1   3      13103.27      12634.96       320.13 o
  -1   1   3       5430.39       5480.92       185.81 o
   0   1   3       3917.43       4015.27       143.38 o
   1   1   3       1303.09       1191.75        75.73 o
   2   1   3       6552.74       5991.57        69.73 o
   3   1   3        258.94        210.34        16.83 o
   7   1   3       2093.27       1875.47        83.58 o
   8   1   3        664.03        665.84        68.52 o
   9   1   3       1685.56       1808.48       118.37 o
  10   1   3        374.17        357.84        53.55 o
  11   1   3         24.59         32.89        28.42 o
  12   1   3         72.79         57.31        27.79 o
  17   1   3          6.79         38.63        29.55 o
  18   1   3        248.81        327.76        41.34 o
 -12   2   3        283.46        224.80       101.00 o
 -11   2   3        100.57        139.68        95.96 o
 -10   2   3        799.57       1037.48       226.17 o
  -9   2   3        919.02        944.91       180.85 o
  -8   2   3        357.92        409.47        43.14 o
  -7   2   3       1550.98       1777.33       125.83 o
  -6   2   3        190.79        209.64        28.02 o
  -5   2   3       1362.56       1399.55       108.29 o
  -4   2   3       1491.20       1481.29        50.09 o
  -3   2   3        212.12        232.23        66.64 o
  -2   2   3       1338.96       1392.31       125.97 o
  -1   2   3      13857.43      14248.38       344.28 o
   0   2   3        569.92        667.15        71.67 o
   1   2   3      11758.23      12311.47       234.49 o
   8   2   3        101.25         92.73        30.18 o
   9   2   3        141.95        165.83        41.27 o
  10   2   3        126.08         89.45        34.90 o
  11   2   3        414.49        461.54       140.84 o
  12   2   3        321.33        334.41       132.66 o
  16   2   3        121.98        146.96        45.59 o
  17   2   3         39.72         90.53        32.17 o
 -11   3   3        405.30        465.88       160.66 o
 -10   3   3        196.32        241.58       121.80 o
  -9   3   3        131.06        134.88        94.15 o
  -8   3   3         79.67        128.80        78.30 o
  -7   3   3         34.03         22.37        52.36 o
  -6   3   3        376.96        442.03       112.41 o
  -5   3   3        364.49        343.03        93.73 o
  -4   3   3         11.96         19.12        47.80 o
  -3   3   3         43.24         20.95        39.22 o
  -2   3   3         36.40         59.61        35.43 o
  -1   3   3       1965.02       2112.54       152.40 o
   0   3   3       2747.67       3149.59       160.63 o
   1   3   3       1447.39       1469.44        96.57 o
   9   3   3         55.51         87.14        93.35 o
  10   3   3        854.26       1009.97       219.69 o
  11   3   3        360.91        440.81       161.23 o
  16   3   3         27.85         36.45        27.60 o
  17   3   3          5.98         12.97        17.88 o
 -10   4   3        525.25        718.25       186.60 o
  -9   4   3         69.89        127.09        82.98 o
  -8   4   3        280.42        299.66       114.33 o
  -7   4   3        782.66        819.62       168.28 o
  -6   4   3        260.15        227.02        98.20 o
  -5   4   3        302.87        360.14       109.70 o
  -4   4   3       1181.41       1224.29       170.89 o
  -3   4   3        313.50        335.84        92.08 o
  -2   4   3        926.72        971.54       132.24 o
  -1   4   3        525.31        587.11        93.61 o
   0   4   3        719.15        866.29        94.56 o
   9   4   3        210.15        278.49       127.14 o
  10   4   3        175.97        300.85       159.37 o
  14   4   3         18.82         54.12        36.27 o
  15   4   3        132.43        162.24        41.51 o
  16   4   3         19.17         65.77        23.95 o
  -8   5   3        155.40        261.81       114.55 o
  -7   5   3         83.23         74.85        79.48 o
  -6   5   3          8.64         11.10        55.40 o
  -5   5   3         59.46         18.41        65.82 o
  -4   5   3         63.58        130.48        73.30 o
  -3   5   3          1.99         35.35        55.62 o
  -2   5   3        840.01        783.09       129.46 o
   8   5   3        535.58        771.70       202.84 o
  -6   6   3        932.76       1030.25       198.55 o
  -5   6   3         43.61        104.83        75.95 o
   5   6   3         11.04        -30.40        75.72 o
   6   6   3        100.61         53.81        71.62 o
  -1 -10   4        160.92        270.49        43.84 o
   0 -10   4         70.32        162.58        38.48 o
   1 -10   4         77.15        151.01        28.94 o
   2 -10   4          6.51         95.20        30.04 o
   3 -10   4         64.53         86.23        42.56 o
  -8  -9   4        135.15        146.29        27.28 o
  -7  -9   4          5.26         98.55        28.08 o
  -6  -9   4         41.32        173.32        33.50 o
  -5  -9   4         43.21         23.27        22.48 o
  -4  -9   4         99.44        132.91        65.06 o
  -3  -9   4          0.37         54.40        50.60 o
  -2  -9   4         69.72         79.60        27.85 o
  -1  -9   4        268.12        275.82        52.33 o
   0  -9   4         63.36        149.87        38.06 o
   1  -9   4        144.30        157.00        32.46 o
   2  -9   4         20.82         28.20        72.50 o
   3  -9   4          5.45          7.34        83.70 o
   4  -9   4         74.47         49.04        80.72 o
   5  -9   4        225.21        170.72        50.29 o
   6  -9   4         44.88        175.52        49.48 o
   7  -9   4         50.86         33.46        81.14 o
   8  -9   4         12.10        -24.88        24.88 o
 -11  -8   4        278.19        240.53        24.85 o
 -10  -8   4         50.37         52.25        19.28 o
  -9  -8   4        110.99         83.74        22.49 o
  -8  -8   4         16.85         -3.57        15.05 o
  -7  -8   4         19.84         34.65        23.15 o
  -6  -8   4          6.94         19.95        19.76 o
  -5  -8   4        163.73        146.93        25.42 o
  -4  -8   4         99.55         86.25        20.98 o
  -3  -8   4        285.36        266.66        30.43 o
  -2  -8   4        214.97        210.15        31.23 o
  -1  -8   4        229.16        252.31        33.90 o
   0  -8   4        199.71        243.16        31.94 o
   1  -8   4        214.81        213.80        39.60 o
   2  -8   4         74.45        125.99        47.93 o
   3  -8   4         62.29         98.39        51.96 o
   4  -8   4        311.39        356.29       181.96 o
   5  -8   4        131.61         64.27        72.53 o
   6  -8   4         91.88         57.36        29.33 o
   7  -8   4         58.05         76.85        29.69 o
   8  -8   4         79.64         39.63        21.72 o
   9  -8   4         34.35         37.69        20.80 o
  10  -8   4         42.50         33.29        18.83 o
  11  -8   4         24.06         17.81        36.66 o
 -13  -7   4         91.82         61.94        67.66 o
 -12  -7   4         42.71         33.00        19.55 o
 -11  -7   4        144.77        104.77        39.44 o
 -10  -7   4         18.67         16.67        23.86 o
  -9  -7   4        111.13         45.91        19.76 o
  -8  -7   4         34.16         50.74        32.27 o
  -7  -7   4         43.08         33.02        31.56 o
  -6  -7   4        104.17         52.92        29.43 o
  -5  -7   4        119.90        106.07        27.25 o
  -4  -7   4        536.35        584.25        35.88 o
  -3  -7   4        173.44        181.17        23.78 o
  -2  -7   4        206.91        199.96        29.44 o
  -1  -7   4        460.65        484.59        60.66 o
   0  -7   4        115.36        102.99        24.56 o
   1  -7   4        474.54        476.77        36.40 o
   2  -7   4         33.60         58.99        20.92 o
   3  -7   4        268.74        361.82        55.51 o
   4  -7   4         48.38         10.27        25.22 o
   5  -7   4        114.94        114.02        34.88 o
   6  -7   4         80.09         39.70        55.64 o
   7  -7   4          8.35         89.06       141.05 o
   8  -7   4        406.69        475.27        57.12 o
   9  -7   4         43.02         16.06        35.08 o
  10  -7   4         77.56         13.44        30.05 o
  11  -7   4         14.32         19.60        42.58 o
  12  -7   4         65.66         78.13        34.43 o
  13  -7   4         22.82          1.26        11.87 o
 -14  -6   4         35.77         27.75        12.23 o
 -13  -6   4         24.23         11.36        13.92 o
 -12  -6   4        327.52        382.69        43.78 o
 -11  -6   4        252.56        230.60        32.70 o
 -10  -6   4        327.78        361.22        56.76 o
  -9  -6   4        295.96        288.20        53.08 o
  -8  -6   4        396.84        380.99        64.91 o
  -7  -6   4        829.91        926.27       119.35 o
  -6  -6   4         18.06         30.67        17.70 o
  -5  -6   4        237.78        318.80        36.92 o
  -4  -6   4        191.08        224.70        23.93 o
  -3  -6   4         72.33         68.60        15.33 o
  -2  -6   4        419.04        458.70        33.19 o
  -1  -6   4        271.51        374.13        30.31 o
   0  -6   4        185.51        250.56        30.17 o
   1  -6   4        222.12        322.00        36.66 o
   2  -6   4        378.29        370.07        27.88 o
   3  -6   4       1038.34       1146.00        43.56 o
   4  -6   4        117.67        253.29        65.39 o
   5  -6   4         49.17         56.77        18.93 o
   6  -6   4         16.00         14.63        21.58 o
   7  -6   4        109.75         81.30        36.95 o
   8  -6   4        176.22        332.07        73.30 o
   9  -6   4        150.21        168.35        32.06 o
  10  -6   4        300.98        333.85        39.91 o
  11  -6   4        134.18        173.26        30.68 o
  12  -6   4         27.00         38.68        19.64 o
  13  -6   4          5.67         -6.69        22.70 o
  14  -6   4         18.91         38.16        26.21 o
 -15  -5   4         96.89         85.76        15.37 o
 -14  -5   4         22.53         61.53        24.52 o
 -13  -5   4          6.85         19.74        22.02 o
 -12  -5   4        161.57        194.64        31.57 o
 -11  -5   4        302.59        352.17        44.87 o
 -10  -5   4         82.56        111.94        43.48 o
  -9  -5   4         27.99         45.42        23.95 o
  -8  -5   4        127.07        114.93        25.35 o
  -7  -5   4        412.95        450.08        42.37 o
  -6  -5   4       1204.29       1263.84        89.01 o
  -5  -5   4         54.67         51.12        50.33 o
  -4  -5   4        232.04        268.90        79.32 o
  -3  -5   4        160.72        248.35        74.54 o
  -2  -5   4         44.11         44.93        38.88 o
  -1  -5   4        943.62        997.57        69.11 o
   0  -5   4         32.90         65.14        27.14 o
   1  -5   4        503.30        515.54        54.24 o
   2  -5   4        583.31        648.21        62.51 o
   3  -5   4        151.93        135.64        32.24 o
   4  -5   4        951.93        971.65        81.96 o
   5  -5   4        424.46        405.61        58.45 o
   6  -5   4        784.30        701.84        53.48 o
   7  -5   4        315.29        277.03        30.72 o
   8  -5   4        284.61        241.40        32.01 o
   9  -5   4        148.65        151.05        29.43 o
  10  -5   4         57.46         63.84        21.75 o
  11  -5   4        439.02        492.74        42.19 o
  12  -5   4         54.44         23.36        18.49 o
  13  -5   4         44.60         65.90        22.33 o
  14  -5   4          3.55        143.04        36.18 o
  15  -5   4         43.74         51.00        20.37 o
 -16  -4   4         24.02         23.19        14.71 o
 -15  -4   4         81.58         71.74        29.71 o
 -14  -4   4         12.81         17.31        26.92 o
 -13  -4   4        265.84        275.21        53.20 o
 -12  -4   4        337.72        348.07        49.28 o
 -11  -4   4        541.70        490.65        74.27 o
 -10  -4   4        346.25        344.90        44.39 o
  -9  -4   4        598.30        657.38        55.39 o
  -8  -4   4        133.36        116.63        26.78 o
  -7  -4   4        241.91        232.87        49.09 o
  -6  -4   4        275.39        292.87        52.16 o
  -5  -4   4        474.60        551.03        57.75 o
  -4  -4   4        442.52        432.36        47.18 o
  -3  -4   4        404.92        343.91        31.11 o
  -2  -4   4        961.88       1140.45        66.55 o
  -1  -4   4       1138.80       1153.78        69.00 o
   0  -4   4       4572.96       4716.46       129.36 o
   1  -4   4       2319.48       2421.59       103.10 o
   2  -4   4        108.18        154.44        32.34 o
   3  -4   4        386.17        337.82        30.27 o
   4  -4   4       1493.69       1391.92        86.61 o
   5  -4   4        396.47        402.65        38.57 o
   6  -4   4       1147.57       1067.43        63.39 o
   7  -4   4        250.22        312.28        41.58 o
   8  -4   4         85.33         92.62        18.67 o
   9  -4   4         53.31         64.17        24.32 o
  10  -4   4        268.96        263.74        32.58 o
  11  -4   4         78.28         83.73        33.57 o
  12  -4   4        240.42        215.72        43.40 o
  13  -4   4        122.38        107.65        23.79 o
  14  -4   4         22.56         29.67        16.16 o
  15  -4   4         63.83         65.07        18.52 o
  16  -4   4         53.84         49.55        23.96 o
 -17  -3   4          6.60          6.31        14.76 o
 -16  -3   4          3.36         57.06        40.38 o
 -15  -3   4         10.62         13.52        27.99 o
 -14  -3   4          6.20         22.30        32.68 o
 -13  -3   4        505.55        498.05       141.31 o
 -12  -3   4         31.01         80.27        43.07 o
 -11  -3   4       1393.07       1614.71       173.66 o
 -10  -3   4        210.78        182.89        37.51 o
  -9  -3   4        617.97        738.91        57.80 o
  -8  -3   4         48.53         60.85        32.52 o
  -7  -3   4         40.97         64.07        29.86 o
  -6  -3   4        100.23        165.63        35.81 o
  -5  -3   4          7.70         19.81        16.31 o
  -4  -3   4       3700.09       3928.16       180.68 o
  -3  -3   4        347.66        327.93        31.93 o
  -2  -3   4       2924.27       2935.70       145.24 o
  -1  -3   4        580.39        554.45        45.62 o
   0  -3   4        246.14        236.21        29.12 o
   1  -3   4         60.39        104.00        25.85 o
   2  -3   4        834.44        782.41        61.03 o
   3  -3   4       2941.38       2770.31       117.38 o
   4  -3   4        279.34        274.31        29.80 o
   5  -3   4        738.95        652.20        45.97 o
   6  -3   4       1011.12        949.69        58.49 o
   7  -3   4        210.82        209.91        35.92 o
   8  -3   4        246.66        265.56        42.37 o
   9  -3   4         36.87         30.59        19.93 o
  10  -3   4         22.76         44.16        22.61 o
  11  -3   4         47.13         40.00        23.51 o
  12  -3   4        108.91         80.79        36.52 o
  13  -3   4        138.05         52.15        24.00 o
  14  -3   4        114.48         94.01        22.82 o
  15  -3   4         44.62         56.50        26.62 o
  16  -3   4         35.10          6.27        24.52 o
  17  -3   4         23.89         18.53        20.10 o
 -17  -2   4          1.57         22.45        20.46 o
 -16  -2   4         63.98         56.16        28.83 o
 -15  -2   4         31.35         26.61        59.51 o
 -14  -2   4         61.96         66.84        40.40 o
 -13  -2   4        500.54        540.39       131.11 o
 -12  -2   4         68.97        128.71        31.69 o
 -11  -2   4         68.74        116.76        48.44 o
 -10  -2   4        162.28        250.10        46.82 o
  -9  -2   4        959.39        962.54        94.39 o
  -8  -2   4        315.37        368.96        56.94 o
  -7  -2   4         78.04         72.09        26.14 o
  -6  -2   4        792.85        786.47        59.87 o
  -5  -2   4        315.53        373.13        36.29 o
  -4  -2   4       2527.31       2650.74        84.88 o
  -3  -2   4        422.89        393.01        38.85 o
  -2  -2   4       1234.97       1249.99        49.94 o
  -1  -2   4       3821.79       3579.54       125.10 o
   0  -2   4       8388.34       8603.19       104.86 o
   1  -2   4       5169.27       5240.71       153.58 o
   2  -2   4       2118.12       1841.64        62.39 o
   3  -2   4        370.07        325.30        30.19 o
   4  -2   4       2168.76       2234.74       112.87 o
   5  -2   4       4376.04       4769.50       120.61 o
   6  -2   4       1509.28       1430.37        54.17 o
   7  -2   4        429.60        435.61        44.98 o
   8  -2   4        235.96        240.03        39.09 o
   9  -2   4        155.01        170.13        51.22 o
  10  -2   4        500.62        508.12        47.51 o
  11  -2   4        791.40        743.96        60.11 o
  12  -2   4        532.48        475.94        50.48 o
  13  -2   4        241.17        229.67        52.23 o
  14  -2   4        567.53        583.39        63.49 o
  15  -2   4         50.46         58.41        22.22 o
  16  -2   4         24.44         25.70        20.75 o
  17  -2   4         92.63         45.19        28.11 o
 -17  -1   4          2.80          7.22        20.77 o
 -16  -1   4         50.70         46.99        34.02 o
 -15  -1   4         48.81         33.32        35.10 o
 -14  -1   4         48.08        113.75        46.32 o
 -13  -1   4         36.12        107.61        74.15 o
 -12  -1   4        751.88        930.74       197.88 o
 -11  -1   4        125.55        181.23        43.66 o
 -10  -1   4        465.57        498.96        70.74 o
  -9  -1   4         25.39         24.91        21.72 o
  -8  -1   4        751.78        735.49        60.60 o
  -7  -1   4       1524.05       1655.55       130.91 o
  -6  -1   4        371.58        391.02        40.89 o
  -5  -1   4       1593.61       1616.42        63.38 o
  -4  -1   4       1657.83       1749.90        63.72 o
  -3  -1   4       3739.92       3710.99        95.50 o
  -2  -1   4      16024.80      16333.13       215.95 o
  -1  -1   4       3055.17       3123.64       160.32 o
   0  -1   4       1849.11       1876.64        52.15 o
   1  -1   4      30624.87      31166.55       291.68 o
   2  -1   4        701.33        789.35        37.47 o
   3  -1   4       2951.20       2675.93        69.73 o
   4  -1   4         94.14        109.34        23.53 o
   5  -1   4        392.18        371.71        61.22 o
   6  -1   4        172.35        156.20        28.01 o
   7  -1   4        281.58        338.47        41.64 o
   8  -1   4        859.75        883.39        49.24 o
   9  -1   4         19.98         45.14        33.24 o
  10  -1   4        108.73        154.79        47.02 o
  11  -1   4        185.59        176.67        34.43 o
  12  -1   4         55.54         46.51        23.89 o
  13  -1   4        450.36        531.98        68.78 o
  14  -1   4         58.12         70.56        37.48 o
  15  -1   4         87.65         79.21        25.74 o
  16  -1   4         14.53         61.81        49.73 o
  17  -1   4          1.64         36.93        23.80 o
 -17   0   4        121.91         51.74        41.93 o
 -16   0   4         59.68         56.09        30.82 o
 -15   0   4          0.66         18.63        30.85 o
 -14   0   4        143.08        203.75        58.03 o
 -13   0   4         75.36        114.34        77.81 o
 -12   0   4        283.03        210.24        52.61 o
 -11   0   4         29.35         28.28        25.63 o
 -10   0   4        151.65        139.64        34.36 o
  -9   0   4         69.93         78.80        28.59 o
  -8   0   4        253.09        254.24        38.83 o
  -7   0   4         27.96         62.03        23.41 o
  -6   0   4        810.52        812.26        82.87 o
  -5   0   4       4846.92       4556.46       116.60 o
  -4   0   4         11.60         19.08        15.38 o
  -3   0   4        353.28        400.75        32.83 o
  -2   0   4       2271.37       2200.96        68.30 o
  -1   0   4         79.97         73.66        36.32 o
   0   0   4       2192.33       2175.61       127.52 o
   1   0   4      15999.88      15715.09       173.48 o
   2   0   4      27752.63      25458.84       236.43 o
   3   0   4      10053.51      10072.66       162.79 o
   4   0   4       8035.68       8328.88       163.56 o
   5   0   4        336.91        235.65        35.11 o
   6   0   4       5519.85       5094.73       177.56 o
   7   0   4       2164.08       2115.52        75.72 o
   8   0   4          8.79          3.75        27.57 o
   9   0   4          0.15          4.50        20.80 o
  10   0   4         10.18         13.15        26.83 o
  11   0   4        314.11        320.76        51.11 o
  12   0   4        259.70        326.92        54.82 o
  13   0   4         20.53         44.66        35.44 o
  14   0   4         39.09         71.87        26.88 o
  15   0   4        113.02         91.59        43.71 o
  16   0   4         39.01         29.15        31.91 o
  17   0   4          3.22          1.68        20.19 o
  18   0   4         18.62         39.37        18.63 o
 -16   1   4         50.36         34.39        43.24 o
 -15   1   4         49.22         75.69        51.94 o
 -14   1   4         48.87        158.48        76.33 o
 -13   1   4         36.02         66.63        73.14 o
 -12   1   4        753.71        819.26       105.30 o
 -11   1   4        123.38        155.76        34.72 o
 -10   1   4        465.84        469.28        55.68 o
  -9   1   4         24.79         36.12        24.62 o
  -8   1   4        748.75        744.32        59.03 o
  -7   1   4       1523.11       1725.57        81.81 o
  -6   1   4        366.82        365.15        37.26 o
  -5   1   4       1575.04       1644.62       126.72 o
  -4   1   4       1660.80       1775.33        81.89 o
  -3   1   4       3734.35       3606.97        87.09 o
  -2   1   4      16036.25      15326.56       372.58 o
  -1   1   4       3037.42       3102.29       156.75 o
   0   1   4       1853.68       1936.47       117.61 o
   1   1   4      30676.32      28504.27       430.23 o
   2   1   4        701.10        811.66        33.58 o
   3   1   4       2962.76       2594.95        60.75 o
   4   1   4         90.88         61.31        15.77 o
   5   1   4        386.86        253.55        29.02 o
   9   1   4         20.10         42.55        30.57 o
  10   1   4        107.96         98.50        31.19 o
  11   1   4        188.39        198.53        34.59 o
  12   1   4         55.89         42.73        27.70 o
  13   1   4        450.96        538.91        73.37 o
  16   1   4         14.37         36.55        31.89 o
  17   1   4          1.69         21.24        24.58 o
  18   1   4          2.78         39.82        21.07 o
 -13   2   4        500.32        528.60       115.76 o
 -12   2   4         69.49         92.59        65.23 o
 -11   2   4         69.42         42.47        38.96 o
 -10   2   4        162.05        260.36       103.08 o
  -9   2   4        964.84        797.80       166.31 o
  -8   2   4        312.50        325.02       101.45 o
  -7   2   4         76.36         84.27        22.43 o
  -6   2   4        791.60        846.11       102.52 o
  -5   2   4        313.58        334.30        37.35 o
  -4   2   4       2532.28       2548.61       201.91 o
  -3   2   4        417.92        371.46        78.45 o
  -2   2   4       1233.56       1216.60       121.69 o
  -1   2   4       3827.45       3633.93       183.65 o
   0   2   4       8380.16       8418.83       257.99 o
   1   2   4       5164.74       4803.53       179.06 o
   9   2   4        156.45        123.23        36.60 o
  10   2   4        502.81        507.69        61.27 o
  11   2   4        789.87        794.32       189.04 o
  16   2   4         23.64         15.67        27.71 o
  17   2   4         91.24        132.77        33.93 o
 -11   3   4       1398.45       1641.68       254.37 o
 -10   3   4        209.75        178.88        94.28 o
  -9   3   4        615.50        808.18       174.48 o
  -8   3   4         50.52         56.90        67.50 o
  -7   3   4         39.54         70.62        60.27 o
  -6   3   4         99.41        129.55        70.54 o
  -5   3   4          8.23         -5.87        43.24 o
  -4   3   4       3684.03       3206.28       265.13 o
  -3   3   4        346.08        324.30        86.69 o
  -2   3   4       2928.27       2960.12       202.14 o
  -1   3   4        576.09        625.08        91.20 o
   0   3   4        247.51        287.29        67.67 o
   1   3   4         58.28        104.22        37.23 o
  10   3   4         22.96         30.50        69.21 o
  11   3   4         47.12        120.31        99.16 o
  15   3   4         44.87         37.58        30.40 o
  16   3   4         35.50         10.79        23.72 o
  17   3   4         23.82        116.37        27.17 o
 -10   4   4        347.29        311.46       123.52 o
  -9   4   4        605.59        565.30       145.74 o
  -8   4   4        133.81        165.89        89.39 o
  -7   4   4        243.42        215.25        86.32 o
  -6   4   4        277.17        272.48       101.42 o
  -5   4   4        475.95        501.03       120.26 o
  -4   4   4        443.06        375.95       100.41 o
  -3   4   4        408.90        345.41        89.33 o
  -2   4   4        959.86       1000.73       133.35 o
  -1   4   4       1138.04       1109.24       131.22 o
   0   4   4       4581.58       4858.81       238.16 o
   9   4   4         52.45         53.31        74.79 o
  10   4   4        268.66        274.82       131.11 o
  13   4   4        122.09        136.76        44.95 o
  14   4   4         22.98         68.66        36.23 o
  15   4   4         64.47         71.15        31.18 o
  16   4   4         54.52         50.85        20.48 o
  -8   5   4        128.51        133.68        86.28 o
  -7   5   4        410.66        473.88       137.16 o
  -6   5   4       1204.67       1128.58       197.54 o
  -5   5   4         53.85         21.03        52.32 o
  -4   5   4        231.70        214.31        84.49 o
  -3   5   4        161.32        223.29        80.79 o
  -2   5   4         42.67         33.57        46.93 o
   8   5   4        287.61        305.98       136.58 o
  -6   6   4         18.10        176.67       120.22 o
  -5   6   4        239.54        279.17       103.46 o
   6   6   4         16.46         16.04        72.61 o
  -1 -10   5         17.91         93.43        26.95 o
   0 -10   5         45.88        162.94        33.67 o
   1 -10   5         40.89        125.21        56.86 o
   2 -10   5         72.37         91.32        55.19 o
   3 -10   5         35.89         43.15        35.82 o
  -5  -9   5          1.10        241.98        53.36 o
  -4  -9   5         27.41         27.62        31.36 o
  -3  -9   5        107.30         34.68        33.90 o
  -2  -9   5        121.37         67.70        54.53 o
  -1  -9   5        216.66        228.60        66.77 o
   0  -9   5        363.19        455.70        49.94 o
   1  -9   5         71.04        101.98        32.09 o
   2  -9   5         88.41         83.14        55.51 o
   3  -9   5         24.87         34.86        57.99 o
   4  -9   5         14.48         29.39        88.18 o
   5  -9   5         78.15         57.51        91.74 o
   6  -9   5         15.68        152.16        51.43 o
   7  -9   5          5.86          3.03        85.18 o
   8  -9   5         60.05         28.99        18.55 o
 -11  -8   5         47.60         45.79        20.37 o
 -10  -8   5        148.82        104.54        21.02 o
  -9  -8   5         16.12         20.83        18.02 o
  -8  -8   5          2.42         -9.30        17.27 o
  -7  -8   5         87.27         75.22        24.64 o
  -6  -8   5         85.70         56.57        17.25 o
  -5  -8   5          4.36          1.41        13.68 o
  -4  -8   5         36.46         46.69        14.29 o
  -3  -8   5          8.59         19.73        18.46 o
  -2  -8   5         95.39        113.69        26.06 o
  -1  -8   5        131.11        168.03        28.50 o
   0  -8   5         70.16         97.00        25.06 o
   1  -8   5        104.97         68.90        29.70 o
   2  -8   5         27.87          3.95        33.82 o
   3  -8   5        167.94        328.69        74.96 o
   4  -8   5         33.31         59.46        84.10 o
   5  -8   5        135.71        128.73        86.81 o
   6  -8   5        145.20         96.70        41.32 o
   7  -8   5        162.38        153.02        32.91 o
   8  -8   5         68.77         94.89        28.78 o
   9  -8   5         49.43         46.65        23.57 o
  10  -8   5          1.74         19.06        53.63 o
  11  -8   5         57.97        133.89        45.64 o
 -13  -7   5         15.33          2.41        23.69 o
 -12  -7   5          4.13          8.95        16.90 o
 -11  -7   5         14.58         19.05        21.00 o
 -10  -7   5         86.48         45.06        30.69 o
  -9  -7   5         86.02         35.06        24.75 o
  -8  -7   5        566.79        341.13        42.12 o
  -7  -7   5        215.86        171.23        40.73 o
  -6  -7   5        258.62        139.82        46.33 o
  -5  -7   5        357.06        240.85        30.04 o
  -4  -7   5         17.37         32.31        18.01 o
  -3  -7   5        336.30        348.38        29.04 o
  -2  -7   5        218.16        205.67        27.43 o
  -1  -7   5        843.28        765.68        48.71 o
   0  -7   5          8.59        -17.67        18.59 o
   1  -7   5        917.41        882.47        75.18 o
   2  -7   5        423.08        482.36        41.09 o
   3  -7   5        458.50        500.67        52.99 o
   4  -7   5         10.42         62.90        38.09 o
   5  -7   5        103.31        103.42        33.37 o
   6  -7   5        225.66        153.54        39.18 o
   7  -7   5         29.34        -20.65        49.38 o
   8  -7   5        231.99        260.05        44.76 o
   9  -7   5         56.74         51.85        26.43 o
  10  -7   5         22.33         24.99        42.34 o
  11  -7   5          1.17         19.35        53.87 o
  12  -7   5         35.30         24.41        16.76 o
  13  -7   5         22.13         16.11        21.26 o
 -14  -6   5         17.55         13.87        12.14 o
 -13  -6   5         22.62         11.69        13.29 o
 -12  -6   5        124.99        113.97        24.48 o
 -11  -6   5        123.34        114.25        26.24 o
 -10  -6   5         21.49         33.59        28.80 o
  -9  -6   5        452.05        423.44        50.32 o
  -8  -6   5        211.58        208.93        37.22 o
  -7  -6   5        731.20        721.02        63.72 o
  -6  -6   5        378.24        417.66        35.67 o
  -5  -6   5         25.54         45.48        17.30 o
  -4  -6   5        495.67        556.76        34.77 o
  -3  -6   5         33.53         68.72        15.23 o
  -2  -6   5         26.01         37.19        17.24 o
  -1  -6   5        102.64        144.92        25.12 o
   0  -6   5        206.03        262.61        36.50 o
   1  -6   5        304.64        333.56        36.23 o
   2  -6   5        427.52        374.02        31.04 o
   3  -6   5        965.42       1011.83        41.19 o
   4  -6   5        348.83        389.45        29.99 o
   5  -6   5        305.64        250.55        33.82 o
   6  -6   5         29.04         29.24        22.37 o
   7  -6   5        114.79        109.78        40.10 o
   8  -6   5        268.07        291.78        39.46 o
   9  -6   5         35.04         30.06        23.01 o
  10  -6   5        282.96        285.59        38.40 o
  11  -6   5        153.48         78.98        22.40 o
  12  -6   5         28.39         83.27        27.44 o
  13  -6   5         28.51         25.53        15.05 o
  14  -6   5         15.15         16.09        22.60 o
 -15  -5   5         20.03         35.36        13.86 o
 -14  -5   5        177.75        185.38        28.44 o
 -13  -5   5        136.11        116.52        27.43 o
 -12  -5   5        288.55        253.91        38.06 o
 -11  -5   5         54.02         98.16        30.04 o
 -10  -5   5         15.29        -10.85        34.31 o
  -9  -5   5        206.61        169.51        29.71 o
  -8  -5   5        155.05        111.11        26.68 o
  -7  -5   5          1.50          4.68        19.08 o
  -6  -5   5        884.33       1045.42        74.52 o
  -5  -5   5         76.19         78.15        32.15 o
  -4  -5   5        726.84        844.87       133.98 o
  -3  -5   5        636.81        635.84       110.84 o
  -2  -5   5        736.42        726.61       122.85 o
  -1  -5   5        219.26        234.34        37.29 o
   0  -5   5         47.35         78.14        28.63 o
   1  -5   5       1981.22       2037.86       108.39 o
   2  -5   5        402.72        469.79        55.88 o
   3  -5   5        694.12        675.96        67.69 o
   4  -5   5        130.83        103.69        31.83 o
   5  -5   5        393.30        416.96        41.70 o
   6  -5   5         70.29         81.57        20.75 o
   7  -5   5       1106.56       1172.62        64.21 o
   8  -5   5       2231.40       2223.46        95.00 o
   9  -5   5        461.80        406.40        37.88 o
  10  -5   5        439.87        474.11        40.50 o
  11  -5   5         86.65        127.79        25.75 o
  12  -5   5         59.48         34.45        21.64 o
  13  -5   5         18.57         60.18        29.64 o
  14  -5   5          5.45          9.88        20.47 o
  15  -5   5         35.48         51.96        18.90 o
 -16  -4   5          2.33          5.97        16.13 o
 -15  -4   5         13.88         30.44        27.29 o
 -14  -4   5          2.75         -6.20        25.04 o
 -13  -4   5         16.40         16.99        24.29 o
 -12  -4   5         93.29        102.20        42.30 o
 -11  -4   5        206.26        175.65        50.52 o
 -10  -4   5        387.10        456.62        57.98 o
  -9  -4   5        171.01        193.45        49.70 o
  -8  -4   5        184.52        229.76        32.79 o
  -7  -4   5         66.13        113.06        39.90 o
  -6  -4   5        171.49        133.61        33.33 o
  -5  -4   5        680.11        718.01        67.23 o
  -4  -4   5        469.40        538.03        53.67 o
  -3  -4   5        341.87        397.89        44.47 o
  -2  -4   5        256.29        305.70        40.30 o
  -1  -4   5        802.60        931.02        66.18 o
   0  -4   5       4519.20       4581.24       255.71 o
   1  -4   5       1638.87       1803.25        91.38 o
   2  -4   5        530.93        596.49        57.13 o
   3  -4   5         16.97         15.34        14.05 o
   4  -4   5        586.14        614.50        47.19 o
   5  -4   5        813.24        750.92        50.02 o
   6  -4   5        429.33        442.27        43.08 o
   7  -4   5         74.11         73.11        23.99 o
   8  -4   5        294.93        304.71        32.23 o
   9  -4   5         65.51         46.25        17.57 o
  10  -4   5        158.44        107.58        27.14 o
  11  -4   5        477.84        420.54        40.17 o
  12  -4   5        171.46        185.64        29.02 o
  13  -4   5         87.50        108.67        23.61 o
  14  -4   5         37.21         40.58        18.48 o
  15  -4   5          2.30         58.49        24.70 o
  16  -4   5         15.55          1.65        17.83 o
 -17  -3   5          4.86          6.59        12.16 o
 -16  -3   5          8.99         25.86        24.06 o
 -15  -3   5         52.14         61.20        32.11 o
 -14  -3   5        123.64        101.10        40.95 o
 -13  -3   5         19.81         29.24        56.65 o
 -12  -3   5        194.71        274.59        58.76 o
 -11  -3   5        161.48        233.03        46.79 o
 -10  -3   5         53.93         35.21        21.92 o
  -9  -3   5         94.71         89.03        38.57 o
  -8  -3   5        223.26        208.75        47.87 o
  -7  -3   5         60.58        121.19        36.15 o
  -6  -3   5        244.03        205.10        50.67 o
  -5  -3   5        827.08        789.93       122.64 o
  -4  -3   5        701.96        712.76        75.46 o
  -3  -3   5         35.33         20.81        15.57 o
  -2  -3   5       1459.95       1495.60        73.25 o
  -1  -3   5       1114.85       1127.56        63.58 o
   0  -3   5        334.65        309.54        34.11 o
   1  -3   5       2486.42       2563.54        96.90 o
   2  -3   5        411.11        378.03        41.89 o
   3  -3   5       8933.25       8798.80       211.77 o
   4  -3   5       2374.12       2335.30       114.61 o
   5  -3   5        392.92        347.92        35.63 o
   6  -3   5        246.10        204.67        29.76 o
   7  -3   5        104.86         86.82        26.83 o
   8  -3   5        929.47        906.35        72.51 o
   9  -3   5        149.65        148.48        26.59 o
  10  -3   5        205.75        211.54        34.84 o
  11  -3   5         32.86         44.73        25.45 o
  12  -3   5        173.35        105.96        26.81 o
  13  -3   5         67.06         42.46        20.50 o
  14  -3   5         21.97         60.09        24.18 o
  15  -3   5        164.98        152.85        42.51 o
  16  -3   5         39.90         14.88        26.80 o
  17  -3   5          1.09          6.24        17.09 o
 -17  -2   5          0.54          8.49        19.18 o
 -16  -2   5          1.00          5.60        23.84 o
 -15  -2   5        126.92         90.34        40.15 o
 -14  -2   5        225.02        263.54        57.38 o
 -13  -2   5          6.84         44.24        71.06 o
 -12  -2   5        795.37        855.38       114.49 o
 -11  -2   5         71.64         59.98        24.91 o
 -10  -2   5        114.91        155.05        40.44 o
  -9  -2   5        303.33        382.74        62.77 o
  -8  -2   5        399.05        379.63        57.15 o
  -7  -2   5        303.18        266.88        39.15 o
  -6  -2   5       3796.73       4310.90       201.35 o
  -5  -2   5         78.84         89.44        23.08 o
  -4  -2   5       1709.81       1616.34        71.34 o
  -3  -2   5        782.81        783.80        59.47 o
  -2  -2   5        836.43        861.28        41.51 o
  -1  -2   5       4536.45       4220.99       128.68 o
   0  -2   5       9447.79       9138.01       114.24 o
   1  -2   5       2315.18       2375.92        70.17 o
   2  -2   5       2603.48       2798.33       109.23 o
   3  -2   5       1502.67       1578.31        63.75 o
   4  -2   5       1534.63       1681.69       118.64 o
   5  -2   5       1972.41       2026.39        83.41 o
   6  -2   5       1879.65       1798.25        83.63 o
   7  -2   5        654.95        630.44        43.86 o
   8  -2   5        508.29        530.37        55.52 o
   9  -2   5        680.64        661.11        69.43 o
  10  -2   5        453.51        450.66        45.48 o
  11  -2   5        177.15        144.91        33.70 o
  12  -2   5        409.76        369.91        50.21 o
  13  -2   5         52.26         74.63        29.41 o
  14  -2   5         87.26        120.42        27.26 o
  15  -2   5        122.93         77.60        30.61 o
  16  -2   5         16.51         10.70        16.68 o
  17  -2   5         50.86         31.60        25.61 o
 -17  -1   5         14.81         20.67        20.47 o
 -16  -1   5         19.34         18.89        28.53 o
 -15  -1   5         13.26         42.24        33.95 o
 -14  -1   5        396.45        397.82        85.31 o
 -13  -1   5        175.37        181.29        81.55 o
 -12  -1   5        126.18        170.00        58.63 o
 -11  -1   5        410.58        456.51        59.62 o
 -10  -1   5         73.00         68.92        29.02 o
  -9  -1   5       1066.33       1053.25        81.21 o
  -8  -1   5        870.65        978.30        70.28 o
  -7  -1   5        350.81        308.57        50.28 o
  -6  -1   5       1381.09       1456.48        83.34 o
  -5  -1   5        889.27        944.13        51.61 o
  -4  -1   5         59.75         46.88        19.85 o
  -3  -1   5       1613.46       1450.06        96.13 o
  -2  -1   5       5595.02       5203.90       266.96 o
  -1  -1   5       5300.84       5138.30       231.95 o
   0  -1   5       4775.30       4409.19       120.07 o
   1  -1   5       1697.61       1701.67        75.78 o
   2  -1   5       3468.42       3327.09       111.03 o
   3  -1   5        221.01        210.23        37.24 o
   4  -1   5       1083.93       1234.12        59.32 o
   5  -1   5       1155.62        987.52        56.57 o
   6  -1   5        496.73        405.38        41.17 o
   7  -1   5         62.04         26.18        20.63 o
   8  -1   5        740.55        771.05        57.62 o
   9  -1   5       1160.02       1142.43       105.83 o
  10  -1   5         25.35         48.77        25.13 o
  11  -1   5         27.83         23.05        21.88 o
  12  -1   5        195.04        181.59        33.95 o
  13  -1   5        154.14        116.44        41.38 o
  14  -1   5        110.76         92.78        23.92 o
  15  -1   5        202.23        157.28        42.98 o
  16  -1   5         35.96         40.23        22.92 o
  17  -1   5          4.23          3.13        13.63 o
 -17   0   5          0.16         29.93        42.58 o
 -16   0   5          0.48         12.59        25.40 o
 -15   0   5         13.37         29.45        29.24 o
 -14   0   5        356.93        366.26       104.86 o
 -13   0   5          0.10         66.66        68.25 o
 -12   0   5        583.78        420.55       124.11 o
 -11   0   5         47.68         58.04        25.83 o
 -10   0   5        110.38        114.69        32.96 o
  -9   0   5        673.28        635.69        60.82 o
  -8   0   5        457.73        499.17        50.72 o
  -7   0   5        250.19        343.59        40.62 o
  -6   0   5        243.08        236.67        33.36 o
  -5   0   5        692.77        690.32        49.84 o
  -4   0   5        943.77        963.72        55.65 o
  -3   0   5       2045.11       1867.09        73.36 o
  -2   0   5        892.54        895.01        98.15 o
  -1   0   5       4890.15       4650.81       209.90 o
   0   0   5        438.51        439.40        71.23 o
   1   0   5       9143.40       8798.81       148.45 o
   2   0   5       4387.25       3966.19       102.97 o
   3   0   5       3510.78       3350.21       102.95 o
   4   0   5       6385.14       6261.81       149.77 o
   5   0   5        129.77         67.59        25.62 o
   6   0   5       6928.58       6072.06       124.62 o
   7   0   5         64.64         93.00        33.18 o
   8   0   5        467.87        458.01        57.37 o
   9   0   5         64.58         31.73        28.78 o
  10   0   5         48.79         55.85        34.71 o
  11   0   5       1520.45       1474.43       152.12 o
  12   0   5        606.27        544.99        57.97 o
  13   0   5         49.89         53.29        27.82 o
  14   0   5        195.39        274.75        55.73 o
  15   0   5          0.21         18.43        21.49 o
  16   0   5         25.71          9.98        26.85 o
  17   0   5          9.34         27.70        23.10 o
 -16   1   5         19.80         25.58        35.81 o
 -15   1   5         13.78        -24.41        47.32 o
 -14   1   5        395.02        325.80        98.24 o
 -13   1   5        177.17        172.30        79.89 o
 -12   1   5        129.29        114.53        57.03 o
 -11   1   5        410.89        452.58        50.56 o
 -10   1   5         74.05         83.79        29.43 o
  -9   1   5       1067.08       1220.47       141.24 o
  -8   1   5        872.62       1004.52        71.17 o
  -7   1   5        347.57        301.60        39.51 o
  -6   1   5       1395.99       1517.45       176.32 o
  -5   1   5        885.00        942.05        71.64 o
  -4   1   5         60.06         39.45        16.95 o
  -3   1   5       1600.04       1508.44       138.54 o
  -2   1   5       5625.41       5413.62       243.06 o
  -1   1   5       5307.60       5262.69       225.16 o
   0   1   5       4794.72       4514.98       205.95 o
   1   1   5       1667.84       1529.92       118.63 o
   2   1   5       3447.22       3333.85        79.39 o
   3   1   5        220.86        209.79        24.18 o
   4   1   5       1078.16       1083.45        50.11 o
   5   1   5       1158.01        774.04        46.92 o
   9   1   5       1157.85       1083.69        94.38 o
  10   1   5         25.50         29.39        25.25 o
  11   1   5         27.75         87.34        32.56 o
  12   1   5        192.92        152.35        65.07 o
  15   1   5        202.40        297.27        67.81 o
  16   1   5         35.75         34.11        30.12 o
  17   1   5          4.48          7.47        20.28 o
 -14   2   5        222.54        246.74        79.25 o
 -13   2   5          6.52        122.51        81.17 o
 -12   2   5        790.56        545.23       129.65 o
 -11   2   5         72.61        110.19        54.37 o
 -10   2   5        117.05        102.64        50.52 o
  -9   2   5        303.44        396.85       126.90 o
  -8   2   5        396.22        372.60       105.96 o
  -7   2   5        304.02        278.83        35.73 o
  -6   2   5       3791.75       3513.67       276.37 o
  -5   2   5         79.95         92.01        62.35 o
  -4   2   5       1718.10       1422.07       159.01 o
  -3   2   5        784.30        757.95       107.14 o
  -2   2   5        828.97        890.35       109.43 o
  -1   2   5       4542.48       4193.76       216.08 o
   0   2   5       9442.65       9233.76       296.91 o
   1   2   5       2326.69       2135.59       140.09 o
   2   2   5       2597.87       1954.40        47.48 o
   9   2   5        682.09        616.04        70.18 o
  10   2   5        451.39        437.40        64.92 o
  11   2   5        177.40        205.84       102.60 o
  15   2   5        120.99        129.76        48.79 o
  16   2   5         16.70         14.25        26.29 o
  17   2   5         51.12         70.59        28.49 o
 -11   3   5        161.09        142.06        79.74 o
 -10   3   5         54.55         55.08        75.22 o
  -9   3   5         94.47         49.39        64.27 o
  -8   3   5        222.63        179.39        82.99 o
  -7   3   5         62.58         97.65        62.11 o
  -6   3   5        241.38        194.61        81.55 o
  -5   3   5        833.39        755.80       131.95 o
  -4   3   5        711.87        637.35       124.02 o
  -3   3   5         36.91         49.07       189.36 o
  -2   3   5       1457.85       1302.17       141.19 o
  -1   3   5       1112.97       1079.10       119.72 o
   0   3   5        328.41        331.16        71.30 o
   1   3   5       2492.68       2496.07       154.25 o
  10   3   5        205.34        198.46       111.78 o
  14   3   5         22.02         38.31        33.94 o
  15   3   5        162.89        204.65        50.03 o
  16   3   5         39.84         67.35        29.09 o
  17   3   5          1.07         32.01        18.57 o
 -10   4   5        389.41        315.84       121.29 o
  -9   4   5        170.73        216.25       103.97 o
  -8   4   5        184.21        199.55        96.12 o
  -7   4   5         66.09        120.17        79.28 o
  -6   4   5        173.75        116.90        71.37 o
  -5   4   5        675.08        632.89       132.10 o
  -4   4   5        466.10        430.80       103.35 o
  -3   4   5        341.24        337.84        89.21 o
  -2   4   5        257.11        279.23        80.04 o
  -1   4   5        805.22        796.21       113.24 o
   0   4   5       4529.69       4615.63       240.81 o
  12   4   5        171.97        222.70        57.21 o
  13   4   5         88.37        123.28        42.63 o
  14   4   5         34.62         15.80        28.41 o
  15   4   5          2.15         50.25        27.24 o
  16   4   5         15.68         33.78        18.72 o
  -8   5   5        155.50         99.96        83.46 o
  -7   5   5          1.61         38.19        58.62 o
  -6   5   5        882.72        944.81       179.30 o
  -5   5   5         76.03        125.24        65.41 o
  -4   5   5        725.85        720.51       138.02 o
  -3   5   5        642.20        470.18       106.09 o
  -2   5   5        733.78        637.07       120.80 o
  -6   6   5        374.54        341.12       109.02 o
  -1 -10   6         28.63        139.98        29.97 o
   0 -10   6         94.18        133.00        30.47 o
   1 -10   6         26.69         34.10        20.14 o
   2 -10   6         19.93         64.04        65.02 o
  -6  -9   6         10.43        306.43        47.73 o
  -5  -9   6         34.39        292.18        54.87 o
  -4  -9   6          0.87         48.14        31.10 o
  -3  -9   6         49.88         48.73        34.24 o
  -2  -9   6        154.92        206.48        42.01 o
  -1  -9   6        376.16        430.89        48.28 o
   0  -9   6         96.42        146.44        44.62 o
   1  -9   6         10.21          5.67        26.78 o
   2  -9   6        152.92        115.42        32.06 o
   3  -9   6         17.70         16.36        39.42 o
   4  -9   6         25.19         44.29        41.77 o
   5  -9   6         31.66          2.28        64.13 o
   6  -9   6         95.09         53.31        26.33 o
   7  -9   6         48.64         69.17        47.82 o
   8  -9   6         31.22         50.93        20.26 o
 -10  -8   6         30.41         25.85        30.89 o
  -9  -8   6         20.78         26.07        16.87 o
  -8  -8   6         37.52         26.01        18.68 o
  -7  -8   6         80.54         57.01        17.63 o
  -6  -8   6         78.47         52.51        16.74 o
  -5  -8   6         62.43         40.42        20.22 o
  -4  -8   6         27.25          3.70        19.15 o
  -3  -8   6         21.29         63.93        22.96 o
  -2  -8   6        201.01        196.50        30.05 o
  -1  -8   6         28.00         67.13        21.47 o
   0  -8   6        570.00        578.20        65.13 o
   1  -8   6          1.92          0.32        36.20 o
   2  -8   6        106.34         35.07        24.98 o
   3  -8   6         25.42        120.03        46.34 o
   4  -8   6        254.99        262.07       183.88 o
   5  -8   6         21.27        -25.90        25.90 o
   6  -8   6         71.54        107.59        28.21 o
   7  -8   6        146.20         50.63        29.66 o
   8  -8   6        276.35        364.14        69.14 o
   9  -8   6         80.64         27.49        27.41 o
  10  -8   6         85.44        133.23        73.07 o
 -12  -7   6          9.70         14.72        19.40 o
 -11  -7   6         54.05         25.17        18.34 o
 -10  -7   6         40.24          7.33        24.33 o
  -9  -7   6         94.23         75.22        29.60 o
  -8  -7   6         35.63         13.97        24.82 o
  -7  -7   6          5.43         17.61        27.48 o
  -6  -7   6        176.85        127.38        35.62 o
  -5  -7   6          7.38        -10.81        33.37 o
  -4  -7   6        168.71        192.52        36.49 o
  -3  -7   6         69.25         49.86        21.42 o
  -2  -7   6         52.29         50.14        17.23 o
  -1  -7   6        133.58        139.55        25.49 o
   0  -7   6         97.31         46.79        25.05 o
   1  -7   6        148.39        140.58        53.36 o
   2  -7   6         15.93         63.31        22.20 o
   3  -7   6        250.25        256.59        32.39 o
   4  -7   6         38.29          8.03        26.40 o
   5  -7   6        125.09        118.21        33.69 o
   6  -7   6         41.64         32.52        29.16 o
   7  -7   6         19.52          1.12        24.79 o
   8  -7   6        411.69        452.21        52.61 o
   9  -7   6         11.87         11.50        39.03 o
  10  -7   6        161.00        191.41        40.41 o
  11  -7   6          5.90        -10.74        17.63 o
  12  -7   6         30.78         39.96        34.20 o
 -14  -6   6          2.38          1.15        18.61 o
 -13  -6   6          1.05         15.97        22.98 o
 -12  -6   6        131.47        158.80        24.88 o
 -11  -6   6        224.07        188.87        29.47 o
 -10  -6   6         59.43         41.25        33.43 o
  -9  -6   6        153.98        128.80        41.18 o
  -8  -6   6        225.18        212.72        60.94 o
  -7  -6   6        445.56        505.02        56.02 o
  -6  -6   6         30.51         31.35        25.34 o
  -5  -6   6        221.99        255.78        26.59 o
  -4  -6   6         59.51         61.12        16.41 o
  -3  -6   6        454.00        447.29        33.91 o
  -2  -6   6        210.05        238.14        22.76 o
  -1  -6   6        649.37        718.77        44.79 o
   0  -6   6       1003.27       1126.94        57.64 o
   1  -6   6        828.16        881.56        60.68 o
   2  -6   6       1324.60       1374.63        63.41 o
   3  -6   6        591.32        574.95        33.58 o
   4  -6   6        374.83        373.51        34.99 o
   5  -6   6         95.44        109.41        24.86 o
   6  -6   6        222.84        163.39        35.85 o
   7  -6   6        204.39         87.06        32.70 o
   8  -6   6         22.38          5.37        30.46 o
   9  -6   6         88.49         45.51        22.27 o
  10  -6   6          1.06         14.36        25.66 o
  11  -6   6        133.70        113.47        28.83 o
  12  -6   6          3.94         -4.11        25.82 o
  13  -6   6         15.84         22.09        14.29 o
  14  -6   6        102.64        101.31        18.96 o
 -15  -5   6         30.17         19.74        15.61 o
 -14  -5   6         29.46         54.70        19.94 o
 -13  -5   6         24.49         56.83        22.88 o
 -12  -5   6         40.09         33.62        24.10 o
 -11  -5   6         93.91        111.13        41.24 o
 -10  -5   6          5.09         14.79        22.91 o
  -9  -5   6        103.95        156.53        43.95 o
  -8  -5   6         27.77         -3.71        26.17 o
  -7  -5   6        237.48        255.50        47.76 o
  -6  -5   6        547.79        601.91        50.34 o
  -5  -5   6        202.12        240.58        30.24 o
  -4  -5   6        112.28        124.89        60.29 o
  -3  -5   6       1369.80       1411.00       169.89 o
  -2  -5   6         10.30         12.50        18.75 o
  -1  -5   6        261.94        306.91        50.00 o
   0  -5   6        268.38        242.19        44.28 o
   1  -5   6        296.43        312.68        52.65 o
   2  -5   6       1149.90       1202.26        87.86 o
   3  -5   6         50.24         23.53        23.43 o
   4  -5   6         25.75          9.33        25.40 o
   5  -5   6        427.48        337.85        35.38 o
   6  -5   6         86.19         88.49        21.09 o
   7  -5   6        283.30        291.27        32.49 o
   8  -5   6       1569.63       1674.32        75.21 o
   9  -5   6        312.34        324.01        41.72 o
  10  -5   6         11.01          6.36        22.51 o
  11  -5   6        123.28        131.85        29.42 o
  12  -5   6         17.75         26.27        20.19 o
  13  -5   6        112.01         54.50        20.56 o
  14  -5   6        150.62        140.78        40.09 o
  15  -5   6          6.86         18.67        14.91 o
 -16  -4   6          7.34         33.35        14.16 o
 -15  -4   6         23.76         31.36        23.39 o
 -14  -4   6        117.19         97.73        35.30 o
 -13  -4   6        153.30        149.77        34.98 o
 -12  -4   6         87.87         83.60        40.77 o
 -11  -4   6         43.57         68.06        37.53 o
 -10  -4   6        360.64        369.78        47.40 o
  -9  -4   6        356.20        375.13        41.20 o
  -8  -4   6         66.17         71.28        22.26 o
  -7  -4   6         57.04         54.12        52.36 o
  -6  -4   6        111.25        115.32        31.66 o
  -5  -4   6        671.87        685.15        64.43 o
  -4  -4   6        182.05        182.23        36.04 o
  -3  -4   6       1134.48       1141.07        85.15 o
  -2  -4   6         46.66         66.86        25.63 o
  -1  -4   6        236.16        259.55        41.08 o
   0  -4   6        719.73        896.89        73.32 o
   1  -4   6       2139.27       2204.67       103.79 o
   2  -4   6        461.05        408.06        48.61 o
   3  -4   6       1155.89        920.63        91.31 o
   4  -4   6        309.02        241.69        28.99 o
   5  -4   6       1508.55       1265.58        69.57 o
   6  -4   6        456.61        468.39        44.96 o
   7  -4   6         17.97         13.12        15.21 o
   8  -4   6          1.66         10.86        13.99 o
   9  -4   6         40.81         77.72        17.73 o
  10  -4   6         44.35         41.29        17.83 o
  11  -4   6        109.36         85.74        22.85 o
  12  -4   6          6.66         21.36        18.32 o
  13  -4   6        119.34        144.04        38.94 o
  14  -4   6         47.35         39.86        24.77 o
  15  -4   6         58.80         42.01        21.65 o
  16  -4   6         10.56          9.61        20.50 o
 -17  -3   6         16.21         36.42        14.07 o
 -16  -3   6          6.44          7.11        22.07 o
 -15  -3   6         41.36         64.97        30.93 o
 -14  -3   6         17.57          8.42        29.98 o
 -13  -3   6         40.28         16.89        30.12 o
 -12  -3   6        595.22        491.06        75.42 o
 -11  -3   6        508.34        622.39        59.00 o
 -10  -3   6        176.02        185.90        34.37 o
  -9  -3   6         67.37         93.75        26.68 o
  -8  -3   6        800.84        912.77        94.03 o
  -7  -3   6        789.78        849.95        86.58 o
  -6  -3   6        693.89        639.52        91.38 o
  -5  -3   6       1592.96       1369.88       164.48 o
  -4  -3   6        248.40        212.88        28.72 o
  -3  -3   6        418.89        426.09        46.22 o
  -2  -3   6       4052.36       4070.80       162.06 o
  -1  -3   6        593.47        712.09        54.46 o
   0  -3   6        491.22        512.19        43.37 o
   1  -3   6       1550.34       1583.11        79.58 o
   2  -3   6       1655.10       1651.31        97.63 o
   3  -3   6        847.11        916.41        87.63 o
   4  -3   6        856.91       1009.70        58.80 o
   5  -3   6         84.02         69.58        30.19 o
   6  -3   6         75.67         80.64        22.38 o
   7  -3   6        247.04        222.94        38.60 o
   8  -3   6          1.46          5.12        20.51 o
   9  -3   6          5.31          9.91        17.07 o
  10  -3   6        100.77         89.36        20.98 o
  11  -3   6         84.58         28.43        23.99 o
  12  -3   6         36.32         18.33        20.66 o
  13  -3   6          1.21         14.12        22.13 o
  14  -3   6        105.44         90.36        29.54 o
  15  -3   6         62.06        126.74        38.70 o
  16  -3   6         30.30          8.89        23.87 o
  17  -3   6         65.26         44.17        24.29 o
 -17  -2   6          7.19         13.03        18.86 o
 -16  -2   6          0.40        -14.75        25.57 o
 -15  -2   6         26.29         43.01        31.61 o
 -14  -2   6         58.55         25.83        55.79 o
 -13  -2   6        661.45        660.16       134.65 o
 -12  -2   6       1018.86        926.35        88.99 o
 -11  -2   6        133.70        162.44        36.15 o
 -10  -2   6        121.09        124.68        29.66 o
  -9  -2   6        284.74        339.42        61.12 o
  -8  -2   6        165.52        175.86        41.70 o
  -7  -2   6        383.69        387.31        47.65 o
  -6  -2   6        556.73        589.59        49.82 o
  -5  -2   6        702.98        777.09        54.68 o
  -4  -2   6       1871.56       1809.18        81.67 o
  -3  -2   6        311.48        284.20        44.53 o
  -2  -2   6        397.39        396.76        30.41 o
  -1  -2   6        562.76        493.50        31.41 o
   0  -2   6       6793.46       6492.57       100.51 o
   1  -2   6         18.39         25.60        15.57 o
   2  -2   6       1031.66       1016.65        52.98 o
   3  -2   6        175.73        253.76        30.64 o
   4  -2   6       1953.59       2088.85       110.80 o
   5  -2   6       1916.30       1978.39       101.68 o
   6  -2   6       3281.11       3333.37       113.94 o
   7  -2   6        405.89        377.24        45.04 o
   8  -2   6         42.22         36.61        22.69 o
   9  -2   6        124.30        138.19        35.35 o
  10  -2   6         57.36         43.66        20.67 o
  11  -2   6        549.29        462.87        50.36 o
  12  -2   6        258.31        241.53        33.01 o
  13  -2   6        338.89        269.33        36.16 o
  14  -2   6          8.36          9.08        21.15 o
  15  -2   6        106.11         86.43        28.36 o
  16  -2   6         18.41         19.40        17.29 o
  17  -2   6          3.08          8.20        18.59 o
 -17  -1   6          1.22         26.56        21.50 o
 -16  -1   6          1.00         33.62        26.41 o
 -15  -1   6         16.69         34.21        35.42 o
 -14  -1   6        184.13        150.17        77.62 o
 -13  -1   6        451.67        294.99       102.71 o
 -12  -1   6         71.37         67.09        31.33 o
 -11  -1   6        473.82        565.20        67.46 o
 -10  -1   6        282.64        282.70        47.74 o
  -9  -1   6        497.30        550.88        58.15 o
  -8  -1   6        915.18        912.60        70.51 o
  -7  -1   6        108.38         88.71        25.11 o
  -6  -1   6       1284.05       1335.77        95.26 o
  -5  -1   6        897.81        901.67        71.21 o
  -4  -1   6       3468.93       3309.49       113.16 o
  -3  -1   6        948.77       1006.52        62.97 o
  -2  -1   6         74.87         83.27        50.30 o
  -1  -1   6       5397.51       5337.10       161.56 o
   0  -1   6       6458.47       6004.73       152.92 o
   1  -1   6       1427.84       1372.21       202.01 o
   2  -1   6       7621.68       7728.64       179.93 o
   3  -1   6       2119.54       2031.74        79.49 o
   4  -1   6        164.75        162.98        25.94 o
   5  -1   6        974.77       1006.40        58.19 o
   6  -1   6        772.69        783.13        54.66 o
   7  -1   6        671.49        730.83        53.77 o
   8  -1   6         46.10         31.27        21.72 o
   9  -1   6        250.94        276.54        32.19 o
  10  -1   6         14.43         26.82        21.55 o
  11  -1   6        389.20        333.27        41.72 o
  12  -1   6        126.90        150.14        31.76 o
  13  -1   6        199.90        168.24        27.98 o
  14  -1   6         12.37         40.73        24.58 o
  15  -1   6         76.12         51.44        27.93 o
  16  -1   6         81.84        151.04        67.57 o
  17  -1   6         32.03         74.18        26.64 o
 -17   0   6         97.36         88.40        46.65 o
 -16   0   6         21.26         35.76        24.37 o
 -15   0   6          9.58         52.79        32.52 o
 -14   0   6        190.07        225.76        50.14 o
 -13   0   6        554.11        329.47       109.92 o
 -12   0   6         49.01         15.61        57.28 o
 -11   0   6        151.86        150.69        40.34 o
 -10   0   6         62.11         82.26        27.78 o
  -9   0   6        101.89        139.11        37.15 o
  -8   0   6        227.18        184.84        34.09 o
  -7   0   6         59.83         37.56        21.56 o
  -6   0   6          5.87         14.55        21.23 o
  -5   0   6         39.23         52.84        23.48 o
  -4   0   6          4.95          5.10        18.56 o
  -3   0   6        864.13        830.29       109.33 o
  -2   0   6       2657.18       2288.47       170.03 o
  -1   0   6       1000.60        875.54       106.42 o
   0   0   6        492.98        527.23        84.57 o
   1   0   6       2415.52       2093.95        82.45 o
   2   0   6       9683.88       8778.24       170.30 o
   3   0   6       3260.84       2940.76       104.51 o
   4   0   6        471.40        524.57        49.17 o
   5   0   6       1209.73       1233.68        76.32 o
   6   0   6         11.32          2.10        21.41 o
   7   0   6        522.45        457.20        41.69 o
   8   0   6        678.08        657.19        50.27 o
  10   0   6         11.16         26.94        21.75 o
  11   0   6          0.00         46.22        26.77 o
  12   0   6         85.81         95.81        24.62 o
  13   0   6        191.72        256.30        52.96 o
  14   0   6         86.09         93.62        30.43 o
  15   0   6         36.96         67.76        37.94 o
  16   0   6          3.28         81.47        35.60 o
  17   0   6         10.04         22.07        21.05 o
 -17   1   6          1.35         34.99        35.13 o
 -16   1   6          1.11         48.54        45.25 o
 -15   1   6         17.18         27.76        47.19 o
 -14   1   6        183.18        170.25        77.59 o
 -13   1   6        451.62        330.72        97.84 o
 -12   1   6         71.65         45.59        44.97 o
 -11   1   6        474.59        508.15        87.87 o
 -10   1   6        283.42        332.85        62.45 o
  -9   1   6        492.51        560.09        59.22 o
  -8   1   6        920.83        983.56        75.29 o
  -7   1   6        108.05         99.84        26.59 o
  -6   1   6       1279.66       1321.12       147.93 o
  -5   1   6        893.14        893.49        58.74 o
  -4   1   6       3470.16       2854.56       214.92 o
  -3   1   6        941.15        864.44       116.69 o
  -2   1   6         76.39        102.27        51.07 o
  -1   1   6       5419.21       5553.34       257.36 o
   0   1   6       6423.70       6080.58       264.59 o
   1   1   6       1434.50       1275.44       122.70 o
   2   1   6       7627.10       7751.28       140.42 o
   3   1   6       2121.06       2151.58        74.42 o
   4   1   6        166.79        159.97        24.82 o
   5   1   6        969.23        846.56        49.22 o
   6   1   6        771.65        575.85        46.34 o
   8   1   6         46.67        138.25        37.93 o
  10   1   6         14.88         15.62        29.76 o
  11   1   6        389.68        136.44        58.73 o
  12   1   6        126.95         50.55        46.85 o
  14   1   6         12.82         36.58        38.42 o
  15   1   6         75.23         47.37        38.22 o
  16   1   6         81.89        126.42        39.50 o
  17   1   6         32.64         55.37        26.00 o
 -15   2   6         26.61         23.03        42.89 o
 -14   2   6         58.94         65.82        65.84 o
 -13   2   6        657.33        584.05       116.60 o
 -12   2   6       1023.83        768.78       138.42 o
 -11   2   6        133.64        129.17        53.41 o
 -10   2   6        122.85        134.77        60.89 o
  -9   2   6        285.69        294.89       108.18 o
  -8   2   6        165.91        147.49        77.29 o
  -7   2   6        380.80        354.96       101.12 o
  -6   2   6        555.43        445.67       110.36 o
  -5   2   6        711.91        558.05       111.88 o
  -4   2   6       1875.24       1570.99       169.11 o
  -3   2   6        309.81        281.38        72.35 o
  -2   2   6        398.77        433.35        83.87 o
  -1   2   6        560.49        501.06        90.19 o
   0   2   6       6788.34       6756.72       283.29 o
   1   2   6         18.10         33.45        41.85 o
   2   2   6       1039.53        881.84        41.14 o
  10   2   6         57.89         28.68        35.99 o
  11   2   6        554.73        567.07       171.45 o
  14   2   6          8.48         10.20        29.91 o
  15   2   6        104.76        102.05        45.57 o
  16   2   6         17.36         14.04        27.53 o
  17   2   6          2.97          0.81        17.56 o
 -10   3   6        175.55        177.14        95.10 o
  -9   3   6         65.96         53.25        57.93 o
  -8   3   6        798.85        765.71       156.91 o
  -7   3   6        793.31        734.59       146.12 o
  -6   3   6        691.40        552.09       122.97 o
  -5   3   6       1588.16       1284.94       174.88 o
  -4   3   6        250.90        184.54        70.42 o
  -3   3   6        428.24        442.42       100.84 o
  -2   3   6       4031.34       3726.14       246.18 o
  -1   3   6        592.73        610.47       102.87 o
   0   3   6        488.02        526.70        91.03 o
   1   3   6       1557.98       1493.89       136.15 o
  13   3   6          1.23         30.43        36.29 o
  14   3   6        104.53        100.58        43.00 o
  15   3   6         61.56         52.78        31.98 o
  16   3   6         30.51         34.91        23.18 o
  17   3   6         65.07        112.34        24.47 o
  -9   4   6        356.49        337.87       118.32 o
  -8   4   6         66.29         29.10        59.01 o
  -7   4   6         57.03        106.27        82.61 o
  -6   4   6        111.34        109.99        65.97 o
  -5   4   6        673.71        643.32       125.02 o
  -4   4   6        182.92        179.60        73.73 o
  -3   4   6       1127.32       1072.56       151.85 o
  -2   4   6         48.32         25.27        39.02 o
  -1   4   6        234.20        207.74        70.91 o
   0   4   6        728.30        871.25       116.91 o
  10   4   6         44.20         79.07        40.79 o
  11   4   6        108.14        162.54        48.46 o
  12   4   6          6.62          3.70        29.87 o
  13   4   6        118.54        152.33        44.80 o
  14   4   6         47.48         46.38        29.82 o
  15   4   6         58.14         52.30        25.52 o
  -8   5   6         26.93         71.22        82.88 o
  -7   5   6        239.51        268.30       105.33 o
  -6   5   6        548.65        436.45       123.31 o
  -5   5   6        199.83        296.79        97.83 o
  -4   5   6        112.23         99.70        67.30 o
  -3   5   6       1371.67       1216.74       174.39 o
   0 -10   7         79.30         97.78        25.16 o
  -7  -9   7         57.24        227.61        33.73 o
  -6  -9   7         99.74        335.31        48.41 o
  -5  -9   7        125.08        304.41        53.93 o
  -4  -9   7         22.71         37.09        30.10 o
  -3  -9   7         60.62         20.99        27.56 o
  -2  -9   7        197.62         41.36        39.64 o
  -1  -9   7        114.36        148.16        30.19 o
   0  -9   7          6.11         78.06        35.26 o
   1  -9   7          3.64          1.78        23.47 o
   2  -9   7         94.14        100.00        28.94 o
   3  -9   7         23.53         67.63        47.15 o
   4  -9   7         84.34         69.14        42.22 o
   5  -9   7          2.27          7.21        26.75 o
   6  -9   7         94.81         80.20        30.49 o
   7  -9   7         13.37         58.26        17.22 o
 -10  -8   7         12.67         30.52        17.50 o
  -9  -8   7         57.05         28.06        12.74 o
  -8  -8   7         37.95          0.70        19.41 o
  -7  -8   7         36.86         33.41        21.12 o
  -6  -8   7        196.83        140.35        63.65 o
  -5  -8   7        143.47        140.09        40.54 o
  -4  -8   7         23.92          6.93        17.47 o
  -3  -8   7        260.08        264.88        45.70 o
  -2  -8   7        680.20        682.30        49.44 o
  -1  -8   7         51.84        120.20        31.27 o
   0  -8   7         75.15         52.76        29.05 o
   1  -8   7          5.54        -11.59        46.36 o
   2  -8   7         65.67        -29.22        33.83 o
   3  -8   7          2.00        -75.61        75.61 o
   4  -8   7         59.59         50.66       119.26 o
   5  -8   7         65.12        138.91        56.81 o
   6  -8   7         68.48        -27.98        82.55 o
   7  -8   7         23.92        -20.15        44.67 o
   8  -8   7         76.09         20.72        62.11 o
   9  -8   7          3.18          8.38        42.17 o
  10  -8   7          5.03         -8.08        16.41 o
 -12  -7   7         25.32        -23.75        23.75 o
 -11  -7   7          5.78          2.81        17.46 o
 -10  -7   7          1.25         13.48        17.36 o
  -9  -7   7         87.61         59.41        27.58 o
  -8  -7   7         26.89         20.85        23.06 o
  -7  -7   7        184.83        176.23        39.56 o
  -6  -7   7         36.01         -8.20        27.06 o
  -5  -7   7        212.07        217.57        36.53 o
  -4  -7   7        253.79        250.64        30.31 o
  -3  -7   7         30.32         16.96        18.82 o
  -2  -7   7        213.66        194.66        39.72 o
  -1  -7   7        475.12        499.53        39.57 o
   0  -7   7        517.91        537.28        44.92 o
   1  -7   7        448.06        404.89        36.86 o
   2  -7   7         28.94         59.36        27.32 o
   3  -7   7         19.27         75.56        25.20 o
   4  -7   7        102.29        217.48        66.05 o
   5  -7   7         10.56          8.80        24.80 o
   6  -7   7        194.49        158.45        37.05 o
   7  -7   7         18.43         18.97        24.28 o
   8  -7   7        103.96         75.43        28.40 o
   9  -7   7         48.49         30.83        33.34 o
  10  -7   7         75.19         80.51        25.42 o
  11  -7   7         37.45         35.87        19.12 o
  12  -7   7        117.21        180.05        68.80 o
 -14  -6   7         21.85          4.06        17.48 o
 -13  -6   7         20.31         53.03        18.54 o
 -12  -6   7         34.53         77.80        20.49 o
 -11  -6   7        119.04        135.88        25.67 o
 -10  -6   7        211.66        165.78        33.72 o
  -9  -6   7        321.23        265.40        40.27 o
  -8  -6   7        724.70        637.20        74.50 o
  -7  -6   7        712.26        804.90        67.60 o
  -6  -6   7         98.66        146.40        29.59 o
  -5  -6   7        164.35        192.19        26.63 o
  -4  -6   7        356.12        406.68        30.18 o
  -3  -6   7        572.64        612.84        43.43 o
  -2  -6   7        475.55        488.43        32.49 o
  -1  -6   7        478.52        465.35        38.79 o
   0  -6   7        192.18        190.12        28.94 o
   1  -6   7       1438.63       1432.85        89.21 o
   2  -6   7        974.19        991.68        53.00 o
   3  -6   7       1350.39       1179.26        64.89 o
   4  -6   7        135.55        125.48        25.47 o
   5  -6   7          3.66          1.02        18.07 o
   6  -6   7        140.87        100.41        31.61 o
   7  -6   7          4.27         16.04        21.70 o
   8  -6   7         35.87          1.48        21.72 o
   9  -6   7        133.48        116.15        26.42 o
  10  -6   7         24.89        -19.70        19.70 o
  11  -6   7         96.89         51.02        19.83 o
  12  -6   7         12.24         15.73        14.80 o
  13  -6   7         38.48         28.99        13.61 o
  14  -6   7         15.34         25.21        14.64 o
 -15  -5   7        105.31         87.86        19.02 o
 -14  -5   7        206.08        178.15        34.51 o
 -13  -5   7         91.33        111.96        21.76 o
 -12  -5   7         40.77         48.69        23.44 o
 -11  -5   7        439.89        558.02       139.73 o
 -10  -5   7         27.60         18.25        23.05 o
  -9  -5   7        652.22        661.82        77.12 o
  -8  -5   7        247.63        232.04        45.41 o
  -7  -5   7        744.97        827.63        85.50 o
  -6  -5   7        341.44        354.47        39.44 o
  -5  -5   7        274.78        275.60        27.03 o
  -4  -5   7        197.99        240.44        30.10 o
  -3  -5   7        769.03        692.49       122.01 o
  -2  -5   7         54.82         32.27        25.22 o
  -1  -5   7        147.02        198.86        41.36 o
   0  -5   7        558.43        650.99        71.41 o
   1  -5   7        780.64        822.87        80.99 o
   2  -5   7        319.86        294.16        48.88 o
   3  -5   7        579.49        596.15        66.10 o
   4  -5   7        203.55        270.92        43.47 o
   5  -5   7        664.69        682.39        40.28 o
   6  -5   7        520.66        468.95        38.58 o
   7  -5   7        227.41        214.42        27.33 o
   8  -5   7        396.66        397.16        38.05 o
   9  -5   7        523.14        448.06        47.19 o
  10  -5   7         56.62         48.29        21.64 o
  11  -5   7         51.47         56.35        23.75 o
  12  -5   7        208.77        166.96        38.86 o
  13  -5   7         66.23         81.37        28.23 o
  14  -5   7         33.11         20.41        18.34 o
  15  -5   7         35.86         36.44        19.03 o
 -16  -4   7          0.26          2.33        11.63 o
 -15  -4   7          8.56          2.18        18.93 o
 -14  -4   7         40.54         30.89        25.73 o
 -13  -4   7        293.81        242.08        38.95 o
 -12  -4   7        120.06        180.93        47.92 o
 -11  -4   7        345.98        349.19        62.27 o
 -10  -4   7        687.62        752.79        66.73 o
  -9  -4   7         76.44         69.93        22.90 o
  -8  -4   7        337.47        393.69        53.93 o
  -7  -4   7        371.12        447.07        53.66 o
  -6  -4   7        305.70        221.79        65.83 o
  -5  -4   7         23.36         -4.27        30.00 o
  -4  -4   7        947.02        822.23        79.76 o
  -3  -4   7         35.03         24.22        18.97 o
  -2  -4   7          3.69          7.94        20.32 o
  -1  -4   7          1.26          9.55        22.82 o
   0  -4   7        917.35       1039.56        81.98 o
   1  -4   7        148.83        191.30        35.99 o
   2  -4   7         16.74         16.19        21.38 o
   3  -4   7        355.12        330.11        47.56 o
   4  -4   7       1149.54        946.30        54.49 o
   5  -4   7        458.37        359.79        37.34 o
   6  -4   7        151.06        138.38        26.22 o
   7  -4   7        330.72        283.06        23.46 o
   8  -4   7        417.97        369.06        27.88 o
   9  -4   7        335.98        284.17        25.92 o
  10  -4   7        140.34        115.68        24.77 o
  11  -4   7         63.31         21.81        21.52 o
  12  -4   7         23.17         36.03        28.91 o
  13  -4   7        181.36        225.35        40.40 o
  14  -4   7         40.42        100.93        77.68 o
  15  -4   7         10.97         16.49        23.64 o
  16  -4   7          8.48          6.54        19.76 o
 -16  -3   7          7.67         -2.89        19.40 o
 -15  -3   7         63.55         39.64        27.95 o
 -14  -3   7        174.12        134.23        53.32 o
 -13  -3   7         71.45         36.53        32.71 o
 -12  -3   7         43.04         52.88        38.44 o
 -11  -3   7        173.32        208.84        50.84 o
 -10  -3   7        368.58        435.87        49.21 o
  -9  -3   7        433.71        471.11        43.71 o
  -8  -3   7        501.16        516.22        71.71 o
  -7  -3   7         42.08         29.63        20.78 o
  -6  -3   7        648.40        665.69       125.67 o
  -5  -3   7        181.60        169.28        26.87 o
  -4  -3   7       2038.48       1788.22       198.59 o
  -3  -3   7       2316.92       2444.76       172.87 o
  -2  -3   7       2134.21       2104.47        96.57 o
  -1  -3   7        185.23        171.67        31.62 o
   0  -3   7          8.60          3.95        18.42 o
   1  -3   7        449.42        417.00        35.39 o
   2  -3   7       2497.53       2666.29        87.74 o
   3  -3   7       3014.78       3234.80       108.16 o
   4  -3   7       1026.47       1177.65        69.66 o
   5  -3   7        922.87        978.05        94.23 o
   6  -3   7       1021.41        864.96        84.78 o
   7  -3   7          8.62         16.46        19.54 o
   8  -3   7        276.62        234.08        24.36 o
   9  -3   7        328.84        268.23        27.24 o
  10  -3   7         81.13         69.44        20.60 o
  11  -3   7        259.55        248.52        36.38 o
  12  -3   7        149.67        112.59        28.51 o
  13  -3   7        138.27         74.06        46.37 o
  14  -3   7        140.82        217.73        53.20 o
  15  -3   7         18.15          9.73        28.18 o
  16  -3   7         27.85         17.59        24.19 o
 -17  -2   7          5.44          0.11        16.87 o
 -16  -2   7          7.13         29.42        26.91 o
 -15  -2   7          7.85        -20.86        29.67 o
 -14  -2   7         51.62         17.27        47.66 o
 -13  -2   7        230.94         95.06        73.24 o
 -12  -2   7        181.38        314.58        55.52 o
 -11  -2   7       1147.58       1251.85        76.78 o
 -10  -2   7        602.81        656.97        55.07 o
  -9  -2   7         39.65         47.27        24.70 o
  -8  -2   7        594.79        649.18        80.29 o
  -7  -2   7        948.37        983.33        76.30 o
  -6  -2   7       1119.15       1324.21        76.21 o
  -5  -2   7        181.82        237.55        34.85 o
  -4  -2   7       1005.29       1026.53        66.76 o
  -3  -2   7         80.70         29.19        23.84 o
  -2  -2   7        321.67        273.75        27.42 o
  -1  -2   7       1602.34       1578.97        56.83 o
   0  -2   7       1209.87       1255.34        56.41 o
   1  -2   7       1939.42       1776.76        63.38 o
   2  -2   7         28.46         37.97        17.82 o
   3  -2   7        410.84        530.62        44.33 o
   4  -2   7       1605.06       1722.91        75.64 o
   5  -2   7       1114.85       1187.96        88.95 o
   6  -2   7        314.32        301.01        39.62 o
   7  -2   7        145.46        137.43        30.46 o
   8  -2   7        159.39        160.41        25.89 o
   9  -2   7        213.23        202.87        29.21 o
  10  -2   7        288.44        253.23        25.69 o
  11  -2   7         92.04         73.35        17.76 o
  12  -2   7        170.48        118.70        27.89 o
  13  -2   7        187.27        106.72        30.74 o
  14  -2   7         31.07         54.26        23.64 o
  15  -2   7          4.03         19.14        20.97 o
  16  -2   7         19.23          5.39        14.73 o
  17  -2   7         24.97         23.70        20.17 o
 -16  -1   7         25.48         41.93        27.06 o
 -15  -1   7          9.53         30.72        35.01 o
 -14  -1   7        136.04         93.00        67.55 o
 -13  -1   7        143.65         99.44        74.87 o
 -12  -1   7        756.93        975.54        91.21 o
 -11  -1   7        746.65        805.49       137.18 o
 -10  -1   7         61.34         64.20        29.53 o
  -9  -1   7          8.66         22.67        23.68 o
  -8  -1   7        259.91        220.16        39.42 o
  -7  -1   7         30.88         47.59        24.93 o
  -6  -1   7       1413.85       1559.75        87.16 o
  -5  -1   7        891.66        903.81        65.93 o
  -4  -1   7       2235.76       2212.04        99.30 o
  -3  -1   7         13.27         34.57        46.80 o
  -2  -1   7       3620.97       3743.59       239.19 o
  -1  -1   7       1302.34       1042.74        81.35 o
   0  -1   7       2577.48       2614.45       107.92 o
   1  -1   7         49.30         33.75        15.40 o
   2  -1   7        626.90        716.87        59.68 o
   3  -1   7        214.60        277.05        41.99 o
   4  -1   7        547.73        615.46        57.23 o
   5  -1   7        468.28        551.04        46.02 o
   6  -1   7       1513.23       1437.79       106.61 o
   7  -1   7        681.45        665.80        53.38 o
   8  -1   7         52.78         29.15        20.71 o
   9  -1   7        857.42        743.70        52.40 o
  10  -1   7        247.01        242.55        29.92 o
  11  -1   7        210.96        180.75        25.70 o
  12  -1   7        159.75        117.52        30.55 o
  13  -1   7        131.30        118.47        31.45 o
  14  -1   7        239.61        291.56        42.30 o
  15  -1   7         91.12         51.31        26.02 o
  16  -1   7         85.83         53.03        22.81 o
  17  -1   7         11.01         41.03        19.23 o
 -17   0   7        192.22        119.05        47.58 o
 -16   0   7         29.63         38.33        25.49 o
 -15   0   7          2.90         16.58        27.38 o
 -14   0   7         98.22         47.58        66.44 o
 -13   0   7       1314.34       1636.00       208.09 o
 -12   0   7         96.54          5.82        31.96 o
 -11   0   7        731.97        557.57       155.02 o
 -10   0   7         59.08         53.06        27.21 o
  -9   0   7         15.12          4.01        20.13 o
  -8   0   7         33.60         22.97        21.42 o
  -7   0   7       2506.58       2685.77       160.85 o
  -6   0   7       1252.47       1371.14        80.72 o
  -5   0   7       2113.01       2150.99       101.93 o
  -4   0   7        112.64        105.62        55.89 o
  -3   0   7        205.73        212.71        68.72 o
  -2   0   7       4991.24       4737.75       261.47 o
  -1   0   7       3495.81       3429.65       226.73 o
   0   0   7       3367.44       3157.07       213.20 o
   1   0   7        846.89        897.63        61.16 o
   2   0   7        774.57        791.57        58.63 o
   3   0   7        211.50        228.19        34.80 o
   4   0   7        642.01        758.11        60.79 o
   5   0   7         33.87          6.37        22.25 o
   6   0   7       1491.45       1875.64       103.11 o
   7   0   7          3.94         86.87        47.09 o
   8   0   7       2589.39       2483.47       246.20 o
   9   0   7        363.03        501.11        65.50 o
  10   0   7        326.22        294.83        33.43 o
  11   0   7        777.84        817.68        52.48 o
  12   0   7       1693.59       1595.86        92.38 o
  13   0   7         78.69        109.92        32.78 o
  14   0   7        177.18        137.35        35.36 o
  15   0   7          7.95         -0.28        26.14 o
  16   0   7         93.41         91.80        35.43 o
  17   0   7         74.14         63.85        25.34 o
 -16   1   7         25.91         42.68        43.68 o
 -15   1   7          9.96         10.80        47.61 o
 -14   1   7        139.62         82.17        63.12 o
 -13   1   7        144.83        108.04        67.19 o
 -12   1   7        752.89        749.97       154.52 o
 -11   1   7        747.34        718.88       103.15 o
 -10   1   7         61.76        100.60        28.96 o
  -9   1   7          8.72         10.13        27.59 o
  -8   1   7        263.65        238.36        41.40 o
  -7   1   7         31.28         23.27        22.04 o
  -6   1   7       1399.77       1417.47       176.21 o
  -5   1   7        887.92        814.95       133.81 o
  -4   1   7       2241.75       1904.73       185.14 o
  -3   1   7         12.29         16.19        45.80 o
  -2   1   7       3625.81       3559.74       230.94 o
  -1   1   7       1298.56       1134.63       130.99 o
   0   1   7       2564.72       2612.12       189.98 o
   1   1   7         50.90         32.59        40.10 o
   2   1   7        612.66        703.61        48.96 o
   3   1   7        223.66        249.21        31.29 o
   4   1   7        547.16        571.70        44.82 o
   5   1   7        472.88        479.81        41.41 o
   8   1   7         52.54         95.55        38.52 o
  10   1   7        247.87        285.30        57.54 o
  11   1   7        209.02         63.87        52.60 o
  12   1   7        162.03         72.78        47.47 o
  13   1   7        131.05        121.26        50.48 o
  14   1   7        240.36        253.59        61.75 o
  15   1   7         90.59         89.24        42.60 o
  16   1   7         85.79         71.22        34.05 o
  17   1   7         11.04        -11.66        18.85 o
 -15   2   7          8.24          2.39        39.90 o
 -14   2   7         51.84         13.86        43.65 o
 -13   2   7        230.69        186.65        80.10 o
 -12   2   7        181.79        287.52        97.23 o
 -11   2   7       1150.42       1179.33       125.84 o
 -10   2   7        604.97        539.19        94.08 o
  -9   2   7         38.63         41.38        61.42 o
  -8   2   7        589.94        595.04       130.65 o
  -7   2   7        943.81        948.21       156.94 o
  -6   2   7       1106.55       1123.85       167.46 o
  -5   2   7        180.15        218.62        80.13 o
  -4   2   7       1005.42        883.13       135.42 o
  -3   2   7         80.60         82.86        60.45 o
  -2   2   7        321.75        310.70        83.63 o
  -1   2   7       1617.25       1502.21       153.06 o
   0   2   7       1201.75       1235.58       138.10 o
   1   2   7       1950.25       2039.74       169.64 o
   2   2   7         28.22         30.75        15.92 o
  10   2   7        285.52        271.15        54.76 o
  11   2   7         91.34          2.05        54.06 o
  13   2   7        186.06        125.88        47.83 o
  14   2   7         32.19         23.80        34.31 o
  15   2   7          4.01         12.67        30.49 o
  16   2   7         19.53          6.68        22.79 o
  17   2   7         24.25         22.66        19.17 o
 -12   3   7         43.12         96.79        67.44 o
 -11   3   7        174.38        169.05        69.97 o
 -10   3   7        367.81        377.90        74.81 o
  -9   3   7        435.81        335.44        74.49 o
  -8   3   7        502.66        511.32       132.30 o
  -7   3   7         41.85         56.33        65.42 o
  -6   3   7        650.82        616.52       129.73 o
  -5   3   7        180.90        177.39        86.31 o
  -4   3   7       2027.89       1785.64       195.92 o
  -3   3   7       2325.63       2039.85       210.90 o
  -2   3   7       2129.49       1916.21       190.36 o
  -1   3   7        182.59        150.39        63.46 o
   0   3   7          8.53         26.01        46.37 o
   1   3   7        450.27        370.86        83.43 o
  11   3   7        256.54        266.17        68.92 o
  12   3   7        150.11        110.09        46.03 o
  13   3   7        139.23        103.31        46.60 o
  14   3   7        143.19        136.76        48.95 o
  15   3   7         17.77         13.09        23.38 o
  16   3   7         28.29         30.36        21.89 o
  -9   4   7         75.87        136.89        91.78 o
  -8   4   7        337.98        313.02       108.55 o
  -7   4   7        370.12        305.82       107.47 o
  -6   4   7        302.65        297.10       100.73 o
  -5   4   7         23.46         52.89        50.20 o
  -4   4   7        939.94        817.35       142.40 o
  -3   4   7         33.52         25.66        46.18 o
  -2   4   7          3.82         18.89        47.05 o
  -1   4   7          1.46         15.52        43.82 o
  10   4   7        143.81        130.49        43.83 o
  11   4   7         64.58         57.89        38.88 o
  12   4   7         22.72         30.57        28.52 o
  13   4   7        180.57        178.71        48.76 o
  14   4   7         39.72         37.70        29.06 o
  15   4   7         11.35         47.04        25.02 o
  -7   5   7        745.55        659.09       156.42 o
  -6   5   7        338.03        309.13       114.67 o
  -5   5   7        274.01        274.43       104.66 o
  -4   5   7        193.35        126.48        63.73 o
  -3   5   7        765.46        629.72       132.32 o
  -7  -9   8         29.58        176.86        29.03 o
  -6  -9   8         65.44        343.52        46.90 o
  -5  -9   8         56.46        256.36        47.79 o
  -4  -9   8        162.11        133.71        42.02 o
  -3  -9   8         60.50         29.62        28.89 o
  -2  -9   8         72.83         14.47        24.05 o
  -1  -9   8         86.71         31.63        36.07 o
   0  -9   8        183.26        266.17        30.06 o
   1  -9   8         80.55        111.14        38.11 o
   2  -9   8         95.96        113.05        29.40 o
   3  -9   8         20.81         50.11        35.76 o
   4  -9   8         21.16         35.04        35.37 o
   5  -9   8          4.79         33.60        19.01 o
   6  -9   8        253.80        236.33       103.46 o
   7  -9   8         54.94         78.08        17.27 o
  -9  -8   8         51.18         72.86        30.05 o
  -8  -8   8        183.49        165.11        32.29 o
  -7  -8   8         44.10         -6.59        42.33 o
  -6  -8   8         79.36         18.14        39.59 o
  -5  -8   8        258.31         73.32        30.79 o
  -4  -8   8        109.07         67.64        34.39 o
  -3  -8   8        245.64        186.69        40.35 o
  -2  -8   8         22.60         33.36        24.43 o
  -1  -8   8         37.93         27.91        17.84 o
   0  -8   8         92.63        136.33        38.48 o
   1  -8   8         22.89         22.37        35.83 o
   2  -8   8         76.51        -21.73        25.80 o
   3  -8   8        207.19        115.87        43.21 o
   4  -8   8         66.43        -53.72        79.86 o
   5  -8   8         79.61         53.95        23.91 o
   6  -8   8        141.27         29.76        79.70 o
   7  -8   8        260.04        260.67        59.50 o
   8  -8   8        201.98         73.51        83.34 o
   9  -8   8         32.93         -6.22        18.92 o
  10  -8   8         51.47         31.07        26.85 o
 -12  -7   8         51.96        -20.11        20.94 o
 -11  -7   8         33.61         -9.65        32.55 o
 -10  -7   8          6.58          3.51        24.07 o
  -9  -7   8         38.55          9.47        21.57 o
  -8  -7   8         24.56         32.39        24.20 o
  -7  -7   8        194.37        149.57        29.01 o
  -6  -7   8         98.30        119.12        39.03 o
  -5  -7   8        243.39        271.88        37.33 o
  -4  -7   8        256.69        302.94        34.80 o
  -3  -7   8        165.33        154.86        27.05 o
  -2  -7   8        293.39        226.67        37.47 o
  -1  -7   8        423.76        520.91        47.28 o
   0  -7   8        405.42        374.41        60.78 o
   1  -7   8         59.06         18.88        28.13 o
   2  -7   8        498.36        368.51        53.45 o
   3  -7   8        197.50        190.26        28.29 o
   4  -7   8         59.33         35.90        31.80 o
   5  -7   8        240.63        201.89        56.59 o
   6  -7   8        137.95        121.89        33.58 o
   7  -7   8         45.04         31.25        24.48 o
   8  -7   8        215.47        144.78        33.21 o
   9  -7   8         34.36         30.93        22.01 o
  10  -7   8         17.19         79.17        24.09 o
  11  -7   8         52.57        171.57        68.44 o
  12  -7   8         16.36          6.69        21.51 o
 -14  -6   8         89.96         39.55        19.05 o
 -13  -6   8        135.26        120.98        20.48 o
 -12  -6   8        330.99        299.71        28.53 o
 -11  -6   8          7.98         18.54        16.77 o
 -10  -6   8          3.05         11.30        19.45 o
  -9  -6   8         28.00         14.97        20.29 o
  -8  -6   8        431.86        340.61        46.66 o
  -7  -6   8        511.56        442.61        49.47 o
  -6  -6   8        809.64        803.35        55.83 o
  -5  -6   8        812.22        771.42        67.18 o
  -4  -6   8        237.13        218.31        23.35 o
  -3  -6   8         55.04         69.88        16.63 o
  -2  -6   8         18.36         16.74        18.70 o
  -1  -6   8        482.21        454.84        39.79 o
   0  -6   8         13.80          6.82        21.14 o
   1  -6   8        154.49        234.72        23.87 o
   2  -6   8        193.22        179.05        21.73 o
   3  -6   8        122.66        140.94        24.51 o
   4  -6   8         88.54         73.34        20.64 o
   5  -6   8        177.44        159.13        30.55 o
   6  -6   8         49.97         32.48        41.80 o
   7  -6   8         22.88        -20.02        34.22 o
   8  -6   8        559.60        561.58        48.26 o
   9  -6   8          9.74         13.16        19.57 o
  10  -6   8         55.43         14.97        17.83 o
  11  -6   8          5.44         14.30        15.59 o
  12  -6   8         22.53         12.32        13.38 o
  13  -6   8          2.60         -2.54        15.23 o
 -15  -5   8         74.93         74.06        17.09 o
 -14  -5   8         91.14         57.35        25.80 o
 -13  -5   8          7.99         26.85        16.30 o
 -12  -5   8         45.45         34.30        21.25 o
 -11  -5   8         24.96         15.68        21.13 o
 -10  -5   8        112.98         86.00        35.49 o
  -9  -5   8        415.78        404.96        61.55 o
  -8  -5   8         34.27         21.55        36.67 o
  -7  -5   8         14.35         31.14        24.24 o
  -6  -5   8         61.37         53.23        19.28 o
  -5  -5   8        739.55        663.42        40.78 o
  -4  -5   8         19.44         23.20        15.88 o
  -3  -5   8         72.85         66.93        25.11 o
  -2  -5   8        128.61        124.79        36.14 o
  -1  -5   8         81.65         76.69        31.91 o
   0  -5   8         30.73         53.24        29.82 o
   1  -5   8        347.44        385.30        57.78 o
   2  -5   8        373.67        414.52        65.71 o
   3  -5   8        131.55        122.14        25.55 o
   4  -5   8        205.47        198.09        24.81 o
   5  -5   8         20.12         25.84        16.92 o
   6  -5   8        174.56        139.46        23.26 o
   7  -5   8         52.90          8.90        17.32 o
   8  -5   8         82.71         50.11        23.25 o
   9  -5   8        215.35        177.18        30.50 o
  10  -5   8         32.69          7.79        21.04 o
  11  -5   8         39.99         35.46        23.71 o
  12  -5   8        173.77        193.48        37.87 o
  13  -5   8         14.11          1.93        20.23 o
  14  -5   8         15.41         12.88        17.06 o
  15  -5   8         21.08         18.18        17.78 o
 -16  -4   8          7.39         32.29        26.27 o
 -15  -4   8         72.15         88.00        26.10 o
 -14  -4   8         25.75         12.11        22.85 o
 -13  -4   8        183.60        195.25        44.53 o
 -12  -4   8        496.44        441.51        67.96 o
 -11  -4   8         93.34         91.60        39.28 o
 -10  -4   8        114.91        123.54        33.53 o
  -9  -4   8        126.38        240.23        42.93 o
  -8  -4   8         28.56         58.70        35.74 o
  -7  -4   8        142.85        109.75        22.43 o
  -6  -4   8        191.38        203.94        32.71 o
  -5  -4   8         50.79         46.51        19.02 o
  -4  -4   8        360.78        265.51        48.98 o
  -3  -4   8         30.05         48.14        24.95 o
  -2  -4   8       1057.33       1118.05        79.82 o
  -1  -4   8       3283.88       3565.25       160.67 o
   0  -4   8       2172.14       2122.18       204.12 o
   1  -4   8        477.19        474.32        59.74 o
   2  -4   8        494.97        487.54        55.71 o
   3  -4   8         10.12         19.45        19.12 o
   4  -4   8        114.73         93.46        20.32 o
   5  -4   8       1378.36       1225.22        75.43 o
   6  -4   8        241.11        202.79        27.40 o
   7  -4   8        166.58        155.99        21.43 o
   8  -4   8        159.96        136.16        21.31 o
   9  -4   8        517.42        407.14        34.20 o
  10  -4   8        211.12        161.45        37.77 o
  11  -4   8        162.79        110.39        35.18 o
  12  -4   8         50.85         51.80        33.48 o
  13  -4   8          8.17         16.56        23.79 o
  14  -4   8         25.36         39.47        22.70 o
  15  -4   8         66.26         79.94        28.32 o
 -16  -3   8         41.05         40.00        20.66 o
 -15  -3   8         24.45         51.47        46.83 o
 -14  -3   8         28.98         53.76        55.16 o
 -13  -3   8         79.70        112.53        40.74 o
 -12  -3   8         48.19         30.58        33.72 o
 -11  -3   8        246.53        254.60        54.15 o
 -10  -3   8        584.52        656.83        56.51 o
  -9  -3   8        196.63        231.66        33.54 o
  -8  -3   8        514.68        640.07        72.95 o
  -7  -3   8        532.61        446.70        81.57 o
  -6  -3   8        266.07        247.22        35.02 o
  -5  -3   8       1177.53       1004.68       130.70 o
  -4  -3   8        761.38        730.94        62.46 o
  -3  -3   8       1311.26       1262.87        79.55 o
  -2  -3   8        710.33        791.35        62.14 o
  -1  -3   8       1084.43       1089.22        75.38 o
   0  -3   8        125.78        166.31        28.14 o
   1  -3   8        799.31        736.89        48.25 o
   2  -3   8        995.64       1028.79        57.33 o
   3  -3   8         73.62         66.33        19.68 o
   4  -3   8        871.01       1088.34        98.33 o
   5  -3   8       1501.51       1456.81        89.82 o
   6  -3   8        276.30        252.99        36.34 o
   7  -3   8        485.36        436.37        49.12 o
   8  -3   8         87.90         81.80        17.77 o
   9  -3   8        123.94        103.47        20.41 o
  10  -3   8         56.33         39.14        17.37 o
  11  -3   8          7.37         11.26        26.91 o
  12  -3   8        202.41        168.87        39.23 o
  13  -3   8         11.79         41.73        43.08 o
  14  -3   8         38.26         46.26        35.23 o
  15  -3   8         32.31          5.23        26.79 o
  16  -3   8         12.30          8.69        20.46 o
 -17  -2   8          4.42          0.64        15.66 o
 -16  -2   8          0.53          1.42        23.22 o
 -15  -2   8          5.52         19.37        27.71 o
 -14  -2   8         58.97          6.15        51.95 o
 -13  -2   8        102.37         72.24        70.46 o
 -12  -2   8        380.70        377.99       105.33 o
 -11  -2   8        257.76        291.00        40.98 o
 -10  -2   8       1158.64       1216.40       102.63 o
  -9  -2   8         76.52         70.14        33.49 o
  -8  -2   8        243.71        234.66        52.28 o
  -7  -2   8        445.41        463.93        57.43 o
  -6  -2   8       1087.74       1263.53        79.37 o
  -5  -2   8        262.33        227.91        36.14 o
  -4  -2   8        330.19        354.14        88.67 o
  -3  -2   8       1650.86       1618.47        59.59 o
  -2  -2   8        274.49        288.74        29.36 o
  -1  -2   8        959.86        916.28        48.17 o
   0  -2   8       1831.46       1663.90        98.28 o
   1  -2   8       2525.70       2365.41        73.55 o
   2  -2   8        600.99        544.90        53.70 o
   3  -2   8       1871.10       2008.06       105.41 o
   4  -2   8       1386.63       1452.00        87.97 o
   5  -2   8        516.14        513.60        47.45 o
   6  -2   8        264.53        310.42        41.03 o
   7  -2   8        181.63        173.08        33.64 o
   8  -2   8        114.41         84.19        28.54 o
   9  -2   8        194.83        177.41        20.65 o
  10  -2   8        145.79        106.31        19.04 o
  11  -2   8         44.19         44.70        17.01 o
  12  -2   8        255.95        189.06        36.68 o
  13  -2   8        168.08        147.94        32.14 o
  14  -2   8        103.94         61.47        27.70 o
  15  -2   8         15.71         13.82        18.15 o
  16  -2   8         86.74         61.94        38.66 o
 -17  -1   8         14.79         17.58        17.77 o
 -16  -1   8         96.64         88.51        31.05 o
 -15  -1   8        116.31        113.78        44.39 o
 -14  -1   8         53.40         60.94        66.80 o
 -13  -1   8         74.92         51.77        67.68 o
 -12  -1   8        103.73         37.57        54.77 o
 -11  -1   8        137.32        258.23        49.86 o
 -10  -1   8         35.57         40.85        29.33 o
  -9  -1   8        443.69        387.46        54.87 o
  -8  -1   8        107.89        115.58        31.58 o
  -7  -1   8        101.57        109.53        29.90 o
  -6  -1   8       1456.19       1492.18        92.17 o
  -5  -1   8       1497.86       1555.37        90.86 o
  -4  -1   8       5992.99       6223.74       347.41 o
  -3  -1   8        556.36        642.30       119.26 o
  -2  -1   8        524.73        550.85       108.36 o
  -1  -1   8       3126.26       3021.41       127.52 o
   0  -1   8       1053.69       1074.08        75.00 o
   1  -1   8       1543.22       1547.94        90.01 o
   2  -1   8        929.98        984.29        74.26 o
   3  -1   8       7811.10       8507.14       219.76 o
   4  -1   8       4206.94       4170.24       111.23 o
   5  -1   8        591.18        627.58        85.45 o
   6  -1   8        127.36        149.53        31.45 o
   7  -1   8        494.35        448.69        47.91 o
   8  -1   8        117.04         89.96        25.94 o
   9  -1   8         35.22         53.43        21.27 o
  10  -1   8        168.12        124.04        22.25 o
  11  -1   8         31.74         18.82        15.38 o
  12  -1   8        727.55        766.36        69.41 o
  13  -1   8         59.37         42.08        23.69 o
  14  -1   8         61.07         39.44        24.15 o
  15  -1   8        163.12        142.50        46.38 o
  16  -1   8         13.74         16.29        16.44 o
  17  -1   8          4.99         29.71        19.27 o
 -17   0   8         19.37         83.02        46.48 o
 -16   0   8         19.86         26.58        24.05 o
 -15   0   8         35.05         66.65        36.25 o
 -14   0   8          9.10        -15.10        52.94 o
 -13   0   8       2069.28       1806.19       217.95 o
 -12   0   8        132.97        112.98        69.59 o
 -11   0   8        511.29        554.82        64.97 o
 -10   0   8        195.04        186.68        38.63 o
  -9   0   8        780.01        719.45        73.50 o
  -8   0   8         80.33         83.76        32.05 o
  -7   0   8        815.97        864.48        72.20 o
  -6   0   8       1032.99       1125.06        77.65 o
  -5   0   8       1545.40       1484.53       174.41 o
  -4   0   8        349.38        316.88        87.68 o
  -3   0   8        143.79        144.67        65.30 o
  -2   0   8        156.73        161.96        67.40 o
  -1   0   8        107.48         97.23        61.61 o
   0   0   8       3650.21       3735.82       252.26 o
   1   0   8       2428.24       2282.11       103.36 o
   2   0   8         31.66         37.41        24.41 o
   3   0   8       1300.11       1205.85        77.31 o
   4   0   8        130.22        116.26        31.03 o
   5   0   8         12.83          6.41        23.22 o
   6   0   8        560.95        706.66        68.12 o
   7   0   8         21.12         32.17        24.78 o
   8   0   8        254.01        218.40        52.98 o
   9   0   8        178.58        227.16        52.75 o
  10   0   8        511.27        577.66        46.32 o
  11   0   8        139.05        120.62        26.44 o
  12   0   8        109.93         96.17        31.43 o
  13   0   8        120.17         96.03        29.86 o
  14   0   8        517.54        622.92        91.76 o
  15   0   8         58.78         55.08        32.86 o
  16   0   8          3.74         12.66        22.28 o
  17   0   8          3.01          1.91        16.50 o
 -17   1   8         14.98         10.09        31.82 o
 -16   1   8         98.04         44.47        41.83 o
 -15   1   8        117.89         72.58        56.77 o
 -14   1   8         53.82         75.49        63.38 o
 -13   1   8         74.59        121.71        77.04 o
 -12   1   8        103.11        106.19        68.52 o
 -11   1   8        138.16        154.61        61.65 o
 -10   1   8         36.20         17.67        37.55 o
  -9   1   8        441.39        392.00       115.91 o
  -8   1   8        109.23        103.36        67.95 o
  -7   1   8        100.98        148.70        74.11 o
  -6   1   8       1455.89       1444.00       185.50 o
  -5   1   8       1496.58       1446.24       180.98 o
  -4   1   8       6002.53       5718.80       338.61 o
  -3   1   8        557.41        576.76       110.55 o
  -2   1   8        524.06        578.59       108.50 o
  -1   1   8       3117.17       3074.44       229.97 o
   0   1   8       1062.07       1039.77       135.05 o
   1   1   8       1542.51       1589.19       167.93 o
   2   1   8        927.71       1000.07        62.31 o
   3   1   8       7828.04       8506.20       176.48 o
   4   1   8       4200.15       4314.28       128.66 o
   5   1   8        593.19        535.76        47.23 o
   8   1   8        116.81        178.05        51.19 o
  11   1   8         31.26          9.24        20.80 o
  12   1   8        725.56        740.60       108.63 o
  13   1   8         58.65         77.40        42.40 o
  14   1   8         61.06         46.35        37.45 o
  15   1   8        163.01        182.86        51.04 o
  16   1   8         13.37          8.10        23.43 o
  17   1   8          4.89        -17.80        18.98 o
 -15   2   8          5.21         28.90        47.85 o
 -14   2   8         60.09         61.86        55.77 o
 -13   2   8        104.93        143.32        73.75 o
 -12   2   8        381.06        185.56        80.02 o
 -11   2   8        256.11        254.99        72.37 o
 -10   2   8       1159.72       1039.45       146.00 o
  -9   2   8         76.91        156.56        75.61 o
  -8   2   8        244.87        164.21        78.42 o
  -7   2   8        441.79        410.48       116.34 o
  -6   2   8       1086.36       1051.16       163.16 o
  -5   2   8        264.31        235.96        85.52 o
  -4   2   8        328.17        321.22        91.04 o
  -3   2   8       1652.71       1600.78       173.37 o
  -2   2   8        277.13        218.22        86.87 o
  -1   2   8        954.15        880.53       130.21 o
   0   2   8       1832.16       1868.67       182.84 o
   1   2   8       2538.17       2550.27       207.25 o
   2   2   8        598.08        548.90        43.30 o
  10   2   8        144.14        100.66        42.63 o
  11   2   8         42.83         42.35        38.42 o
  12   2   8        254.78        213.37        60.78 o
  13   2   8        168.45        158.21        56.04 o
  14   2   8        103.78         81.93        39.67 o
  15   2   8         15.84         18.24        27.18 o
  16   2   8         86.18         87.65        31.09 o
  17   2   8         42.59         93.83        24.56 o
 -13   3   8         80.25        280.13        81.69 o
 -12   3   8         48.04         20.18        47.59 o
 -11   3   8        246.08        173.22        80.05 o
 -10   3   8        581.71        584.50        91.35 o
  -9   3   8        198.53        180.74        55.68 o
  -8   3   8        511.61        427.98       117.91 o
  -7   3   8        537.28        406.19       110.22 o
  -6   3   8        263.51        218.44        81.56 o
  -5   3   8       1168.33        961.00       157.86 o
  -4   3   8        755.42        613.88       129.05 o
  -3   3   8       1308.14       1250.61       165.73 o
  -2   3   8        706.55        657.21       119.62 o
  -1   3   8       1077.22       1002.24       144.10 o
   0   3   8        124.13        131.58        66.26 o
   1   3   8        797.84        639.07       113.68 o
   8   3   8         87.76        108.70        43.82 o
   9   3   8        124.12        120.38        47.69 o
  10   3   8         56.97         59.32        41.28 o
  11   3   8          7.36         22.22        32.10 o
  12   3   8        199.25        266.72        66.26 o
  13   3   8         11.80         28.40        33.43 o
  14   3   8         37.03         46.61        35.10 o
  15   3   8         31.56          7.86        22.25 o
  16   3   8         12.09         48.35        23.59 o
  -9   4   8        126.15        190.30        98.21 o
  -8   4   8         29.20         81.54        70.37 o
  -7   4   8        142.39        176.30        87.87 o
  -6   4   8        191.84        141.03        79.03 o
  -5   4   8         51.94         84.22        66.38 o
  -4   4   8        357.07        297.18        94.12 o
  -3   4   8         29.10         23.81        44.77 o
  -2   4   8       1060.82        891.03       146.44 o
  -1   4   8       3292.79       3030.31       248.12 o
   9   4   8        518.07        407.60        68.71 o
  10   4   8        210.26        146.94        47.08 o
  11   4   8        164.44         94.70        40.44 o
  12   4   8         50.93         60.37        35.17 o
  13   4   8          8.38         17.35        27.40 o
  14   4   8         26.01         39.21        26.95 o
  15   4   8         65.46        109.24        29.50 o
  -7   5   8         14.80         54.03        64.62 o
  -6   5   8         61.39        133.67        89.36 o
  -5   5   8        733.28        663.59       143.47 o
  -4   5   8         19.99         31.38        56.94 o
  -6  -9   9         46.36        220.10        36.48 o
  -5  -9   9         73.11        188.17        39.95 o
  -4  -9   9          7.31        281.18        54.82 o
  -3  -9   9        105.96         66.19        34.10 o
  -2  -9   9         40.14         12.91        19.99 o
  -1  -9   9         89.32         74.78        55.85 o
   0  -9   9        121.51        181.37        41.84 o
   1  -9   9         22.86         59.72        29.19 o
   2  -9   9         14.68         70.21        32.40 o
   3  -9   9        103.67         89.69        25.87 o
   4  -9   9         41.80         43.50        20.08 o
   5  -9   9          1.69         15.16        15.89 o
   6  -9   9         35.18         56.49        16.79 o
  -9  -8   9          2.33         -2.89        18.86 o
  -8  -8   9          0.10        -27.45        28.31 o
  -7  -8   9         28.71        -18.52        44.08 o
  -6  -8   9        199.42        121.25        89.43 o
  -5  -8   9        133.41         24.83       112.74 o
  -4  -8   9        158.28         21.46        45.38 o
  -3  -8   9        307.24        326.38        40.42 o
  -2  -8   9         25.02         38.50        26.20 o
  -1  -8   9        285.19        183.59        50.02 o
   0  -8   9         35.60         60.16        34.84 o
   1  -8   9         56.34         48.24        29.41 o
   2  -8   9        126.49        101.66        29.06 o
   3  -8   9         66.18         24.87        30.71 o
   4  -8   9        120.04         -0.07        42.04 o
   5  -8   9        125.23         61.71        48.13 o
   6  -8   9         38.53        -25.29        25.29 o
   7  -8   9        109.64         73.23        44.26 o
   8  -8   9         57.80         27.41        14.45 o
   9  -8   9         25.25         27.12        17.67 o
 -11  -7   9         15.51          9.97        26.11 o
 -10  -7   9         20.71         13.17        16.44 o
  -9  -7   9         26.39         33.03        20.14 o
  -8  -7   9         55.53          0.01        28.31 o
  -7  -7   9         46.94         23.08        24.77 o
  -6  -7   9         26.20          9.78        25.18 o
  -5  -7   9        123.71        246.91        49.69 o
  -4  -7   9         45.48         87.03        23.18 o
  -3  -7   9        421.06        370.18        45.32 o
  -2  -7   9        261.90        243.96        30.58 o
  -1  -7   9         33.45         37.39        19.70 o
   0  -7   9        854.27        748.86        87.21 o
   1  -7   9        662.11        476.86        55.43 o
   2  -7   9        136.01         83.16        24.34 o
   3  -7   9        101.35         69.82        21.62 o
   4  -7   9        138.78        141.82        27.16 o
   5  -7   9         12.54         18.27        24.22 o
   6  -7   9        217.52        233.79        50.77 o
   7  -7   9         12.83         38.98        55.23 o
   8  -7   9         13.55         60.23        25.73 o
   9  -7   9        167.72        205.48        66.59 o
  10  -7   9         49.62        107.69        69.08 o
  11  -7   9        261.94         86.46       115.82 o
 -13  -6   9         90.72        114.57        39.21 o
 -12  -6   9        137.96        113.58        19.62 o
 -11  -6   9        254.96        255.14        30.64 o
 -10  -6   9         14.92         10.11        17.65 o
  -9  -6   9         55.68         34.25        21.22 o
  -8  -6   9          6.20         22.99        29.57 o
  -7  -6   9        284.80        362.87        44.62 o
  -6  -6   9        157.56        202.26        38.04 o
  -5  -6   9        232.96        226.98        31.65 o
  -4  -6   9        226.04        286.10        30.77 o
  -3  -6   9        571.18        554.92        34.49 o
  -2  -6   9        160.92        166.10        23.11 o
  -1  -6   9         52.43         71.10        18.77 o
   0  -6   9         82.43         81.05        18.39 o
   1  -6   9        129.97        123.14        21.88 o
   2  -6   9         25.92         16.24        16.80 o
   3  -6   9        295.34        287.44        32.25 o
   4  -6   9        676.69        641.86        56.74 o
   5  -6   9        666.31        544.33        63.26 o
   6  -6   9         54.72         30.64        29.92 o
   7  -6   9         85.43         50.26        21.39 o
   8  -6   9         87.66         78.49        23.44 o
   9  -6   9          1.12        -18.23        23.29 o
  10  -6   9          1.04        -17.92        17.92 o
  11  -6   9         17.05         -2.50        14.83 o
  12  -6   9         26.62         -2.12        17.05 o
  13  -6   9         19.53         42.14        15.82 o
 -14  -5   9         60.15         49.62        19.22 o
 -13  -5   9         80.23         78.48        17.79 o
 -12  -5   9         33.20         47.79        24.41 o
 -11  -5   9        268.43        215.88        43.32 o
 -10  -5   9         47.58         41.12        26.56 o
  -9  -5   9          8.48        -28.30        28.30 o
  -8  -5   9        162.79        143.71        42.45 o
  -7  -5   9        534.38        497.63        53.62 o
  -6  -5   9         51.83         39.83        18.07 o
  -5  -5   9         27.71         21.76        15.75 o
  -4  -5   9        399.58        437.79        33.49 o
  -3  -5   9         83.72         77.30        20.06 o
  -2  -5   9        240.31        208.19        26.88 o
  -1  -5   9        359.61        352.95        32.93 o
   0  -5   9       2378.50       2534.45       145.98 o
   1  -5   9        530.71        606.06        53.15 o
   2  -5   9         96.51        138.73        23.32 o
   3  -5   9        692.20        641.38        39.58 o
   4  -5   9          5.53         20.23        16.18 o
   5  -5   9        552.66        478.86        33.28 o
   6  -5   9        178.15        161.15        25.85 o
   7  -5   9        353.74        273.64        38.54 o
   8  -5   9         94.68         60.55        21.96 o
   9  -5   9        376.72        339.95        61.53 o
  10  -5   9        154.09         88.20        41.48 o
  11  -5   9         70.40         64.11        29.56 o
  12  -5   9         57.48         42.11        25.15 o
  13  -5   9         40.09         21.07        20.68 o
  14  -5   9         13.13         33.03        17.80 o
 -15  -4   9         10.93         30.56        15.61 o
 -14  -4   9         85.10        133.86        35.22 o
 -13  -4   9        122.64         94.56        33.42 o
 -12  -4   9        177.29        151.06        42.10 o
 -11  -4   9        374.71        320.75        46.19 o
 -10  -4   9        163.05        158.75        36.79 o
  -9  -4   9        490.36        517.48        58.99 o
  -8  -4   9        442.11        442.23        66.51 o
  -7  -4   9        119.85         94.27        22.53 o
  -6  -4   9        672.31        662.95        44.98 o
  -5  -4   9         60.49         68.87        30.22 o
  -4  -4   9        340.91        333.21        47.89 o
  -3  -4   9        147.16        175.98        37.01 o
  -2  -4   9         50.87         45.22        23.25 o
  -1  -4   9       1068.73       1130.27        92.59 o
   0  -4   9        600.57        555.22        72.04 o
   1  -4   9       1062.39       1042.09       137.13 o
   2  -4   9        191.56        180.04        37.15 o
   3  -4   9          6.05         15.18        21.21 o
   4  -4   9        780.16        698.61        72.08 o
   5  -4   9        613.17        508.73        44.50 o
   6  -4   9         52.59         39.63        15.11 o
   7  -4   9         15.77          7.65        15.48 o
   8  -4   9        151.23        120.23        22.68 o
   9  -4   9         55.26         44.24        20.29 o
  10  -4   9        234.70        217.09        42.42 o
  11  -4   9         36.72         57.27        28.92 o
  12  -4   9         42.17         41.67        26.20 o
  13  -4   9         72.69         67.74        25.99 o
  14  -4   9         54.14         52.40        21.23 o
  15  -4   9         37.83         35.99        22.18 o
 -16  -3   9         32.63         22.96        19.27 o
 -15  -3   9          4.00          9.84        23.01 o
 -14  -3   9        156.84         66.22        51.28 o
 -13  -3   9         17.55         45.56        43.87 o
 -12  -3   9         77.34         97.56        37.89 o
 -11  -3   9        212.09        186.35        38.36 o
 -10  -3   9        276.19        274.49        42.50 o
  -9  -3   9        498.30        572.98        70.71 o
  -8  -3   9         28.08         53.76        28.32 o
  -7  -3   9        806.60        616.11        76.47 o
  -6  -3   9        168.06        168.18        38.61 o
  -5  -3   9          3.30         11.07        23.38 o
  -4  -3   9       1241.59       1076.49        76.80 o
  -3  -3   9        461.65        465.08        51.26 o
  -2  -3   9        638.68        699.47        60.84 o
  -1  -3   9        772.54        725.56        51.18 o
   0  -3   9       2364.96       2446.43        92.31 o
   1  -3   9        829.22        911.68        60.84 o
   2  -3   9        408.75        400.90        38.65 o
   3  -3   9        363.08        363.57        37.36 o
   4  -3   9        932.92       1040.78        87.82 o
   5  -3   9         50.26         51.97        21.56 o
   6  -3   9         99.59         58.68        23.34 o
   7  -3   9         25.92         32.94        18.37 o
   8  -3   9        104.20         89.18        20.80 o
   9  -3   9        973.70        921.05        53.72 o
  10  -3   9        120.49        111.60        24.76 o
  11  -3   9         42.69         58.72        31.07 o
  12  -3   9        340.47        341.03        55.98 o
  13  -3   9        216.48        226.61        39.19 o
  14  -3   9         28.81         31.11        30.68 o
  15  -3   9          5.23         -4.95        23.54 o
  16  -3   9         29.15         18.00        22.29 o
 -17  -2   9          0.94          8.69        15.24 o
 -16  -2   9          3.13         29.40        21.98 o
 -15  -2   9         46.66         31.71        27.85 o
 -14  -2   9          0.33         10.73        46.14 o
 -13  -2   9         49.96         64.01        81.22 o
 -12  -2   9         29.37        -16.31        59.24 o
 -11  -2   9        569.31        612.48       116.04 o
 -10  -2   9         52.41         47.80        19.30 o
  -9  -2   9         35.62         60.22        36.84 o
  -8  -2   9        151.49        144.83        36.97 o
  -7  -2   9       1488.02       1225.54       180.89 o
  -6  -2   9        396.44        387.46        99.89 o
  -5  -2   9        540.80        426.87        75.76 o
  -3  -2   9        762.05        741.60        52.68 o
  -2  -2   9        476.04        476.99        37.34 o
  -1  -2   9        941.99        945.48        56.12 o
   0  -2   9        548.46        530.01        43.65 o
   1  -2   9        310.57        330.77        36.52 o
   2  -2   9         73.35         77.31        21.05 o
   3  -2   9       2327.46       2532.85        96.45 o
   4  -2   9       2214.24       2397.27        97.47 o
   5  -2   9        330.55        346.95        41.89 o
   6  -2   9        833.50        850.67        65.46 o
   7  -2   9        800.75        739.83        66.24 o
   8  -2   9         39.14         27.92        18.41 o
   9  -2   9         17.19         15.52        14.59 o
  10  -2   9        458.38        377.02        40.32 o
  11  -2   9        221.79        166.52        31.28 o
  12  -2   9         66.70         59.24        26.01 o
  13  -2   9          8.31         33.59        25.15 o
  14  -2   9        129.49         72.74        57.13 o
  15  -2   9         75.29         77.27        24.43 o
  16  -2   9         55.99         55.81        35.80 o
 -17  -1   9         14.31         40.60        36.72 o
 -16  -1   9         29.52         48.06        41.28 o
 -15  -1   9         29.83         35.29        30.27 o
 -14  -1   9         31.81         33.03        60.33 o
 -13  -1   9        113.34         79.23        74.04 o
 -12  -1   9        234.88        289.38        99.93 o
 -11  -1   9         91.07        301.68       115.84 o
 -10  -1   9          2.18        -26.76        26.76 o
  -9  -1   9        188.46        223.21        43.79 o
  -8  -1   9        708.42        704.95        73.83 o
  -7  -1   9         67.72         48.57        55.91 o
  -6  -1   9       1229.55       1111.28       168.90 o
  -5  -1   9       2365.92       2398.01       237.44 o
  -4  -1   9       2557.46       2801.64       253.59 o
  -3  -1   9       1783.18       2180.41       221.53 o
  -2  -1   9        927.88        938.89       141.92 o
  -1  -1   9        815.58        857.36        75.09 o
   0  -1   9       1160.20       1158.26        84.99 o
   1  -1   9        577.70        576.57        61.37 o
   2  -1   9       3341.82       3343.17       140.37 o
   3  -1   9        386.71        389.94        55.47 o
   4  -1   9        479.81        511.46        48.74 o
   5  -1   9        577.74        651.30        52.80 o
   6  -1   9        702.18        654.88        55.49 o
   7  -1   9         45.21         76.41        26.46 o
   8  -1   9         16.95          9.56        24.97 o
   9  -1   9         23.49         35.86        17.46 o
  10  -1   9         52.07         43.53        19.55 o
  11  -1   9        157.33        155.50        29.03 o
  12  -1   9        271.99        261.16        42.82 o
  13  -1   9         88.77         82.76        29.28 o
  14  -1   9        227.45        192.53        54.37 o
  15  -1   9         32.49        122.17        88.01 o
  16  -1   9         17.00         38.81        17.64 o
  17  -1   9          6.19         19.53        14.68 o
 -17   0   9         89.58         41.94        35.08 o
 -16   0   9          0.20          3.14        20.32 o
 -15   0   9         92.80        139.55        35.81 o
 -14   0   9          1.21         -3.63        45.71 o
 -13   0   9         38.32         41.53        62.38 o
 -12   0   9         32.46         56.98        64.20 o
 -11   0   9        259.41        151.76        80.88 o
 -10   0   9        183.93        179.16        55.91 o
  -9   0   9        435.92        407.19        76.33 o
  -8   0   9         16.87          3.47        49.61 o
  -7   0   9        207.34        117.39        70.63 o
  -6   0   9         47.43         18.73        49.50 o
  -5   0   9         17.28         -6.39        52.71 o
  -4   0   9       1390.09       1400.34       174.29 o
  -3   0   9        220.51        333.64       100.37 o
  -2   0   9        180.85        239.05        84.50 o
  -1   0   9       1138.70       1007.01       141.87 o
   0   0   9         17.20        -14.58        53.71 o
   1   0   9       2069.41       1793.33        98.07 o
   2   0   9       6458.49       6655.02       185.78 o
   3   0   9        831.63        866.51        70.19 o
   4   0   9        403.43        419.11        52.88 o
   5   0   9        630.61        633.96        65.46 o
   6   0   9         64.77         57.28        30.31 o
   7   0   9        148.55        119.34        34.32 o
   8   0   9       1945.03       1992.23       129.75 o
   9   0   9        372.92        341.57        44.39 o
  10   0   9         40.79         22.63        41.91 o
  11   0   9         88.66         52.07        20.44 o
  12   0   9          4.90         -0.14        22.69 o
  13   0   9          2.56         11.24        21.94 o
  14   0   9          4.19         24.21        33.65 o
  15   0   9         67.48         51.34        34.24 o
  16   0   9          0.33          0.23        20.15 o
  17   0   9         42.13         61.53        21.83 o
 -16   1   9         30.03         11.25        35.84 o
 -15   1   9         29.38          0.28        54.95 o
 -14   1   9         31.16         10.30        52.32 o
 -13   1   9        112.29         80.36        62.62 o
 -12   1   9        232.68        267.27        90.69 o
 -11   1   9         90.18         73.08        49.73 o
 -10   1   9          2.28         19.96        41.10 o
  -9   1   9        187.13        151.53        56.13 o
  -8   1   9        713.49        661.09       146.38 o
  -7   1   9         69.50         64.56        59.74 o
  -6   1   9       1227.84       1013.96       162.53 o
  -5   1   9       2363.10       2179.08       228.73 o
  -4   1   9       2547.22       2307.33       231.32 o
  -3   1   9       1778.51       2019.57       207.78 o
  -2   1   9        932.01        929.86       143.88 o
  -1   1   9        812.99        991.64       149.13 o
   0   1   9       1169.78       1252.04       163.46 o
   1   1   9        576.74        631.48        60.40 o
   2   1   9       3354.56       3487.51       125.04 o
   3   1   9        395.94        395.53        46.28 o
   4   1   9        482.18        447.33        47.12 o
   8   1   9         17.72         81.77        45.07 o
   9   1   9         23.96          7.41        27.76 o
  10   1   9         51.66         32.28        32.47 o
  11   1   9        155.74         90.93        34.35 o
  12   1   9        272.68        250.18        66.28 o
  13   1   9         87.22         90.50        46.32 o
  14   1   9        226.79        190.30        54.41 o
  15   1   9         33.07         12.81        27.06 o
  16   1   9         16.49         27.21        24.70 o
  17   1   9          6.06         34.07        19.54 o
 -16   2   9          3.11         28.38        44.85 o
 -15   2   9         45.86         47.04        49.43 o
 -14   2   9          0.47         41.34        45.72 o
 -13   2   9         50.84         56.23        55.07 o
 -12   2   9         28.07         33.07        60.51 o
 -11   2   9        572.21        634.57       129.87 o
 -10   2   9         50.97         40.66        44.43 o
  -9   2   9         36.04         39.83        41.12 o
  -8   2   9        153.97        179.47        85.38 o
  -7   2   9       1495.08       1330.01       195.93 o
  -6   2   9        391.97        339.35        99.33 o
  -5   2   9        544.55        415.61       110.19 o
  -4   2   9       2031.69       1859.95       209.94 o
  -3   2   9        768.92        670.80       129.46 o
  -2   2   9        482.02        442.50       113.93 o
  -1   2   9        942.83       1005.13       153.08 o
   0   2   9        552.99        604.29       124.57 o
   1   2   9        314.33        348.01        91.68 o
   2   2   9         72.83         92.41        25.24 o
   9   2   9         17.85         75.26        40.82 o
  10   2   9        456.47        470.40        86.73 o
  11   2   9        222.15        202.66        60.11 o
  12   2   9         66.45         89.14        45.71 o
  13   2   9          8.25          3.70        28.71 o
  14   2   9        131.47        120.21        48.91 o
  15   2   9         75.45         93.68        38.09 o
  16   2   9         55.56         98.69        31.68 o
 -14   3   9        155.40        207.27        73.34 o
 -13   3   9         17.77         44.45        53.06 o
 -12   3   9         78.41        103.98        68.23 o
 -11   3   9        211.24        215.65        89.67 o
 -10   3   9        275.39        227.31        85.16 o
  -9   3   9        501.66        460.43        86.26 o
  -8   3   9         28.04         32.93        35.82 o
  -7   3   9        805.03        784.85       157.09 o
  -6   3   9        167.04        202.52        87.61 o
  -5   3   9          3.96          9.73        67.82 o
  -4   3   9       1237.95       1025.20       167.55 o
  -3   3   9        461.28        379.62       103.62 o
  -2   3   9        640.21        723.47       135.93 o
  -1   3   9        774.72        721.72       131.06 o
   0   3   9       2370.38       2268.78       221.35 o
   1   3   9        830.52        819.60       136.99 o
   8   3   9        101.97        110.44        45.11 o
   9   3   9        979.94       1027.76       110.62 o
  10   3   9        119.59        104.98        45.67 o
  11   3   9         42.78         48.41        36.07 o
  12   3   9        337.51        288.76        67.04 o
  13   3   9        217.35        170.16        50.34 o
  14   3   9         29.02         40.46        30.55 o
  15   3   9          5.46         15.26        21.93 o
  16   3   9         28.60         44.85        20.89 o
  -9   4   9        491.98        315.18        92.37 o
  -8   4   9        436.43        368.79        74.22 o
  -7   4   9        120.15        112.94        72.90 o
  -6   4   9        672.08        610.01       136.96 o
  -5   4   9         61.00         49.05        57.44 o
  -4   4   9        335.91        318.05        98.96 o
  -3   4   9        150.84        143.72        69.55 o
  -2   4   9         48.98         40.52        54.66 o
  -1   4   9       1070.27       1043.14       154.67 o
   9   4   9         56.12        111.61        40.76 o
  10   4   9        235.22        171.40        49.66 o
  11   4   9         36.98         50.89        31.73 o
  12   4   9         41.82         30.32        28.96 o
  13   4   9         71.97         57.12        31.81 o
  14   4   9         53.54        108.36        32.92 o
  15   4   9         37.36         59.66        20.61 o
  -6   5   9         52.55         99.33        67.23 o
  -5   5   9         28.95         60.64        76.38 o
  -4   5   9        398.05        438.78       120.28 o
  -6  -9  10        170.90        244.16        34.69 o
  -5  -9  10         25.58        181.81        36.56 o
  -4  -9  10         69.19        161.31        39.27 o
  -3  -9  10         30.07        159.54        63.33 o
  -2  -9  10        202.95        397.43        56.24 o
  -1  -9  10         37.07        -25.68        25.68 o
   0  -9  10         39.82         95.47        32.64 o
   1  -9  10          3.43         58.63        24.69 o
   2  -9  10         17.05         46.07        20.76 o
   3  -9  10        107.49        128.06        27.52 o
   4  -9  10         14.21         14.17        15.08 o
   5  -9  10         56.54         74.90        32.02 o
  -9  -8  10         24.72        107.46        41.42 o
  -8  -8  10        121.98         94.51        22.19 o
  -7  -8  10         28.48          6.93        36.86 o
  -6  -8  10        108.97         36.68        95.39 o
  -5  -8  10        101.68         51.95        52.09 o
  -4  -8  10        112.80          3.22       101.00 o
  -3  -8  10        102.15        111.52        48.30 o
  -2  -8  10        161.20        155.29        24.87 o
  -1  -8  10         24.28         37.05        21.16 o
   0  -8  10        154.37        133.16        31.71 o
   1  -8  10        152.95        151.23        34.91 o
   2  -8  10        208.67        109.00        49.56 o
   3  -8  10          2.81         10.11        35.20 o
   4  -8  10        123.20         60.37        31.10 o
   5  -8  10         27.32         16.94        33.49 o
   6  -8  10         45.49         37.27        42.94 o
   7  -8  10         35.53         34.28        15.48 o
   8  -8  10        208.40        216.79        20.78 o
   9  -8  10         22.14          6.80        56.85 o
 -11  -7  10          9.82         -9.35        23.74 o
 -10  -7  10          6.84         22.46        26.06 o
  -9  -7  10         31.24         72.89        29.71 o
  -8  -7  10         49.79         -7.02        49.24 o
  -7  -7  10         58.28          8.41        24.19 o
  -6  -7  10         47.90         71.87        34.26 o
  -5  -7  10        264.21        274.30        62.36 o
  -4  -7  10        254.13        285.77        46.27 o
  -3  -7  10         70.45         60.05        20.24 o
  -2  -7  10        225.05        163.89        24.04 o
  -1  -7  10        112.06         65.14        21.38 o
   0  -7  10       1017.28       1002.05        62.79 o
   1  -7  10        209.31         98.30        49.76 o
   2  -7  10        316.03        315.15        31.74 o
   3  -7  10         24.62         10.45        19.06 o
   4  -7  10         61.16         55.82        18.80 o
   5  -7  10         11.68         -4.75        24.23 o
   6  -7  10         39.24         51.15        31.59 o
   7  -7  10        292.62        179.30        35.24 o
   8  -7  10         27.48         99.42        64.50 o
   9  -7  10         15.45          2.33        20.63 o
  10  -7  10         34.98          6.11        22.35 o
  11  -7  10         15.29         10.89        15.58 o
 -13  -6  10        152.54        136.82        31.97 o
 -12  -6  10        206.03        192.55        21.32 o
 -11  -6  10         88.48         64.93        20.42 o
 -10  -6  10         19.77         11.53        17.48 o
  -9  -6  10         23.92         25.06        19.79 o
  -8  -6  10        350.78        335.16        56.95 o
  -7  -6  10        647.34        821.59        82.24 o
  -6  -6  10        371.45        329.80        44.63 o
  -5  -6  10        204.76        238.51        31.68 o
  -4  -6  10        731.41        624.47        43.30 o
  -3  -6  10        288.53        311.40        28.18 o
  -2  -6  10        531.51        525.68        43.56 o
  -1  -6  10        252.91        318.00        33.64 o
   0  -6  10        470.66        484.26        31.37 o
   1  -6  10        364.32        371.46        25.12 o
   2  -6  10        337.10        294.89        31.08 o
   3  -6  10        202.95        182.55        25.85 o
   4  -6  10         24.98         31.76        22.21 o
   5  -6  10        448.21        371.65        41.21 o
   6  -6  10        141.18        172.42        30.13 o
   7  -6  10          4.97         -3.38        19.33 o
   8  -6  10         78.42         57.26        22.22 o
   9  -6  10         12.00         -5.91        16.87 o
  10  -6  10        153.18        140.15        23.12 o
  11  -6  10         80.37         32.39        20.46 o
  12  -6  10         95.47         48.24        19.56 o
  13  -6  10         38.48         73.38        28.30 o
 -14  -5  10         39.20         49.28        16.73 o
 -13  -5  10          2.64         13.21        19.38 o
 -12  -5  10         45.51         71.42        27.74 o
 -11  -5  10         40.10         63.18        27.85 o
 -10  -5  10         52.23         30.45        28.58 o
  -9  -5  10        383.77        360.59        57.96 o
  -8  -5  10         71.62         39.65        34.52 o
  -7  -5  10         88.54        118.55        32.02 o
  -6  -5  10        226.50        164.33        28.85 o
  -5  -5  10        600.17        603.09        44.89 o
  -4  -5  10         64.70         53.95        19.92 o
  -3  -5  10        247.33        235.74        23.02 o
  -2  -5  10        416.52        499.42        35.38 o
  -1  -5  10        717.98        671.64        35.70 o
   0  -5  10        700.35        684.67        39.07 o
   1  -5  10         60.78         62.28        15.51 o
   2  -5  10        205.51        170.87        29.07 o
   3  -5  10         35.24         23.33        15.93 o
   4  -5  10         57.19         59.19        17.93 o
   5  -5  10         50.33         40.47        18.42 o
   6  -5  10         28.17         26.24        17.89 o
   7  -5  10         68.26         29.70        20.87 o
   8  -5  10         40.11         26.45        23.82 o
   9  -5  10        191.74        195.71        38.32 o
  10  -5  10        124.26        148.92        69.22 o
  11  -5  10        103.87         86.07        27.87 o
  12  -5  10         64.03         31.58        21.97 o
  13  -5  10          4.95         25.93        18.95 o
  14  -5  10         11.15         25.08        35.02 o
 -15  -4  10         27.66         26.58        14.20 o
 -14  -4  10         35.61         37.13        24.04 o
 -13  -4  10         83.63         96.93        33.07 o
 -12  -4  10        138.55        123.56        38.71 o
 -11  -4  10        198.95        141.54        38.66 o
 -10  -4  10        349.75        387.71        50.70 o
  -9  -4  10        270.23        275.47        48.17 o
  -8  -4  10        167.04        183.95        46.99 o
  -7  -4  10        113.41         90.93        24.29 o
  -6  -4  10        373.84        418.57        35.20 o
  -5  -4  10        159.05        134.56        21.48 o
  -4  -4  10        698.27        665.14        73.75 o
  -3  -4  10        500.50        398.00        59.89 o
  -2  -4  10        224.14        206.61        45.55 o
  -1  -4  10        294.63        350.19        57.88 o
   0  -4  10        152.84        115.81        38.19 o
   1  -4  10        769.65        677.55       117.29 o
   2  -4  10        279.16        262.10        56.91 o
   3  -4  10        423.29        406.13        65.25 o
   4  -4  10         96.20         90.99        36.29 o
   5  -4  10        260.25        319.96        44.36 o
   6  -4  10        201.18        178.35        24.30 o
   7  -4  10        187.73        133.17        24.03 o
   8  -4  10        343.81        316.03        32.20 o
   9  -4  10         47.14        122.62        78.11 o
  10  -4  10        385.25        393.74        51.70 o
  11  -4  10         25.83         40.64        27.27 o
  12  -4  10         25.60        -10.16        22.82 o
  13  -4  10         25.23         -2.73        20.18 o
  14  -4  10         19.73         37.18        19.63 o
  15  -4  10         35.26         10.93        19.14 o
 -16  -3  10         49.47         41.75        19.00 o
 -15  -3  10          5.82         -2.94        19.75 o
 -14  -3  10         18.82         23.55        40.98 o
 -13  -3  10          7.14          2.85        26.24 o
 -12  -3  10        121.55        117.30        37.75 o
 -11  -3  10         23.70         39.11        27.33 o
 -10  -3  10         16.20         13.74        24.63 o
  -9  -3  10         64.93         49.40        27.77 o
  -8  -3  10        774.52        809.61        70.99 o
  -7  -3  10        286.18        268.88        28.92 o
  -6  -3  10         18.29          0.03        24.42 o
  -5  -3  10         83.44        106.87        35.25 o
  -4  -3  10        378.75        331.51        51.69 o
  -3  -3  10        822.22        882.28        83.13 o
  -2  -3  10        120.32        114.23        38.30 o
  -1  -3  10        248.86        287.94        36.61 o
   0  -3  10        506.24        498.22        46.57 o
   1  -3  10        309.47        369.66        43.59 o
   2  -3  10        277.91        284.22        43.37 o
   3  -3  10        142.33        171.76        31.62 o
   4  -3  10        727.45        682.02        58.29 o
   5  -3  10         85.84         47.25        29.39 o
   6  -3  10        450.11        435.36        51.72 o
   7  -3  10        676.09        678.60        44.29 o
   8  -3  10        271.57        289.05        30.18 o
   9  -3  10       1258.74       1264.89        62.67 o
  10  -3  10         78.69        100.46        43.22 o
  11  -3  10         55.28         66.53        29.90 o
  12  -3  10         92.62         62.28        27.55 o
  13  -3  10         68.17         77.35        27.46 o
  14  -3  10        115.60         92.23        35.55 o
  15  -3  10         66.04         27.69        32.08 o
  16  -3  10         15.09          2.04        14.27 o
 -16  -2  10          1.97         12.72        18.98 o
 -15  -2  10         17.66         -1.03        25.93 o
 -14  -2  10         14.46         25.43        47.73 o
 -13  -2  10          4.66         14.81        50.32 o
 -12  -2  10         99.39         76.66        66.56 o
 -11  -2  10        991.55        849.09        98.04 o
 -10  -2  10        280.93        298.25        57.95 o
  -9  -2  10        656.70        788.18        77.57 o
  -8  -2  10        129.75        124.31        46.29 o
  -7  -2  10         35.06         35.74        58.70 o
  -6  -2  10       1377.81       1378.64       192.67 o
  -5  -2  10        117.26        135.73        49.48 o
  -4  -2  10       1580.31       1393.51       113.77 o
  -3  -2  10        352.14        361.79        57.29 o
  -2  -2  10        335.01        336.16        36.95 o
  -1  -2  10        649.66        607.27        54.98 o
   0  -2  10          7.05          3.43        19.80 o
   1  -2  10       2509.82       2684.96       175.84 o
   2  -2  10       5234.31       5218.75       139.69 o
   3  -2  10        126.79        190.84        34.13 o
   4  -2  10        646.33        706.81        57.82 o
   5  -2  10         24.27         12.84        20.39 o
   6  -2  10        258.77        233.89        40.25 o
   7  -2  10         46.69         34.38        24.32 o
   8  -2  10        486.88        445.22        31.73 o
   9  -2  10        489.22        479.66        31.63 o
  10  -2  10        195.80        191.00        25.07 o
  11  -2  10        232.34        212.77        39.98 o
  12  -2  10        335.69        351.58        45.87 o
  13  -2  10         17.98         22.29        20.56 o
  14  -2  10         13.42         20.37        20.63 o
  15  -2  10         29.63         22.33        16.31 o
  16  -2  10          6.29         -2.64        17.71 o
 -17  -1  10         48.79         24.41        30.73 o
 -16  -1  10        130.51         94.02        27.05 o
 -15  -1  10         46.07         36.88        28.51 o
 -14  -1  10         24.76         16.97        58.59 o
 -13  -1  10         89.95        109.37        75.08 o
 -12  -1  10        247.35        213.64        87.29 o
 -11  -1  10        548.94        668.08       131.71 o
 -10  -1  10        192.01        236.17        86.57 o
  -9  -1  10        664.05        626.14       125.30 o
  -8  -1  10        741.24        619.39       142.55 o
  -7  -1  10        586.80        677.63       141.66 o
  -6  -1  10       1109.32       1441.56       204.06 o
  -5  -1  10        294.24        460.11       134.74 o
  -4  -1  10        756.09        699.10       138.99 o
  -3  -1  10       4293.75       4730.80       341.62 o
  -2  -1  10        859.09       1001.53       152.49 o
  -1  -1  10       2248.70       2290.26       127.39 o
   0  -1  10       1180.18       1251.31        94.89 o
   1  -1  10       1419.04       1430.51        99.87 o
   2  -1  10       2337.28       2482.61       129.99 o
   3  -1  10       6361.38       6540.40       213.34 o
   4  -1  10       1269.13       1265.54        69.59 o
   5  -1  10         38.85         38.74        33.59 o
   6  -1  10        269.94        260.44        38.72 o
   7  -1  10        819.30        905.25        69.12 o
   8  -1  10         64.95         57.39        33.94 o
   9  -1  10         57.75         76.15        22.40 o
  10  -1  10        126.92        104.90        21.02 o
  11  -1  10        211.20        142.64        35.10 o
  12  -1  10        189.33        123.23        32.63 o
  13  -1  10          4.64         15.97        20.45 o
  14  -1  10         11.08          7.40        19.52 o
  15  -1  10          2.06          7.31        16.87 o
  16  -1  10        129.43        102.33        27.30 o
 -17   0  10         36.74         34.95        28.21 o
 -16   0  10          1.14         31.69        30.14 o
 -15   0  10        242.45        254.43        42.53 o
 -14   0  10        165.73        124.54        70.60 o
 -13   0  10         51.11         25.04        61.00 o
 -12   0  10        160.20        273.75        98.86 o
 -11   0  10        490.24        377.09       148.50 o
 -10   0  10        308.45        284.10        70.55 o
  -9   0  10        249.91        265.30       161.24 o
  -8   0  10        355.74        368.15       111.04 o
  -7   0  10       3641.89       3338.92       312.34 o
  -6   0  10        102.70         86.17        64.26 o
  -5   0  10        751.70        782.52       144.31 o
  -4   0  10       1810.36       2077.47       229.89 o
  -3   0  10       1220.56       1202.01       178.18 o
  -2   0  10       3730.10       4112.32       312.07 o
  -1   0  10        962.23       1103.15       162.97 o
   0   0  10         27.05         77.22        35.45 o
   1   0  10        454.46        480.47        58.76 o
   2   0  10        195.96        235.43        42.77 o
   3   0  10       2257.58       2598.97       126.55 o
   4   0  10         10.22         -1.94        26.66 o
   5   0  10        673.17        694.62        70.64 o
   6   0  10        608.29        581.82        66.05 o
   7   0  10         22.07        106.92        44.04 o
   8   0  10          1.01         79.51        44.95 o
   9   0  10        179.92        215.02        36.72 o
  10   0  10          9.05         15.79        20.98 o
  11   0  10         20.50         21.81        18.71 o
  12   0  10         15.46         15.41        22.44 o
  13   0  10          7.01          8.27        20.06 o
  14   0  10          0.95          6.80        26.63 o
  15   0  10          4.72         -3.26        23.13 o
  16   0  10         10.70         10.34        18.69 o
 -16   1  10        131.76         58.56        44.79 o
 -15   1  10         46.52         16.07        45.49 o
 -14   1  10         24.97          9.60        48.58 o
 -13   1  10         89.74        114.55        81.68 o
 -12   1  10        246.93        174.67        82.68 o
 -11   1  10        549.28        663.48       136.92 o
 -10   1  10        191.66        188.57        56.78 o
  -9   1  10        662.48        532.76       115.82 o
  -8   1  10        737.59        672.65       149.41 o
  -7   1  10        591.09        623.10       140.52 o
  -6   1  10       1103.67       1236.60       185.78 o
  -5   1  10        289.28        316.54       100.67 o
  -4   1  10        754.05        651.58       129.93 o
  -3   1  10       4293.18       4076.68       319.06 o
  -2   1  10        859.46        910.48       155.30 o
  -1   1  10       2239.07       2287.38       244.00 o
   0   1  10       1167.18       1142.95       180.84 o
   1   1  10       1419.05       1576.75        96.08 o
   2   1  10       2317.78       2470.50       119.54 o
   3   1  10       6352.00       6948.45       187.62 o
   4   1  10       1262.09       1245.10        81.72 o
   8   1  10         64.55        107.85        57.85 o
   9   1  10         57.18         42.11        37.17 o
  10   1  10        125.98        105.92        46.36 o
  11   1  10        209.93        130.72        48.96 o
  12   1  10        188.38        135.30        50.97 o
  13   1  10          4.62         85.24        46.47 o
  14   1  10         11.55          0.01        29.80 o
  15   1  10          2.08         -6.66        24.12 o
  16   1  10        128.11        156.07        38.01 o
 -16   2  10          1.93        -24.95        29.04 o
 -15   2  10         18.03         14.21        37.58 o
 -14   2  10         14.68         39.58        47.15 o
 -13   2  10          4.65         17.46        46.64 o
 -12   2  10        100.11         55.17        55.71 o
 -11   2  10        988.62        994.33       153.04 o
 -10   2  10        284.01        277.80        68.50 o
  -9   2  10        656.74        639.11        99.46 o
  -8   2  10        131.22        107.89        57.25 o
  -7   2  10         35.08         22.98        50.71 o
  -6   2  10       1386.37       1225.77       189.07 o
  -5   2  10        116.58         94.64        69.00 o
  -4   2  10       1581.82       1477.86       195.72 o
  -3   2  10        356.14        314.73       100.41 o
  -2   2  10        335.58        364.57       103.75 o
  -1   2  10        649.26        534.01       134.99 o
   0   2  10          6.83          9.95        59.40 o
   1   2  10       2494.47       2408.48       241.84 o
   2   2  10       5231.24       5374.69       156.43 o
   8   2  10        487.54        416.44        76.58 o
   9   2  10        491.02        447.70        78.12 o
  10   2  10        197.34        150.18        54.04 o
  11   2  10        231.34        262.06        67.30 o
  12   2  10        337.03        372.70        75.09 o
  13   2  10         18.26         32.05        33.34 o
  14   2  10         13.79         12.64        27.71 o
  15   2  10         28.99         37.28        29.31 o
  16   2  10          6.31         28.49        24.06 o
 -14   3  10         17.65         63.23        41.62 o
 -13   3  10          7.28         54.06        51.49 o
 -12   3  10        121.62        131.83        66.61 o
 -11   3  10         23.64         76.61        60.33 o
 -10   3  10         15.79         29.59        53.63 o
  -9   3  10         63.69         74.99        53.59 o
  -8   3  10        780.26        607.56        94.39 o
  -7   3  10        281.60        267.79        99.00 o
  -6   3  10         18.18         33.87        56.75 o
  -5   3  10         85.56         93.22        71.10 o
  -4   3  10        381.74        353.88       107.79 o
  -3   3  10        822.94        764.51       146.92 o
  -2   3  10        120.03        127.31        70.56 o
  -1   3  10        246.44        288.34        97.51 o
   0   3  10        505.22        454.53       116.37 o
   1   3  10        302.81        334.26        97.44 o
   7   3  10        681.22        706.58        87.86 o
   8   3  10        271.29        279.87        60.69 o
   9   3  10       1260.31       1340.47       129.81 o
  10   3  10         79.33         37.26        38.01 o
  11   3  10         55.29         30.47        32.85 o
  12   3  10         92.67        107.33        44.26 o
  13   3  10         69.09         37.35        32.43 o
  14   3  10        115.09         84.80        37.74 o
  15   3  10         66.94         69.84        28.74 o
  16   3  10         14.67         29.72        17.54 o
 -11   4  10        198.91        174.39        74.54 o
 -10   4  10        350.68        268.82        81.67 o
  -9   4  10        266.66        214.25        82.37 o
  -8   4  10        164.59        187.96        60.90 o
  -7   4  10        113.86        165.86        86.73 o
  -6   4  10        376.07        323.17       114.15 o
  -5   4  10        158.49        146.24        83.19 o
  -4   4  10        701.88        638.54       138.89 o
  -3   4  10        505.89        382.81       112.88 o
  -2   4  10        219.52        210.16        88.92 o
   9   4  10         46.83         43.04        35.42 o
  10   4  10        383.18        270.49        59.56 o
  11   4  10         25.72         29.33        30.87 o
  12   4  10         26.37         58.12        31.95 o
  13   4  10         25.85         20.90        23.46 o
  14   4  10         19.25         27.56        22.69 o
  -6   5  10        227.79        234.80       105.98 o
  -5   5  10        599.66        494.96       123.19 o
  -5  -9  11        139.68        269.86        40.03 o
  -4  -9  11         82.18        215.21        37.67 o
  -3  -9  11         46.84        199.83        39.60 o
  -2  -9  11         15.07          8.91        15.26 o
  -1  -9  11         51.40        -22.31        22.31 o
   0  -9  11         48.27        158.47        39.53 o
   1  -9  11         23.59        116.82        24.90 o
   2  -9  11         16.62         71.97        20.73 o
   3  -9  11         83.95        119.76        39.58 o
   4  -9  11         35.09         45.42        16.70 o
   5  -9  11         67.81         73.63        16.59 o
  -9  -8  11         16.90        105.50        56.52 o
  -8  -8  11         13.06         24.80        16.11 o
  -7  -8  11        225.71         81.99       106.69 o
  -6  -8  11         22.42        -28.42        50.19 o
  -5  -8  11         67.55         11.70        22.68 o
  -4  -8  11         21.71        -14.07        44.52 o
  -3  -8  11        149.44          6.31        43.72 o
  -2  -8  11         20.05         30.54        24.87 o
  -1  -8  11        303.64        322.98        34.38 o
   0  -8  11        117.15        119.01        26.39 o
   1  -8  11          1.95         29.14        23.77 o
   2  -8  11         69.32         74.26        25.83 o
   3  -8  11          0.23          7.85        16.87 o
   4  -8  11         30.22         26.64        28.63 o
   5  -8  11         14.65        -42.50        42.50 o
   6  -8  11          3.38         32.31        28.61 o
   7  -8  11         68.89        117.69        17.85 o
   8  -8  11         86.98        107.14        14.80 o
 -11  -7  11          0.02         32.07        22.33 o
 -10  -7  11         29.78         25.73        24.01 o
  -9  -7  11          3.55        -10.93        23.03 o
  -8  -7  11          8.00        -12.13        51.31 o
  -7  -7  11        305.00        222.51        43.64 o
  -6  -7  11         67.75         56.38        32.61 o
  -5  -7  11        393.42        387.00        46.32 o
  -4  -7  11         35.03         22.96        22.63 o
  -3  -7  11         15.22         33.76        14.97 o
  -2  -7  11         21.00         13.16        13.40 o
  -1  -7  11         60.52         -2.24        42.88 o
   0  -7  11         33.98          0.46        22.84 o
   1  -7  11        209.60        244.03        42.10 o
   2  -7  11        424.36        368.44        29.45 o
   3  -7  11         92.17         64.95        17.28 o
   4  -7  11         94.40         41.80        19.67 o
   5  -7  11        322.04        208.05        34.44 o
   6  -7  11         24.43        -22.70        29.03 o
   7  -7  11         73.13         30.92        26.09 o
   8  -7  11         75.62         55.30        16.96 o
   9  -7  11         68.36         85.26        18.57 o
  10  -7  11         54.62         80.43        38.30 o
  11  -7  11         24.52         27.25        14.10 o
 -12  -6  11        184.19        162.80        31.90 o
 -11  -6  11        188.50        166.73        26.85 o
 -10  -6  11         24.72         30.98        18.52 o
  -9  -6  11         16.87         33.74        47.69 o
  -8  -6  11          1.76        -16.85        23.96 o
  -7  -6  11         55.67         67.27        32.82 o
  -6  -6  11         32.98         13.90        22.71 o
  -5  -6  11         72.61         40.42        21.56 o
  -4  -6  11         79.35         90.05        19.73 o
  -3  -6  11        646.93        596.14        41.66 o
  -2  -6  11        777.88        791.05        52.79 o
  -1  -6  11        491.22        486.85        43.19 o
   0  -6  11        667.93        679.24        38.05 o
   1  -6  11        878.56        876.26        39.79 o
   2  -6  11         64.51         34.98        18.17 o
   3  -6  11        448.10        416.65        37.69 o
   4  -6  11        612.38        612.92        50.27 o
   5  -6  11        229.33        257.17        44.85 o
   6  -6  11         57.33         70.53        64.28 o
   7  -6  11         76.41         74.89        25.09 o
   8  -6  11         11.98        -13.19        22.80 o
   9  -6  11        317.57        289.35        41.29 o
  10  -6  11         16.92         13.63        21.48 o
  11  -6  11         35.97         56.61        21.58 o
  12  -6  11         27.36         41.46        29.74 o
 -14  -5  11         92.69         45.38        27.93 o
 -13  -5  11         31.15         23.35        13.71 o
 -12  -5  11         18.91         11.61        15.62 o
 -11  -5  11         98.32         64.68        23.87 o
 -10  -5  11        141.41        111.66        35.42 o
  -9  -5  11        143.25        146.04        40.45 o
  -8  -5  11        292.77        336.56        56.44 o
  -7  -5  11        359.38        327.06        44.05 o
  -6  -5  11        210.16        152.70        28.59 o
  -5  -5  11        213.73        254.39        27.46 o
  -4  -5  11          6.59         18.12        19.44 o
  -3  -5  11        319.93        418.47        30.32 o
  -2  -5  11        416.86        435.69        34.45 o
  -1  -5  11        419.04        379.59        29.02 o
   0  -5  11        422.92        382.53        26.63 o
   1  -5  11        204.24        214.72        20.16 o
   2  -5  11        140.49        163.61        24.26 o
   3  -5  11        241.03        253.50        37.43 o
   4  -5  11        125.93        110.57        22.41 o
   5  -5  11        569.82        525.17        38.49 o
   6  -5  11        366.84        347.32        38.52 o
   7  -5  11        277.17        314.84        45.84 o
   8  -5  11        102.95         75.15        30.94 o
   9  -5  11         29.89         17.41        25.62 o
  10  -5  11          4.57         -1.83        22.50 o
  11  -5  11         66.26         41.74        24.82 o
  12  -5  11          7.24         -8.76        26.05 o
  13  -5  11          8.99         -6.01        15.88 o
 -15  -4  11         41.18         36.23        13.19 o
 -14  -4  11         15.60         25.34        21.57 o
 -13  -4  11         58.93         76.02        47.04 o
 -12  -4  11         18.64         38.19        29.53 o
 -11  -4  11          6.83         15.64        22.96 o
 -10  -4  11         93.15         55.15        26.73 o
  -9  -4  11        248.69        279.20        54.38 o
  -8  -4  11        240.41        217.58        52.83 o
  -7  -4  11         72.59         44.14        19.03 o
  -6  -4  11         59.52         30.22        16.23 o
  -5  -4  11         92.81         96.91        19.88 o
  -4  -4  11        607.90        657.57        36.92 o
  -3  -4  11        616.20        494.70        69.34 o
  -2  -4  11        337.73        371.75        60.23 o
  -1  -4  11        445.84        508.44       110.35 o
   0  -4  11         82.96         71.91        33.92 o
   1  -4  11         44.14         43.06        30.97 o
   2  -4  11         14.16          5.28        26.15 o
   3  -4  11        208.97        209.16        35.32 o
   4  -4  11        559.36        584.77        42.75 o
   5  -4  11         83.64         71.31        23.86 o
   6  -4  11        295.23        323.09        38.92 o
   7  -4  11         59.27         98.88        31.52 o
   8  -4  11         29.26          5.96        25.77 o
   9  -4  11        237.17        201.13        39.63 o
  10  -4  11         44.62         57.85        28.51 o
  11  -4  11         62.55         46.41        27.02 o
  12  -4  11         17.04         -4.33        28.15 o
  13  -4  11        100.26        120.99        27.59 o
  14  -4  11         22.45        -16.49        22.59 o
  15  -4  11          5.76         13.73        18.25 o
 -16  -3  11         34.28         32.13        16.94 o
 -15  -3  11          9.97         15.05        19.65 o
 -14  -3  11         65.55         55.66        46.12 o
 -13  -3  11         27.44         50.55        50.88 o
 -12  -3  11         68.86        101.44        45.41 o
 -11  -3  11        154.60        167.93        48.79 o
 -10  -3  11         30.97         28.80        24.82 o
  -9  -3  11        273.81        305.44        45.90 o
  -8  -3  11         72.26        134.36        38.08 o
  -7  -3  11         82.97         59.98        17.87 o
  -6  -3  11          7.20         23.47        16.58 o
  -5  -3  11         99.44        109.93        36.75 o
  -4  -3  11         88.32         76.76        34.18 o
  -3  -3  11        105.49        113.14        35.20 o
  -2  -3  11       1440.99       1422.35       120.49 o
  -1  -3  11        271.10        257.53        37.70 o
   0  -3  11        175.17        172.43        33.32 o
   1  -3  11        581.80        576.87        52.99 o
   2  -3  11        327.52        303.11        40.35 o
   3  -3  11        584.57        608.26        56.85 o
   4  -3  11        483.11        497.44        52.83 o
   5  -3  11        387.95        373.08        49.13 o
   6  -3  11        113.23        100.47        22.71 o
   7  -3  11        481.05        501.98        38.40 o
   8  -3  11        431.64        387.10        34.52 o
   9  -3  11         58.06         43.72        21.84 o
  10  -3  11        463.64        401.28        42.04 o
  11  -3  11         27.89         46.75        27.13 o
  12  -3  11         35.80         35.50        25.24 o
  13  -3  11         20.06        -21.13        28.85 o
  14  -3  11        142.66         78.31        38.63 o
  15  -3  11         22.19          8.85        24.67 o
 -16  -2  11          2.84          8.77        17.97 o
 -15  -2  11         29.66         19.29        24.49 o
 -14  -2  11        170.60        153.68        68.01 o
 -13  -2  11         48.43         63.63        68.88 o
 -12  -2  11        114.03        113.55        46.34 o
 -11  -2  11         54.03         18.11        35.01 o
 -10  -2  11        544.80        670.11       105.42 o
  -9  -2  11        360.69        427.42       101.65 o
  -8  -2  11        264.90        361.79        52.72 o
  -7  -2  11        388.79        387.05        58.82 o
  -4  -2  11        391.23        442.59        68.19 o
  -3  -2  11        245.78        249.00        54.50 o
  -2  -2  11        457.16        496.65        44.98 o
  -1  -2  11        272.16        231.41        34.07 o
   0  -2  11        245.12        222.55        34.04 o
   1  -2  11       2260.10       2158.91        94.09 o
   2  -2  11       1133.68       1218.54        73.33 o
   3  -2  11       1549.27       1569.58        84.85 o
   4  -2  11        580.67        530.36        53.02 o
   5  -2  11         15.58          9.27        21.81 o
   6  -2  11          1.48          4.24        23.09 o
   7  -2  11        444.87        477.35        42.42 o
   8  -2  11         56.75         66.71        17.96 o
   9  -2  11        736.41        708.13        40.87 o
  10  -2  11        453.81        380.33        39.87 o
  11  -2  11        468.75        562.60        61.02 o
  12  -2  11        122.47         94.89        28.24 o
  13  -2  11         49.11         49.25        33.30 o
  14  -2  11         82.40         82.32        29.02 o
  15  -2  11         28.53         28.94        18.41 o
 -16  -1  11         41.91         36.45        22.24 o
 -15  -1  11         31.86         35.54        27.43 o
 -14  -1  11         39.13         22.30        49.81 o
 -13  -1  11         72.37        112.71        75.26 o
 -12  -1  11         89.45         56.88        39.52 o
 -11  -1  11        574.60        357.31       118.09 o
 -10  -1  11         80.18         22.74        57.78 o
  -9  -1  11         62.60         78.64        42.88 o
  -8  -1  11         21.80         52.25        42.23 o
  -7  -1  11        627.54        722.45       152.32 o
  -6  -1  11        786.87        740.82       149.20 o
  -5  -1  11        262.47        366.10       109.51 o
  -4  -1  11        771.05        856.67       163.82 o
  -3  -1  11        975.53       1028.65       166.21 o
  -2  -1  11        707.71        848.76        89.91 o
  -1  -1  11        904.25       1034.97        92.21 o
   0  -1  11        407.88        415.78        59.61 o
   1  -1  11        498.95        497.99        65.06 o
   2  -1  11       1344.08       1297.41       101.80 o
   3  -1  11        168.76        169.59        42.58 o
   4  -1  11        662.69        687.79        55.81 o
   5  -1  11       1376.67       1310.36        76.63 o
   6  -1  11        193.51        205.04        36.62 o
   7  -1  11        165.33        171.57        35.55 o
   8  -1  11        309.04        289.19        30.45 o
   9  -1  11        760.69        782.44        53.95 o
  10  -1  11         24.82         30.58        21.05 o
  11  -1  11        274.33        308.13        43.79 o
  12  -1  11        405.05        402.28        50.30 o
  13  -1  11        120.70         67.70        54.20 o
  14  -1  11          9.73         10.69        19.04 o
  15  -1  11         13.00          6.69        14.71 o
  16  -1  11          9.17         27.80        18.94 o
 -16   0  11         21.08         16.33        34.27 o
 -15   0  11        134.36        135.66        34.56 o
 -14   0  11        119.93         71.38        64.25 o
 -13   0  11         36.97         62.31        65.31 o
 -12   0  11        129.25        113.51        72.58 o
 -11   0  11        104.59        252.71        94.50 o
 -10   0  11         46.57         39.42        41.05 o
  -9   0  11       1041.37       1032.71       125.88 o
  -8   0  11        517.06        655.00       145.71 o
  -7   0  11       1382.20       1496.50       217.72 o
  -6   0  11       2959.73       2592.75       274.75 o
  -5   0  11       1244.59       1169.15       188.06 o
  -4   0  11       1226.11       1188.56       188.87 o
  -3   0  11        855.40        967.09       171.53 o
  -2   0  11        331.22        279.08        99.27 o
  -1   0  11       3998.48       4343.32       346.27 o
   0   0  11        923.73       1138.62        92.88 o
   1   0  11        687.70        792.43        76.54 o
   2   0  11         43.47         46.65        27.35 o
   3   0  11        901.64       1084.91        88.61 o
   4   0  11        523.80        464.19        61.38 o
   5   0  11         79.50         92.74        35.39 o
   6   0  11        130.49        126.59        38.50 o
   7   0  11        311.99        328.90        62.23 o
   8   0  11          4.89         43.16        25.55 o
   9   0  11        262.39        273.20        34.32 o
  10   0  11        251.42        214.63        39.01 o
  11   0  11        146.87         86.21        30.01 o
  12   0  11         67.77         80.40        38.85 o
  13   0  11          0.01         -2.57        33.82 o
  14   0  11        353.64        426.80        73.25 o
  15   0  11         16.42          7.92        22.67 o
  16   0  11         34.10         44.35        23.54 o
 -16   1  11         41.94         35.38        35.78 o
 -15   1  11         31.58         21.13        45.99 o
 -14   1  11         38.70         12.82        45.62 o
 -13   1  11         72.49         77.86        65.62 o
 -12   1  11         90.05         76.81        64.86 o
 -11   1  11        573.57        432.43       119.70 o
 -10   1  11         81.74         40.66        42.61 o
  -9   1  11         62.17         15.56        35.55 o
  -8   1  11         22.35         47.66        39.46 o
  -7   1  11        626.53        556.55       141.25 o
  -6   1  11        789.13        658.72       146.01 o
  -5   1  11        261.35        397.05       112.47 o
  -4   1  11        771.80        769.62       152.27 o
  -3   1  11        986.15        881.70       162.68 o
  -2   1  11        715.32        889.70       163.10 o
  -1   1  11        911.67        991.31       173.27 o
   0   1  11        412.36        268.49       102.96 o
   1   1  11        494.17        529.34        62.44 o
   2   1  11       1351.44       1425.14        94.28 o
   3   1  11        165.89        206.94        41.21 o
   4   1  11        665.83        715.04        67.60 o
   8   1  11        314.85        316.41        62.23 o
   9   1  11        756.94        835.57        67.96 o
  10   1  11         25.28         11.31        29.69 o
  11   1  11        274.16        307.91        70.11 o
  12   1  11        401.56        350.04        73.33 o
  13   1  11        119.36        132.50        49.01 o
  14   1  11         10.08        -23.01        29.41 o
  15   1  11         12.51         40.63        28.19 o
  16   1  11          9.21         18.28        19.66 o
 -16   2  11          2.76         96.06        33.23 o
 -15   2  11         29.82          0.27        34.64 o
 -14   2  11        172.97        136.69        63.86 o
 -13   2  11         48.60         44.93        56.15 o
 -12   2  11        115.40         28.91        52.46 o
 -11   2  11         53.04         12.26        59.00 o
 -10   2  11        540.72        711.92       132.21 o
  -9   2  11        359.63        349.05        79.32 o
  -8   2  11        264.59        400.13       121.04 o
  -7   2  11        388.14        307.93       109.97 o
  -6   2  11         92.74        116.91        74.87 o
  -5   2  11        207.84        242.95        94.32 o
  -4   2  11        390.28        385.71       108.36 o
  -3   2  11        247.39        259.46        93.41 o
  -2   2  11        457.86        465.38       122.19 o
  -1   2  11        270.40        272.50       102.10 o
   0   2  11        242.46        264.79        96.77 o
   1   2  11       2262.99       2331.65       118.76 o
   7   2  11        443.70        487.19        77.21 o
   8   2  11         55.46         93.51        41.68 o
   9   2  11        733.78        825.60       104.92 o
  10   2  11        449.01        407.88        82.64 o
  11   2  11        465.31        467.99        84.44 o
  12   2  11        122.56         97.29        45.82 o
  13   2  11         48.89         52.67        36.42 o
  14   2  11         82.02         94.51        40.91 o
  15   2  11         29.25         36.92        25.71 o
  16   2  11         32.50         31.59        18.83 o
 -14   3  11         65.04         36.02        43.92 o
 -13   3  11         27.59         36.47        68.61 o
 -12   3  11         70.10        372.23        99.14 o
 -11   3  11        155.32        125.30        71.46 o
 -10   3  11         30.56          1.50        56.00 o
  -9   3  11        275.23        217.66        84.62 o
  -8   3  11         73.16        165.92        68.54 o
  -7   3  11         81.76         87.69        82.38 o
  -6   3  11          7.11         21.27        60.13 o
  -5   3  11        100.25        133.00        84.15 o
  -4   3  11         86.30        129.62        79.04 o
  -3   3  11        105.41        129.94        80.47 o
  -2   3  11       1444.15       1388.99       197.52 o
  -1   3  11        273.46        237.54        92.51 o
   0   3  11        179.67        190.50        92.63 o
   7   3  11        488.31        466.83        73.95 o
   8   3  11        431.49        403.23        70.67 o
   9   3  11         57.93          6.61        27.97 o
  10   3  11        464.22        393.37        83.01 o
  11   3  11         27.44         21.05        32.34 o
  12   3  11         36.05         43.06        36.43 o
  13   3  11         20.67         32.83        28.56 o
  14   3  11        142.10        161.37        41.75 o
  15   3  11         21.79         56.26        25.57 o
 -12   4  11         18.48          5.12        42.44 o
 -11   4  11          6.43         14.61        44.80 o
 -10   4  11         93.36          3.70        49.16 o
  -9   4  11        247.96        181.63        87.96 o
  -8   4  11        243.56        249.34        95.31 o
  -7   4  11         74.72        135.02        87.20 o
  -6   4  11         59.82         69.45        66.95 o
  -5   4  11         92.53        118.88        81.90 o
  -4   4  11        606.57        582.79       138.27 o
  -3   4  11        618.62        483.37       120.84 o
  -2   4  11        340.19        318.37       104.32 o
   9   4  11        238.30        173.00        48.68 o
  10   4  11         44.23         32.95        32.54 o
  11   4  11         63.59         55.65        33.55 o
  12   4  11         17.59         49.59        29.02 o
  13   4  11         99.24         98.35        31.72 o
  14   4  11         22.65         23.89        18.52 o
  -7   5  11        356.03        189.41        80.68 o
  -5   5  11        212.86        185.79        93.48 o
  -4  -9  12         53.72        237.71        34.48 o
  -3  -9  12         22.60        227.77        35.17 o
  -2  -9  12         13.85        226.89        35.64 o
  -1  -9  12          8.20        -18.66        18.66 o
   0  -9  12         86.74         34.06        20.83 o
   1  -9  12         65.18        195.90        42.85 o
   2  -9  12        119.19        185.80        41.50 o
   3  -9  12          9.85         54.03        26.15 o
  -8  -8  12        153.95        177.14        63.59 o
  -7  -8  12         64.21         28.03        59.92 o
  -6  -8  12         69.32         56.54        61.32 o
  -5  -8  12          7.68        -18.77        62.95 o
  -4  -8  12         19.49         12.09        19.57 o
  -3  -8  12         62.10         33.39        62.18 o
  -2  -8  12         59.40         44.17        28.95 o
  -1  -8  12         18.57         49.49        16.49 o
   0  -8  12        167.77        193.48        28.40 o
   1  -8  12         25.57         36.58        26.06 o
   2  -8  12         61.81         45.22        18.82 o
   3  -8  12         16.64         12.47        17.13 o
   4  -8  12         94.43        153.54        38.65 o
   5  -8  12         20.61         65.37        20.42 o
   6  -8  12         70.17        140.55        23.72 o
   7  -8  12        167.67        167.33        21.32 o
   8  -8  12         14.27         -4.55        60.89 o
 -10  -7  12         84.37         84.67        30.88 o
  -9  -7  12          4.83         18.08        23.77 o
  -8  -7  12         64.23         17.16        21.93 o
  -7  -7  12         24.15        -12.26        21.51 o
  -6  -7  12        383.76        302.79        61.88 o
  -5  -7  12        221.08        252.53        36.32 o
  -4  -7  12        188.72        155.25        37.59 o
  -3  -7  12         20.53         24.46        16.96 o
  -2  -7  12         96.75         90.72        18.09 o
  -1  -7  12         35.22         25.39        19.78 o
   0  -7  12         19.08          4.86        23.82 o
   1  -7  12         83.97         63.73        27.55 o
   2  -7  12         64.20        112.32        23.10 o
   3  -7  12         99.50         80.60        18.18 o
   4  -7  12          5.04         -1.87        18.25 o
   5  -7  12        103.58         59.57        16.30 o
   6  -7  12        277.99        253.55        29.86 o
   7  -7  12         13.13        -15.09        15.86 o
   8  -7  12         22.58         15.13        22.40 o
   9  -7  12         13.42         29.33        21.79 o
  10  -7  12         63.86         41.00        18.78 o
 -12  -6  12          0.20         16.68        19.94 o
 -11  -6  12         12.57         25.98        18.50 o
 -10  -6  12          7.62         15.03        19.63 o
  -9  -6  12         69.39         50.39        27.84 o
  -8  -6  12         30.44          2.60        21.92 o
  -7  -6  12        160.07        159.40        41.51 o
  -6  -6  12         87.93         75.03        29.25 o
  -5  -6  12        270.17        226.66        31.86 o
  -4  -6  12        479.21        389.04        42.89 o
  -3  -6  12        415.66        391.23        39.30 o
  -2  -6  12        287.12        244.53        31.28 o
  -1  -6  12          7.26         19.75        19.28 o
   0  -6  12         11.02         52.39        16.31 o
   1  -6  12        331.17        305.96        26.49 o
   2  -6  12        597.92        519.58        43.37 o
   3  -6  12        119.13         86.10        18.10 o
   4  -6  12        306.44        254.57        27.83 o
   5  -6  12        166.75        150.26        27.49 o
   6  -6  12        180.33        206.15        30.54 o
   7  -6  12         17.27         86.14        29.76 o
   8  -6  12        295.97        255.96        63.05 o
   9  -6  12         15.71         10.67        32.89 o
  10  -6  12        116.97         65.64        39.35 o
  11  -6  12         22.27         44.33        33.11 o
  12  -6  12         63.57         51.71        19.27 o
 -14  -5  12          9.34         27.18        17.05 o
 -13  -5  12          8.32         14.00        15.16 o
 -12  -5  12         24.28         55.54        17.70 o
 -11  -5  12          8.80         20.89        18.64 o
 -10  -5  12         59.90         34.03        18.97 o
  -9  -5  12         66.69         37.45        29.20 o
  -8  -5  12        540.65        654.53        75.38 o
  -7  -5  12          3.02         14.86        21.25 o
  -6  -5  12        117.20         87.97        24.72 o
  -5  -5  12        120.75        108.53        22.98 o
  -4  -5  12         49.97         60.89        19.75 o
  -3  -5  12        471.94        433.49        31.71 o
  -2  -5  12        977.33        924.77        49.29 o
  -1  -5  12         95.46        115.47        17.39 o
   0  -5  12        368.48        341.42        25.77 o
   1  -5  12        237.22        213.87        21.26 o
   2  -5  12        264.64        237.95        22.06 o
   3  -5  12         24.29         30.78        16.46 o
   4  -5  12        100.87        133.87        29.08 o
   5  -5  12        125.72        111.21        28.25 o
   6  -5  12        176.77        229.32        41.40 o
   7  -5  12        582.14        458.56        52.75 o
   8  -5  12          2.29         27.41        25.30 o
   9  -5  12         35.96        -17.63        25.24 o
  10  -5  12          8.11         15.78        40.66 o
  11  -5  12        208.73        166.38        31.42 o
  12  -5  12         24.05         -9.13        22.02 o
  13  -5  12          3.03          1.97        14.79 o
 -14  -4  12         21.47         21.10        14.35 o
 -13  -4  12          5.74         39.30        39.22 o
 -12  -4  12         27.89          7.76        19.43 o
 -11  -4  12         30.14         22.63        22.62 o
 -10  -4  12        293.49        271.59        42.56 o
  -9  -4  12         61.99         50.58        29.74 o
  -8  -4  12        100.30        113.57        40.45 o
  -7  -4  12        217.66        147.05        36.38 o
  -6  -4  12        136.55        124.62        23.98 o
  -5  -4  12        208.89        162.70        22.96 o
  -4  -4  12          1.83         13.40        15.34 o
  -3  -4  12        451.69        485.59        34.90 o
  -2  -4  12        489.77        473.57        34.13 o
  -1  -4  12        607.26        589.43        54.73 o
   0  -4  12        196.54        206.05        36.22 o
   1  -4  12        616.55        630.68        47.07 o
   2  -4  12        160.89        133.81        26.41 o
   3  -4  12        237.53        199.35        29.55 o
   4  -4  12         35.36         21.87        17.38 o
   5  -4  12        573.84        507.03        44.02 o
   6  -4  12        189.11        191.07        31.52 o
   7  -4  12        166.73        122.84        27.50 o
   8  -4  12        221.63        242.46        40.98 o
   9  -4  12          8.10         20.95        26.46 o
  10  -4  12         90.25         48.16        27.20 o
  11  -4  12         12.77         17.95        23.80 o
  12  -4  12         45.89         34.56        31.41 o
  13  -4  12          2.66         29.61        39.12 o
  14  -4  12         32.40         25.93        21.08 o
 -15  -3  12         95.03         84.12        24.01 o
 -14  -3  12          4.06         42.68        40.07 o
 -13  -3  12         18.92         26.19        43.78 o
 -12  -3  12         33.82         33.54        23.20 o
 -11  -3  12         57.49         75.69        27.98 o
 -10  -3  12        307.76        276.27        44.02 o
  -9  -3  12        878.43       1035.96       117.19 o
  -8  -3  12        211.12        207.70        42.59 o
  -7  -3  12        139.26        137.77        24.10 o
  -6  -3  12          5.56          5.15        17.58 o
  -5  -3  12        259.78        293.06        32.11 o
  -4  -3  12        594.31        510.44        68.52 o
  -3  -3  12        107.88        113.14        38.12 o
  -2  -3  12         14.61          2.17        28.39 o
  -1  -3  12        100.26        101.79        26.95 o
   0  -3  12        748.61        751.54        65.01 o
   1  -3  12        294.24        323.38        42.77 o
   2  -3  12        431.00        496.27        53.16 o
   3  -3  12         30.31         38.14        23.29 o
   4  -3  12        166.30        150.63        34.19 o
   5  -3  12         81.96         84.57        20.39 o
   6  -3  12        257.76        210.70        26.38 o
   7  -3  12         24.91         19.15        16.17 o
   8  -3  12        249.39        265.89        26.35 o
   9  -3  12        138.22        105.17        27.05 o
  10  -3  12          7.88         15.93        20.47 o
  11  -3  12        326.45        293.64        34.65 o
  12  -3  12         70.37        102.66        38.92 o
  13  -3  12         97.80         89.86        36.36 o
  14  -3  12         66.22         17.11        28.07 o
  15  -3  12         23.28         13.42        19.45 o
 -16  -2  12         66.34         53.25        19.45 o
 -15  -2  12         50.51         41.01        24.40 o
 -14  -2  12          1.08         27.83        46.22 o
 -13  -2  12         12.18         46.08        58.48 o
 -12  -2  12         17.39         55.66        37.45 o
 -11  -2  12        341.95        260.91        77.91 o
 -10  -2  12        630.88        570.92        88.47 o
  -9  -2  12        199.88        149.47        73.70 o
  -8  -2  12        565.74        642.12        69.29 o
  -7  -2  12        519.70        592.24        45.08 o
  -6  -2  12        209.13        216.06        53.54 o
  -5  -2  12        340.59        330.79        64.18 o
  -4  -2  12        194.85        240.07        55.77 o
  -3  -2  12        477.91        461.70        71.58 o
  -2  -2  12        535.67        603.27        51.51 o
  -1  -2  12        133.65        134.27        30.62 o
   0  -2  12        112.23         80.40        28.03 o
   1  -2  12        724.42        642.75        56.72 o
   2  -2  12        507.04        608.89        85.11 o
   3  -2  12        296.45        360.08        63.90 o
   4  -2  12         61.17         98.12        30.35 o
   5  -2  12        342.08        407.77        49.65 o
   6  -2  12        550.59        529.60        45.17 o
   7  -2  12        143.90        145.41        22.57 o
   8  -2  12       1705.72       1695.59        61.54 o
   9  -2  12        181.71        200.54        25.16 o
  10  -2  12         48.51         46.00        22.06 o
  11  -2  12        202.68        211.63        40.41 o
  12  -2  12        168.37        118.26        30.18 o
  13  -2  12         40.59         35.16        25.64 o
  14  -2  12         19.18         26.81        24.05 o
  15  -2  12          8.14         12.22        14.11 o
 -16  -1  12         13.45         15.39        19.85 o
 -15  -1  12         10.01         31.86        41.49 o
 -14  -1  12         84.88         86.58        64.18 o
 -13  -1  12         95.19         14.45        48.49 o
 -12  -1  12         54.35         58.88        40.37 o
 -11  -1  12         30.48         57.08        58.17 o
 -10  -1  12        279.35        294.59       100.16 o
  -9  -1  12        322.03        275.45        70.40 o
  -8  -1  12        133.81        114.63        60.25 o
  -7  -1  12        120.03        100.36        37.70 o
  -6  -1  12         39.05         43.02        58.00 o
  -5  -1  12        395.14        401.62       123.30 o
  -4  -1  12         29.13         31.65        50.87 o
  -3  -1  12        552.34        530.77       133.98 o
  -2  -1  12        413.03        413.45        67.58 o
  -1  -1  12         96.46        178.81        48.11 o
   0  -1  12        114.73        134.83        41.31 o
   1  -1  12        172.60        203.20        48.21 o
   2  -1  12       1879.86       1803.40       125.55 o
   3  -1  12         14.48         67.13        35.53 o
   4  -1  12        714.03        745.71        60.77 o
   5  -1  12         71.90         56.07        39.04 o
   6  -1  12        191.71        192.16        40.70 o
   7  -1  12        357.13        344.89        32.57 o
   8  -1  12        327.42        392.49        42.64 o
   9  -1  12       1152.75       1238.68        67.96 o
  10  -1  12        636.41        626.66        60.96 o
  11  -1  12        433.25        433.49        52.39 o
  12  -1  12         27.76         27.43        22.07 o
  13  -1  12         34.28         21.21        21.36 o
  14  -1  12         26.61         25.11        20.94 o
  15  -1  12         39.69         46.96        24.88 o
  16  -1  12         40.24         42.25        18.31 o
 -16   0  12        156.65         52.67        40.37 o
 -15   0  12        215.93        229.82        55.27 o
 -14   0  12         22.75         13.94        51.66 o
 -13   0  12         44.86         12.34        53.52 o
 -12   0  12        122.86         68.04        69.81 o
 -11   0  12       1217.80       1007.82       172.71 o
 -10   0  12          1.25          6.75        39.73 o
  -9   0  12        454.02        287.48        70.21 o
  -8   0  12        793.04        826.89       113.00 o
  -7   0  12         67.76         73.57        68.91 o
  -6   0  12       1803.26       2062.94       264.33 o
  -5   0  12         20.72         54.84        73.09 o
  -4   0  12        703.24        776.92       160.19 o
  -3   0  12        382.78        516.44       136.07 o
  -2   0  12       1244.69       1107.62       185.33 o
  -1   0  12        106.26        110.24        70.38 o
   0   0  12       1162.02       1100.36        97.54 o
   1   0  12       1247.28       1391.25       106.31 o
   2   0  12        107.95        118.47        39.90 o
   3   0  12        771.26        826.43        81.32 o
   4   0  12        522.02        408.12        62.27 o
   5   0  12          0.20         15.61        25.89 o
   6   0  12         16.61         23.64        27.26 o
   7   0  12        879.06        921.22        72.12 o
   8   0  12        804.88        851.95        53.98 o
   9   0  12        371.94        403.68        41.11 o
  10   0  12         73.55         45.05        24.90 o
  11   0  12        170.99        133.28        31.51 o
  12   0  12         16.32          1.43        21.65 o
  13   0  12         39.56         30.30        32.14 o
  14   0  12          3.53         21.53        29.65 o
  15   0  12         14.72          0.33        19.35 o
  16   0  12         86.53        113.34        27.69 o
 -16   1  12         13.89         12.32        31.86 o
 -15   1  12          9.86         20.03        39.74 o
 -14   1  12         83.35         36.46        47.24 o
 -13   1  12         95.69         77.24        65.82 o
 -12   1  12         55.63         80.64        72.14 o
 -11   1  12         31.40         18.88        55.04 o
 -10   1  12        279.05        225.47        93.93 o
  -9   1  12        320.88        268.91        87.63 o
  -8   1  12        131.36         79.26        50.43 o
  -7   1  12        120.51         93.64        48.30 o
  -6   1  12         38.77         80.45        65.49 o
  -5   1  12        399.10        402.14       123.21 o
  -4   1  12         28.21         96.12        78.69 o
  -3   1  12        550.63        527.47       138.34 o
  -2   1  12        409.61        393.31       123.17 o
  -1   1  12         98.29        147.88        84.17 o
   0   1  12        115.03        163.73        44.82 o
   1   1  12        170.59        238.07        46.97 o
   2   1  12       1879.27       1921.87       117.34 o
   3   1  12         13.81         21.92        28.70 o
   7   1  12        357.69        300.60        67.41 o
   8   1  12        324.44        364.79        50.92 o
   9   1  12       1152.67       1200.65        82.60 o
  10   1  12        634.26        623.32        96.71 o
  11   1  12        436.42        462.13        83.09 o
  12   1  12         27.56         21.71        35.37 o
  13   1  12         34.65         41.31        32.83 o
  14   1  12         26.80         39.55        30.52 o
  15   1  12         38.94         15.52        22.95 o
  16   1  12         40.66         47.24        20.90 o
 -15   2  12         50.30         93.44        45.83 o
 -14   2  12          1.07         14.28        43.62 o
 -13   2  12         13.02         25.42        49.45 o
 -12   2  12         17.95         17.56        56.60 o
 -11   2  12        345.60        319.95       102.25 o
 -10   2  12        627.33        615.63       130.19 o
  -9   2  12        197.80        162.16        58.90 o
  -8   2  12        570.56        473.11        91.66 o
  -7   2  12        518.06        502.21       141.81 o
  -6   2  12        209.16        184.33        84.01 o
  -5   2  12        343.42        323.80       106.32 o
  -4   2  12        193.97        221.50        87.43 o
  -3   2  12        482.42        415.62       125.72 o
  -2   2  12        532.72        572.23       150.17 o
  -1   2  12        133.89        209.60        98.69 o
   0   2  12        109.39         95.72        68.20 o
   1   2  12        724.73        703.94        71.33 o
   7   2  12        146.22        115.70        47.87 o
   8   2  12       1701.68       1772.04       152.62 o
   9   2  12        182.39        191.68        58.78 o
  10   2  12         48.07         26.38        33.82 o
  11   2  12        204.52        226.02        61.06 o
  12   2  12        168.81        164.82        53.65 o
  13   2  12         41.32         72.22        36.63 o
  14   2  12         19.39         65.50        31.81 o
  15   2  12          8.22         26.33        22.33 o
 -14   3  12          3.90        231.69        55.73 o
 -13   3  12         18.57         40.43        46.91 o
 -12   3  12         33.15        112.37        58.62 o
 -11   3  12         57.93         37.90        54.52 o
 -10   3  12        310.39        168.48        82.18 o
  -9   3  12        879.23        921.03       147.52 o
  -8   3  12        210.35        143.14        54.56 o
  -7   3  12        139.86        229.93       107.28 o
  -6   3  12          5.64          7.77        54.39 o
  -5   3  12        262.16        263.39       105.57 o
  -4   3  12        587.88        530.79       132.37 o
  -3   3  12        109.58         96.35        87.07 o
  -2   3  12         14.55         28.47        61.44 o
  -1   3  12        101.70         75.90        71.99 o
   0   3  12        748.22        745.02       161.23 o
   6   3  12        252.55        243.33        55.09 o
   7   3  12         23.91         -1.37        28.39 o
   8   3  12        247.19        267.98        62.78 o
   9   3  12        138.96        148.42        54.81 o
  10   3  12          7.91         -0.48        28.20 o
  11   3  12        327.46        303.81        69.55 o
  12   3  12         69.66         91.84        39.58 o
  13   3  12         96.74         81.29        36.42 o
  14   3  12         66.66         59.41        28.62 o
  15   3  12         24.11         15.55        17.09 o
 -12   4  12         28.24         29.24        39.93 o
 -11   4  12         29.56         14.19        49.95 o
 -10   4  12        293.11        190.80        73.07 o
  -9   4  12         60.11         77.84        67.80 o
  -8   4  12         98.54        102.60        74.09 o
  -6   4  12        138.47        143.21        85.84 o
  -5   4  12        210.82        157.38        84.76 o
  -4   4  12          1.84        -17.31        54.99 o
  -3   4  12        450.73        389.12       117.24 o
  -2   4  12        489.32        492.86       129.11 o
   9   4  12          7.80         25.07        29.34 o
  10   4  12         89.74         73.63        34.81 o
  11   4  12         13.02         22.19        24.20 o
  12   4  12         46.19         94.47        30.59 o
  13   4  12          2.78         34.16        25.80 o
  -9   5  12         65.90         74.26        57.59 o
  -8   5  12        542.26        291.66        99.69 o
  -7   5  12          3.04          3.24        47.75 o
  -2  -9  13          1.11        161.54        25.96 o
   1  -9  13          2.47         29.57        17.75 o
   2  -9  13         80.15        112.44        28.30 o
  -7  -8  13        148.28         93.75        84.86 o
  -6  -8  13        297.50        234.71       113.38 o
  -5  -8  13         36.23        -17.95        43.09 o
  -4  -8  13        237.99        144.63       106.01 o
  -3  -8  13        100.25         31.19        59.64 o
  -2  -8  13        197.01        132.62        22.74 o
  -1  -8  13         45.53         75.12        18.59 o
   0  -8  13         81.58        100.80        27.91 o
   1  -8  13         46.91         20.35        19.49 o
   2  -8  13         32.87         30.20        17.69 o
   3  -8  13        123.38        118.07        23.77 o
   4  -8  13         55.32         62.08        15.36 o
   5  -8  13         19.90         44.71        16.97 o
   6  -8  13          9.97         50.36        21.24 o
   7  -8  13         42.01         27.66        53.35 o
 -10  -7  13         10.71         31.76        20.82 o
  -9  -7  13         10.21         17.62        22.86 o
  -8  -7  13         78.56         27.84        56.36 o
  -7  -7  13          1.20        -15.99        20.05 o
  -6  -7  13        103.17         85.63        35.53 o
  -5  -7  13        207.55        239.54        34.70 o
  -4  -7  13        109.70         76.30        24.02 o
  -3  -7  13        169.15        186.97        25.83 o
  -2  -7  13         25.72         24.85        16.00 o
  -1  -7  13        246.86        192.22        50.20 o
   0  -7  13        315.96        168.97        55.95 o
   1  -7  13        215.81        221.39        31.24 o
   2  -7  13        355.16        331.90        35.49 o
   3  -7  13          0.80         11.88        16.55 o
   4  -7  13         27.85         33.55        17.01 o
   5  -7  13         14.99         31.28        15.59 o
   6  -7  13         70.18         70.86        19.21 o
   7  -7  13         83.00        107.03        30.14 o
   8  -7  13         76.44         70.02        23.67 o
   9  -7  13          2.77          0.24        16.05 o
  10  -7  13         16.77         35.57        16.15 o
 -12  -6  13         19.66         25.13        18.93 o
 -11  -6  13         47.39         27.01        43.87 o
 -10  -6  13          2.68         27.94        53.51 o
  -9  -6  13         36.80         41.20        25.85 o
  -8  -6  13         34.22         11.63        23.32 o
  -7  -6  13         59.37         60.95        48.15 o
  -6  -6  13         91.27         76.33        29.01 o
  -5  -6  13        280.23        233.16        33.53 o
  -4  -6  13         14.33        -11.29        18.55 o
  -3  -6  13        216.14        215.43        36.98 o
  -2  -6  13        344.00        330.62        36.39 o
  -1  -6  13        399.46        418.74        40.47 o
   0  -6  13        664.53        646.85        41.87 o
   1  -6  13         22.00         47.21        14.98 o
   2  -6  13         63.54         35.73        13.97 o
   3  -6  13          6.23         15.43        14.63 o
   4  -6  13        291.69        254.10        26.37 o
   5  -6  13         31.78          7.48        17.25 o
   6  -6  13         43.93         38.82        21.77 o
   7  -6  13        232.50        133.80        36.83 o
   8  -6  13         20.09         39.57        25.43 o
   9  -6  13         64.65         43.53        26.85 o
  10  -6  13         40.72         31.33        22.49 o
  11  -6  13          1.36          6.79        20.28 o
 -13  -5  13          2.48          1.13        17.09 o
 -12  -5  13         64.96         72.56        27.37 o
 -11  -5  13        147.95        122.68        31.38 o
 -10  -5  13         23.05         -3.85        23.65 o
  -9  -5  13        250.65        223.15        47.39 o
  -8  -5  13         11.69         33.17        30.57 o
  -7  -5  13        128.68        140.88        31.80 o
  -6  -5  13         50.13         29.84        20.40 o
  -5  -5  13       1089.22       1019.10        54.68 o
  -4  -5  13        112.50         95.06        25.24 o
  -3  -5  13         56.81         95.03        23.66 o
  -2  -5  13         95.56        102.77        20.77 o
  -1  -5  13        413.38        376.05        29.83 o
   0  -5  13        235.64        279.47        25.86 o
   1  -5  13        839.89        830.50        39.48 o
   2  -5  13        373.78        323.72        26.90 o
   3  -5  13        118.14         89.64        17.44 o
   4  -5  13         18.07          0.71        27.67 o
   5  -5  13        293.51        230.74        57.98 o
   6  -5  13        195.66        167.97        37.78 o
   7  -5  13        683.65        652.94        52.23 o
   8  -5  13         22.40         22.15        25.09 o
   9  -5  13         33.15         28.26        25.74 o
  10  -5  13         44.05         23.01        23.22 o
  11  -5  13         40.41         23.58        21.96 o
  12  -5  13         19.94         56.76        33.91 o
  13  -5  13         22.82         28.72        26.51 o
 -14  -4  13         33.49         28.42        16.01 o
 -13  -4  13          6.32          7.96        29.44 o
 -12  -4  13         27.07         16.26        19.80 o
 -11  -4  13         24.46         31.16        21.42 o
 -10  -4  13         23.88          0.38        24.83 o
  -9  -4  13         69.61         87.02        36.24 o
  -8  -4  13         67.04         71.66        35.05 o
  -7  -4  13        489.19        445.52        59.53 o
  -6  -4  13        251.84        224.38        30.08 o
  -5  -4  13        121.74        102.83        21.26 o
  -4  -4  13        519.91        550.14        38.32 o
  -3  -4  13        777.07        700.39        47.27 o
  -2  -4  13        370.68        305.65        27.55 o
  -1  -4  13         50.45        106.32        19.06 o
   0  -4  13        720.39        875.60        39.47 o
   1  -4  13        192.74        185.41        25.72 o
   2  -4  13        289.14        257.09        41.26 o
   3  -4  13        135.32        133.01        32.08 o
   4  -4  13         23.13         25.88        21.73 o
   5  -4  13        566.53        547.44        46.25 o
   6  -4  13        106.33         93.12        25.49 o
   7  -4  13         99.51         72.61        31.49 o
   8  -4  13         90.08         73.89        29.73 o
   9  -4  13         26.99         16.95        26.18 o
  10  -4  13        142.31        127.43        32.82 o
  11  -4  13        109.06        107.85        44.40 o
  12  -4  13         12.95         39.44        27.07 o
  13  -4  13         36.47         27.72        64.64 o
  14  -4  13         33.75         40.41        22.16 o
 -15  -3  13         29.22         52.74        19.81 o
 -14  -3  13         69.79         88.42        46.54 o
 -13  -3  13         67.11        126.00        57.18 o
 -12  -3  13         59.48         64.21        32.45 o
 -11  -3  13        283.58        363.20        46.00 o
 -10  -3  13        170.94        119.26        31.64 o
  -9  -3  13        308.41        267.90        45.24 o
  -8  -3  13         38.65         33.96        20.93 o
  -7  -3  13         63.67         30.19        17.03 o
  -6  -3  13        109.03         85.58        23.61 o
  -5  -3  13         71.76         64.36        16.35 o
  -4  -3  13        495.30        505.90        37.46 o
  -3  -3  13        384.82        430.38        48.18 o
  -2  -3  13        431.30        448.36        76.27 o
  -1  -3  13        874.68        833.27        62.90 o
   0  -3  13        281.21        317.38        42.27 o
   1  -3  13        108.69        124.27        30.73 o
   2  -3  13        182.48        168.58        35.70 o
   3  -3  13        509.05        592.86        39.45 o
   4  -3  13        456.54        429.55        34.82 o
   5  -3  13        141.67        117.29        19.76 o
   6  -3  13        118.71        128.62        21.53 o
   7  -3  13        245.73        234.68        25.75 o
   8  -3  13        509.50        444.89        42.08 o
   9  -3  13        227.73        228.76        33.38 o
  10  -3  13         63.92         63.58        21.90 o
  11  -3  13         47.60         42.35        19.77 o
  12  -3  13         78.12         69.14        51.16 o
  13  -3  13         40.32          8.26        25.90 o
  14  -3  13         40.53         19.78        26.34 o
 -15  -2  13         16.43         32.33        22.50 o
 -14  -2  13        104.94        124.81        59.51 o
 -13  -2  13         54.42         67.26        58.12 o
 -12  -2  13         70.62         50.28        38.11 o
 -11  -2  13         93.52         74.05        41.50 o
 -10  -2  13         14.42         18.68        37.64 o
  -9  -2  13         42.93         68.20        37.27 o
  -8  -2  13        408.96        545.48        94.90 o
  -7  -2  13         97.02         87.22        24.43 o
  -6  -2  13        157.53        162.13        25.26 o
  -5  -2  13        186.47        187.64        38.35 o
  -4  -2  13         26.24         28.52        32.29 o
  -3  -2  13        772.50        831.56        96.57 o
  -2  -2  13        566.37        593.44        53.07 o
  -1  -2  13       1232.83       1305.14        78.09 o
   0  -2  13        501.21        557.42        96.99 o
   1  -2  13        836.72        871.59        65.64 o
   2  -2  13        331.12        431.80        88.63 o
   3  -2  13        509.24        628.56        66.47 o
   4  -2  13        293.97        391.69        51.54 o
   5  -2  13        273.90        319.77        38.79 o
   6  -2  13        153.37        166.16        22.42 o
   7  -2  13        310.18        298.97        28.55 o
   8  -2  13         37.54         48.39        17.13 o
   9  -2  13        110.02         83.25        24.41 o
  10  -2  13        166.50        180.32        30.68 o
  11  -2  13         97.02         47.84        25.51 o
  12  -2  13         96.79         64.24        39.60 o
  13  -2  13         23.42          9.87        17.29 o
  14  -2  13         72.58         54.58        21.64 o
  15  -2  13          7.44         73.43        22.10 o
 -16  -1  13          1.37         -7.15        25.38 o
 -15  -1  13         28.52         35.52        22.64 o
 -14  -1  13         49.37         61.95        57.80 o
 -13  -1  13          3.83        -55.05        55.05 o
 -12  -1  13         23.93         42.64        37.69 o
 -11  -1  13        730.91        665.25       141.21 o
 -10  -1  13        401.68        422.07       110.52 o
  -9  -1  13         48.25         43.77        46.20 o
  -8  -1  13         34.47          4.15        36.59 o
  -7  -1  13        237.67        272.80        37.24 o
  -6  -1  13         18.19         32.53        28.12 o
  -5  -1  13        803.48        783.55       170.49 o
  -4  -1  13        180.21        151.88        77.60 o
  -3  -1  13        206.30        217.48        55.99 o
  -2  -1  13        149.73        123.38        45.74 o
  -1  -1  13        157.90        202.11        50.85 o
   0  -1  13       1088.87       1101.28       106.88 o
   1  -1  13        477.31        548.55        74.85 o
   2  -1  13        349.85        352.58        62.73 o
   3  -1  13         78.81         83.69        35.23 o
   4  -1  13        391.29        425.10        50.33 o
   5  -1  13        676.37        758.23        64.81 o
   6  -1  13        232.48        246.45        28.19 o
   7  -1  13        393.40        461.28        32.85 o
   8  -1  13        411.13        430.87        44.10 o
   9  -1  13         21.51         38.52        22.63 o
  10  -1  13         46.38         53.70        29.87 o
  11  -1  13        295.06        274.83        42.68 o
  12  -1  13         15.26         15.13        20.86 o
  13  -1  13          0.60         12.79        19.59 o
  14  -1  13          7.41         14.67        22.66 o
  15  -1  13         23.27         13.45        18.60 o
 -16   0  13         16.64         38.81        35.38 o
 -15   0  13          0.84         28.45        21.85 o
 -14   0  13          0.04          7.63        44.37 o
 -13   0  13        223.35        174.09        81.46 o
 -12   0  13         11.88          1.31        50.17 o
 -11   0  13          4.95         69.39        70.89 o
 -10   0  13          0.34         31.74        58.23 o
  -9   0  13        458.70        496.04        95.07 o
  -8   0  13         89.55        147.29        58.71 o
  -7   0  13        197.95        231.46        52.92 o
  -6   0  13       1302.05       1353.73       221.65 o
  -5   0  13        213.97        159.62        95.03 o
  -4   0  13          0.42         10.53        66.89 o
  -3   0  13        235.03        186.85        84.71 o
  -2   0  13       1028.74       1014.52       193.19 o
  -1   0  13         32.55         50.01        37.74 o
   0   0  13        570.78        591.01        81.45 o
   1   0  13        196.10        152.17        44.05 o
   2   0  13         10.41         39.57        36.10 o
   3   0  13       1036.35       1176.90       103.91 o
   4   0  13        181.78        174.27        47.21 o
   5   0  13          4.16          8.45        31.06 o
   6   0  13          0.74         17.59        31.44 o
   7   0  13        281.07        392.55        68.60 o
   8   0  13         45.83         92.69        29.44 o
   9   0  13        465.16        543.93        46.83 o
  10   0  13       1178.27       1163.15        80.74 o
  11   0  13        110.51        106.20        30.33 o
  12   0  13         18.26          5.57        30.39 o
  13   0  13          0.70         32.11        31.57 o
  14   0  13        104.20        114.90        38.37 o
  15   0  13          0.91         22.84        22.72 o
 -16   1  13          1.12         12.76        26.73 o
 -15   1  13         30.02         31.73        40.10 o
 -14   1  13         49.67         57.19        55.15 o
 -13   1  13          3.94          3.19        46.41 o
 -12   1  13         22.95         91.94        72.58 o
 -11   1  13        724.64        656.31       139.30 o
 -10   1  13        404.68        367.34       109.65 o
  -9   1  13         48.30         53.10        51.96 o
  -8   1  13         34.43         35.01        42.62 o
  -7   1  13        238.96        349.78        80.31 o
  -6   1  13         17.89         29.30        77.18 o
  -5   1  13        800.99        787.02       170.56 o
  -4   1  13        177.82        187.19        97.88 o
  -3   1  13        206.29        290.60       116.26 o
  -2   1  13        147.27        209.22        93.73 o
  -1   1  13        160.09        184.68        91.73 o
   0   1  13       1098.21       1206.36       102.00 o
   1   1  13        476.63        626.08        75.62 o
   2   1  13        351.97        392.97        60.25 o
   3   1  13         79.66         93.40        34.70 o
   6   1  13        231.76        243.32        63.00 o
   7   1  13        391.18        409.78        81.23 o
   8   1  13        410.12        455.20        57.48 o
   9   1  13         21.04         42.55        57.10 o
  10   1  13         46.89         67.54        44.10 o
  11   1  13        293.74        335.66        72.39 o
  12   1  13         15.06         18.69        32.43 o
  13   1  13          0.63        -16.20        28.58 o
  14   1  13          7.24         -5.94        23.55 o
  15   1  13         23.93         21.84        20.29 o
 -15   2  13         16.37         52.04        39.08 o
 -14   2  13        102.47         76.42        50.66 o
 -13   2  13         53.62         55.83        59.30 o
 -12   2  13         69.49         32.29        55.76 o
 -11   2  13         95.55         40.37        56.27 o
 -10   2  13         14.19         26.25        54.44 o
  -9   2  13         42.66         46.33        56.30 o
  -8   2  13        407.76        483.51        99.72 o
  -7   2  13         97.16        152.28        92.35 o
  -6   2  13        156.36        161.27        38.69 o
  -5   2  13        184.91        211.66        94.09 o
  -4   2  13         25.35         41.29        68.82 o
  -3   2  13        774.69        772.24       174.67 o
  -2   2  13        564.27        615.73       149.49 o
  -1   2  13       1228.92       1329.22       216.82 o
   0   2  13        501.97        499.91        60.35 o
   1   2  13        841.08        871.40        81.57 o
   6   2  13        156.03        193.35        52.27 o
   7   2  13        314.06        328.04        72.66 o
   8   2  13         38.16         79.63        46.26 o
   9   2  13        111.65        101.32        48.59 o
  10   2  13        165.28        179.03        54.22 o
  11   2  13         96.73        103.40        45.42 o
  12   2  13         97.28         71.74        39.93 o
  13   2  13         23.18         31.06        30.91 o
  14   2  13         73.59        105.88        35.17 o
  15   2  13          7.20         19.92        21.18 o
 -14   3  13         70.62         33.56        39.39 o
 -13   3  13         67.67         13.01        41.70 o
 -12   3  13         61.96         45.55        59.27 o
 -11   3  13        283.61        254.88        94.22 o
 -10   3  13        173.58         75.39        68.93 o
  -9   3  13        306.98        227.60        89.75 o
  -8   3  13         38.33         -4.09        51.52 o
  -7   3  13         61.89        101.08        91.98 o
  -6   3  13        110.03         86.03        71.42 o
  -5   3  13         73.20         38.51        54.79 o
  -4   3  13        498.04        480.63       135.76 o
  -3   3  13        383.91        388.52       126.62 o
  -2   3  13        428.92        473.61       160.98 o
  -1   3  13        877.61        824.50       171.63 o
   0   3  13        282.07        278.03       103.94 o
   5   3  13        142.09         93.61        38.78 o
   6   3  13        116.93         99.41        40.71 o
   7   3  13        248.82        262.93        61.87 o
   8   3  13        509.04        351.47        75.74 o
   9   3  13        224.77        246.15        64.28 o
  10   3  13         62.62         58.58        39.59 o
  11   3  13         47.97         48.86        34.46 o
  12   3  13         77.95         73.38        35.60 o
  13   3  13         40.55         25.01        25.64 o
  14   3  13         40.94         64.22        25.19 o
 -12   4  13         27.25         21.55        42.18 o
 -11   4  13         24.36         69.69        51.72 o
 -10   4  13         24.35        -31.67        45.40 o
  -9   4  13         70.73         85.29        72.88 o
  -8   4  13         66.20         67.52        63.02 o
  -6   4  13        248.98        267.54       100.89 o
  -5   4  13        122.36        355.71       154.71 o
  -4   4  13        520.98        582.19       152.68 o
  -3   4  13        778.08        731.20       156.52 o
   9   4  13         26.01         36.29        27.25 o
  10   4  13        139.54        160.01        43.53 o
  11   4  13        108.01         88.64        33.61 o
  12   4  13         13.51          7.31        22.52 o
  13   4  13         36.23         17.39        18.85 o
  -9   5  13        251.17        124.55        61.70 o
  -8   5  13         12.12         50.39        60.33 o
  -7   5  13        130.99         97.08        64.40 o
  -6   6  13         91.10          5.77        56.76 o
  -6  -8  14         37.13         -6.22        60.23 o
  -5  -8  14        198.79        144.51        95.76 o
  -4  -8  14         10.12        -20.54        31.53 o
  -3  -8  14        146.78         67.71        63.25 o
  -2  -8  14         37.09         39.57        17.70 o
  -1  -8  14        126.77        109.05        19.46 o
   0  -8  14         95.54         60.42        18.98 o
   1  -8  14         98.98          3.29        27.48 o
   2  -8  14         10.33         30.08        25.84 o
   3  -8  14         13.43         21.62        17.10 o
   4  -8  14        102.44         95.28        45.61 o
   5  -8  14         42.34          8.47        78.29 o
   6  -8  14          4.13          8.43        65.29 o
  -9  -7  14         68.73         59.94        23.74 o
  -8  -7  14         47.72         24.02        19.74 o
  -7  -7  14         28.06         35.32        38.99 o
  -6  -7  14        124.76        167.76        39.49 o
  -5  -7  14         59.37         48.81        20.12 o
  -4  -7  14         26.08         40.82        21.62 o
  -3  -7  14        122.69        126.38        22.13 o
  -2  -7  14          4.61          9.09        16.54 o
  -1  -7  14         13.17         -5.10        15.59 o
   0  -7  14         43.11         18.32        24.11 o
   1  -7  14         40.91         25.66        25.01 o
   2  -7  14         20.55         27.07        15.07 o
   3  -7  14         37.54         38.46        28.74 o
   4  -7  14          8.98         38.18        17.92 o
   5  -7  14         10.29          2.89        13.34 o
   6  -7  14        370.27        380.69        44.38 o
   7  -7  14         15.34         35.50        26.35 o
   8  -7  14          0.79         23.86        40.62 o
   9  -7  14          6.07         12.00        14.72 o
 -11  -6  14          9.16          9.91        18.69 o
 -10  -6  14         81.16         52.97        22.41 o
  -9  -6  14         27.41         23.78        20.44 o
  -8  -6  14         49.36         28.65        26.60 o
  -7  -6  14         58.20         59.69        30.17 o
  -6  -6  14        218.50        197.83        35.35 o
  -5  -6  14          4.00          5.67        16.06 o
  -4  -6  14        367.27        278.49        33.90 o
  -3  -6  14          1.95         -2.63        14.63 o
  -2  -6  14         33.05         40.08        25.08 o
  -1  -6  14        306.77        338.81        35.77 o
   0  -6  14         63.93        116.77        23.49 o
   1  -6  14        103.03         99.61        20.05 o
   2  -6  14        148.07        127.37        18.45 o
   3  -6  14        219.16        218.76        24.94 o
   4  -6  14        230.79        213.85        24.30 o
   5  -6  14         72.64         70.91        21.01 o
   6  -6  14        137.32        100.47        23.25 o
   7  -6  14         20.95         19.33        19.48 o
   8  -6  14        279.73        241.68        32.95 o
   9  -6  14        250.37        185.81        26.70 o
  10  -6  14         45.76         49.67        17.15 o
  11  -6  14         30.12         50.88        16.17 o
 -13  -5  14         16.05         25.34        16.72 o
 -12  -5  14          4.57         44.89        17.83 o
 -11  -5  14         19.37          9.60        18.55 o
 -10  -5  14         31.46         24.51        24.22 o
  -9  -5  14         92.56         62.03        31.20 o
  -8  -5  14         94.56        101.42        36.28 o
  -7  -5  14        134.34        119.46        28.96 o
  -6  -5  14         20.52          0.17        17.68 o
  -5  -5  14        850.28        753.77        47.31 o
  -4  -5  14        286.22        275.29        34.10 o
  -3  -5  14        216.37        230.62        31.83 o
  -2  -5  14        768.60        768.31        38.76 o
  -1  -5  14        600.39        601.89        37.02 o
   0  -5  14         46.02         77.44        16.16 o
   1  -5  14         13.20         17.12        14.83 o
   2  -5  14        115.02        128.67        22.07 o
   3  -5  14        164.03        130.55        30.15 o
   4  -5  14         89.84         80.69        33.65 o
   5  -5  14        201.57        232.08        45.79 o
   6  -5  14        562.19        561.86        85.68 o
   7  -5  14        663.64        522.19        58.87 o
   8  -5  14         23.64         27.89        40.33 o
   9  -5  14        157.17        126.86        49.17 o
  10  -5  14         53.42         84.76        40.92 o
  11  -5  14         89.78         81.39        25.91 o
  12  -5  14         49.51         31.67        48.33 o
 -14  -4  14         46.56         49.33        21.48 o
 -13  -4  14         33.45         30.33        21.69 o
 -12  -4  14         12.03         19.81        24.00 o
 -11  -4  14         75.35         53.22        27.32 o
 -10  -4  14         91.18         55.61        29.88 o
  -9  -4  14        208.79        189.10        44.69 o
  -8  -4  14        619.83        646.78        98.72 o
  -7  -4  14          1.47         18.56        22.32 o
  -6  -4  14         58.21         46.28        20.83 o
  -5  -4  14        178.75        195.28        29.00 o
  -4  -4  14        170.37        172.11        21.18 o
  -3  -4  14          3.44         28.63        19.17 o
  -2  -4  14        290.36        266.52        29.32 o
  -1  -4  14        212.20        282.68        31.58 o
   0  -4  14        157.60        168.92        24.71 o
   1  -4  14         69.57         71.21        21.36 o
   2  -4  14         58.93         40.22        18.52 o
   3  -4  14        111.38        114.98        27.52 o
   4  -4  14         47.36         67.93        31.27 o
   5  -4  14        136.23        164.53        30.80 o
   6  -4  14         43.90         45.61        28.16 o
   7  -4  14        138.04        138.78        34.89 o
   8  -4  14        358.38        343.31        47.38 o
   9  -4  14         67.13         84.05        30.00 o
  10  -4  14        290.52        271.92        42.26 o
  11  -4  14          4.66         19.56        21.75 o
  12  -4  14         26.55         46.01        53.81 o
  13  -4  14          7.14        -12.78        19.90 o
 -14  -3  14         31.56         53.76        36.44 o
 -13  -3  14         87.79         79.74        28.74 o
 -12  -3  14        108.57        147.04        40.70 o
 -11  -3  14         80.82         79.64        27.24 o
 -10  -3  14        149.16        139.55        33.04 o
  -9  -3  14         47.51         48.66        26.93 o
  -8  -3  14        446.66        458.81        95.11 o
  -7  -3  14         52.42         48.90        19.94 o
  -6  -3  14        101.20         77.99        21.83 o
  -5  -3  14         17.01         48.26        14.20 o
  -4  -3  14       1004.71        990.13        60.87 o
  -3  -3  14         94.82        105.69        21.66 o
  -2  -3  14         32.45         39.37        17.05 o
  -1  -3  14         31.13         64.55        21.87 o
   0  -3  14        177.55        236.17        37.13 o
   1  -3  14       1246.84       1370.31        54.04 o
   2  -3  14        581.75        657.64        44.69 o
   3  -3  14        253.48        263.48        26.96 o
   4  -3  14        397.37        445.55        32.97 o
   5  -3  14          9.42         21.59        16.40 o
   6  -3  14         94.26         99.10        24.85 o
   7  -3  14         18.27         23.97        16.57 o
   8  -3  14        212.96        171.17        31.10 o
   9  -3  14        283.45        246.84        33.28 o
  10  -3  14        101.11         68.62        22.91 o
  11  -3  14         89.94        118.82        24.48 o
  12  -3  14         28.87         24.39        23.39 o
  13  -3  14         66.34          5.00        26.99 o
  14  -3  14         22.20         88.04        24.94 o
 -15  -2  14         40.26         60.63        23.13 o
 -14  -2  14         56.80         20.92        41.43 o
 -13  -2  14        136.91        169.28        42.24 o
 -12  -2  14        148.93        102.14        41.93 o
 -11  -2  14         20.36         10.14        32.35 o
 -10  -2  14        186.36        124.03        46.33 o
  -9  -2  14         16.90         32.13        52.57 o
  -8  -2  14        374.81        336.79        58.52 o
  -7  -2  14        213.06        188.26        28.29 o
  -6  -2  14        216.91        298.04        32.26 o
  -5  -2  14        232.15        276.81        28.94 o
  -4  -2  14        456.98        558.63        44.73 o
  -3  -2  14        348.80        348.47        68.22 o
  -2  -2  14         81.47         53.60        38.26 o
  -1  -2  14        728.08        795.26        63.61 o
   0  -2  14         60.73        122.73        33.32 o
   1  -2  14        422.52        492.46        54.26 o
   2  -2  14        537.72        651.22       117.62 o
   3  -2  14        992.53       1139.23       101.19 o
   4  -2  14       1301.13       1479.65        55.25 o
   5  -2  14        876.26        892.99        44.67 o
   6  -2  14         94.19        123.37        22.02 o
   7  -2  14        419.07        405.72        33.15 o
   8  -2  14        648.59        656.58        40.75 o
   9  -2  14         18.16         35.84        20.89 o
  10  -2  14        458.24        492.07        43.33 o
  11  -2  14        106.00         96.04        37.68 o
  12  -2  14          0.94         15.12        20.09 o
  13  -2  14          9.12          2.51        16.37 o
  14  -2  14         27.55         54.18        23.33 o
 -15  -1  14         46.88         28.50        20.78 o
 -14  -1  14         49.13         45.24        46.39 o
 -13  -1  14         76.13         39.23        31.63 o
 -12  -1  14          8.41         50.11        37.46 o
 -11  -1  14          8.08         53.64        69.46 o
 -10  -1  14        165.26        159.10        86.69 o
  -9  -1  14        489.88        345.61       108.89 o
  -8  -1  14        352.20        344.53        74.54 o
  -7  -1  14         84.27         60.27        22.77 o
  -6  -1  14        399.25        484.69        38.43 o
  -5  -1  14         18.35         13.37        26.36 o
  -4  -1  14          9.62         17.58        34.13 o
  -3  -1  14        572.56        587.44        86.01 o
  -2  -1  14        163.54        158.78        48.44 o
  -1  -1  14        722.52        730.97        93.92 o
   0  -1  14        640.11        580.93        80.19 o
   1  -1  14         84.33         71.07        38.69 o
   2  -1  14        589.18        561.61        80.30 o
   3  -1  14        291.59        351.60        47.20 o
   4  -1  14        171.62        312.56        50.15 o
   5  -1  14         20.18         27.54        16.37 o
   6  -1  14        518.93        603.30        37.67 o
   7  -1  14        837.49        933.06        50.66 o
   8  -1  14       1522.09       1500.22        77.00 o
   9  -1  14        266.83        248.96        43.91 o
  10  -1  14        231.98        169.98        36.61 o
  11  -1  14         13.16         14.66        20.76 o
  12  -1  14         47.68          4.12        19.08 o
  13  -1  14         31.44         21.97        26.69 o
  14  -1  14         11.36         27.82        23.56 o
  15  -1  14         24.41          7.10        15.90 o
 -15   0  14        163.79        151.27        27.24 o
 -14   0  14          2.87         -2.60        40.37 o
 -13   0  14         88.45        127.71        53.66 o
 -12   0  14         84.91         72.29        73.48 o
 -11   0  14        855.67        851.28       151.64 o
 -10   0  14        206.06        164.24        84.40 o
  -9   0  14         93.24        128.70        75.40 o
  -8   0  14        834.17        830.21       118.90 o
  -7   0  14        268.92        274.79        35.86 o
  -6   0  14        881.82       1045.61        75.49 o
  -5   0  14        311.95        279.69       120.00 o
  -4   0  14          2.85        -31.21        67.72 o
  -3   0  14         10.70        -28.76        64.22 o
  -2   0  14         42.88         54.99        38.74 o
  -1   0  14         85.72         57.99        36.57 o
   0   0  14        561.24        711.56        86.73 o
   1   0  14          2.88        -12.57        32.16 o
   2   0  14         34.76         41.07        33.78 o
   3   0  14        770.66        830.10        92.00 o
   4   0  14        475.78        675.88        84.93 o
   5   0  14        714.31        780.25        66.19 o
   6   0  14         47.85         61.51        24.31 o
   7   0  14          0.01         27.10        19.24 o
   8   0  14        155.54        175.07        31.37 o
   9   0  14         15.25         35.76        24.87 o
  10   0  14          3.42          6.99        22.03 o
  11   0  14         27.18          7.32        32.14 o
  12   0  14         12.24          7.20        28.27 o
  13   0  14         73.51         63.05        33.70 o
  14   0  14          8.45         26.48        26.03 o
  15   0  14          0.35          1.10        17.16 o
 -15   1  14         45.77        -18.75        38.42 o
 -14   1  14         50.35         24.93        40.15 o
 -13   1  14         77.13         29.45        53.10 o
 -12   1  14          8.46        -14.88        51.02 o
 -11   1  14          8.19         18.38        75.22 o
 -10   1  14        162.10         82.56        66.58 o
  -9   1  14        490.09        522.15       131.08 o
  -8   1  14        350.80        302.09        75.93 o
  -7   1  14         83.40         52.23        51.40 o
  -6   1  14        396.99        478.41        61.76 o
  -5   1  14         18.77         17.55        55.23 o
  -4   1  14          9.40        111.55       100.47 o
  -3   1  14        563.79        700.28       166.20 o
  -2   1  14        163.67        184.13        93.87 o
  -1   1  14        725.60        799.48        92.40 o
   0   1  14        640.64        668.10        81.88 o
   1   1  14         81.14         81.72        35.11 o
   2   1  14        586.37        623.05        76.78 o
   5   1  14         20.02         19.96        33.34 o
   6   1  14        520.57        480.77        86.36 o
   7   1  14        840.99        982.59       114.58 o
   8   1  14       1518.66       1513.63        96.35 o
   9   1  14        267.79        232.16        67.06 o
  10   1  14        232.46        232.67        63.61 o
  11   1  14         13.13        -13.84        30.80 o
  12   1  14         48.36         52.34        34.62 o
  13   1  14         31.78         52.72        35.60 o
  14   1  14         11.83         14.18        25.95 o
  15   1  14         24.36         25.55        20.09 o
 -15   2  14         40.03         15.10        33.01 o
 -14   2  14         56.67         28.05        41.23 o
 -13   2  14        134.11        120.31        67.14 o
 -12   2  14        148.89         49.29        61.00 o
 -11   2  14         20.69         30.59        55.29 o
 -10   2  14        187.74        116.19        77.45 o
  -9   2  14         17.20         77.36        77.35 o
  -8   2  14        374.78        235.10        99.84 o
  -7   2  14        215.69        294.04       125.33 o
  -6   2  14        215.00        342.98        53.30 o
  -5   2  14        235.12        277.94        46.49 o
  -4   2  14        452.77        482.15       140.60 o
  -3   2  14        348.32        411.74       141.66 o
  -2   2  14         83.76        100.45        82.90 o
  -1   2  14        725.06        823.61       179.93 o
   0   2  14         58.79         99.24        40.41 o
   4   2  14       1303.45       1669.74       135.36 o
   5   2  14        878.30       1008.07       109.98 o
   6   2  14         94.44         96.48        44.27 o
   7   2  14        417.78        417.10        79.09 o
   8   2  14        653.60        615.29        96.71 o
   9   2  14         19.11         36.27        33.88 o
  10   2  14        459.12        463.64        85.28 o
  11   2  14        106.44         97.89        44.48 o
  12   2  14          0.94         -6.50        26.60 o
  13   2  14          9.22         25.32        27.59 o
  14   2  14         26.63         30.59        24.27 o
  15   2  14         68.24         41.53        20.34 o
 -14   3  14         31.63         -1.49        32.46 o
 -13   3  14         88.13         50.72        45.45 o
 -12   3  14        110.70         68.46        60.80 o
 -11   3  14         79.57         73.75        62.87 o
 -10   3  14        149.06        108.85        75.25 o
  -9   3  14         48.32         22.23        59.42 o
  -8   3  14        447.32        303.73       111.92 o
  -6   3  14        101.77        259.78       120.52 o
  -5   3  14         16.78         90.90        86.35 o
  -4   3  14       1008.88       1003.75       204.39 o
  -3   3  14         94.30        131.16        88.90 o
  -2   3  14         32.60         17.04        67.28 o
  -1   3  14         30.51         75.64        82.04 o
   4   3  14        393.85        424.74        71.44 o
   5   3  14          9.33         18.73        32.79 o
   6   3  14         95.61         81.29        38.70 o
   7   3  14         18.57          3.12        30.62 o
   8   3  14        211.56        164.12        54.43 o
   9   3  14        284.22        228.78        58.89 o
  10   3  14         99.42         84.94        42.10 o
  11   3  14         88.60         63.89        35.88 o
  12   3  14         29.65         31.32        31.38 o
  13   3  14         66.65         71.32        28.52 o
  14   3  14         22.45         13.82        17.44 o
 -12   4  14         12.28         21.62        41.16 o
 -11   4  14         75.25         13.77        42.10 o
 -10   4  14         91.77         80.73        62.29 o
  -9   4  14        207.60        119.24        74.29 o
  -8   4  14        618.46        276.31       100.76 o
  -5   4  14        180.43        103.33        77.18 o
  -4   4  14        168.32        152.61        99.05 o
   9   4  14         68.33         94.67        40.02 o
  10   4  14        289.46        251.66        49.96 o
  11   4  14          4.73         14.51        22.84 o
  12   4  14         26.78         25.62        22.50 o
 -10   5  14         32.43         39.60        48.47 o
  -9   5  14         93.47         65.70        75.99 o
  -8   5  14         96.51          6.92        43.44 o
  -7   5  14        131.57         37.17        50.69 o
  -6   6  14        221.10         87.28        65.62 o
  -5  -8  15         30.25         12.42        31.51 o
  -4  -8  15         58.50         16.58        21.45 o
  -3  -8  15          7.44          9.10        15.45 o
  -2  -8  15        131.88        132.17        41.43 o
  -1  -8  15         22.86         41.41        18.98 o
   0  -8  15         31.75         28.55        15.80 o
   1  -8  15          7.25         19.47        21.41 o
   2  -8  15         14.84         -8.56        15.69 o
   3  -8  15          6.58         -2.82        14.34 o
   4  -8  15         49.73        128.99        41.55 o
   5  -8  15          4.31        -26.31        26.31 o
  -9  -7  15         68.10         37.75        20.24 o
  -8  -7  15         57.45         50.03        23.95 o
  -7  -7  15         22.69         -5.07        18.11 o
  -6  -7  15        252.40        233.55        36.27 o
  -5  -7  15         24.62         61.21        26.79 o
  -4  -7  15         13.78         23.67        18.49 o
  -3  -7  15         16.96         10.56        15.10 o
  -2  -7  15         43.66         33.23        17.75 o
  -1  -7  15          4.45        -12.20        14.82 o
   0  -7  15          8.85         -4.04        16.04 o
   1  -7  15          7.83         24.71        15.51 o
   2  -7  15         42.14         43.00        15.84 o
   3  -7  15         75.65         87.24        30.82 o
   4  -7  15        117.94         90.29        25.30 o
   5  -7  15         88.35         77.47        20.74 o
   6  -7  15         30.76         42.25        23.27 o
   7  -7  15         69.57         55.89        24.25 o
   8  -7  15         26.50         37.05        18.57 o
 -11  -6  15         40.85         56.53        20.52 o
 -10  -6  15         12.08         24.32        17.23 o
  -9  -6  15         90.16         62.15        24.07 o
  -8  -6  15        108.27         80.20        27.32 o
  -7  -6  15          6.78         10.15        23.27 o
  -6  -6  15         83.34         89.54        26.66 o
  -5  -6  15         53.47         38.54        16.85 o
  -4  -6  15         62.14         44.99        17.12 o
  -3  -6  15        312.20        274.27        29.44 o
  -2  -6  15         90.07         99.04        23.02 o
  -1  -6  15        225.31        230.82        36.91 o
   0  -6  15        119.33        140.44        29.92 o
   1  -6  15        135.70        127.23        32.42 o
   2  -6  15         90.15         75.96        16.52 o
   3  -6  15        491.99        442.97        37.99 o
   4  -6  15         68.28         86.07        22.15 o
   5  -6  15         75.44         61.04        19.24 o
   6  -6  15        159.21        117.70        22.86 o
   7  -6  15        175.57        182.65        30.29 o
   8  -6  15         82.50         41.61        22.31 o
   9  -6  15         93.13         66.94        19.59 o
  10  -6  15        133.04        108.67        19.21 o
 -12  -5  15         36.63         42.48        15.66 o
 -11  -5  15          0.94         20.74        18.30 o
 -10  -5  15        114.66         85.61        28.19 o
  -9  -5  15         37.27         10.92        21.90 o
  -8  -5  15        117.32        114.19        52.83 o
  -7  -5  15        210.19        198.34        40.04 o
  -6  -5  15         31.11         32.71        20.09 o
  -5  -5  15        188.06        162.11        25.29 o
  -4  -5  15       1228.50       1172.07        64.95 o
  -3  -5  15        420.04        458.94        43.05 o
  -2  -5  15        106.82         96.08        26.50 o
  -1  -5  15       1253.62       1252.70        66.77 o
   0  -5  15        680.60        667.51        43.78 o
   1  -5  15        542.23        582.12        44.44 o
   2  -5  15         18.12         25.10        19.98 o
   3  -5  15         82.67         82.40        25.55 o
   4  -5  15        240.67        248.20        35.83 o
   5  -5  15        349.27        297.88        40.56 o
   6  -5  15         47.28         88.93        30.65 o
   7  -5  15         84.71         61.80        25.87 o
   8  -5  15          1.95         29.76        24.99 o
   9  -5  15         78.70         61.72        28.78 o
  10  -5  15         31.25         26.16        26.36 o
  11  -5  15         13.83         54.88        27.86 o
  12  -5  15         52.10         46.26        13.91 o
 -12  -4  15         54.33         30.71        30.51 o
 -11  -4  15         62.77         42.64        28.34 o
 -10  -4  15         11.33          5.21        22.49 o
  -9  -4  15         33.62         61.93        54.40 o
  -8  -4  15        148.46        172.88        43.33 o
  -7  -4  15        466.71        514.12        79.73 o
  -6  -4  15        300.54        257.61        30.74 o
  -5  -4  15        409.65        475.53        43.60 o
  -4  -4  15        208.85        241.73        25.03 o
  -3  -4  15        642.92        598.45        45.09 o
  -2  -4  15        909.71        853.79        49.46 o
  -1  -4  15        853.24        865.05        52.94 o
   0  -4  15        773.95        898.96        58.27 o
   1  -4  15       1096.10       1064.64        57.83 o
   2  -4  15         71.63        108.13        24.71 o
   3  -4  15        332.08        352.15        35.67 o
   4  -4  15        179.02        149.35        31.66 o
   5  -4  15        353.11        294.22        49.76 o
   6  -4  15         14.38         39.14        39.52 o
   7  -4  15          8.12         55.04        45.88 o
   8  -4  15          5.28         10.47        24.44 o
   9  -4  15        134.80        144.97        34.42 o
  10  -4  15         54.98         64.09        41.96 o
  11  -4  15         24.28         67.98        38.31 o
  12  -4  15         12.43         23.22        21.69 o
  13  -4  15          9.76          0.54        15.77 o
 -14  -3  15         46.42         64.51        34.47 o
 -13  -3  15         90.92         83.11        27.95 o
 -12  -3  15        227.11        242.05        46.08 o
 -11  -3  15        122.32        145.79        43.74 o
 -10  -3  15         64.89         59.17        25.23 o
  -9  -3  15         85.15         93.93        30.98 o
  -8  -3  15        171.21        206.00        47.36 o
  -7  -3  15        718.18        701.99        62.95 o
  -6  -3  15         15.57         44.80        19.54 o
  -5  -3  15        125.77        131.37        22.21 o
  -4  -3  15        207.17        218.84        25.87 o
  -3  -3  15       1944.10       2024.31       124.06 o
  -2  -3  15         21.85         29.93        20.60 o
  -1  -3  15        167.45        154.24        23.96 o
   0  -3  15        158.85        195.18        22.46 o
   1  -3  15        510.13        550.34        33.12 o
   2  -3  15         35.93         31.77        14.70 o
   3  -3  15        430.24        453.55        34.08 o
   4  -3  15        163.51        148.17        23.60 o
   5  -3  15        100.93        135.65        25.24 o
   6  -3  15        369.95        386.76        33.54 o
   7  -3  15        154.33        121.24        27.97 o
   8  -3  15        114.15        129.19        27.77 o
   9  -3  15        107.00        113.57        26.40 o
  10  -3  15         14.47         33.99        18.31 o
  11  -3  15        170.74        168.50        25.56 o
  13  -3  15         24.35         44.49        28.33 o
 -15  -2  15         35.70         67.20        36.63 o
 -14  -2  15         80.20         56.88        41.33 o
 -13  -2  15         72.69        102.92        34.57 o
 -12  -2  15         30.75         53.51        31.60 o
 -11  -2  15        142.90         97.96        41.71 o
 -10  -2  15          9.59         39.18        36.27 o
  -9  -2  15         98.02        119.13        49.50 o
  -8  -2  15        222.54        187.24        74.21 o
  -7  -2  15         24.74         35.68        21.16 o
  -6  -2  15        337.73        313.01        32.98 o
  -5  -2  15        350.13        403.14        36.21 o
  -4  -2  15        101.25        123.49        24.61 o
  -3  -2  15         55.22         70.26        21.46 o
  -2  -2  15        254.29        274.16        40.97 o
  -1  -2  15         79.49         71.67        18.37 o
   0  -2  15         84.83        172.40        36.02 o
   1  -2  15        387.45        525.35        31.10 o
   2  -2  15        473.67        517.58        32.43 o
   3  -2  15        192.59        219.72        26.09 o
   4  -2  15        463.88        502.04        36.04 o
   5  -2  15        412.54        476.49        40.52 o
   6  -2  15        679.79        695.34        42.24 o
   7  -2  15         22.95         51.39        19.39 o
   8  -2  15        495.69        442.66        42.97 o
   9  -2  15        168.47        162.64        28.73 o
  10  -2  15        176.12        184.82        35.35 o
  11  -2  15         28.81         -3.91        20.02 o
  12  -2  15        103.79        120.21        42.39 o
  13  -2  15         17.16          8.84        22.88 o
  14  -2  15         41.47         50.26        21.12 o
 -15  -1  15         10.83         35.46        18.61 o
 -14  -1  15         45.73         61.10        45.17 o
 -13  -1  15         68.39         66.88        33.39 o
 -12  -1  15         34.06         21.51        31.72 o
 -11  -1  15        135.83        122.55        76.53 o
 -10  -1  15         16.65         42.22        62.15 o
  -9  -1  15        156.17        191.10        83.42 o
  -8  -1  15        175.75        218.17        84.21 o
  -7  -1  15        298.50        302.74        40.95 o
  -6  -1  15        470.78        651.29        49.70 o
  -5  -1  15         48.62         68.86        20.72 o
  -4  -1  15        206.63        170.02        34.57 o
  -3  -1  15        801.39        993.01       135.20 o
  -2  -1  15        188.72        166.80        52.30 o
  -1  -1  15        165.64        197.79        55.94 o
   0  -1  15         94.36         79.95        42.32 o
   1  -1  15        138.59        158.21        53.60 o
   2  -1  15        132.01        204.03        51.57 o
   3  -1  15        170.98        191.54        31.35 o
   4  -1  15        371.37        469.35        38.99 o
   5  -1  15        390.94        406.50        32.38 o
   6  -1  15         66.23        130.55        27.84 o
   7  -1  15        163.63        226.60        31.20 o
   8  -1  15        413.93        411.22        52.77 o
   9  -1  15        190.39        137.90        34.65 o
  10  -1  15        213.16        240.68        39.68 o
  11  -1  15          5.94          5.19        19.43 o
  12  -1  15        109.82        139.43        42.65 o
  13  -1  15         24.69         26.35        26.20 o
  14  -1  15          3.84         -1.69        19.58 o
  15  -1  15         75.61         71.33        19.91 o
 -15   0  15         23.76         18.42        34.06 o
 -14   0  15         15.67         -3.81        39.25 o
 -13   0  15         13.76         15.68        28.50 o
 -12   0  15        308.49        269.88        98.07 o
 -11   0  15        112.31         46.05        66.51 o
 -10   0  15         43.53         75.01        70.65 o
  -9   0  15          0.25        -27.03        53.17 o
  -8   0  15        585.55        623.60       130.67 o
  -7   0  15        214.51        210.18        33.83 o
  -6   0  15         15.90          1.17        19.33 o
  -5   0  15        916.41       1102.53        70.92 o
  -4   0  15         12.31          2.70        32.23 o
  -3   0  15         52.99         69.54        43.44 o
  -2   0  15        157.30        177.47        57.80 o
  -1   0  15         43.44         45.99        40.37 o
   0   0  15        783.43        851.03       100.09 o
   1   0  15        634.14        745.15        92.98 o
   2   0  15         12.07         23.07        31.17 o
   3   0  15         39.32         96.44        41.26 o
   4   0  15        275.35        258.78        42.39 o
   5   0  15          7.50         22.86        38.79 o
   6   0  15        105.39        131.74        58.63 o
   7   0  15         27.34         24.33        35.09 o
   8   0  15          3.63         51.29        31.15 o
   9   0  15        232.28        176.74        57.80 o
  10   0  15         92.06         39.91        36.27 o
  11   0  15         41.95          2.78        26.83 o
  12   0  15        260.71        278.66        62.94 o
  13   0  15         25.31         19.72        26.75 o
  14   0  15          5.84         22.56        22.11 o
  15   0  15          2.29          5.96        13.75 o
 -15   1  15         10.85         33.66        33.74 o
 -14   1  15         45.85          3.27        37.81 o
 -13   1  15         67.91         54.40        51.26 o
 -12   1  15         34.10         27.22        51.18 o
 -11   1  15        134.39         76.88        70.13 o
 -10   1  15         16.13         39.77        65.27 o
  -9   1  15        156.68         69.96        68.31 o
  -8   1  15        174.25        222.82        93.62 o
  -7   1  15        297.96        337.02        83.60 o
  -6   1  15        471.85        661.84        75.82 o
  -5   1  15         50.22         58.29        28.57 o
  -4   1  15        208.43        193.62        42.88 o
  -3   1  15        808.34        825.02       188.26 o
  -2   1  15        191.44        170.46       100.77 o
  -1   1  15        165.00        202.36        53.95 o
   0   1  15         94.49         89.80        41.68 o
   1   1  15        137.89        147.81        42.95 o
   2   1  15        128.72        157.74        47.10 o
   3   1  15        171.06        142.98        49.52 o
   4   1  15        372.14        389.75        74.23 o
   5   1  15        387.77        370.80        76.60 o
   6   1  15         67.93         41.12        43.94 o
   7   1  15        164.02        148.62        56.11 o
   8   1  15        415.14        428.73        81.48 o
   9   1  15        192.65        145.86        52.37 o
  10   1  15        214.17        256.99        64.49 o
  11   1  15          5.94        -16.83        31.08 o
  12   1  15        110.29        147.63        48.14 o
  13   1  15         24.52          7.08        27.05 o
  14   1  15          3.94         21.35        22.01 o
  15   1  15         75.24         63.39        21.78 o
 -14   2  15         80.16         12.55        35.58 o
 -13   2  15         72.26         19.94        42.86 o
 -12   2  15         29.81         45.98        64.09 o
 -11   2  15        142.51         46.94        66.72 o
 -10   2  15          9.75        -23.00        56.12 o
  -9   2  15         98.08         91.65        73.83 o
  -8   2  15        222.04        166.48        86.99 o
  -7   2  15         25.87         56.24        69.32 o
  -6   2  15        336.98        368.16        55.63 o
  -5   2  15        351.15        463.09        60.03 o
  -4   2  15        101.99        104.87        30.40 o
  -3   2  15         56.19         68.46        31.59 o
  -2   2  15        257.11        298.57       118.79 o
  -1   2  15         79.96         98.00        53.53 o
   0   2  15         84.05         92.42        42.80 o
   2   2  15        477.66        603.27        82.59 o
   3   2  15        197.56        202.55        56.75 o
   4   2  15        457.90        522.18        83.38 o
   5   2  15        409.61        484.00        79.37 o
   6   2  15        683.77        677.02        99.67 o
   7   2  15         23.46          5.89        34.23 o
   8   2  15        493.31        465.43        85.78 o
   9   2  15        168.81        151.86        51.78 o
  10   2  15        173.81        137.24        48.06 o
  11   2  15         29.18         26.99        31.87 o
  12   2  15        103.06        152.93        48.39 o
  13   2  15         16.50         15.77        26.25 o
  14   2  15         40.91         34.06        21.26 o
 -14   3  15         47.66          4.05        26.72 o
 -13   3  15         91.46         47.21        45.01 o
 -12   3  15        225.42        116.58        70.17 o
 -11   3  15        123.03        132.82        72.79 o
 -10   3  15         65.03         32.51        57.97 o
  -9   3  15         84.53         86.04        66.42 o
  -8   3  15        171.18        111.43        78.85 o
  -5   3  15        127.01        127.05        83.10 o
  -4   3  15        207.97        192.81       112.21 o
  -3   3  15       1945.00       2052.23       286.02 o
  -2   3  15         20.65         44.45        62.67 o
   3   3  15        430.37        469.11        71.01 o
   4   3  15        165.06        149.88        47.06 o
   5   3  15        100.36        106.42        45.59 o
   6   3  15        369.02        278.24        68.29 o
   7   3  15        154.34        108.45        46.22 o
   8   3  15        115.08         87.19        43.59 o
   9   3  15        107.15         88.65        41.29 o
  10   3  15         14.17         27.01        30.72 o
  11   3  15        169.75        140.64        44.26 o
  12   3  15         73.17         79.13        32.89 o
  13   3  15         24.38         24.80        21.62 o
  14   3  15         19.69         22.27        14.74 o
 -12   4  15         53.82         34.89        41.24 o
 -11   4  15         63.57         61.20        54.83 o
 -10   4  15         11.08         20.21        51.21 o
  -9   4  15         33.44         14.27        49.50 o
  -8   4  15        150.80         41.33        64.40 o
  -7   4  15        466.74        352.60       110.83 o
   9   4  15        134.60        107.13        35.47 o
  10   4  15         55.88         92.97        32.08 o
  11   4  15         24.01         13.51        19.81 o
 -10   5  15        114.76         41.60        47.69 o
  -9   5  15         36.88         -6.02        42.63 o
  -8   5  15        117.67        -17.36        47.88 o
  -7   5  15        214.67        137.41        77.55 o
  -7   6  15          6.70         98.56        59.79 o
  -6   6  15         84.09         58.39        51.08 o
  -4  -8  16         86.15         84.88        17.18 o
  -3  -8  16         79.26         80.58        28.56 o
  -2  -8  16         16.57         93.98        94.35 o
  -1  -8  16         74.45         58.73        26.73 o
   0  -8  16         88.61         67.89        18.83 o
   1  -8  16         20.31         68.70        43.25 o
   2  -8  16          0.86          9.67        19.51 o
   3  -8  16         58.38         17.62        19.63 o
   4  -8  16         28.02          9.31        18.06 o
  -8  -7  16          4.14         16.09        18.62 o
  -7  -7  16         86.20         83.40        27.01 o
  -6  -7  16         16.84         -6.40        53.00 o
  -5  -7  16        169.45        116.97        65.72 o
  -4  -7  16        123.85         93.74        24.07 o
  -3  -7  16        238.33        216.52        35.62 o
  -2  -7  16         49.61         57.37        18.27 o
  -1  -7  16        286.15        219.63        28.70 o
   0  -7  16         33.41         25.57        15.57 o
   1  -7  16         10.03          3.78        19.01 o
   2  -7  16         78.37         46.52        18.37 o
   3  -7  16         52.05         70.45        20.02 o
   4  -7  16         69.70         82.03        25.87 o
   5  -7  16         14.62         52.75        23.13 o
   6  -7  16         56.12         92.57        35.48 o
   7  -7  16        110.53        107.52        34.17 o
 -10  -6  16          9.27         15.04        14.05 o
  -9  -6  16         29.31         20.71        16.30 o
  -8  -6  16         35.54         28.40        27.42 o
  -7  -6  16          8.46         40.30        25.45 o
  -6  -6  16        116.66         92.11        24.73 o
  -5  -6  16        327.99        262.75        29.68 o
  -4  -6  16        343.26        274.50        31.77 o
  -3  -6  16        495.14        391.15        37.95 o
  -2  -6  16         55.63         50.98        19.69 o
  -1  -6  16        231.00        215.47        29.86 o
   0  -6  16        324.79        283.17        32.81 o
   1  -6  16        113.21        128.10        30.71 o
   2  -6  16        135.19        109.07        28.54 o
   3  -6  16        152.04        120.37        20.28 o
   4  -6  16         25.94         12.24        13.96 o
   5  -6  16         84.97         54.29        18.02 o
   6  -6  16         36.63         17.26        15.45 o
   7  -6  16        155.89        131.09        25.22 o
   8  -6  16        123.04        144.67        22.83 o
   9  -6  16        233.19        185.32        23.53 o
  10  -6  16        107.63        117.93        17.11 o
 -11  -5  16         31.08         24.84        21.01 o
 -10  -5  16         16.83         28.26        20.61 o
  -9  -5  16        161.65         87.45        30.73 o
  -8  -5  16         35.87         74.89        30.50 o
  -7  -5  16        293.25        274.90        52.85 o
  -6  -5  16         30.61         29.66        19.03 o
  -5  -5  16        104.79         90.60        20.09 o
  -4  -5  16        123.35         92.92        22.87 o
  -3  -5  16        152.55        155.12        28.63 o
  -2  -5  16        294.53        283.52        35.47 o
  -1  -5  16         36.71         72.14        24.84 o
   0  -5  16        486.71        462.65        42.50 o
   1  -5  16        106.06        196.47        30.53 o
   2  -5  16        228.70        205.70        29.28 o
   3  -5  16        141.15        157.26        26.97 o
   4  -5  16        173.87        147.53        27.53 o
   5  -5  16        145.80        129.77        24.96 o
   6  -5  16         61.81         32.14        19.29 o
   7  -5  16         54.06         47.46        18.31 o
   8  -5  16         67.51         86.15        24.47 o
   9  -5  16        112.01        130.75        35.27 o
  10  -5  16          0.97         12.33        19.61 o
  11  -5  16          6.08         17.98        12.72 o
 -12  -4  16          1.47        186.66        43.99 o
 -11  -4  16         79.61         77.61        25.33 o
 -10  -4  16        112.55        120.13        32.66 o
  -9  -4  16         41.43         11.02        22.39 o
  -8  -4  16          2.63         55.76        34.17 o
  -7  -4  16        126.90         84.50        37.16 o
  -6  -4  16         55.77         65.18        22.21 o
  -5  -4  16        797.43        736.00        51.38 o
  -4  -4  16        301.44        280.71        29.15 o
  -3  -4  16        224.20        187.14        27.14 o
  -2  -4  16        459.58        459.55        36.17 o
  -1  -4  16       1049.50        982.85        61.99 o
   0  -4  16        538.73        623.49        53.50 o
   1  -4  16         41.99        100.48        24.77 o
   2  -4  16        747.08        684.94        54.36 o
   3  -4  16          0.70         27.38        23.47 o
   4  -4  16        309.99        271.93        39.03 o
   5  -4  16        171.75        187.94        43.19 o
   6  -4  16        369.29        342.98        52.75 o
   7  -4  16         46.12         41.54        36.45 o
   8  -4  16         54.82         62.78        32.77 o
   9  -4  16          5.80         29.43        33.70 o
  10  -4  16         43.60         99.98        57.26 o
  11  -4  16         61.39         64.04        25.33 o
  12  -4  16         58.95         75.61        21.06 o
 -14  -3  16         11.38         36.96        20.62 o
 -13  -3  16          4.22         51.96        31.92 o
 -12  -3  16         23.23         27.08        25.94 o
 -11  -3  16          3.73         45.22        30.58 o
 -10  -3  16         11.78         21.47        31.54 o
  -9  -3  16        105.86        137.90        37.37 o
  -8  -3  16         15.93         56.97        32.60 o
  -7  -3  16        159.96        175.97        34.36 o
  -6  -3  16        429.48        436.33        55.97 o
  -5  -3  16         63.10         97.57        20.85 o
  -4  -3  16        926.90        861.18        60.27 o
  -3  -3  16         69.91         86.60        22.15 o
  -2  -3  16       1380.90       1608.79        97.86 o
  -1  -3  16        453.27        518.41        39.05 o
   0  -3  16        799.45        900.82        46.08 o
   1  -3  16        324.74        410.12        31.08 o
   2  -3  16        849.46        772.08        39.87 o
   3  -3  16        592.39        574.11        36.10 o
   4  -3  16         19.13          8.57        16.76 o
   5  -3  16        209.79        215.41        33.85 o
   6  -3  16         17.86         21.19        21.80 o
   7  -3  16        167.14        191.41        34.47 o
   8  -3  16        258.00        243.46        43.42 o
   9  -3  16         38.45         64.51        44.66 o
  10  -3  16          1.79         21.16        16.65 o
  11  -3  16         66.79         98.70        21.65 o
  12  -3  16         19.35         22.42        24.65 o
 -14  -2  16        112.60        136.39        47.01 o
 -13  -2  16          9.01         45.46        26.27 o
 -12  -2  16         35.89         20.61        26.97 o
 -11  -2  16         22.78         -0.39        27.89 o
 -10  -2  16         98.70         68.46        41.55 o
  -9  -2  16         77.84        104.43        82.74 o
  -8  -2  16         50.83        141.60        69.33 o
  -7  -2  16        279.40        353.35        47.95 o
  -6  -2  16        637.02        681.27        47.58 o
  -5  -2  16         74.31         61.75        19.15 o
  -4  -2  16         80.82         92.62        23.39 o
  -3  -2  16         43.86         19.21        17.88 o
  -2  -2  16         18.55          5.92        23.62 o
  -1  -2  16        282.14        360.79        34.68 o
   0  -2  16        386.58        479.83        37.25 o
   1  -2  16        182.23        222.22        23.82 o
   2  -2  16        156.31        182.83        22.79 o
   3  -2  16        191.02        200.05        26.52 o
   4  -2  16        542.62        629.38        41.64 o
   5  -2  16        604.28        627.90        41.85 o
   6  -2  16        473.25        486.92        37.73 o
   7  -2  16         55.21         90.62        43.91 o
   8  -2  16        387.46        392.69        51.99 o
   9  -2  16        197.71        264.49        77.26 o
  10  -2  16         82.22        124.99        43.02 o
  11  -2  16         91.41         58.15        24.13 o
  12  -2  16         87.20         76.13        31.59 o
  13  -2  16         41.53         56.08        24.41 o
 -14  -1  16          2.04         22.44        35.52 o
 -13  -1  16         42.85         82.20        32.64 o
 -12  -1  16        115.14        135.25        43.39 o
 -11  -1  16        102.32         72.60        42.41 o
 -10  -1  16        150.27        155.12        73.30 o
  -9  -1  16        385.37        452.77       108.45 o
  -8  -1  16        440.33        467.21       112.36 o
  -7  -1  16         78.58         97.36        27.09 o
  -6  -1  16        214.41        245.84        28.59 o
  -5  -1  16        618.92        722.49        46.71 o
  -4  -1  16        273.77        290.27        32.22 o
  -3  -1  16        581.16        699.18        52.63 o
  -2  -1  16        241.26        280.08        42.25 o
  -1  -1  16        411.59        486.21        37.90 o
   0  -1  16        139.24        142.18        24.63 o
   1  -1  16        173.81        220.43        26.13 o
   2  -1  16        505.33        614.34        34.75 o
   3  -1  16        183.22        204.06        23.27 o
   4  -1  16        166.98        182.54        27.24 o
   5  -1  16         68.30        116.30        21.68 o
   6  -1  16        264.47        261.28        32.56 o
   7  -1  16        200.12        170.25        64.58 o
   8  -1  16         95.70         70.38        43.17 o
   9  -1  16         34.76         11.08        29.38 o
  10  -1  16         53.17         52.24        34.52 o
  11  -1  16          0.80         -9.69        27.21 o
  12  -1  16         30.28          6.47        22.62 o
  13  -1  16          1.08         24.26        23.47 o
  14  -1  16         30.70         53.05        23.30 o
 -15   0  16          8.61         29.28        31.12 o
 -14   0  16         45.81         33.74        40.88 o
 -13   0  16         11.81         17.81        27.39 o
 -12   0  16         16.20          8.41        51.77 o
 -11   0  16        156.22        167.32        84.38 o
 -10   0  16         29.74         35.31        55.75 o
  -9   0  16        579.33        593.57       131.46 o
  -8   0  16        132.37         93.29        75.08 o
  -7   0  16          0.22         50.49        42.47 o
  -6   0  16         72.67         90.36        24.91 o
  -5   0  16        239.46        257.85        39.36 o
  -4   0  16       1384.24       1539.41       210.09 o
  -3   0  16         66.70        127.72        34.95 o
  -2   0  16         10.48         -4.14        22.32 o
  -1   0  16         68.35         97.03        31.75 o
   0   0  16        214.12        267.77        42.83 o
   1   0  16         34.39         35.46        25.46 o
   2   0  16         14.91         24.79        22.60 o
   3   0  16          0.79         -8.73        21.52 o
   4   0  16         59.68        152.77        39.45 o
   5   0  16         40.29        121.29        45.70 o
   6   0  16        135.87        145.64        38.96 o
   7   0  16        251.60        227.62        43.74 o
   8   0  16        130.61         49.10        39.11 o
   9   0  16         90.24         81.98        45.86 o
  10   0  16        772.38        758.09       103.11 o
  11   0  16        119.47        105.44        43.65 o
  12   0  16          6.82         13.76        27.87 o
  13   0  16         41.22         10.35        23.10 o
  14   0  16          4.86          8.13        18.24 o
 -14   1  16          2.09        -41.39        41.39 o
 -13   1  16         44.02         16.60        43.13 o
 -12   1  16        115.05         75.60        63.70 o
 -11   1  16        100.37         69.39        71.43 o
 -10   1  16        148.69         97.07        65.47 o
  -9   1  16        383.82        235.66       103.84 o
  -8   1  16        442.25        418.41       115.01 o
  -7   1  16         79.76         57.38        64.57 o
  -6   1  16        214.38        333.39        57.14 o
  -5   1  16        616.42        807.07        81.72 o
  -4   1  16        273.38        295.48        53.14 o
  -3   1  16        580.19        783.02        79.24 o
  -2   1  16        239.90        299.38        45.08 o
  -1   1  16        413.30        457.25        65.88 o
   0   1  16        138.26        123.02        32.96 o
   1   1  16        174.85        169.38        40.08 o
   2   1  16        503.54        541.45        83.87 o
   3   1  16        183.64        196.16        55.54 o
   4   1  16        168.32        159.06        48.87 o
   5   1  16         68.86        101.74        47.48 o
   6   1  16        269.29        296.86        70.04 o
   7   1  16        197.72        204.39        63.06 o
   8   1  16         95.15        102.50        48.63 o
   9   1  16         34.53         35.06        36.44 o
  10   1  16         52.59         43.71        38.73 o
  11   1  16          0.84         -1.44        27.23 o
  12   1  16         31.28         34.73        29.32 o
  13   1  16          1.16         -1.66        21.08 o
  14   1  16         30.66         33.03        21.66 o
 -14   2  16        110.76         37.37        33.02 o
 -13   2  16          8.91          2.10        43.84 o
 -12   2  16         36.90         27.82        54.79 o
 -11   2  16         22.48         34.62        52.80 o
 -10   2  16         99.77         14.39        50.18 o
  -9   2  16         76.60         26.58        77.45 o
  -8   2  16         50.98        129.03        90.41 o
  -7   2  16        275.09        274.68       106.98 o
  -6   2  16        638.46        724.84        80.46 o
  -5   2  16         72.86         88.09        35.03 o
  -4   2  16         79.63         89.75        30.47 o
  -3   2  16         44.84         24.07        26.77 o
  -2   2  16         18.71         28.98        28.68 o
  -1   2  16        282.70        309.46        43.75 o
   0   2  16        384.45        456.34        69.25 o
   1   2  16        180.69        227.90        52.95 o
   2   2  16        155.54        166.08        50.38 o
   3   2  16        191.79        192.58        55.82 o
   4   2  16        545.45        658.49        95.54 o
   5   2  16        607.53        601.79        90.46 o
   6   2  16        468.40        490.03        83.73 o
   7   2  16         53.62         41.59        39.05 o
   8   2  16        388.86        412.51        78.73 o
   9   2  16        196.17        156.17        49.28 o
  10   2  16         82.32         95.43        48.65 o
  11   2  16         90.97         72.74        36.71 o
  12   2  16         87.22         71.08        33.29 o
  13   2  16         41.71         54.61        27.79 o
  14   2  16         73.55         81.01        24.67 o
 -13   3  16          4.19         27.30        35.53 o
 -12   3  16         22.44         58.42        50.06 o
 -11   3  16          3.39         40.34        59.53 o
 -10   3  16         11.57         -7.71        52.28 o
  -9   3  16        104.53         87.93        72.94 o
  -8   3  16         15.42         23.44        58.16 o
  -7   3  16        159.03        239.82       124.46 o
  -4   3  16        927.10        925.39       199.81 o
  -3   3  16         70.21        167.24       114.21 o
  -2   3  16       1380.61       1463.42       243.27 o
   2   3  16        849.28        746.20        84.67 o
   3   3  16        590.60        595.71        82.54 o
   4   3  16         18.45         32.70        33.04 o
   5   3  16        209.58        185.00        55.60 o
   6   3  16         18.05         38.71        42.91 o
   7   3  16        166.47        150.85        51.47 o
   8   3  16        259.39        211.35        53.53 o
   9   3  16         39.71         34.75        31.48 o
  10   3  16          1.74          4.80        27.96 o
  11   3  16         67.52        153.99        42.09 o
  12   3  16         19.85         10.22        22.31 o
  13   3  16         15.76         78.64        22.46 o
 -12   4  16          1.41         29.93        33.35 o
 -11   4  16         79.24         92.64        49.95 o
 -10   4  16        111.98         58.87        56.93 o
  -9   4  16         41.34         33.51        57.31 o
  -8   4  16          2.42          8.68        51.53 o
  -7   4  16        124.92        144.84        85.47 o
 -10   5  16         16.43          5.48        35.26 o
  -9   5  16        160.37        103.69        57.77 o
  -8   5  16         37.32        -11.60        42.92 o
  -7   5  16        291.06         88.68        69.31 o
  -7   6  16          8.78         35.69        53.36 o
  -6   6  16        116.34         70.91        61.43 o
  -2  -8  17         55.25         30.24        17.44 o
  -7  -7  17         21.72         11.05        17.54 o
  -6  -7  17         55.23         49.68        23.73 o
  -5  -7  17         79.00         93.93        31.72 o
  -4  -7  17         19.12         48.64        21.21 o
  -3  -7  17          0.05         -4.17        16.08 o
  -2  -7  17        111.89         83.42        19.46 o
  -1  -7  17         23.51         16.11        15.98 o
   0  -7  17         50.70         19.79        14.47 o
   1  -7  17         10.28          8.62        15.99 o
   2  -7  17         74.29         18.59        23.61 o
   3  -7  17         27.01         31.16        15.31 o
   4  -7  17         35.48         40.11        21.41 o
   5  -7  17         25.04         27.14        17.10 o
   6  -7  17          3.10         25.68        26.31 o
  -9  -6  17         29.40         56.28        19.24 o
  -8  -6  17         41.23         37.89        18.66 o
  -7  -6  17          8.86          4.34        18.31 o
  -6  -6  17         40.27         88.87        27.97 o
  -5  -6  17        211.97        187.64        24.81 o
  -4  -6  17        249.83        224.01        27.52 o
  -3  -6  17         11.70         12.11        15.27 o
  -2  -6  17         90.43         73.99        20.28 o
  -1  -6  17          5.31         34.74        18.37 o
   0  -6  17        144.63         88.01        24.11 o
   1  -6  17         59.26         66.91        25.28 o
   2  -6  17        213.96        154.78        29.79 o
   3  -6  17        151.04         97.03        27.68 o
   4  -6  17         58.79         62.94        16.45 o
   5  -6  17         86.86         45.02        14.23 o
   6  -6  17        186.19        129.84        18.29 o
   7  -6  17         10.58         39.91        15.08 o
   8  -6  17          0.48         22.58        13.29 o
   9  -6  17         63.68         75.52        15.74 o
 -11  -5  17          3.30        -11.01        19.92 o
 -10  -5  17         48.58         43.33        19.35 o
  -9  -5  17         96.25         98.20        27.85 o
  -8  -5  17         20.27         37.72        26.78 o
  -7  -5  17         11.95         46.60        27.33 o
  -6  -5  17        122.46        100.32        22.03 o
  -5  -5  17        134.00        110.95        23.65 o
  -4  -5  17         13.32         21.12        18.57 o
  -3  -5  17         58.60         60.59        20.21 o
  -2  -5  17        146.56        138.80        26.69 o
  -1  -5  17        139.07        119.18        30.71 o
   0  -5  17        150.63        166.48        34.79 o
   1  -5  17        615.13        559.48        45.00 o
   2  -5  17        374.16        364.89        37.71 o
   3  -5  17        149.11        134.91        26.26 o
   4  -5  17          4.58         12.04        18.73 o
   5  -5  17         47.56         55.12        21.47 o
   6  -5  17         82.10         77.14        22.12 o
   7  -5  17         53.68         61.30        19.44 o
   8  -5  17         63.47         65.39        18.35 o
   9  -5  17         63.70         32.26        16.24 o
  10  -5  17         52.33         46.53        16.25 o
  11  -5  17         98.35        102.71        15.83 o
 -12  -4  17          6.57         30.48        24.99 o
 -11  -4  17         21.59         16.35        28.82 o
 -10  -4  17         30.30         54.99        32.01 o
  -9  -4  17         14.18          3.27        21.14 o
  -8  -4  17        110.12        153.16        54.05 o
  -7  -4  17        180.70        182.47        37.10 o
  -6  -4  17        504.67        437.85        43.95 o
  -5  -4  17         77.07        106.93        25.35 o
  -4  -4  17        583.94        534.25        46.18 o
  -3  -4  17        920.48        920.68        49.90 o
  -2  -4  17        166.48        171.61        27.14 o
  -1  -4  17        309.39        322.97        35.58 o
   0  -4  17        453.30        497.87        44.11 o
   1  -4  17        254.19        332.16        42.38 o
   2  -4  17        284.54        271.51        38.37 o
   3  -4  17         48.43         53.17        25.90 o
   4  -4  17        248.17        227.61        36.69 o
   5  -4  17         52.25         56.29        25.08 o
   6  -4  17         58.37         46.72        25.71 o
   7  -4  17         12.31         26.23        29.62 o
   8  -4  17          9.25         10.03        23.15 o
   9  -4  17          1.47         12.04        20.88 o
  10  -4  17         28.87         48.00        33.77 o
  11  -4  17          4.02         16.10        13.18 o
  12  -4  17         53.33         53.46        15.33 o
 -12  -3  17         29.59         33.37        31.42 o
 -11  -3  17         39.26         24.30        37.19 o
 -10  -3  17        360.64        391.87        86.28 o
  -9  -3  17         12.48         86.65        31.97 o
  -8  -3  17         76.47        113.22        38.38 o
  -7  -3  17         23.77         26.32        25.30 o
  -6  -3  17         46.07         53.25        21.37 o
  -5  -3  17        384.09        421.23        39.87 o
  -4  -3  17         84.53         84.06        18.67 o
  -3  -3  17       1244.58       1322.69        67.45 o
  -2  -3  17         46.32         58.67        20.74 o
  -1  -3  17        869.97        846.44        52.72 o
   0  -3  17         56.98        123.35        36.67 o
   1  -3  17       1505.68       1600.07        57.03 o
   2  -3  17        198.98        182.47        24.08 o
   3  -3  17        355.58        375.90        30.27 o
   4  -3  17        114.86        101.27        23.75 o
   5  -3  17         14.58         41.24        24.46 o
   6  -3  17        245.30        273.33        37.12 o
   7  -3  17         36.15         27.81        27.70 o
   8  -3  17         89.76         36.44        25.89 o
   9  -3  17         23.62         22.91        20.74 o
  10  -3  17          3.60         20.29        18.45 o
  11  -3  17          9.31         44.37        25.81 o
  12  -3  17         22.05         52.93        25.09 o
  13  -3  17          1.81          8.27        15.18 o
 -13  -2  17         11.40         33.43        22.09 o
 -12  -2  17          9.57         14.66        25.83 o
 -11  -2  17         61.13         38.81        30.96 o
 -10  -2  17         24.47         53.78        38.19 o
  -9  -2  17        212.93        214.25        53.51 o
  -8  -2  17         47.35        140.43        70.60 o
  -7  -2  17         20.51         15.71        21.63 o
  -6  -2  17        303.69        281.86        36.73 o
  -5  -2  17        383.61        413.59        37.56 o
  -4  -2  17        139.40        147.17        28.40 o
  -3  -2  17        300.03        308.72        37.01 o
  -2  -2  17        655.14        728.73        66.02 o
  -1  -2  17         63.10         91.96        25.13 o
   0  -2  17        326.92        377.42        32.32 o
   1  -2  17        300.29        339.00        30.31 o
   2  -2  17        479.97        544.93        35.23 o
   3  -2  17        566.44        606.99        37.82 o
   4  -2  17        116.63        164.47        25.95 o
   5  -2  17        677.04        723.52        50.75 o
   6  -2  17        229.02        223.94        35.43 o
   7  -2  17         17.83         72.43        27.49 o
   8  -2  17         79.86         98.69        27.09 o
   9  -2  17         78.67         49.52        30.00 o
  10  -2  17         11.81         11.72        18.47 o
  11  -2  17          8.63         12.89        22.73 o
  12  -2  17         11.64         42.67        26.33 o
  13  -2  17        144.23        108.10        18.64 o
 -14  -1  17         15.79         20.18        30.37 o
 -13  -1  17         31.24         32.39        24.31 o
 -12  -1  17         20.17         22.78        30.04 o
 -11  -1  17         28.38         39.37        38.79 o
 -10  -1  17         29.52         50.72        58.22 o
  -9  -1  17         36.66         75.98        67.03 o
  -8  -1  17        141.68        165.25        74.36 o
  -7  -1  17         15.80         20.12        26.47 o
  -6  -1  17         72.85         64.77        18.46 o
  -5  -1  17         69.04         86.98        22.64 o
  -4  -1  17        229.08        293.72        35.60 o
  -3  -1  17         94.25        105.09        25.15 o
  -2  -1  17        785.25        945.82        76.50 o
  -1  -1  17        209.30        293.02        62.26 o
   0  -1  17        375.40        429.08        36.88 o
   1  -1  17          9.29         61.80        18.94 o
   2  -1  17          2.65         19.46        15.51 o
   3  -1  17        104.88        120.81        20.32 o
   4  -1  17         49.72         60.17        17.96 o
   5  -1  17        392.18        481.85        41.58 o
   6  -1  17        347.39        333.65        58.71 o
   7  -1  17          4.96         22.38        48.26 o
   8  -1  17         47.31         53.81        39.12 o
   9  -1  17        288.92        309.08        67.39 o
  10  -1  17        488.58        470.90        78.41 o
  11  -1  17         67.92         62.36        34.09 o
  12  -1  17          1.19         -7.58        20.13 o
  13  -1  17          5.03         15.53        13.06 o
  14  -1  17         21.18         44.98        18.07 o
 -14   0  17         43.84         25.31        35.04 o
 -13   0  17          0.04         -3.47        25.26 o
 -12   0  17         14.26         45.14        34.17 o
 -11   0  17         78.56         68.54        65.59 o
 -10   0  17        172.75        147.60        78.91 o
  -9   0  17          2.65          1.86        50.82 o
  -8   0  17        189.57        240.81        91.54 o
  -7   0  17       1318.39       1657.06       116.07 o
  -6   0  17          0.20         23.07        28.98 o
  -5   0  17        431.81        505.44        44.38 o
  -4   0  17         72.23        114.04        32.66 o
  -3   0  17         25.46         32.34        25.40 o
  -2   0  17        144.09        181.24        38.63 o
  -1   0  17        493.76        505.27        57.40 o
   0   0  17          6.91         31.75        28.52 o
   1   0  17        215.62        202.87        31.84 o
   2   0  17        161.49        149.54        29.67 o
   3   0  17         14.48         16.80        21.38 o
   4   0  17         23.16         18.56        22.82 o
   5   0  17         76.14         87.91        30.05 o
   6   0  17        282.73        310.52        74.05 o
   7   0  17         95.10        124.58        55.37 o
   8   0  17        191.92        183.41        57.24 o
   9   0  17        263.88        308.05        69.63 o
  10   0  17         17.07         33.54        36.66 o
  11   0  17         87.99         67.55        36.78 o
  12   0  17          3.50         17.21        24.57 o
  13   0  17         18.41         14.05        21.78 o
  14   0  17         12.98         33.69        18.29 o
 -14   1  17         16.31         -6.90        29.56 o
 -13   1  17         30.74         35.31        51.29 o
 -12   1  17         20.58          5.45        43.77 o
 -11   1  17         28.26         23.10        59.56 o
 -10   1  17         30.55         22.77        62.27 o
  -9   1  17         36.37         52.86        73.53 o
  -8   1  17        142.43        153.97        91.49 o
  -7   1  17         15.50         33.49        63.84 o
  -6   1  17         71.09         90.54        35.04 o
  -5   1  17         70.14         70.32        31.33 o
  -4   1  17        224.78        320.66        56.24 o
  -3   1  17         96.20        127.82        33.45 o
  -2   1  17        787.73        973.23       128.90 o
  -1   1  17        208.52        230.71        43.16 o
   0   1  17        374.47        437.53        53.86 o
   1   1  17          9.73         51.53        28.58 o
   2   1  17          2.43         59.81        46.43 o
   3   1  17        101.98        133.27        52.33 o
   4   1  17         50.10         46.06        41.02 o
   5   1  17        392.55        459.34        84.53 o
   6   1  17        348.29        351.92        76.83 o
   7   1  17          5.18          2.87        31.26 o
   8   1  17         47.42         35.18        38.99 o
   9   1  17        286.37        412.78        78.00 o
  10   1  17        491.15        510.68        82.10 o
  11   1  17         67.23         84.87        38.80 o
  12   1  17          1.20         14.98        22.66 o
  13   1  17          5.38          8.96        20.74 o
  14   1  17         21.37         28.94        18.49 o
 -14   2  17         19.74         18.43        26.80 o
 -13   2  17         10.82        -22.84        33.59 o
 -12   2  17         10.15         15.94        43.25 o
 -11   2  17         59.58         36.15        59.23 o
 -10   2  17         25.00         -8.48        53.55 o
  -9   2  17        212.70        108.98        73.52 o
  -8   2  17         47.80        101.23        77.19 o
  -7   2  17         19.90         50.09        64.71 o
  -5   2  17        389.04        500.80        70.43 o
  -4   2  17        140.24        242.19        49.61 o
  -3   2  17        300.39        305.53        50.26 o
  -2   2  17        656.23        797.14        81.81 o
  -1   2  17         63.89         92.72        45.00 o
   0   2  17        325.63        380.33        68.67 o
   1   2  17        301.24        342.42        66.37 o
   2   2  17        479.57        577.78        84.17 o
   3   2  17        571.28        710.06        95.07 o
   4   2  17        117.21        156.37        55.14 o
   5   2  17        680.64        830.02       112.57 o
   6   2  17        232.95        196.57        58.20 o
   7   2  17         17.85         19.99        40.07 o
   8   2  17         79.50         84.13        41.57 o
   9   2  17         77.33         44.27        37.98 o
  10   2  17         11.69         22.83        28.44 o
  11   2  17          8.70         23.17        29.81 o
  12   2  17         11.50         11.83        22.63 o
  13   2  17        143.35        147.94        33.20 o
 -13   3  17          4.59          2.88        28.16 o
 -12   3  17         29.29          3.85        37.85 o
 -11   3  17         39.21         11.94        45.85 o
 -10   3  17        359.93        130.92        70.38 o
  -9   3  17         12.97         20.51        55.45 o
  -8   3  17         76.57          0.23        52.95 o
  -7   3  17         24.44         53.68        66.45 o
   1   3  17       1509.46       1651.01       122.76 o
   2   3  17        197.81        146.26        45.23 o
   3   3  17        355.53        333.82        64.93 o
   4   3  17        115.50        119.50        45.88 o
   5   3  17         14.66         32.58        32.48 o
   6   3  17        243.48        234.05        61.48 o
   7   3  17         35.71         27.25        33.57 o
   8   3  17         89.82         62.14        36.29 o
   9   3  17         23.12         39.95        32.15 o
  10   3  17          3.45         10.00        23.33 o
  11   3  17          9.18         12.20        22.56 o
  12   3  17         21.53         44.13        22.16 o
 -12   4  17          6.24         -5.78        27.31 o
 -11   4  17         21.17        -11.00        38.31 o
 -10   4  17         29.53          5.57        42.76 o
  -9   4  17         13.98         26.48        45.85 o
  -8   4  17        109.65         52.30        58.01 o
  -7   4  17        178.86         89.30        82.44 o
 -10   5  17         47.34         24.15        38.70 o
  -9   5  17         95.33         62.64        46.43 o
  -8   5  17         20.70         27.40        45.55 o
  -7   5  17         12.30         18.45        43.52 o
  -6   5  17        124.41          8.95        53.84 o
  -7   6  17          9.34        -23.63        39.63 o
  -6   6  17         41.24         10.94        39.58 o
  -5   6  17        213.02         61.26        55.83 o
  -6  -7  18         75.94         48.09        19.78 o
  -5  -7  18         22.72          5.99        17.22 o
  -4  -7  18        184.28        168.60        38.80 o
  -3  -7  18          0.29          4.91        14.94 o
  -2  -7  18         41.07         47.83        20.18 o
  -1  -7  18        189.81        158.31        22.92 o
   0  -7  18          1.06         32.97        15.01 o
   1  -7  18         45.40         36.39        14.76 o
   2  -7  18         12.10         21.37        13.90 o
   3  -7  18         27.33         28.80        12.82 o
   4  -7  18         28.98         28.92        14.82 o
   5  -7  18         71.97        -31.34        31.34 o
  -8  -6  18         73.84         84.65        20.71 o
  -7  -6  18         60.28         56.63        20.01 o
  -6  -6  18         31.94         37.39        21.70 o
  -5  -6  18         10.29         17.21        16.74 o
  -4  -6  18        102.26         69.85        17.68 o
  -3  -6  18         83.84         58.46        17.04 o
  -2  -6  18         19.45         28.74        13.21 o
  -1  -6  18        207.27        167.22        24.03 o
   0  -6  18         64.54         60.52        21.98 o
   1  -6  18         26.39         48.47        24.44 o
   2  -6  18        113.04         83.06        23.36 o
   3  -6  18        312.50        215.19        31.92 o
   4  -6  18         36.39         27.85        18.09 o
   5  -6  18        110.37         75.18        16.53 o
   6  -6  18         45.58         37.39        13.33 o
   7  -6  18         14.69         23.66        13.22 o
   8  -6  18         13.37         53.28        18.48 o
 -10  -5  18         21.76         50.65        31.93 o
  -9  -5  18         17.61         27.23        18.72 o
  -8  -5  18          3.27         20.41        20.98 o
  -7  -5  18         67.15         56.29        27.46 o
  -6  -5  18         58.63         47.90        17.27 o
  -5  -5  18          7.19         11.43        15.95 o
  -4  -5  18        176.98        156.29        23.41 o
  -3  -5  18        161.44        176.24        29.19 o
  -2  -5  18         65.28         52.84        21.47 o
  -1  -5  18        322.37        250.07        33.58 o
   0  -5  18        143.03        155.79        42.69 o
   1  -5  18         14.89         17.60        24.30 o
   2  -5  18        367.01        303.13        34.51 o
   3  -5  18        133.10        105.50        25.41 o
   4  -5  18         88.58         97.53        23.33 o
   5  -5  18        133.21        119.58        23.42 o
   6  -5  18         25.57         26.53        16.06 o
   7  -5  18         19.93          4.49        14.12 o
   8  -5  18         18.91         24.33        14.78 o
   9  -5  18         84.80         73.66        17.54 o
  10  -5  18         41.26         44.28        13.09 o
 -11  -4  18         11.98         24.36        28.39 o
 -10  -4  18         36.53         58.18        50.24 o
  -9  -4  18         52.16         52.01        24.69 o
  -8  -4  18         50.94         54.29        27.44 o
  -7  -4  18        128.37         59.73        50.15 o
  -6  -4  18        114.30         81.04        22.15 o
  -5  -4  18        345.33        322.17        30.67 o
  -4  -4  18        117.75         52.78        21.50 o
  -3  -4  18        115.76        106.04        20.80 o
  -2  -4  18        278.89        288.71        36.76 o
  -1  -4  18         56.74         66.23        22.97 o
   0  -4  18        399.35        357.39        39.42 o
   1  -4  18         33.89         46.26        21.80 o
   2  -4  18        138.67        153.04        32.37 o
   3  -4  18         14.17         42.19        30.98 o
   4  -4  18        121.90        111.93        28.07 o
   5  -4  18         36.46         41.14        22.81 o
   6  -4  18        135.79        148.30        29.92 o
   7  -4  18         68.01         66.24        22.72 o
   8  -4  18         30.92         11.48        16.76 o
   9  -4  18         30.63         23.23        14.45 o
  10  -4  18         41.47         39.71        20.91 o
  11  -4  18         27.97         52.56        14.87 o
 -12  -3  18          9.83         11.08        25.98 o
 -11  -3  18          9.14         38.80        36.96 o
 -10  -3  18          7.55          0.81        37.32 o
  -9  -3  18        270.70        239.34        78.48 o
  -8  -3  18         60.56         95.27        65.82 o
  -7  -3  18         32.71         35.16        24.18 o
  -6  -3  18        233.87        210.05        32.93 o
  -5  -3  18        214.23        260.84        32.78 o
  -4  -3  18          3.24         12.12        15.62 o
  -3  -3  18         61.84         38.49        18.30 o
  -2  -3  18        566.33        566.84        52.59 o
  -1  -3  18         11.43         36.80        30.65 o
   0  -3  18         42.00         56.42        22.97 o
   1  -3  18         82.14        108.99        28.04 o
   2  -3  18        726.97        703.40        47.74 o
   3  -3  18          7.68         33.07        19.14 o
   4  -3  18        184.75        168.36        26.47 o
   5  -3  18        150.06        130.90        24.84 o
   6  -3  18        213.25        198.94        28.06 o
   7  -3  18         22.24         30.00        20.22 o
   8  -3  18         79.26         86.41        26.17 o
   9  -3  18          6.73         51.40        19.53 o
  10  -3  18         75.80         63.85        18.26 o
  11  -3  18          4.73          3.00        18.47 o
  12  -3  18         37.13         24.56        20.04 o
 -13  -2  18         13.17         16.23        17.74 o
 -12  -2  18         30.13         32.85        25.79 o
 -11  -2  18          9.55         19.06        49.84 o
 -10  -2  18          9.97         48.44        32.48 o
  -9  -2  18         16.04         22.38        31.46 o
  -8  -2  18         15.81         56.19        42.85 o
  -7  -2  18        300.69        377.24        66.12 o
  -6  -2  18        192.68        192.90        26.97 o
  -5  -2  18         50.54         31.20        19.12 o
  -4  -2  18       1921.70       2095.36       109.75 o
  -3  -2  18        397.56        413.95        43.83 o
  -2  -2  18        809.23        773.49        53.33 o
  -1  -2  18        580.80        696.98        59.68 o
   0  -2  18        214.16        308.69        43.37 o
   1  -2  18        109.38        158.42        24.46 o
   2  -2  18        621.35        616.70        37.45 o
   3  -2  18         21.82         28.45        17.01 o
   4  -2  18        279.61        297.03        34.38 o
   5  -2  18         45.14         53.01        21.43 o
   6  -2  18          3.22          3.35        20.21 o
   7  -2  18         16.58          6.07        19.64 o
   8  -2  18         97.21        121.71        33.64 o
   9  -2  18         90.32         63.68        24.18 o
  10  -2  18        138.72        104.31        38.42 o
  11  -2  18         96.32         80.93        30.22 o
  12  -2  18         24.63         38.19        15.16 o
 -13  -1  18          6.45          2.34        20.98 o
 -12  -1  18         39.88         43.02        28.26 o
 -11  -1  18         49.94         40.96        33.82 o
 -10  -1  18         96.95        134.38        47.17 o
  -9  -1  18         94.31         89.13        61.14 o
  -8  -1  18        169.48        222.68        80.90 o
  -7  -1  18        185.06        265.71        70.19 o
  -6  -1  18        324.43        367.95        36.87 o
  -5  -1  18        718.77        813.91        51.94 o
  -4  -1  18         37.42         49.51        22.55 o
  -3  -1  18       1352.18       1595.92        95.81 o
  -2  -1  18        728.85        713.83        56.30 o
  -1  -1  18         60.00         52.51        31.19 o
   0  -1  18          6.33         77.86        29.13 o
   1  -1  18        141.56        167.86        28.18 o
   2  -1  18        473.03        516.56        38.25 o
   3  -1  18         61.89         61.45        22.39 o
   4  -1  18         49.70         73.47        22.70 o
   5  -1  18         36.82         28.63        22.11 o
   6  -1  18        569.66        631.91        69.67 o
   7  -1  18         19.49         41.49        27.12 o
   8  -1  18       1085.03       1281.86       129.56 o
   9  -1  18        210.76        257.63        63.72 o
  10  -1  18        173.59        165.03        47.96 o
  11  -1  18          3.05          0.02        21.01 o
  12  -1  18          1.81         16.92        14.61 o
  13  -1  18         82.49         90.31        25.61 o
 -13   0  18          1.42         28.00        22.14 o
 -12   0  18          0.52         19.60        29.71 o
 -11   0  18         52.19         65.81        57.04 o
 -10   0  18          0.21         24.00        51.64 o
  -9   0  18         37.40         67.03        65.75 o
  -8   0  18         35.96        -12.53        55.17 o
  -7   0  18        118.93        190.45        84.47 o
  -6   0  18        396.20        432.30        48.09 o
  -5   0  18        154.30        176.51        33.35 o
  -4   0  18        311.85        345.58        76.31 o
  -3   0  18        768.31        749.68        71.86 o
  -2   0  18         57.86         83.90        32.89 o
  -1   0  18          4.12         39.02        33.78 o
   0   0  18        724.46        847.27        98.57 o
   1   0  18        488.61        570.43        49.09 o
   2   0  18          4.97         32.91        20.67 o
   3   0  18        465.45        471.48        54.24 o
   4   0  18         85.88         76.12        30.36 o
   5   0  18        307.02        301.22        45.80 o
   6   0  18        788.85        989.86        77.42 o
   7   0  18         76.44        104.48        34.26 o
   8   0  18         66.76         92.71        33.36 o
   9   0  18        200.00        170.13        52.14 o
  10   0  18        121.86        102.35        44.39 o
  11   0  18        170.99        153.71        45.48 o
  12   0  18        118.38        129.88        35.89 o
  13   0  18         11.13         15.62        17.47 o
 -13   1  18          6.71         -0.60        26.98 o
 -12   1  18         39.33         -2.22        39.08 o
 -11   1  18         50.72         54.91        56.64 o
 -10   1  18         98.68         46.34        65.66 o
  -9   1  18         94.24         57.98        70.05 o
  -8   1  18        171.12        169.95        83.01 o
  -7   1  18        184.22        124.26        85.42 o
  -6   1  18        325.77        383.98        88.54 o
  -5   1  18        720.98        911.56       100.84 o
  -4   1  18         37.02         65.96        29.68 o
  -3   1  18       1345.52       1682.60       230.00 o
  -2   1  18        725.61        796.25        98.76 o
  -1   1  18         59.16         61.95        28.41 o
   0   1  18          6.05         33.50        70.54 o
   1   1  18        143.49        191.11        58.85 o
   2   1  18        473.55        648.93        95.36 o
   3   1  18         61.63         85.35        44.46 o
   4   1  18         50.30         46.68        41.78 o
   5   1  18         36.13         41.01        37.26 o
   6   1  18        570.21        673.44       101.12 o
   7   1  18         18.84         66.47        42.24 o
   8   1  18       1091.39       1242.59       131.92 o
   9   1  18        210.69        258.66        61.85 o
  10   1  18        172.30        170.03        50.54 o
  11   1  18          2.93         11.50        27.20 o
  12   1  18          1.87         52.21        33.70 o
  13   1  18         81.74        136.25        29.57 o
 -13   2  18         12.76         20.78        24.94 o
 -12   2  18         29.55         17.87        40.53 o
 -11   2  18          9.61         20.88        46.85 o
 -10   2  18          9.65          0.01        46.11 o
  -9   2  18         16.29        -22.50        57.59 o
  -8   2  18         15.04         40.91        70.48 o
  -7   2  18        298.38        218.02        99.27 o
  -5   2  18         51.08         50.05        30.68 o
  -4   2  18       1920.07       2329.91       148.17 o
  -3   2  18        394.73        409.59        62.45 o
  -2   2  18        802.34        886.33        96.47 o
  -1   2  18        578.86        799.80        95.17 o
   0   2  18        217.31        286.42        62.47 o
   1   2  18        107.72        128.25        44.49 o
   2   2  18        617.37        743.20       100.50 o
   3   2  18         22.02         13.96        31.65 o
   4   2  18        275.12        347.96        73.90 o
   5   2  18         43.59         69.67        42.26 o
   6   2  18          3.46         -0.48        29.16 o
   7   2  18         16.29         53.78        41.64 o
   8   2  18         96.37         88.69        43.09 o
   9   2  18         90.14         87.51        38.92 o
  10   2  18        138.11        100.27        39.35 o
  11   2  18         95.51        117.85        37.45 o
  12   2  18         23.85         17.20        20.92 o
  13   2  18          8.32         29.49        18.21 o
 -12   3  18          9.46          0.49        32.99 o
 -11   3  18          9.12          8.33        40.07 o
 -10   3  18          7.20         24.34        49.61 o
  -9   3  18        270.81        137.39        76.60 o
  -8   3  18         61.26         39.82        60.74 o
  -7   3  18         31.44         21.14        57.09 o
   0   3  18         42.05         60.07        32.31 o
   1   3  18         82.50         80.79        38.40 o
   2   3  18        730.86        684.80        86.62 o
   3   3  18          7.58         28.71        31.07 o
   4   3  18        184.22        150.21        51.94 o
   5   3  18        150.58        121.45        44.14 o
   6   3  18        210.95        196.98        54.60 o
   7   3  18         22.96         57.56        36.60 o
   8   3  18         78.93         66.40        36.61 o
   9   3  18          6.50         16.19        26.36 o
  10   3  18         76.10         64.23        30.40 o
  11   3  18          4.85         22.89        20.89 o
  12   3  18         37.14         42.86        18.22 o
 -11   4  18         11.92         43.82        36.45 o
 -10   4  18         36.44         17.72        36.81 o
  -9   4  18         50.61         22.67        47.68 o
  -8   4  18         51.60         22.21        50.39 o
  -7   4  18        129.03         49.87        61.18 o
  -9   5  18         18.16         -9.77        33.51 o
  -8   5  18          2.97         -3.43        44.98 o
  -7   5  18         67.67         33.96        51.11 o
  -6   5  18         57.34         30.20        60.98 o
  -7   6  18         61.87         39.84        42.88 o
  -6   6  18         30.37         28.39        38.95 o
  -5   6  18         10.11         16.42        49.07 o
  -3   7  18          0.30         33.58        41.79 o
  -4  -7  19         25.30         41.77        22.23 o
  -3  -7  19         85.19         91.02        25.32 o
  -2  -7  19         32.39         27.80        17.13 o
  -1  -7  19         52.24         36.71        18.08 o
   0  -7  19         91.00         66.81        15.71 o
   1  -7  19          9.21         32.19        13.01 o
   2  -7  19        140.63         68.52        14.39 o
   3  -7  19         53.20         39.19        14.75 o
  -7  -6  19        100.33         60.22        18.96 o
  -6  -6  19         62.02         78.77        23.42 o
  -5  -6  19         86.38         72.71        18.28 o
  -4  -6  19         15.50         25.41        13.61 o
  -3  -6  19         40.81         29.28        13.83 o
  -2  -6  19         81.31         76.19        17.74 o
  -1  -6  19         17.46         21.42        16.25 o
   0  -6  19         15.98         29.43        16.46 o
   1  -6  19          8.29         35.62        17.83 o
   2  -6  19         38.87         14.95        20.25 o
   3  -6  19         27.21          8.92        17.55 o
   4  -6  19         20.15         21.05        16.89 o
   5  -6  19         93.79         71.76        18.78 o
   6  -6  19         41.52         40.10        14.87 o
   7  -6  19         43.64         28.21        26.16 o
  -9  -5  19         58.54         76.78        29.98 o
  -8  -5  19         22.16         20.92        18.29 o
  -7  -5  19         56.09         29.35        30.24 o
  -6  -5  19         61.46         64.24        29.52 o
  -5  -5  19          1.58          7.60        14.34 o
  -4  -5  19          4.09         -2.30        12.94 o
  -3  -5  19        136.22         90.44        21.49 o
  -2  -5  19        144.32        112.83        24.27 o
  -1  -5  19         60.84         75.97        27.47 o
   0  -5  19        347.36        252.60        47.95 o
   1  -5  19         82.32        137.01        46.33 o
   2  -5  19        159.59        119.04        30.52 o
   3  -5  19          8.68         -0.17        16.43 o
   4  -5  19         38.74         22.79        19.46 o
   5  -5  19         36.37         25.33        16.20 o
   6  -5  19          3.77         14.26        14.49 o
   7  -5  19        102.75         81.73        16.61 o
   8  -5  19          7.42         42.05        13.84 o
   9  -5  19         13.41         36.31        38.16 o
 -11  -4  19         37.43         11.81        21.00 o
 -10  -4  19          1.76         18.49        29.49 o
  -9  -4  19          8.41         33.99        34.66 o
  -8  -4  19         96.42         81.22        28.86 o
  -7  -4  19         60.84         73.41        29.55 o
  -6  -4  19         59.97         47.25        23.39 o
  -5  -4  19         49.73         29.15        15.56 o
  -4  -4  19          7.73          1.01        18.88 o
  -3  -4  19        246.70        232.81        27.21 o
  -2  -4  19        232.05        223.06        41.86 o
  -1  -4  19         63.46         52.06        20.66 o
   0  -4  19         72.51         88.88        26.51 o
   1  -4  19        266.91        232.92        38.63 o
   2  -4  19         71.99         72.66        22.48 o
   3  -4  19         36.83         56.17        28.55 o
   4  -4  19        145.51        156.99        29.50 o
   5  -4  19        152.59        152.50        29.65 o
   6  -4  19          8.38         19.92        19.15 o
   7  -4  19         47.90         27.13        18.59 o
   8  -4  19         27.10         32.86        18.93 o
   9  -4  19          5.90         18.44        15.31 o
  10  -4  19         10.66         45.72        43.68 o
 -12  -3  19         15.85          7.12        20.20 o
 -11  -3  19         20.94         21.74        31.39 o
 -10  -3  19         10.62          9.66        36.57 o
  -9  -3  19         24.55        -14.57        40.37 o
  -8  -3  19         47.52        118.35        59.45 o
  -7  -3  19        143.26        109.23        34.64 o
  -6  -3  19        174.57        155.48        27.80 o
  -5  -3  19        124.75        125.45        31.54 o
  -4  -3  19         56.91         58.13        18.24 o
  -3  -3  19        389.42        409.99        38.92 o
  -2  -3  19         28.37         47.11        24.22 o
  -1  -3  19        634.81        667.21       101.78 o
   0  -3  19         65.40        122.43        46.36 o
   1  -3  19        157.37        170.89        31.78 o
   2  -3  19        205.26        200.73        33.49 o
   3  -3  19        139.68        122.71        24.18 o
   4  -3  19        130.65        107.36        23.39 o
   5  -3  19        544.28        544.70        42.34 o
   6  -3  19        112.78        109.25        23.53 o
   7  -3  19         72.14         99.06        21.04 o
   8  -3  19         33.69         43.65        16.88 o
   9  -3  19          8.19         23.34        14.02 o
  10  -3  19         38.61         43.94        17.97 o
  11  -3  19         57.37         34.14        22.27 o
 -12  -2  19        140.03        151.54        30.96 o
 -11  -2  19          2.59         12.74        24.55 o
 -10  -2  19          5.73         17.63        29.91 o
  -9  -2  19         87.34        122.27        42.23 o
  -8  -2  19         27.75        100.07        64.69 o
  -7  -2  19        110.46         66.18        71.42 o
  -6  -2  19        221.55        283.58        41.48 o
  -5  -2  19        107.85        138.79        26.65 o
  -4  -2  19        396.25        520.52        45.02 o
  -3  -2  19       1221.85       1239.69        76.74 o
  -2  -2  19        459.01        417.92        47.20 o
  -1  -2  19          4.94        -10.60        27.55 o
   0  -2  19         44.85        112.34        54.32 o
   1  -2  19        659.48        708.58        67.19 o
   2  -2  19        113.26         90.34        27.68 o
   3  -2  19         17.46          2.33        22.70 o
   4  -2  19         47.65         62.81        24.69 o
   5  -2  19         58.52         66.10        22.06 o
   6  -2  19        131.03        146.67        25.50 o
   7  -2  19        242.61        241.81        29.07 o
   8  -2  19         61.74         98.01        23.89 o
   9  -2  19        116.44        123.39        30.54 o
  10  -2  19         99.89         94.03        23.59 o
  11  -2  19        155.41        157.69        24.04 o
  12  -2  19          6.82         23.62        11.75 o
 -13  -1  19         96.07         63.78        34.02 o
 -12  -1  19          4.39          7.43        30.63 o
 -11  -1  19         27.15         25.13        28.21 o
 -10  -1  19         80.91        104.12        45.91 o
  -9  -1  19        106.33        184.90        71.14 o
  -8  -1  19        110.34        150.33        70.85 o
  -7  -1  19         74.94         78.75        56.21 o
  -6  -1  19         43.40         58.66        19.98 o
  -5  -1  19         10.61         26.93        22.60 o
  -4  -1  19        309.54        340.06        46.95 o
  -3  -1  19        524.10        584.00        58.81 o
  -2  -1  19        185.68        277.89        46.04 o
  -1  -1  19       1109.91       1396.62       108.71 o
   0  -1  19        622.02        725.43        66.82 o
   1  -1  19        292.57        385.31        37.52 o
   2  -1  19        386.02        420.77        53.73 o
   3  -1  19        743.33        763.06        70.61 o
   4  -1  19        234.80        221.81        35.41 o
   5  -1  19        289.91        333.17        40.91 o
   6  -1  19         39.90         34.41        23.48 o
   7  -1  19         56.02        116.63        42.51 o
   8  -1  19        152.14        177.50        38.50 o
   9  -1  19         34.13         64.44        27.27 o
  10  -1  19         87.82         92.60        25.83 o
  11  -1  19          5.37         22.51        16.51 o
  12  -1  19          6.61         52.12        27.46 o
 -13   0  19          1.36          5.04        18.04 o
 -12   0  19         11.96         20.63        25.62 o
 -11   0  19          8.64         20.88        30.02 o
 -10   0  19         37.75         29.82        56.36 o
  -9   0  19          6.27         29.81        55.31 o
  -8   0  19          1.45        -41.05        58.84 o
  -7   0  19         22.15         20.83        60.24 o
  -6   0  19         20.95         46.78        23.89 o
  -5   0  19        355.55        421.63        47.17 o
  -4   0  19          9.07         -8.10        26.82 o
  -3   0  19        390.67        400.50        71.83 o
  -2   0  19       1126.78       1289.03       142.82 o
  -1   0  19          4.25         60.09        35.56 o
   0   0  19        780.49        887.38        78.04 o
   1   0  19        415.89        490.49        61.77 o
   2   0  19         77.24         70.18        28.35 o
   3   0  19        180.18        213.60        38.11 o
   4   0  19         74.51         50.65        37.02 o
   5   0  19        165.34        170.38        35.48 o
   6   0  19        323.76        345.54        46.94 o
   7   0  19        320.81        333.00        45.63 o
   8   0  19          0.42         27.47        38.44 o
   9   0  19         16.88         26.84        35.31 o
  10   0  19         93.76        135.85        41.22 o
  11   0  19          2.05         33.99        28.47 o
  12   0  19          4.66         40.94        23.80 o
 -13   1  19         96.09         49.22        33.04 o
 -12   1  19          4.18          5.76        24.14 o
 -11   1  19         26.38         66.95        56.73 o
 -10   1  19         81.07        105.20        65.63 o
  -9   1  19        105.89        103.17        71.41 o
  -8   1  19        110.31         71.88        63.89 o
  -7   1  19         72.41         53.25        70.04 o
  -6   1  19         43.35         55.72        30.05 o
  -5   1  19          9.68         11.08        29.46 o
  -4   1  19        309.53        393.39        68.56 o
  -3   1  19        525.39        639.13        85.38 o
  -2   1  19        184.80        227.93        42.38 o
  -1   1  19       1111.63       1352.43       214.55 o
   0   1  19        623.36        804.38       106.72 o
   1   1  19        294.65        384.11        76.27 o
   2   1  19        386.81        469.10        82.96 o
   3   1  19        748.92        828.93       109.95 o
   4   1  19        233.37        312.73        73.62 o
   5   1  19        289.55        443.41        83.40 o
   6   1  19         38.18         39.89        36.22 o
   7   1  19         55.49        148.18        60.17 o
   8   1  19        153.46        198.23        58.90 o
   9   1  19         34.57         47.88        36.11 o
  10   1  19         88.24         75.51        36.56 o
  11   1  19          5.38          3.25        20.85 o
  12   1  19          6.93         54.21        25.12 o
 -12   2  19        140.63         33.92        39.40 o
 -11   2  19          2.93         15.15        43.86 o
 -10   2  19          5.71         -6.96        43.79 o
  -9   2  19         88.13         18.73        49.74 o
  -8   2  19         28.05         45.15        60.43 o
  -7   2  19        109.31         64.73        70.21 o
  -6   2  19        221.33        187.99       100.10 o
  -5   2  19        105.97        139.61        40.20 o
  -4   2  19        398.91        627.45        80.33 o
  -3   2  19       1221.76       1463.07       121.12 o
  -2   2  19        460.26        457.66        71.52 o
  -1   2  19          5.00         21.53        31.48 o
   0   2  19         43.86         73.37        50.11 o
   1   2  19        662.53        783.79       101.16 o
   2   2  19        112.15        125.26        47.85 o
   3   2  19         17.99         24.87        30.70 o
   4   2  19         48.03         78.84        42.86 o
   5   2  19         57.54         64.27        39.23 o
   6   2  19        132.66        144.32        48.80 o
   7   2  19        243.69        294.73        64.49 o
   8   2  19         61.24        101.07        43.19 o
   9   2  19        117.61        198.12        49.19 o
  10   2  19        100.45        130.98        40.39 o
  11   2  19        156.28        166.55        37.36 o
  12   2  19          7.35         21.70        18.84 o
 -12   3  19         16.21         -3.35        28.02 o
 -11   3  19         20.87         13.48        33.53 o
 -10   3  19         10.75         16.11        42.61 o
  -9   3  19         25.22          5.76        45.67 o
  -8   3  19         47.70         38.19        57.08 o
  -7   3  19        143.01         44.38        63.93 o
  -6   3  19        177.34        136.57        92.48 o
   0   3  19         65.86         76.63        37.40 o
   1   3  19        156.05        182.86        45.39 o
   2   3  19        202.51        230.53        54.76 o
   3   3  19        140.36        137.40        44.91 o
   4   3  19        130.94         98.65        40.08 o
   5   3  19        542.95        518.90        78.31 o
   6   3  19        110.25        126.15        41.57 o
   7   3  19         72.02         74.77        34.60 o
   8   3  19         33.75         63.41        31.30 o
   9   3  19          8.01         17.08        23.86 o
  10   3  19         39.09         38.00        22.63 o
  11   3  19         57.56         55.86        21.93 o
 -11   4  19         37.12         34.15        30.79 o
 -10   4  19          1.71         13.25        43.96 o
  -9   4  19          8.26          0.82        40.07 o
  -8   4  19         95.69         36.46        53.00 o
  -7   4  19         61.09         16.51        52.07 o
  -6   4  19         60.42         64.47        66.42 o
  -9   5  19         58.40         64.14        42.51 o
  -8   5  19         22.42         12.47        40.74 o
  -7   5  19         56.19         50.69        52.81 o
  -6   5  19         61.80         27.53        51.70 o
  -6   6  19         61.48          7.30        33.70 o
  -5   6  19         86.85         20.77        41.44 o
  -2   7  19         31.85         28.23        40.19 o
   0  -7  20         14.18         38.16        15.54 o
  -6  -6  20        115.06        110.00        52.17 o
  -5  -6  20         89.94         81.20        21.20 o
  -4  -6  20         56.65         52.05        15.64 o
  -3  -6  20         53.68         47.79        16.17 o
  -2  -6  20         34.43         16.04        18.87 o
  -1  -6  20         35.62         21.06        15.87 o
   0  -6  20         92.60         74.68        19.17 o
   1  -6  20         28.27         31.46        14.99 o
   2  -6  20         27.79         30.40        18.93 o
   3  -6  20          4.02          6.37        16.42 o
   4  -6  20         20.15         12.63        27.17 o
   5  -6  20         15.05         11.19        14.67 o
  -8  -5  20          0.05          9.33        17.54 o
  -7  -5  20         15.89          2.22        15.65 o
  -6  -5  20         20.34          6.38        18.39 o
  -5  -5  20         35.50         40.71        21.32 o
  -4  -5  20         61.77         20.15        13.08 o
  -3  -5  20         14.37          5.37        12.93 o
  -2  -5  20         41.93         35.65        16.51 o
  -1  -5  20          2.16         14.94        16.61 o
   0  -5  20         23.66         25.57        19.11 o
   1  -5  20         39.12         33.70        25.08 o
   2  -5  20        115.10         90.60        30.73 o
   3  -5  20        151.96        111.74        26.40 o
   4  -5  20         30.36         33.53        22.19 o
   5  -5  20          7.69          5.72        14.55 o
   6  -5  20        147.91        124.62        22.62 o
   7  -5  20         28.46         17.78        13.52 o
   8  -5  20         59.61         39.35        15.71 o
 -10  -4  20         66.49         58.30        31.29 o
  -9  -4  20         24.52          9.57        28.52 o
  -8  -4  20         34.92         25.92        19.65 o
  -7  -4  20         35.74         32.70        23.15 o
  -6  -4  20        103.65         70.08        21.96 o
  -5  -4  20        186.00        162.23        25.36 o
  -4  -4  20        446.05        344.34        35.32 o
  -3  -4  20        195.01        178.46        28.17 o
  -2  -4  20          8.72         14.64        14.19 o
  -1  -4  20         32.99         80.00        26.85 o
   0  -4  20        212.02        225.99        35.73 o
   1  -4  20         36.80         65.16        26.44 o
   2  -4  20         58.86         17.77        34.78 o
   3  -4  20        107.73         89.84        32.74 o
   4  -4  20         49.12         45.96        30.44 o
   5  -4  20         26.31         32.32        25.00 o
   6  -4  20         92.00         33.80        22.57 o
   7  -4  20         60.02         44.55        23.31 o
   8  -4  20         50.15         30.48        15.72 o
   9  -4  20          7.17          7.89        20.23 o
 -11  -3  20          8.35         21.40        26.02 o
 -10  -3  20          1.61          6.06        28.88 o
  -9  -3  20          0.17         -6.75        35.69 o
  -8  -3  20         44.85        -11.36        36.59 o
  -7  -3  20         89.72         86.97        49.71 o
  -6  -3  20         65.78         65.99        19.36 o
  -5  -3  20        188.93        207.93        34.44 o
  -4  -3  20        302.83        277.22        28.85 o
  -3  -3  20         69.40         63.83        19.25 o
  -2  -3  20        109.86        115.91        24.40 o
  -1  -3  20         89.94         83.51        28.11 o
   0  -3  20         10.10         29.76        25.44 o
   1  -3  20         58.22         99.58        42.75 o
   2  -3  20        153.76        157.87        35.52 o
   3  -3  20         32.44         24.44        23.07 o
   4  -3  20         57.97         63.22        23.28 o
   5  -3  20         33.39         34.95        25.91 o
   6  -3  20         48.66         56.08        17.09 o
   7  -3  20        104.24         88.25        18.68 o
   8  -3  20        136.66        118.78        21.57 o
   9  -3  20         53.21         51.02        18.02 o
  10  -3  20          1.90         -4.27        18.80 o
  11  -3  20        115.92        116.44        24.18 o
 -12  -2  20         64.11         67.36        29.53 o
 -11  -2  20         22.89          7.29        28.34 o
 -10  -2  20         56.05         35.72        41.70 o
  -9  -2  20          0.16          3.55        37.48 o
  -8  -2  20         31.17         50.07        49.42 o
  -7  -2  20         49.15         58.20        58.59 o
  -6  -2  20        274.31        319.49        42.97 o
  -5  -2  20        737.92        799.60        52.08 o
  -4  -2  20          5.10         24.98        18.74 o
  -3  -2  20        103.16        122.79        28.84 o
  -2  -2  20        125.94        116.66        29.74 o
  -1  -2  20        146.65        214.27        44.46 o
   0  -2  20        316.25        353.24        67.12 o
   1  -2  20         29.24         56.89        40.09 o
   2  -2  20         34.51         59.39        29.61 o
   3  -2  20         83.23         75.83        44.23 o
   4  -2  20         18.55          6.25        20.75 o
   5  -2  20         11.19        -15.66        24.69 o
   6  -2  20         93.08         67.09        23.39 o
   7  -2  20        112.39         92.21        23.72 o
   8  -2  20         19.64         42.64        24.30 o
   9  -2  20        125.65        151.75        29.17 o
  10  -2  20        174.31        176.03        26.75 o
  11  -2  20         23.78         25.23        12.85 o
 -12  -1  20          0.79         54.52        37.05 o
 -11  -1  20        202.90        189.14        56.01 o
 -10  -1  20         28.33         56.38        33.30 o
  -9  -1  20          3.65         50.84        37.35 o
  -8  -1  20        201.52        218.85        75.23 o
  -7  -1  20         17.95         86.36        53.76 o
  -6  -1  20        183.90        155.83        31.23 o
  -5  -1  20         39.83         58.50        21.78 o
  -4  -1  20         65.90         89.66        24.44 o
  -3  -1  20         12.66         19.30        21.19 o
  -2  -1  20        649.97        606.69        89.93 o
  -1  -1  20         80.19         86.67        33.20 o
   0  -1  20         19.73         54.79        45.31 o
   1  -1  20        244.75        288.48        67.79 o
   2  -1  20        254.40        310.24        47.96 o
   3  -1  20         46.90         35.93        25.44 o
   4  -1  20        150.80        152.55        35.15 o
   5  -1  20         21.00         16.97        33.09 o
   6  -1  20         37.86         37.78        26.05 o
   7  -1  20         12.49          6.96        21.73 o
   8  -1  20        181.84        166.67        32.15 o
   9  -1  20        148.99        195.24        32.36 o
  10  -1  20         22.46         55.20        19.25 o
  11  -1  20          8.47         20.66        19.20 o
  12  -1  20         27.80         36.70        18.15 o
 -12   0  20          5.90         38.69        24.06 o
 -11   0  20         67.09         50.58        30.99 o
 -10   0  20          2.27         41.19        46.11 o
  -9   0  20         72.04         65.79        55.63 o
  -8   0  20         47.75         70.89        60.63 o
  -7   0  20         17.49        -28.00        51.71 o
  -6   0  20        380.88        414.22        44.61 o
  -5   0  20          1.96         51.53        25.90 o
  -4   0  20          2.78         38.53        22.61 o
  -3   0  20         79.09         88.00        42.17 o
  -2   0  20        263.32        376.82        70.87 o
  -1   0  20         14.02         21.54        38.31 o
   0   0  20        153.54        200.59        58.07 o
   1   0  20          2.24          7.65        32.58 o
   2   0  20        180.03        235.44        62.96 o
   3   0  20          5.80         15.48        34.11 o
   4   0  20          0.14         -6.35        20.95 o
   5   0  20        120.67        108.87        29.81 o
   6   0  20         55.91         62.60        26.89 o
   7   0  20         11.15         17.44        33.43 o
   8   0  20         83.10        188.47        53.22 o
   9   0  20         24.85         63.25        35.73 o
  10   0  20         18.35         38.11        26.21 o
  11   0  20         19.71         15.16        19.70 o
  12   0  20         10.04         36.79        18.51 o
 -12   1  20          0.69         19.84        21.28 o
 -11   1  20        205.07         98.73        49.82 o
 -10   1  20         28.46         47.89        51.04 o
  -9   1  20          3.61         34.02        50.23 o
  -8   1  20        202.73        167.03        79.62 o
  -7   1  20         18.13         13.79        51.97 o
  -6   1  20        184.66        128.99        72.70 o
  -5   1  20         39.62         67.92        33.44 o
  -4   1  20         68.82         96.71        41.00 o
  -3   1  20         12.16         40.09        38.61 o
  -2   1  20        651.12        816.46        97.83 o
  -1   1  20         80.45        118.42        47.92 o
   0   1  20         19.17         56.23        47.30 o
   1   1  20        246.97        355.72        72.96 o
   2   1  20        255.89        359.56        74.20 o
   3   1  20         46.07         50.50        36.16 o
   4   1  20        148.97        110.22        46.29 o
   5   1  20         20.08         11.83        33.36 o
   6   1  20         38.73         53.22        39.90 o
   7   1  20         12.22         77.88        44.37 o
   8   1  20        181.80        229.51        57.12 o
   9   1  20        147.72        177.07        49.20 o
  10   1  20         23.03         48.10        28.62 o
  11   1  20          8.43         42.12        24.01 o
  12   1  20         27.79         29.94        17.87 o
 -12   2  20         63.61        158.20       114.44 o
 -11   2  20         23.06         51.94        45.02 o
 -10   2  20         56.90         33.88        48.18 o
  -9   2  20          0.12         22.60        48.34 o
  -8   2  20         31.54          0.01        48.07 o
  -7   2  20         50.52         18.57        61.91 o
  -6   2  20        275.02        217.66        91.94 o
  -5   2  20        736.04        913.71        89.98 o
  -4   2  20          5.15         49.25        35.11 o
  -3   2  20        103.17        125.01        40.46 o
  -2   2  20        125.78        147.82        47.72 o
  -1   2  20        146.94        217.47        57.46 o
   0   2  20        316.68        385.88        68.74 o
   1   2  20         29.04         48.35        34.28 o
   2   2  20         35.47         49.98        37.48 o
   3   2  20         82.53         98.59        43.02 o
   4   2  20         18.40         83.32        45.62 o
   5   2  20         11.19         24.67        28.14 o
[truncated: 44,404 more chars]
