# Supplementary material for: Crystal packing in three related disaccharides: precursors to heparan sulfate oligosaccharides
Source: Acta Crystallogr E Crystallogr Commun. 2015 May 9;71(Pt 6):582–7. doi: 10.1107/S2056989015008518 (PMC4459361; doi:10.1107/S2056989015008518)
Supplement: Supplementary file 4 [file e-71-00582-RSTNsup4.hkl]

# 
# h,k,l, Fc-squared, Fo-squared, sigma(Fo-squared) and status flag 
# 
data_RSTN
_shelx_title ' RSTN in C2' 
_shelx_refln_list_code          4 
_shelx_F_calc_maximum      425.46 
_exptl_crystal_F_000      2032.00 
_reflns_d_resolution_high  0.8073 
 
loop_ 
 _symmetry_equiv_pos_as_xyz 
 'x, y, z' 
 '-x, y, -z' 
 'x+1/2, y+1/2, z' 
 '-x+1/2, y+1/2, -z' 
 
_cell_length_a    38.3346 
_cell_length_b     8.0744 
_cell_length_c    16.1659 
_cell_angle_alpha  90.000 
_cell_angle_beta   91.222 
_cell_angle_gamma  90.000 
 
_shelx_F_squared_multiplier     1.000 
 
loop_ 
 _refln_index_h 
 _refln_index_k 
 _refln_index_l 
 _refln_F_squared_calc 
 _refln_F_squared_meas 
 _refln_F_squared_sigma 
 _refln_observed_status 
   1  -9   0       17.54       22.94     12.08 o 
   3  -9   0       51.02       76.86     13.82 o 
   5  -9   0      205.79      217.43     18.51 o 
   7  -9   0       82.61       99.05     13.93 o 
   9  -9   0       69.69       73.27     12.98 o 
  11  -9   0       79.69      115.08     15.86 o 
  13  -9   0       48.13       58.04     10.95 o 
  15  -9   0       53.18       74.93     10.63 o 
  17  -9   0      362.56      409.09     19.20 o 
  19  -9   0       73.24       73.44     16.26 o 
   0  -8   0      257.95      272.08     26.91 o 
   2  -8   0      269.90      222.73     18.00 o 
   4  -8   0       33.29       27.49     12.48 o 
   6  -8   0      228.97      231.55     17.99 o 
   8  -8   0       10.56       -4.44      9.71 o 
  10  -8   0      354.56      321.80     20.66 o 
  12  -8   0      517.75      484.80     22.66 o 
  14  -8   0      476.47      456.23     21.77 o 
  16  -8   0      469.78      523.54     23.10 o 
  18  -8   0       57.42       62.84     10.25 o 
  20  -8   0      533.75      487.99     26.14 o 
  22  -8   0      441.96      399.20     22.05 o 
  24  -8   0        6.16       14.72      9.96 o 
  26  -8   0      209.22      195.92     18.95 o 
  28  -8   0      148.78      182.25     22.86 o 
   1  -7   0       52.75       43.74      9.21 o 
   3  -7   0      374.87      432.30     18.00 o 
   5  -7   0      352.01      389.03     17.48 o 
   7  -7   0      488.54      513.73     19.48 o 
   9  -7   0      742.86      658.01     21.44 o 
  11  -7   0     1763.09     1854.44     47.53 o 
  13  -7   0      101.42      110.26     10.45 o 
  15  -7   0      393.59      424.06     16.10 o 
  17  -7   0      681.16      602.33     17.09 o 
  19  -7   0      283.58      216.81     18.45 o 
  21  -7   0      499.59      516.71     25.57 o 
  23  -7   0      723.68      661.48     30.71 o 
  25  -7   0      110.68      120.64     17.96 o 
  27  -7   0       38.32       42.12     16.98 o 
  29  -7   0      363.28      404.97     30.60 o 
  31  -7   0       72.26       77.10     20.08 o 
  33  -7   0      303.62      304.57     19.34 o 
   0  -6   0     1919.19     2307.73     55.44 o 
   2  -6   0      514.85      544.48     16.35 o 
   4  -6   0      622.86      548.15     15.96 o 
   6  -6   0      705.71      710.82     23.42 o 
   8  -6   0      513.50      509.12     15.04 o 
  10  -6   0     1618.44     1549.47     27.64 o 
  12  -6   0     1000.24      992.81     20.99 o 
  14  -6   0      580.68      541.50     15.34 o 
  16  -6   0       15.70       27.12      8.11 o 
  18  -6   0       72.81      122.39      9.66 o 
  20  -6   0      182.47      156.44     11.96 o 
  22  -6   0      250.61      247.36     14.31 o 
  24  -6   0      478.40      482.48     15.65 o 
  26  -6   0        0.42       13.87      9.59 o 
  28  -6   0       15.93       33.98      9.89 o 
  30  -6   0      154.32      170.87     19.49 o 
  32  -6   0      664.32      640.21     27.03 o 
  34  -6   0       97.44      101.34     12.99 o 
  36  -6   0        4.80       23.30      8.99 o 
   1  -5   0     4358.68     4985.07     59.13 o 
   3  -5   0      481.78      477.42     12.78 o 
   5  -5   0      515.96      576.18     15.29 o 
   7  -5   0     1903.75     2000.71     29.34 o 
   9  -5   0      347.99      361.81     11.62 o 
  11  -5   0      140.93      127.35      8.98 o 
  13  -5   0      130.94      135.57      8.88 o 
  15  -5   0      171.26      185.35     10.09 o 
  17  -5   0      971.50     1049.56     21.42 o 
  19  -5   0     1360.07     1458.64     27.08 o 
  21  -5   0      652.96      744.12     23.92 o 
  23  -5   0     1460.05     1530.29     30.65 o 
  25  -5   0     1527.11     1334.70     34.13 o 
  27  -5   0     1118.43     1036.14     30.13 o 
  29  -5   0      772.22      756.78     28.78 o 
  31  -5   0       26.17        9.74     10.48 o 
  33  -5   0      201.26      194.43     17.80 o 
  35  -5   0      125.45      153.57     16.59 o 
  37  -5   0      160.15      187.86     17.94 o 
  39  -5   0      391.38      417.84     25.64 o 
   0  -4   0     6755.56     6801.96    102.14 o 
   2  -4   0    18482.39    19826.46    187.48 o 
   4  -4   0      309.83      311.12     19.51 o 
   6  -4   0     9644.20    10031.39     98.20 o 
   8  -4   0     2404.29     2558.09     33.31 o 
  10  -4   0      701.19      739.00     17.52 o 
  12  -4   0      130.80      126.77      6.47 o 
  14  -4   0      642.18      580.42     12.96 o 
  16  -4   0     1520.78     1446.76     24.86 o 
  18  -4   0      163.99      187.24      8.98 o 
  20  -4   0      338.80      401.84     13.15 o 
  22  -4   0      421.87      391.61     14.77 o 
  24  -4   0     2015.08     1976.76     41.32 o 
  26  -4   0      160.99      120.36     11.42 o 
  28  -4   0      291.87      328.39     16.32 o 
  30  -4   0     1749.95     1632.36     45.16 o 
  32  -4   0      242.25      168.14     17.54 o 
  34  -4   0      410.73      429.58     24.87 o 
  36  -4   0      617.87      588.76     27.72 o 
  38  -4   0        2.22       15.89     11.12 o 
  40  -4   0        3.28       29.62     10.82 o 
  42  -4   0      121.36      153.43     20.06 o 
   1  -3   0    14090.71    14996.32    137.25 o 
   3  -3   0      627.34      576.74     12.85 o 
   5  -3   0     3345.70     3681.66     38.59 o 
   7  -3   0     2789.24     3122.03     37.51 o 
   9  -3   0     7821.59     8132.09     96.92 o 
  11  -3   0     1450.15     1377.55     21.98 o 
  13  -3   0     8956.65     9343.63    100.15 o 
  15  -3   0       91.82       86.98      6.19 o 
  17  -3   0     1161.08     1296.25     21.95 o 
  19  -3   0     2701.89     2841.54     43.97 o 
  21  -3   0      780.76      827.53     20.96 o 
  23  -3   0     1036.01     1135.51     27.01 o 
  25  -3   0      737.59      809.96     23.89 o 
  27  -3   0       57.65       69.60     10.28 o 
  29  -3   0      267.76      334.56     17.28 o 
  31  -3   0     1506.08     1447.74     41.22 o 
  33  -3   0      650.29      633.92     27.51 o 
  35  -3   0     1255.42     1277.14     40.41 o 
  37  -3   0     1091.80      974.31     35.89 o 
  39  -3   0       53.29       92.47     15.17 o 
  41  -3   0       21.92       17.22     12.66 o 
  43  -3   0      107.87      124.33     19.13 o 
  45  -3   0      266.04      290.81     31.71 o 
   0  -2   0    52685.61    57435.33    771.92 o 
   2  -2   0   180980.59   185234.75   1546.43 o 
   4  -2   0    13321.22    13407.46    126.20 o 
   6  -2   0    26569.33    25597.31    256.38 o 
   8  -2   0    24207.29    25484.82    270.76 o 
  10  -2   0     2276.22     2274.48     27.22 o 
  12  -2   0     8799.91     8369.12     86.54 o 
  14  -2   0      667.50      487.96     12.03 o 
  16  -2   0     3296.89     3796.70     49.61 o 
  18  -2   0     9317.84     9849.68    117.83 o 
  20  -2   0     1055.26     1003.48     29.61 o 
  22  -2   0      405.20      429.94     13.11 o 
  24  -2   0      176.04      173.50     10.62 o 
  26  -2   0     2466.11     2273.86     45.76 o 
  28  -2   0      749.28      683.36     21.89 o 
  30  -2   0      789.37      788.73     22.41 o 
  32  -2   0     3266.57     3142.25     68.73 o 
  34  -2   0     5046.17     4493.61     90.41 o 
  36  -2   0      317.49      318.10     21.79 o 
  38  -2   0      386.95      397.32     28.22 o 
  40  -2   0      227.65      224.19     22.95 o 
  42  -2   0      217.44      269.90     36.68 o 
  44  -2   0       15.34       10.99     13.10 o 
  46  -2   0       48.09       38.73     15.22 o 
   3  -1   0    21175.44    17892.38    221.04 o 
   5  -1   0    25972.27    27124.46    284.12 o 
   7  -1   0   119686.87   111321.35   1019.18 o 
   9  -1   0    50935.38    47469.68    482.48 o 
  11  -1   0     8739.81     8954.84     87.19 o 
  13  -1   0     7782.67     7329.22     72.02 o 
  15  -1   0     3420.19     3156.53     38.39 o 
  17  -1   0    10935.71    11563.76    126.62 o 
  19  -1   0       51.22       70.08      7.48 o 
  21  -1   0     2303.38     2635.02     36.97 o 
  23  -1   0      962.19      880.67     17.41 o 
  25  -1   0     1194.27     1160.12     24.32 o 
  27  -1   0     2074.32     2228.78     41.79 o 
  29  -1   0      420.24      504.30     22.55 o 
  31  -1   0      312.60      334.78     16.49 o 
  33  -1   0      836.78      781.98     29.72 o 
  35  -1   0     1835.99     1731.79     46.66 o 
  37  -1   0      842.08      942.14     38.39 o 
  39  -1   0       26.30       41.19     14.97 o 
  41  -1   0      301.21      243.99     23.21 o 
  43  -1   0       89.06      149.01     23.90 o 
  45  -1   0      320.39      303.20     26.21 o 
  47  -1   0      196.27      211.06     23.16 o 
   6   0   0    18921.95    15381.83    253.08 o 
   8   0   0    13774.49     9905.33     99.19 o 
  10   0   0     5236.86     6515.88     66.67 o 
  12   0   0       21.99       30.62      3.08 o 
  14   0   0      519.51      512.25     10.72 o 
  16   0   0     8203.66     9568.60    146.79 o 
  18   0   0     3687.41     3399.54     56.02 o 
  20   0   0     1315.73     1435.95     30.64 o 
  22   0   0     3088.91     3316.75     53.84 o 
  24   0   0        0.07       19.17      5.34 o 
  26   0   0     2371.79     2406.01     40.76 o 
  28   0   0     1229.74     1222.54     26.94 o 
  30   0   0     3138.57     3348.36     55.36 o 
  32   0   0     5464.02     5026.44     87.14 o 
  34   0   0     2662.85     2896.81     58.08 o 
  36   0   0        6.35       -5.56     11.83 o 
  38   0   0        4.22       -5.76     11.87 o 
  40   0   0        8.70       34.86     18.83 o 
  42   0   0      119.20       57.69     15.96 o 
  44   0   0        3.87       36.46     13.15 o 
  46   0   0        4.19       23.10     13.32 o 
   1   1   0     5303.37     4005.85    248.33 o 
   3   1   0    21179.25    19478.41    297.22 o 
   5   1   0    25993.60    27891.74    286.36 o 
   7   1   0   119652.84   113224.73   1017.93 o 
   9   1   0    50928.28    47584.25    486.79 o 
  11   1   0     8738.40     9033.94     95.83 o 
  13   1   0     7780.57     7366.67     84.44 o 
  15   1   0     3413.90     3140.64     48.74 o 
  17   1   0    10944.80    11817.68    159.36 o 
  19   1   0       51.11       76.00      8.51 o 
  21   1   0     2305.20     2578.40     49.30 o 
  23   1   0      962.35      876.03     26.66 o 
  25   1   0     1194.04     1135.82     32.04 o 
  27   1   0     2076.38     2202.23     51.10 o 
  29   1   0      419.65      480.02     24.52 o 
  31   1   0      311.36      327.00     18.82 o 
  33   1   0      836.30      809.15     63.22 o 
  35   1   0     1837.98     1713.62     65.20 o 
  37   1   0      840.71      937.35     37.08 o 
  39   1   0       26.20       -4.09     12.37 o 
  41   1   0      302.28      253.29     22.71 o 
  43   1   0       88.72      115.42     18.86 o 
  45   1   0      320.19      361.51     27.12 o 
  47   1   0      196.23      197.36     37.42 o 
   0   2   0    52704.63    56898.01    626.79 o 
   2   2   0   181013.39   186497.42   1807.36 o 
   4   2   0    13320.41    13530.55    139.95 o 
   6   2   0    26570.06    25572.16    283.73 o 
   8   2   0    24198.63    25866.67    285.54 o 
  10   2   0     2279.08     2323.73     34.43 o 
  12   2   0     8796.15     8645.98    130.42 o 
  14   2   0      669.74      486.31     17.93 o 
  16   2   0     3300.58     3797.73     68.43 o 
  18   2   0     9325.65    10059.49    166.04 o 
  20   2   0     1057.46     1037.79     26.21 o 
  22   2   0      406.09      451.91     21.32 o 
  24   2   0      175.97      194.89     11.91 o 
  26   2   0     2470.46     2404.20     51.76 o 
  28   2   0      750.92      707.48     23.91 o 
  30   2   0      789.82      808.17     26.65 o 
  32   2   0     3267.89     3190.55     95.49 o 
  34   2   0     5046.88     4515.61    125.13 o 
  36   2   0      317.37      329.89     30.29 o 
  38   2   0      385.85      423.12     33.93 o 
  40   2   0      226.93      200.56     34.53 o 
  42   2   0      217.65      304.29     38.63 o 
  44   2   0       15.63       33.44     14.45 o 
  46   2   0       47.76       51.42     17.11 o 
   1   3   0    14088.97    15010.16    148.54 o 
   3   3   0      626.15      603.50     16.22 o 
   5   3   0     3348.84     3650.46     58.46 o 
   7   3   0     2786.19     3178.33     46.79 o 
   9   3   0     7817.47     8105.08    130.39 o 
  11   3   0     1450.97     1400.92     23.61 o 
  13   3   0     8958.27     9331.14    159.19 o 
  15   3   0       92.62       78.86     13.59 o 
  17   3   0     1159.33     1313.85     34.97 o 
  19   3   0     2704.86     2849.99     71.41 o 
  21   3   0      779.84      808.75     38.34 o 
  23   3   0     1035.73     1134.57     35.95 o 
  25   3   0      736.18      766.67     30.24 o 
  27   3   0       58.32       91.99     15.00 o 
  29   3   0      267.27      323.29     21.67 o 
  31   3   0     1507.19     1452.03     47.38 o 
  33   3   0      651.46      667.14     38.97 o 
  35   3   0     1254.13     1312.21     55.61 o 
  37   3   0     1091.79     1032.18     49.97 o 
  39   3   0       53.30      112.12     20.60 o 
  41   3   0       22.01       12.45     20.28 o 
  43   3   0      108.10      112.76     27.88 o 
  45   3   0      265.96      239.25     37.82 o 
   0   4   0     6754.40     6846.95    150.06 o 
   2   4   0    18482.67    19780.55    290.33 o 
   4   4   0      306.96      320.84     30.48 o 
   6   4   0     9642.46    10046.04    150.33 o 
   8   4   0     2404.58     2571.87     59.55 o 
  10   4   0      704.15      752.15     19.88 o 
  12   4   0      130.32      133.66      7.03 o 
  14   4   0      642.26      621.98     15.09 o 
  16   4   0     1523.56     1420.50     36.09 o 
  18   4   0      163.98      180.78     14.40 o 
  20   4   0      340.41      396.59     18.34 o 
  22   4   0      420.39      408.82     20.05 o 
  24   4   0     2012.88     1955.46     51.99 o 
  26   4   0      160.49      132.28     14.54 o 
  28   4   0      293.19      332.55     22.23 o 
  30   4   0     1752.64     1678.63     50.83 o 
  32   4   0      241.94      210.56     24.91 o 
  34   4   0      411.98      418.71     33.05 o 
  36   4   0      617.79      555.15     36.64 o 
  38   4   0        2.23       -0.89     13.24 o 
  40   4   0        3.21       27.38     14.36 o 
  42   4   0      121.87      151.23     29.12 o 
   1   5   0     4359.79     4815.12     79.47 o 
   3   5   0      481.99      495.06     18.27 o 
   5   5   0      514.85      541.68     19.14 o 
   7   5   0     1905.58     1982.68     43.32 o 
   9   5   0      348.09      329.02     14.82 o 
  11   5   0      140.82      129.15      9.88 o 
  13   5   0      130.20      135.56      8.51 o 
  15   5   0      171.04      173.41     11.76 o 
  17   5   0      973.19     1081.22     30.06 o 
  19   5   0     1360.67     1451.60     38.26 o 
  21   5   0      654.97      771.05     52.24 o 
  23   5   0     1456.86     1496.24     42.25 o 
  25   5   0     1526.81     1352.48     39.36 o 
  27   5   0     1118.15     1020.87     34.46 o 
  29   5   0      772.26      761.57     35.07 o 
  31   5   0       26.38        1.50     14.62 o 
  33   5   0      200.70      187.21     22.57 o 
  35   5   0      125.36      161.09     22.62 o 
  37   5   0      160.97      159.06     20.94 o 
  39   5   0      393.05      461.74     33.56 o 
   0   6   0     1916.01     2206.40     68.45 o 
   2   6   0      517.50      569.90     20.05 o 
   4   6   0      619.92      572.90     31.49 o 
   6   6   0      705.78      764.86     41.14 o 
   8   6   0      513.29      562.19     20.36 o 
  10   6   0     1617.95     1608.01     57.23 o 
  12   6   0      998.27      999.05     39.26 o 
  14   6   0      577.89      503.89     20.06 o 
  16   6   0       15.73       18.60     13.43 o 
  18   6   0       73.02      105.42     13.29 o 
  20   6   0      180.92      165.19     18.23 o 
  22   6   0      249.93      272.94     16.55 o 
  24   6   0      479.09      502.50     21.93 o 
  26   6   0        0.44        2.18     11.74 o 
  28   6   0       15.68       46.47     12.74 o 
  30   6   0      154.96      178.20     18.57 o 
  32   6   0      663.50      624.26     42.52 o 
  34   6   0       97.02       94.64     20.49 o 
  36   6   0        4.76       35.07     11.24 o 
   1   7   0       52.66       69.25     11.52 o 
   3   7   0      375.36      338.33     23.75 o 
   5   7   0      352.92      344.62     23.63 o 
   7   7   0      489.32      528.83     35.26 o 
   9   7   0      743.50      622.42     29.23 o 
  11   7   0     1761.55     1787.91     56.60 o 
  13   7   0      102.01      103.79     13.50 o 
  15   7   0      393.10      385.98     20.46 o 
  17   7   0      682.36      596.09     45.21 o 
  19   7   0      284.27      217.44     28.88 o 
  21   7   0      498.31      463.94     71.23 o 
  23   7   0      725.79      589.07     77.00 o 
  25   7   0      110.70       94.33     44.28 o 
  27   7   0       38.18       32.73     34.65 o 
  29   7   0      364.85      483.19     73.15 o 
  31   7   0       72.15       96.25     36.58 o 
  33   7   0      303.47      337.62     23.38 o 
   0   8   0      257.55      269.51     44.28 o 
   2   8   0      269.86      221.70     43.31 o 
   4   8   0       33.13       11.48     24.06 o 
   6   8   0      229.85      246.72     29.12 o 
   8   8   0       10.45       -4.52     17.08 o 
  10   8   0      355.44      296.59     30.27 o 
  12   8   0      516.88      439.17     34.39 o 
  14   8   0      476.14      426.80     31.93 o 
  16   8   0      467.54      422.32     30.81 o 
  18   8   0       57.65       65.04     12.72 o 
  20   8   0      532.90      525.54     73.15 o 
  22   8   0      442.02      462.02     69.30 o 
  24   8   0        6.24       61.60     36.58 o 
  26   8   0      209.04      211.76     53.90 o 
  28   8   0      149.24      173.26     51.98 o 
   1   9   0       17.51       42.99     20.28 o 
   3   9   0       50.72       71.00     23.02 o 
   5   9   0      207.70      228.16     30.06 o 
   7   9   0       82.46       74.49     21.70 o 
   9   9   0       69.03       55.02     20.29 o 
  11   9   0       79.93       89.78     20.98 o 
  13   9   0       48.24       52.97     15.50 o 
  15   9   0       52.68       42.21     14.19 o 
  17   9   0      362.08      315.32     26.29 o 
  19   9   0       73.67       96.25     42.35 o 
 -19  -9   1      358.98      425.94     34.12 o 
 -17  -9   1       57.11       53.85      8.17 o 
 -15  -9   1       60.54       94.72     13.83 o 
 -13  -9   1        4.41       31.13     15.56 o 
 -11  -9   1       19.29       38.67     10.57 o 
  -9  -9   1       94.87       90.51     13.95 o 
  -7  -9   1      291.67      355.41     21.88 o 
  -5  -9   1      200.83      183.72     17.44 o 
  -3  -9   1      745.38      807.22     30.45 o 
  -1  -9   1      212.63      176.63     17.19 o 
   1  -9   1       11.67       -3.14     10.69 o 
   3  -9   1       31.40       53.27     12.35 o 
   5  -9   1       81.75       98.83     14.54 o 
   7  -9   1      197.03      231.14     18.46 o 
   9  -9   1       56.06       70.91     12.81 o 
  11  -9   1      418.01      381.31     21.21 o 
  13  -9   1      202.63      262.11     18.89 o 
  15  -9   1      181.59      207.09     21.52 o 
  17  -9   1      102.92      127.96     25.54 o 
  19  -9   1       20.71       45.95     10.04 o 
 -28  -8   1      325.25      369.86     30.26 o 
 -26  -8   1       43.16       51.10     13.77 o 
 -24  -8   1      178.21      178.29     18.29 o 
 -22  -8   1      134.99      133.74     18.94 o 
 -20  -8   1     1385.31     1311.17     40.40 o 
 -18  -8   1       61.10       70.74     15.91 o 
 -16  -8   1      432.92      412.69     18.89 o 
 -14  -8   1     1682.79     1644.17     41.53 o 
 -12  -8   1      675.44      751.40     26.96 o 
 -10  -8   1      611.07      691.15     26.00 o 
  -8  -8   1      419.83      402.78     21.40 o 
  -6  -8   1      130.59      205.70     16.86 o 
  -4  -8   1        8.17        0.76     10.50 o 
  -2  -8   1      376.35      406.72     22.05 o 
   0  -8   1      923.59      911.10     31.08 o 
   2  -8   1      107.05      105.07     14.68 o 
   4  -8   1      498.94      433.45     22.42 o 
   6  -8   1       17.79       31.69     11.31 o 
   8  -8   1      611.37      609.50     25.15 o 
  10  -8   1       18.61       28.19     10.77 o 
  12  -8   1      487.16      507.72     23.60 o 
  14  -8   1     1691.79     1729.34     42.66 o 
  16  -8   1       37.25       47.02     11.20 o 
  18  -8   1      492.90      514.49     20.84 o 
  20  -8   1      413.86      406.83     18.53 o 
  22  -8   1      110.60      111.01     10.28 o 
  24  -8   1       12.84       10.89      9.96 o 
  26  -8   1      190.49      178.03     17.14 o 
  28  -8   1      151.29      199.39     37.47 o 
 -33  -7   1      190.70      114.49     27.89 o 
 -31  -7   1      190.82      248.85     29.97 o 
 -29  -7   1      392.48      405.68     35.76 o 
 -27  -7   1      437.40      452.37     32.00 o 
 -25  -7   1      444.63      496.41     28.53 o 
 -23  -7   1      162.44      118.30     18.10 o 
 -21  -7   1      914.38      989.79     36.76 o 
 -19  -7   1      946.45     1001.45     33.48 o 
 -17  -7   1      201.58      219.44     21.94 o 
 -15  -7   1      784.75      852.35     20.60 o 
 -13  -7   1     1721.82     1685.75     33.50 o 
 -11  -7   1     3299.12     3305.69     54.41 o 
  -9  -7   1      958.04      997.34     28.65 o 
  -7  -7   1     1586.48     1599.39     33.71 o 
  -5  -7   1      160.73      172.02     16.10 o 
  -3  -7   1      370.22      401.88     16.74 o 
  -1  -7   1     1490.20     1439.09     31.94 o 
   1  -7   1     1102.83      965.28     30.76 o 
   3  -7   1       71.32       94.20     11.44 o 
   5  -7   1      774.39      753.43     23.61 o 
   7  -7   1      111.81      106.63     10.97 o 
   9  -7   1      884.04      900.70     25.40 o 
  11  -7   1      742.55      708.33     22.03 o 
  13  -7   1     1274.14     1086.05     25.91 o 
  15  -7   1       77.57       99.55      9.81 o 
  17  -7   1      135.06      137.04     15.17 o 
  19  -7   1       52.97       54.69      9.26 o 
  21  -7   1      385.49      343.41     23.59 o 
  23  -7   1      360.54      371.88     17.67 o 
  25  -7   1       79.31       68.17     10.81 o 
  27  -7   1       15.42       43.28      9.19 o 
  29  -7   1      538.33      575.12     28.93 o 
  31  -7   1       68.45       64.27     19.27 o 
  33  -7   1       50.60       80.52     12.19 o 
 -36  -6   1       43.53       74.93     14.26 o 
 -34  -6   1        4.16       13.63     13.34 o 
 -32  -6   1       53.14       60.47     10.16 o 
 -30  -6   1      493.98      483.73     22.44 o 
 -28  -6   1       22.53       26.98     10.62 o 
 -26  -6   1      363.35      373.10     24.37 o 
 -24  -6   1       13.37       38.32     11.79 o 
 -22  -6   1      124.96      113.76     13.59 o 
 -20  -6   1      972.61     1038.11     30.64 o 
 -18  -6   1     1052.78     1016.19     30.12 o 
 -16  -6   1      382.11      328.71     17.24 o 
 -14  -6   1     1770.93     1629.10     36.84 o 
 -12  -6   1     1703.69     1702.39     28.88 o 
 -10  -6   1      643.02      596.29     15.73 o 
  -8  -6   1     4282.32     4040.97     52.67 o 
  -6  -6   1     3941.58     3791.28     52.38 o 
  -4  -6   1      979.78      928.82     35.11 o 
  -2  -6   1     4955.31     4805.10     60.08 o 
   0  -6   1      689.77      863.17     18.93 o 
   2  -6   1     3146.02     3051.21     41.50 o 
   4  -6   1      980.46     1024.32     21.27 o 
   6  -6   1     1756.82     1733.20     30.27 o 
   8  -6   1      765.26      828.05     21.35 o 
  10  -6   1     1044.36     1025.95     22.72 o 
  12  -6   1      508.44      520.75     14.50 o 
  14  -6   1       80.50       74.68      7.70 o 
  16  -6   1      495.84      484.70     14.92 o 
  18  -6   1      244.17      203.66     11.80 o 
  20  -6   1     2894.12     2740.43     51.41 o 
  22  -6   1      218.27      221.46     13.10 o 
  24  -6   1      566.02      519.72     17.26 o 
  26  -6   1      269.81      295.06     17.32 o 
  28  -6   1       81.57       85.21     16.36 o 
  30  -6   1       86.10       65.11     21.46 o 
  32  -6   1       79.38       97.91     13.15 o 
  34  -6   1       24.91       30.98      9.74 o 
  36  -6   1        7.08       22.56     11.88 o 
 -39  -5   1      171.81      207.80     18.86 o 
 -37  -5   1       34.09       33.99     11.23 o 
 -35  -5   1        5.05        3.13      9.18 o 
 -33  -5   1        7.38       14.62      9.70 o 
 -31  -5   1      487.14      408.76     22.66 o 
 -29  -5   1      487.52      496.97     19.41 o 
 -27  -5   1      894.43      894.98     25.72 o 
 -25  -5   1      522.65      554.63     18.34 o 
 -23  -5   1      346.27      313.02     15.03 o 
 -21  -5   1      884.57      792.85     20.34 o 
 -19  -5   1     1207.27     1036.42     27.17 o 
 -17  -5   1      340.39      365.46     16.69 o 
 -15  -5   1      281.88      215.77     13.45 o 
 -13  -5   1     2563.11     2413.77     42.57 o 
 -11  -5   1      973.87      796.02     16.14 o 
  -9  -5   1     4173.02     4334.10     53.19 o 
  -7  -5   1      114.51       99.49      8.99 o 
  -5  -5   1     3238.21     3242.16     44.08 o 
  -3  -5   1      120.64      125.35      7.66 o 
  -1  -5   1     8772.42     8746.93     97.72 o 
   1  -5   1     5667.97     5962.71     73.05 o 
   3  -5   1     4506.81     4579.08     52.82 o 
   5  -5   1     2092.99     2032.33     30.76 o 
   7  -5   1     2911.94     3149.56     37.37 o 
   9  -5   1     1065.93     1153.78     19.43 o 
  11  -5   1     2539.70     2331.81     34.47 o 
  13  -5   1      873.95      937.39     20.62 o 
  15  -5   1       60.47       65.42      8.55 o 
  17  -5   1     1048.42     1048.99     22.81 o 
  19  -5   1      257.19      227.82     16.28 o 
  21  -5   1       34.91       62.12      8.06 o 
  23  -5   1      649.95      624.22     18.57 o 
  25  -5   1      277.77      284.75     14.33 o 
  27  -5   1      153.83      205.17     14.95 o 
  29  -5   1      166.74      206.65     18.12 o 
  31  -5   1      385.35      304.83     20.72 o 
  33  -5   1      230.18      260.96     19.61 o 
  35  -5   1      403.11      398.11     24.21 o 
  37  -5   1       98.94      116.84     15.68 o 
  39  -5   1      174.97      197.43     19.74 o 
 -42  -4   1      160.74      163.59     24.73 o 
 -40  -4   1       24.73       46.90     15.66 o 
 -38  -4   1       53.99       57.29     13.44 o 
 -36  -4   1      315.70      281.49     21.48 o 
 -34  -4   1      656.03      594.61     27.92 o 
 -32  -4   1       22.63        1.49     10.25 o 
 -30  -4   1     1239.80     1165.62     50.94 o 
 -28  -4   1     1524.04     1495.27     34.06 o 
 -26  -4   1       28.19       24.27      8.01 o 
 -24  -4   1     1214.28     1312.29     27.75 o 
 -22  -4   1     1362.22     1330.61     27.13 o 
 -20  -4   1     3881.09     3983.48     67.21 o 
 -18  -4   1      102.40      108.11      6.98 o 
 -16  -4   1     1526.10     1678.33     31.92 o 
 -14  -4   1      611.98      668.32     18.83 o 
 -12  -4   1      184.63      155.51     11.52 o 
 -10  -4   1     1226.23     1415.77     29.83 o 
  -8  -4   1      468.93      638.52     12.89 o 
  -6  -4   1      216.46      221.58     11.47 o 
  -4  -4   1    13128.98    13609.87    143.73 o 
  -2  -4   1     2646.07     2886.11     35.92 o 
   0  -4   1    10584.62    11115.36    124.50 o 
   2  -4   1     2117.09     2224.30     29.81 o 
   4  -4   1     4297.30     4675.16     54.01 o 
   6  -4   1     3942.53     3912.80     42.71 o 
   8  -4   1     6307.33     6873.84     72.55 o 
  10  -4   1     2442.43     2305.54     32.18 o 
  12  -4   1     1068.22     1081.72     18.76 o 
  14  -4   1     1347.60     1193.77     22.81 o 
  16  -4   1     1358.12     1242.60     24.25 o 
  18  -4   1     2384.08     2354.42     38.62 o 
  20  -4   1     5455.38     5507.19     77.32 o 
  22  -4   1       62.75       65.75      9.79 o 
  24  -4   1     2209.25     2238.85     45.40 o 
  26  -4   1     1148.06     1178.40     30.82 o 
  28  -4   1      291.02      312.13     19.41 o 
  30  -4   1       42.97       62.52     13.55 o 
  32  -4   1     1850.34     1625.46     46.05 o 
  34  -4   1      287.20      330.70     22.70 o 
  36  -4   1      167.94      177.63     18.78 o 
  38  -4   1       19.16       27.47     12.08 o 
  40  -4   1      132.70      133.59     23.79 o 
  42  -4   1      185.13      243.93     24.58 o 
 -45  -3   1       64.28       61.78     16.62 o 
 -43  -3   1       66.88       85.01     16.95 o 
 -41  -3   1      239.55      228.66     23.20 o 
 -39  -3   1      133.38      123.13     16.30 o 
 -37  -3   1       64.12       82.82     14.35 o 
 -35  -3   1      420.16      377.44     23.56 o 
 -33  -3   1      998.27      937.36     33.12 o 
 -31  -3   1     2009.27     1778.48     47.53 o 
 -29  -3   1      838.38      739.94     22.93 o 
 -27  -3   1     1713.81     1474.14     32.75 o 
 -25  -3   1      774.36      925.30     22.22 o 
 -23  -3   1     1107.80      958.69     23.65 o 
 -21  -3   1      436.99      447.00     14.32 o 
 -19  -3   1     1391.66     1508.63     27.46 o 
 -17  -3   1     4064.98     4192.24     55.55 o 
 -15  -3   1     2088.86     2402.79     32.99 o 
 -13  -3   1      884.06      809.24     21.35 o 
 -11  -3   1     1869.38     1780.10     28.87 o 
  -9  -3   1     1412.26     1348.31     23.38 o 
  -7  -3   1     3412.47     3568.74     46.87 o 
  -5  -3   1     9223.02     8826.03     93.86 o 
  -3  -3   1     5118.99     5183.39     59.67 o 
  -1  -3   1     5034.10     4856.45     52.72 o 
   1  -3   1     8506.15     8141.50     84.50 o 
   3  -3   1      379.27      448.09      9.40 o 
   5  -3   1    19854.52    19792.62    184.25 o 
   7  -3   1     6381.20     7092.37     76.34 o 
   9  -3   1     5392.62     6001.13     65.69 o 
  11  -3   1     3058.55     3585.54     52.38 o 
  13  -3   1     1879.42     1963.74     26.46 o 
  15  -3   1     1551.36     1993.10     32.34 o 
  17  -3   1     2895.36     2912.35     47.32 o 
  19  -3   1      244.86      227.55     11.25 o 
  21  -3   1      799.90      835.86     22.84 o 
  23  -3   1      385.40      352.91     15.93 o 
  25  -3   1     1179.45     1233.61     33.24 o 
  27  -3   1     2567.94     2491.13     49.68 o 
  29  -3   1       40.00       56.66      9.67 o 
  31  -3   1      104.77       88.97     14.18 o 
  33  -3   1      188.50      210.01     18.41 o 
  35  -3   1      270.44      276.38     21.18 o 
  37  -3   1      817.89      795.02     32.68 o 
  39  -3   1       95.86       93.54     16.06 o 
  41  -3   1      620.60      552.57     43.09 o 
  43  -3   1      272.71      266.81     26.12 o 
 -46  -2   1       22.49        8.51     18.34 o 
 -44  -2   1        7.63       34.66     16.95 o 
 -42  -2   1       52.19       69.05     26.40 o 
 -40  -2   1      469.59      518.76     30.84 o 
 -38  -2   1       29.74       41.05     14.52 o 
 -36  -2   1     1137.50     1149.29     37.76 o 
 -34  -2   1     4161.93     4025.37     83.00 o 
 -32  -2   1     1384.00     1320.42     39.13 o 
 -30  -2   1      241.07      267.95     19.28 o 
 -28  -2   1     1539.76     1508.04     32.50 o 
 -26  -2   1      161.43      182.00     10.25 o 
 -24  -2   1      386.68      361.13     12.74 o 
 -22  -2   1      567.94      755.53     16.71 o 
 -20  -2   1     2244.38     2186.43     33.17 o 
 -18  -2   1    13950.23    12999.39    152.04 o 
 -16  -2   1     1829.43     1943.31     31.15 o 
 -14  -2   1     7103.01     7046.13     89.22 o 
 -12  -2   1      240.07      112.52      7.39 o 
 -10  -2   1       86.57      124.72      4.91 o 
  -8  -2   1    12644.10    14247.22    156.10 o 
  -6  -2   1    27724.31    27373.83    288.62 o 
  -4  -2   1    34263.68    34466.10    365.91 o 
  -2  -2   1    83375.83    85615.77    891.25 o 
   0  -2   1    10947.05    11484.15    120.80 o 
   2  -2   1     8616.48     8411.12     81.20 o 
   4  -2   1    12585.49    13921.92    128.80 o 
   6  -2   1     1206.33     1339.92     16.84 o 
   8  -2   1     9543.83     9469.85     95.51 o 
  10  -2   1    15236.25    16479.99    161.78 o 
  12  -2   1      931.90     1065.55     15.10 o 
  14  -2   1      487.69      704.78     13.10 o 
  16  -2   1     5650.27     5922.98     78.07 o 
  18  -2   1     6909.93     7596.61    112.82 o 
  20  -2   1      728.07      784.13     24.11 o 
  22  -2   1      700.53      758.35     20.97 o 
  24  -2   1      306.95      370.30     15.60 o 
  26  -2   1      145.18      164.51     11.57 o 
  28  -2   1      535.36      481.53     16.62 o 
  30  -2   1      594.39      577.74     19.29 o 
  32  -2   1       48.26       60.15     13.13 o 
  34  -2   1      359.37      347.49     22.03 o 
  36  -2   1      368.26      325.75     21.76 o 
  38  -2   1      297.86      279.97     21.32 o 
  40  -2   1      911.59      909.71     39.51 o 
  42  -2   1      102.79      107.88     18.92 o 
  44  -2   1      387.14      388.81     29.73 o 
  46  -2   1      681.59      645.85     37.50 o 
 -47  -1   1       80.64       92.30     23.62 o 
 -45  -1   1      112.40      114.84     19.73 o 
 -43  -1   1      205.58      181.86     21.42 o 
 -41  -1   1      253.79      285.43     26.67 o 
 -39  -1   1      470.56      550.98     40.96 o 
 -37  -1   1       99.26       40.28     14.44 o 
 -35  -1   1       31.23        6.13     16.40 o 
 -33  -1   1      513.69      527.47     24.64 o 
 -31  -1   1     1923.45     1997.50     43.79 o 
 -29  -1   1     3196.14     3260.52     69.06 o 
 -27  -1   1      311.63      335.16     11.96 o 
 -25  -1   1      657.45      673.83     17.32 o 
 -23  -1   1      539.99      625.37     12.86 o 
 -21  -1   1     3366.56     3240.22     39.38 o 
 -19  -1   1     6764.67     7057.06     79.98 o 
 -17  -1   1     1175.37     1185.47     25.97 o 
 -15  -1   1     4839.97     4109.37     52.66 o 
 -13  -1   1     2051.46     2003.34     30.20 o 
 -11  -1   1     5326.42     4786.33     53.62 o 
  -9  -1   1     7763.39     5944.51     61.64 o 
  -7  -1   1    62417.13    66466.56    661.76 o 
  -5  -1   1     8454.48     9021.33     90.64 o 
  -3  -1   1     6756.33     5048.92     89.56 o 
  -1  -1   1    14707.82    12095.31    308.25 o 
   1  -1   1    34809.27    29519.15    668.95 o 
   3  -1   1     1331.81     2453.16     35.68 o 
   5  -1   1     6404.25     6408.47     69.41 o 
   7  -1   1     1926.68     2138.43     30.85 o 
   9  -1   1    12396.95    12559.50    146.46 o 
  11  -1   1     8574.69     8704.01    110.85 o 
  13  -1   1     6938.25     6920.76     78.43 o 
  15  -1   1     6956.21     7023.80     88.44 o 
  17  -1   1       54.01       38.50      4.84 o 
  19  -1   1      387.42      514.59     12.93 o 
  21  -1   1      635.12      716.52     21.49 o 
  23  -1   1     1372.01     1481.04     25.77 o 
  25  -1   1      666.96      604.65     16.72 o 
  27  -1   1      920.37      951.68     23.25 o 
  29  -1   1       51.22       61.82      7.56 o 
  31  -1   1      160.07      163.94     13.94 o 
  33  -1   1      922.56      817.12     30.20 o 
  35  -1   1      900.62      820.56     30.60 o 
  37  -1   1      288.60      307.20     23.65 o 
  39  -1   1      248.96      287.61     24.30 o 
  41  -1   1       95.08      113.11     20.70 o 
  43  -1   1      140.57      179.44     23.62 o 
  45  -1   1      317.80      305.51     26.73 o 
 -46   0   1      233.75      236.74     23.70 o 
 -44   0   1       99.70       59.51     15.02 o 
 -42   0   1        8.08       21.26     13.87 o 
 -40   0   1      162.19       99.05     17.68 o 
 -38   0   1     1075.20     1301.15     45.05 o 
 -36   0   1     1257.94     1122.41     40.65 o 
 -34   0   1     3183.57     3131.33     61.28 o 
 -32   0   1     6577.49     6991.76    107.22 o 
 -30   0   1      479.23      559.34     18.48 o 
 -28   0   1     1259.14     1345.44     28.18 o 
 -26   0   1      249.65      236.59     11.61 o 
 -24   0   1     1951.10     2055.42     30.79 o 
 -22   0   1      189.30      138.32      6.99 o 
 -20   0   1       21.61      103.83      6.19 o 
 -18   0   1     3518.94     4170.26     48.14 o 
 -16   0   1    10697.52     9895.76    110.02 o 
 -14   0   1      334.76      190.85      6.46 o 
 -12   0   1      599.44     1095.33     22.74 o 
 -10   0   1       82.50       77.41      3.90 o 
  -8   0   1    15276.44    11070.75    110.51 o 
  -6   0   1    10119.38    13707.95    134.36 o 
   6   0   1       85.89       59.22      3.98 o 
   8   0   1    10590.13    15139.11    198.46 o 
  10   0   1     1912.44     1231.42     19.91 o 
  12   0   1      500.24      408.77      9.09 o 
  14   0   1     7631.51     7913.35    101.16 o 
  16   0   1     9031.07     9376.67    129.23 o 
  18   0   1     3129.44     3455.47     54.67 o 
  20   0   1     5589.22     5852.49     86.05 o 
  22   0   1     2619.28     2985.57     49.90 o 
  24   0   1     1230.72     1347.55     28.49 o 
  26   0   1     1580.07     1567.21     38.34 o 
  28   0   1       96.77      107.49      9.67 o 
  30   0   1     1784.57     2031.26     38.96 o 
  32   0   1        0.00       14.13      8.91 o 
  34   0   1      147.24      194.46     16.51 o 
  36   0   1      691.35      598.70     30.75 o 
  38   0   1      331.71      304.73     24.17 o 
  40   0   1      873.84      977.49     40.18 o 
  42   0   1      827.21      682.85     34.00 o 
  44   0   1       35.16       41.91     16.12 o 
  46   0   1       53.18       53.70     14.99 o 
 -47   1   1       80.77       67.38     40.43 o 
 -45   1   1      112.05      157.94     19.58 o 
 -43   1   1      206.26      207.82     21.37 o 
 -41   1   1      253.50      270.20     23.09 o 
 -39   1   1      470.34      499.30     28.44 o 
 -37   1   1       99.15       43.64     15.10 o 
 -35   1   1       30.98       31.98     13.40 o 
 -33   1   1      513.51      526.40     23.72 o 
 -31   1   1     1923.04     1974.93     49.25 o 
 -29   1   1     3194.40     3222.37     91.61 o 
 -27   1   1      312.18      333.25     17.52 o 
 -25   1   1      660.09      664.49     23.55 o 
 -23   1   1      541.56      607.77     20.00 o 
 -21   1   1     3366.96     3231.94     58.34 o 
 -19   1   1     6762.98     7100.51    109.85 o 
 -17   1   1     1175.88     1203.24     27.69 o 
 -15   1   1     4853.69     4132.01     52.06 o 
 -13   1   1     2050.22     1995.93     26.76 o 
 -11   1   1     5333.94     4873.42     48.70 o 
  -9   1   1     7767.79     5972.12     58.81 o 
  -7   1   1    62416.54    67465.32    653.22 o 
  -5   1   1     8448.94     9065.11     95.43 o 
  -3   1   1     6756.86     4713.23    138.47 o 
  -1   1   1    14719.94    12605.37    388.86 o 
   1   1   1    34806.19    29252.37   1698.15 o 
   3   1   1     1330.87     2218.49    124.20 o 
   5   1   1     6409.18     6517.39     63.00 o 
   7   1   1     1922.17     2191.30     22.59 o 
   9   1   1    12392.04    12560.32    139.46 o 
  11   1   1     8582.05     8933.32     99.80 o 
  13   1   1     6932.63     6996.96     80.67 o 
  15   1   1     6957.07     7053.89     91.60 o 
  17   1   1       53.72       36.24      6.95 o 
  19   1   1      388.97      500.26     19.37 o 
  21   1   1      635.44      694.99     21.02 o 
  23   1   1     1372.10     1451.33     41.56 o 
  25   1   1      666.26      576.31     22.25 o 
  27   1   1      920.15      934.43     29.57 o 
  29   1   1       51.42       57.03     11.62 o 
  31   1   1      160.41      149.83     14.37 o 
  33   1   1      922.49      872.20     44.05 o 
  35   1   1      900.09      822.83     42.57 o 
  37   1   1      287.89      292.99     36.05 o 
  39   1   1      248.29      246.18     22.52 o 
  41   1   1       94.77       89.88     17.05 o 
  43   1   1      140.39      176.59     21.34 o 
  45   1   1      316.88      331.19     26.65 o 
 -46   2   1       22.65       32.55     12.97 o 
 -44   2   1        7.74       45.75     13.63 o 
 -42   2   1       52.37       82.42     15.82 o 
 -40   2   1      470.00      500.73     46.95 o 
 -38   2   1       29.65        7.88     25.99 o 
 -36   2   1     1138.25     1158.55     52.21 o 
 -34   2   1     4168.65     3952.98    114.75 o 
 -32   2   1     1383.72     1342.69     55.06 o 
 -30   2   1      241.56      288.73     25.60 o 
 -28   2   1     1537.27     1560.32     38.75 o 
 -26   2   1      161.99      186.36     12.11 o 
 -24   2   1      387.34      390.48     15.90 o 
 -22   2   1      567.62      770.88     35.51 o 
 -20   2   1     2242.31     2223.74     45.26 o 
 -18   2   1    13969.37    13176.56    214.78 o 
 -16   2   1     1830.51     1909.30     63.52 o 
 -14   2   1     7098.88     7004.46    134.63 o 
 -12   2   1      241.77      115.13      8.47 o 
 -10   2   1       87.26      130.65      4.85 o 
  -8   2   1    12645.48    14861.57    191.63 o 
  -6   2   1    27755.79    27515.90    303.61 o 
  -4   2   1    34272.92    35459.56    385.34 o 
  -2   2   1    83384.59    87401.92    874.20 o 
   0   2   1    10961.65    11748.52    102.10 o 
   2   2   1     8617.94     8561.76     78.40 o 
   4   2   1    12580.74    14210.11    133.81 o 
   6   2   1     1210.09     1376.02     17.77 o 
   8   2   1     9543.16     9765.32    113.71 o 
  10   2   1    15235.06    16523.77    222.26 o 
  12   2   1      928.51     1035.52     18.95 o 
  14   2   1      488.82      675.19     18.03 o 
  16   2   1     5656.63     5877.40    102.35 o 
  18   2   1     6907.16     7661.71    130.06 o 
  20   2   1      730.13      790.06     22.84 o 
  22   2   1      700.50      725.83     22.79 o 
  24   2   1      307.73      381.31     16.58 o 
  26   2   1      145.73      211.75     13.86 o 
  28   2   1      535.52      476.25     21.10 o 
  30   2   1      594.44      565.52     22.55 o 
  32   2   1       48.50       34.92     18.13 o 
  34   2   1      358.80      400.89     31.95 o 
  36   2   1      366.29      309.59     29.06 o 
  38   2   1      298.02      319.93     54.08 o 
  40   2   1      910.27      797.88     56.79 o 
  42   2   1      103.30       83.74     25.86 o 
  44   2   1      386.63      338.81     42.73 o 
  46   2   1      680.48      718.47     48.63 o 
 -45   3   1       64.28       99.86     68.34 o 
 -43   3   1       67.24      105.30     26.82 o 
 -41   3   1      238.04      288.71     36.97 o 
 -39   3   1      133.35      143.08     23.13 o 
 -37   3   1       64.07       69.66     18.71 o 
 -35   3   1      420.25      377.31     31.31 o 
 -33   3   1      999.51      907.68     44.90 o 
 -31   3   1     2007.04     1866.44     54.89 o 
 -29   3   1      837.46      735.19     31.05 o 
 -27   3   1     1715.04     1489.02     45.28 o 
 -25   3   1      773.71      884.98     33.07 o 
 -23   3   1     1105.96      939.39     31.71 o 
 -21   3   1      437.39      417.63     20.56 o 
 -19   3   1     1390.01     1437.16     38.73 o 
 -17   3   1     4066.69     4115.03     89.75 o 
 -15   3   1     2089.89     2355.39     86.41 o 
 -13   3   1      884.02      918.02     22.50 o 
 -11   3   1     1866.40     1839.29     35.91 o 
  -9   3   1     1411.80     1369.24     29.13 o 
  -7   3   1     3407.65     3567.74     79.06 o 
  -5   3   1     9216.96     8962.92    132.56 o 
  -3   3   1     5120.83     5009.35    100.87 o 
  -1   3   1     5039.71     5004.08     57.30 o 
   1   3   1     8496.13     8260.62     95.19 o 
   3   3   1      380.19      448.11      9.56 o 
   5   3   1    19850.80    19746.01    285.49 o 
   7   3   1     6375.14     7272.21     98.81 o 
   9   3   1     5393.58     6138.01     84.72 o 
  11   3   1     3060.27     3598.54     69.55 o 
  13   3   1     1879.75     1953.65     41.58 o 
  15   3   1     1553.22     2048.43     47.71 o 
  17   3   1     2899.40     2927.94     64.79 o 
  19   3   1      244.44      237.18     15.32 o 
  21   3   1      799.99      803.74     28.73 o 
  23   3   1      387.11      330.26     19.93 o 
  25   3   1     1177.42     1234.89     42.51 o 
  27   3   1     2568.81     2362.10     63.24 o 
  29   3   1       40.10       51.79     12.33 o 
  31   3   1      104.67       69.54     18.68 o 
  33   3   1      189.05      174.91     23.75 o 
  35   3   1      270.39      287.48     29.17 o 
  37   3   1      817.34      791.59     44.21 o 
  39   3   1       96.07       92.94     20.23 o 
  41   3   1      620.06      557.95     49.00 o 
  43   3   1      273.49      234.44     41.39 o 
 -42   4   1      160.38      135.22     26.31 o 
 -40   4   1       25.03       48.81     16.21 o 
 -38   4   1       54.45       55.48     17.13 o 
 -36   4   1      317.39      309.32     29.13 o 
 -34   4   1      656.92      645.81     37.80 o 
 -32   4   1       22.91       26.27     16.49 o 
 -30   4   1     1241.32     1156.99     39.85 o 
 -28   4   1     1524.23     1530.93     58.63 o 
 -26   4   1       28.52       36.51     11.14 o 
 -24   4   1     1212.13     1321.02     39.29 o 
 -22   4   1     1357.94     1304.28     37.62 o 
 -20   4   1     3886.10     3939.01     84.78 o 
 -18   4   1      102.09      111.64     14.45 o 
 -16   4   1     1522.20     1613.41     43.07 o 
 -14   4   1      613.09      678.29     25.56 o 
 -12   4   1      183.87      178.12     12.23 o 
 -10   4   1     1225.20     1483.26     37.43 o 
  -8   4   1      472.50      633.37     15.83 o 
  -6   4   1      216.94      247.35     10.69 o 
  -4   4   1    13147.57    13736.55    224.99 o 
  -2   4   1     2645.14     2739.50     47.80 o 
   0   4   1    10586.04    11033.01    166.54 o 
   2   4   1     2120.61     2227.11     45.18 o 
   4   4   1     4297.22     4711.74     74.95 o 
   6   4   1     3938.14     3923.95     64.49 o 
   8   4   1     6311.77     6997.30    106.70 o 
  10   4   1     2436.36     2362.47     41.79 o 
  12   4   1     1065.94     1128.27     28.15 o 
  14   4   1     1347.59     1203.67     32.07 o 
  16   4   1     1356.78     1285.48     34.57 o 
  18   4   1     2386.49     2388.20     58.07 o 
  20   4   1     5451.66     5611.03    114.90 o 
  22   4   1       62.74       85.04     12.32 o 
  24   4   1     2213.63     2213.93     57.70 o 
  26   4   1     1147.33     1179.09     50.29 o 
  28   4   1      291.65      289.36     20.49 o 
  30   4   1       43.19       47.40     18.89 o 
  32   4   1     1850.97     1607.13     62.58 o 
  34   4   1      286.13      307.62     29.44 o 
  36   4   1      168.07      162.75     24.02 o 
  38   4   1       19.16        0.22     12.59 o 
  40   4   1      131.81       90.66     31.27 o 
  42   4   1      184.79      265.90     42.35 o 
 -39   5   1      172.58      202.72     23.53 o 
 -37   5   1       34.20       72.21     15.57 o 
 -35   5   1        4.95        9.30     12.50 o 
 -33   5   1        7.36       24.92     20.39 o 
 -31   5   1      487.78      391.20     32.31 o 
 -29   5   1      487.24      508.73     23.57 o 
 -27   5   1      895.78      911.98     31.73 o 
 -25   5   1      521.67      541.58     25.01 o 
 -23   5   1      345.38      293.09     16.33 o 
 -21   5   1      884.53      819.98     32.12 o 
 -19   5   1     1208.01     1030.46     71.23 o 
 -17   5   1      339.50      343.21     15.01 o 
 -15   5   1      282.33      229.44     14.69 o 
 -13   5   1     2565.13     2569.45     72.02 o 
 -11   5   1      971.05      830.76     36.87 o 
  -9   5   1     4173.18     4344.98     90.08 o 
  -7   5   1      114.26      110.47     11.48 o 
  -5   5   1     3236.94     3244.90     70.57 o 
  -3   5   1      120.89      146.61     10.99 o 
  -1   5   1     8767.33     8913.40    135.63 o 
   1   5   1     5661.47     6021.50     98.56 o 
   3   5   1     4506.59     4590.89     75.07 o 
   5   5   1     2091.26     2040.75     44.35 o 
   7   5   1     2910.70     3148.15     62.36 o 
   9   5   1     1067.05     1155.23     29.94 o 
  11   5   1     2539.26     2349.63     49.81 o 
  13   5   1      871.76      917.55     22.31 o 
  15   5   1       60.20       46.65      8.61 o 
  17   5   1     1050.40     1037.81     38.34 o 
  19   5   1      257.22      234.04     14.68 o 
  21   5   1       34.48       65.64      9.88 o 
  23   5   1      648.39      646.89     29.45 o 
  25   5   1      278.12      294.01     23.19 o 
  27   5   1      154.47      182.51     15.73 o 
  29   5   1      166.65      178.85     21.83 o 
  31   5   1      385.69      358.99     27.99 o 
  33   5   1      228.81      203.38     23.59 o 
  35   5   1      403.01      410.24     31.51 o 
  37   5   1       98.74      116.58     20.67 o 
  39   5   1      174.57      217.18     25.17 o 
 -36   6   1       43.01       65.59     18.57 o 
 -34   6   1        4.16       29.46     15.29 o 
 -32   6   1       53.34       35.80     10.86 o 
 -30   6   1      494.37      419.73     26.56 o 
 -28   6   1       22.75       29.26     10.53 o 
 -26   6   1      363.21      357.99     41.10 o 
 -24   6   1       13.74       59.91     20.98 o 
 -22   6   1      124.74      148.13     27.72 o 
 -20   6   1      972.33     1042.13     61.07 o 
 -18   6   1     1053.54     1106.27     60.47 o 
 -16   6   1      381.73      361.60     35.90 o 
 -14   6   1     1768.64     1690.50     43.35 o 
 -12   6   1     1702.76     1638.51     42.69 o 
 -10   6   1      645.46      629.92     29.03 o 
  -8   6   1     4275.25     4100.97    102.28 o 
  -6   6   1     3938.33     3870.10     75.16 o 
  -4   6   1      978.53      960.93     56.44 o 
  -2   6   1     4957.89     4896.37     90.39 o 
   0   6   1      688.37      876.95     21.54 o 
   2   6   1     3147.27     3045.40     61.56 o 
   4   6   1      982.48     1050.04     29.16 o 
   6   6   1     1758.89     1787.83     55.47 o 
   8   6   1      767.83      840.31     30.18 o 
  10   6   1     1042.93     1050.50     30.74 o 
  12   6   1      508.66      543.70     25.49 o 
  14   6   1       80.10       88.49     10.09 o 
  16   6   1      495.99      509.65     20.41 o 
  18   6   1      243.73      183.88     13.17 o 
  20   6   1     2893.05     2860.84     66.15 o 
  22   6   1      218.25      194.61     20.56 o 
  24   6   1      566.94      569.31     25.29 o 
  26   6   1      270.98      316.63     17.42 o 
  28   6   1       81.79      111.01     16.05 o 
  30   6   1       85.38       62.48     24.30 o 
  32   6   1       79.78       95.23     21.57 o 
  34   6   1       24.66       22.06     11.10 o 
  36   6   1        6.89       43.53     15.15 o 
 -33   7   1      190.79      219.46     53.90 o 
 -31   7   1      189.83      202.13     51.98 o 
 -29   7   1      393.19      325.34     61.60 o 
 -27   7   1      438.15      375.39     65.45 o 
 -25   7   1      445.36      429.29     69.30 o 
 -23   7   1      161.39      161.71     51.98 o 
 -21   7   1      914.97      937.51     90.48 o 
 -19   7   1      947.83      925.96     90.48 o 
 -17   7   1      201.63      215.61     51.98 o 
 -15   7   1      784.27      794.08     29.20 o 
 -13   7   1     1718.56     1532.65     84.70 o 
 -11   7   1     3297.91     3221.03    113.07 o 
  -9   7   1      960.86      950.29     37.10 o 
  -7   7   1     1585.28     1619.61     63.83 o 
  -5   7   1      160.64      220.38     46.05 o 
  -3   7   1      370.61      397.39     25.49 o 
  -1   7   1     1491.12     1439.99     70.79 o 
   1   7   1     1103.05      987.07     65.85 o 
   3   7   1       71.28      110.99     15.65 o 
   5   7   1      775.94      773.10     34.22 o 
   7   7   1      112.29      146.10     23.50 o 
   9   7   1      882.05      882.69     36.10 o 
  11   7   1      741.30      675.10     36.89 o 
  13   7   1     1273.89     1042.69     38.58 o 
  15   7   1       77.55       83.55     11.61 o 
  17   7   1      135.61      120.71     12.37 o 
  19   7   1       52.82       58.86     11.99 o 
  21   7   1      386.84      336.34     26.19 o 
  23   7   1      361.39      362.69     24.81 o 
  25   7   1       78.73       85.25     31.76 o 
  27   7   1       15.32       46.48     14.44 o 
  29   7   1      537.65      515.64     31.32 o 
  31   7   1       68.77       74.00     18.29 o 
  33   7   1       50.46       73.49     14.19 o 
 -28   8   1      325.67      359.99     65.45 o 
 -26   8   1       42.69       42.35     34.65 o 
 -24   8   1      179.18      140.53     48.13 o 
 -22   8   1      134.94      121.28     46.20 o 
 -20   8   1     1384.66     1318.67    109.73 o 
 -18   8   1       60.71       25.03     30.80 o 
 -16   8   1      432.46      364.84     26.29 o 
 -14   8   1     1683.21     1528.87     64.39 o 
 -12   8   1      676.28      614.93     39.06 o 
 -10   8   1      611.07      621.76     39.53 o 
  -8   8   1      421.03      401.91     33.74 o 
  -6   8   1      129.91      124.89     23.56 o 
  -4   8   1        7.90       10.05     22.14 o 
  -2   8   1      375.55      380.81     35.31 o 
   0   8   1      925.40      883.99     53.90 o 
   2   8   1      105.81      112.90     24.50 o 
   4   8   1      499.10      418.24     35.08 o 
   6   8   1       17.98       32.18     18.48 o 
   8   8   1      610.53      524.86     56.79 o 
  10   8   1       18.68       14.07     45.24 o 
  12   8   1      487.07      528.04     38.50 o 
  14   8   1     1690.81     1523.55     68.31 o 
  16   8   1       37.72       33.02     14.07 o 
  18   8   1      493.90      470.49     30.99 o 
  20   8   1      413.28      405.30     26.54 o 
  22   8   1      110.55      127.05     44.28 o 
  24   8   1       12.50       -3.85     28.88 o 
  26   8   1      190.42      144.38     48.13 o 
 -19   9   1      358.83      319.56     63.53 o 
 -17   9   1       57.43       57.90     18.29 o 
 -15   9   1       60.73       72.68     15.92 o 
 -13   9   1        4.40       19.08     34.65 o 
 -11   9   1       19.01       40.33     35.61 o 
  -9   9   1       94.04       93.85     21.28 o 
  -7   9   1      292.41      354.26     33.12 o 
  -5   9   1      199.79      175.64     28.20 o 
  -3   9   1      746.62      655.46     46.04 o 
  -1   9   1      212.38      133.55     33.69 o 
   1   9   1       11.59      -19.25     19.25 o 
   3   9   1       31.80       31.76     20.42 o 
   5   9   1       81.42       76.89     22.66 o 
   7   9   1      196.17      249.13     30.52 o 
   9   9   1       55.51       61.12     19.81 o 
  11   9   1      418.89      354.46     32.35 o 
  13   9   1      203.28      210.87     25.01 o 
  15   9   1      180.85      180.83     22.55 o 
  17   9   1      102.49      123.58     17.77 o 
  19   9   1       20.71       35.61     10.96 o 
 -19  -9   2       20.48       29.07     13.72 o 
 -17  -9   2      442.28      486.27     30.06 o 
 -15  -9   2        8.33        5.29     15.84 o 
 -13  -9   2      140.89      171.05     23.16 o 
 -11  -9   2       39.13       39.90     10.72 o 
  -9  -9   2       26.04       44.64     11.37 o 
  -7  -9   2      267.41      265.37     19.55 o 
  -5  -9   2      816.90      799.97     30.30 o 
  -3  -9   2      232.24      242.59     19.46 o 
  -1  -9   2      169.90      186.28     17.40 o 
   1  -9   2       72.11       67.51     14.17 o 
   3  -9   2      332.90      414.25     23.07 o 
   5  -9   2       60.67       72.81     13.29 o 
   7  -9   2      115.39      158.84     15.99 o 
   9  -9   2      194.52      186.60     16.81 o 
  11  -9   2      318.73      301.66     19.54 o 
  13  -9   2      127.59      195.73     18.51 o 
  15  -9   2      314.40      336.63     25.18 o 
  17  -9   2      672.75      714.90     26.63 o 
  19  -9   2        3.77       49.25     17.62 o 
 -26  -8   2       89.07      109.91     24.25 o 
 -24  -8   2       71.92       75.50     15.26 o 
 -22  -8   2      863.69      921.88     37.22 o 
 -20  -8   2      275.09      230.29     23.61 o 
 -18  -8   2      214.80      193.84     21.02 o 
 -16  -8   2      349.31      382.65     17.10 o 
 -14  -8   2      240.36      176.47     14.37 o 
 -12  -8   2       59.74       93.79     11.96 o 
 -10  -8   2       25.34       -3.00      9.00 o 
  -8  -8   2       20.14       31.67     10.93 o 
  -6  -8   2      625.82      599.46     23.90 o 
  -4  -8   2       81.43       83.36     12.65 o 
  -2  -8   2      379.82      392.79     20.11 o 
   0  -8   2      250.00      257.00     17.17 o 
   2  -8   2      190.16      138.02     15.40 o 
   4  -8   2      514.72      517.62     23.98 o 
   6  -8   2      152.88      131.95     15.12 o 
   8  -8   2      123.79      152.58     15.49 o 
  10  -8   2      322.73      313.00     19.45 o 
  12  -8   2     1057.63      952.09     31.19 o 
  14  -8   2      502.49      624.77     25.52 o 
  16  -8   2      352.76      401.44     19.51 o 
  18  -8   2       87.85       66.69     10.61 o 
  20  -8   2       46.88       40.50      9.07 o 
  22  -8   2      173.08      223.54     14.12 o 
  24  -8   2      127.19      139.39     11.54 o 
  26  -8   2       50.37       62.68      8.79 o 
 -33  -7   2      124.49       49.70     34.57 o 
 -31  -7   2      149.40      145.09     24.75 o 
 -29  -7   2      250.75      290.88     31.77 o 
 -27  -7   2      476.55      422.41     35.52 o 
 -25  -7   2      615.55      499.49     29.63 o 
 -23  -7   2      481.41      458.29     25.34 o 
 -21  -7   2      466.34      437.80     24.81 o 
 -19  -7   2       15.89       13.10     13.42 o 
 -17  -7   2      469.73      392.90     21.27 o 
 -15  -7   2     3194.05     3151.76     65.45 o 
 -13  -7   2      737.83      685.82     18.82 o 
 -11  -7   2     1355.71     1244.85     30.22 o 
  -9  -7   2     2771.65     2463.45     42.13 o 
  -7  -7   2     1742.09     1637.96     32.20 o 
  -5  -7   2     1078.00     1145.70     26.86 o 
  -3  -7   2      404.58      401.68     15.67 o 
  -1  -7   2      253.76      232.26     14.73 o 
   1  -7   2      749.36      688.55     22.21 o 
   3  -7   2      339.58      345.57     16.37 o 
   5  -7   2      343.71      388.13     16.80 o 
   7  -7   2      143.98      151.37     13.54 o 
   9  -7   2      466.08      501.41     17.79 o 
  11  -7   2       45.04       31.58      8.47 o 
  13  -7   2     1531.73     1277.23     28.80 o 
  15  -7   2      994.96      991.86     26.44 o 
  17  -7   2      317.74      271.77     15.27 o 
  19  -7   2      317.81      357.90     17.06 o 
  21  -7   2      375.63      452.07     18.27 o 
  23  -7   2      286.50      316.26     16.13 o 
  25  -7   2      102.05       99.78     15.16 o 
  27  -7   2        4.83       19.54      8.28 o 
  29  -7   2      150.65      193.56     16.30 o 
  31  -7   2      351.25      415.03     23.92 o 
  33  -7   2       46.70      110.23     20.08 o 
 -36  -6   2      137.15      203.58     25.46 o 
 -34  -6   2       14.39       13.87     14.45 o 
 -32  -6   2      116.75      168.43     14.13 o 
 -30  -6   2       54.06      114.91     11.88 o 
 -28  -6   2      211.64      244.50     22.34 o 
 -26  -6   2       19.55       31.96     16.44 o 
 -24  -6   2      318.88      270.39     18.62 o 
 -22  -6   2      672.27      572.57     22.41 o 
 -20  -6   2     2300.93     2027.65     42.16 o 
 -18  -6   2     1846.52     1834.52     39.18 o 
 -16  -6   2      273.72      278.37     16.49 o 
 -14  -6   2     1315.15     1341.11     34.10 o 
 -12  -6   2      147.37      155.68     10.41 o 
 -10  -6   2       88.57       91.20      8.35 o 
  -8  -6   2     4475.91     4268.92     55.12 o 
  -6  -6   2      434.78      470.91     21.95 o 
  -4  -6   2      625.80      638.35     20.46 o 
  -2  -6   2     2165.54     2278.90     34.03 o 
   0  -6   2     1303.96     1217.78     21.91 o 
   2  -6   2      322.60      390.34     12.67 o 
   4  -6   2      393.81      347.81     14.17 o 
   6  -6   2     1751.95     1758.83     28.12 o 
   8  -6   2      701.45      655.98     18.86 o 
  10  -6   2     1172.71     1120.60     19.59 o 
  12  -6   2      385.63      388.62     12.20 o 
  14  -6   2       23.39        9.51      6.89 o 
  16  -6   2      815.71      937.73     20.51 o 
  18  -6   2     1538.05     1523.39     29.35 o 
  20  -6   2     2778.19     2337.23     43.48 o 
  22  -6   2      258.27      262.87     13.12 o 
  24  -6   2      509.52      466.61     19.94 o 
  26  -6   2      189.35      203.08     14.97 o 
  28  -6   2      545.54      533.05     26.26 o 
  30  -6   2       15.97       44.29     11.77 o 
  32  -6   2       66.72       74.80     12.78 o 
  34  -6   2       51.74       61.46     12.50 o 
  36  -6   2       68.50       96.17     13.73 o 
 -39  -5   2       59.53       89.08     13.51 o 
 -37  -5   2      193.35      198.73     18.31 o 
 -35  -5   2      179.97      201.88     17.81 o 
 -33  -5   2      196.67      221.89     22.19 o 
 -31  -5   2      575.49      607.64     24.72 o 
 -29  -5   2       64.49       72.75      8.75 o 
 -27  -5   2      854.53      811.87     21.78 o 
 -25  -5   2     1232.68     1316.05     29.95 o 
 -23  -5   2      145.76      123.21      9.60 o 
 -21  -5   2       68.57      110.08     12.57 o 
 -19  -5   2     2434.44     2186.04     42.18 o 
 -17  -5   2     1385.39     1409.21     31.85 o 
 -15  -5   2      764.03      786.12     22.93 o 
 -13  -5   2      756.11      587.89     19.46 o 
 -11  -5   2     1012.34     1080.88     19.42 o 
  -9  -5   2      323.77      279.75     13.52 o 
  -7  -5   2     6662.78     6484.20     78.82 o 
  -5  -5   2     1237.72     1409.64     23.22 o 
  -3  -5   2     3651.84     3835.77     50.32 o 
  -1  -5   2     2974.99     2936.31     37.03 o 
   1  -5   2     6565.55     6588.03     79.40 o 
   3  -5   2     7108.17     7471.39     84.23 o 
   5  -5   2      582.52      696.13     17.08 o 
   7  -5   2      744.86      805.82     15.11 o 
   9  -5   2     2245.68     2422.61     30.78 o 
  11  -5   2      705.04      702.33     14.06 o 
  13  -5   2      757.67      763.19     15.61 o 
  15  -5   2      449.59      355.23     12.19 o 
  17  -5   2     1522.76     1488.69     28.76 o 
  19  -5   2      492.64      493.47     16.09 o 
  21  -5   2      362.51      372.46     14.69 o 
  23  -5   2      544.07      526.16     17.45 o 
  25  -5   2     1576.67     1485.63     31.31 o 
  27  -5   2      526.22      535.56     23.29 o 
  29  -5   2      200.67      201.32     18.02 o 
  31  -5   2      217.78      262.69     32.45 o 
  33  -5   2      700.47      718.38     30.03 o 
  35  -5   2      483.00      411.36     25.06 o 
  37  -5   2        2.61       16.17     10.02 o 
  39  -5   2        3.18       22.29      9.96 o 
 -42  -4   2       11.35       24.72     16.95 o 
 -40  -4   2      568.19      595.97     42.08 o 
 -38  -4   2      253.67      215.22     19.51 o 
 -36  -4   2      439.22      397.06     24.27 o 
 -34  -4   2      146.91      130.13     16.48 o 
 -32  -4   2      292.00      319.65     19.57 o 
 -30  -4   2      308.51      304.13     14.74 o 
 -28  -4   2     1074.01      916.32     23.90 o 
 -26  -4   2     1855.32     1757.42     35.82 o 
 -24  -4   2      130.98      103.31      9.69 o 
 -22  -4   2     1385.94     1512.83     29.64 o 
 -20  -4   2     2632.57     2718.06     41.29 o 
 -18  -4   2     1119.66     1075.18     20.02 o 
 -16  -4   2     2015.56     2260.58     39.94 o 
 -14  -4   2     3149.38     2936.77     50.71 o 
 -12  -4   2     2409.33     2071.88     35.92 o 
 -10  -4   2      120.79      244.13     10.82 o 
  -8  -4   2      159.13      159.17      6.84 o 
  -6  -4   2     1356.09     1285.34     22.33 o 
  -4  -4   2    16546.26    17935.13    194.34 o 
  -2  -4   2     7160.34     7103.75     78.38 o 
   0  -4   2     2035.12     1941.66     33.89 o 
   2  -4   2    10366.62    10191.26    114.70 o 
   4  -4   2     4307.53     4972.79     61.89 o 
   6  -4   2      700.32      704.03     19.38 o 
   8  -4   2     3035.29     3075.56     35.33 o 
  10  -4   2     1488.45     1564.01     23.39 o 
  12  -4   2     2245.74     2242.05     29.96 o 
  14  -4   2      311.77      340.03      9.70 o 
  16  -4   2     1676.61     1665.41     24.94 o 
  18  -4   2     6274.28     6392.16     86.89 o 
  20  -4   2       43.05       28.68      7.12 o 
  22  -4   2      251.38      320.82     13.73 o 
  24  -4   2      302.25      270.29     13.93 o 
  26  -4   2      896.99     1021.84     28.44 o 
  28  -4   2      325.49      361.22     18.76 o 
  30  -4   2     1498.96     1501.86     43.20 o 
  32  -4   2      573.99      575.44     26.97 o 
  34  -4   2       22.68       16.76     11.92 o 
  36  -4   2      153.63      125.28     20.39 o 
  38  -4   2      409.85      431.31     26.02 o 
  40  -4   2      547.94      542.98     28.90 o 
  42  -4   2      441.52      419.64     30.49 o 
 -43  -3   2       33.24       67.93     15.66 o 
 -41  -3   2      238.46      192.59     21.98 o 
 -39  -3   2      704.79      661.40     33.06 o 
 -37  -3   2       20.26       -1.86     12.12 o 
 -35  -3   2      389.46      409.71     24.07 o 
 -33  -3   2     2829.80     2709.58     57.84 o 
 -31  -3   2     2426.16     2470.66     49.12 o 
 -29  -3   2     1380.04     1334.42     29.73 o 
 -27  -3   2      119.84      115.70     10.11 o 
 -25  -3   2       40.13       30.53      7.40 o 
 -23  -3   2      804.08      743.43     19.26 o 
 -21  -3   2      249.51      230.32     11.09 o 
 -19  -3   2     1241.13     1112.02     23.14 o 
 -17  -3   2     4513.55     5001.33     68.87 o 
 -15  -3   2     1051.02      982.91     18.65 o 
 -13  -3   2     2055.42     2071.18     37.03 o 
 -11  -3   2     2853.69     3099.47     43.58 o 
  -9  -3   2     3688.03     3953.68     52.18 o 
  -7  -3   2     3108.91     3131.89     42.57 o 
  -5  -3   2     3130.42     3350.57     41.36 o 
  -3  -3   2    15608.59    16348.95    187.64 o 
  -1  -3   2     4720.61     4883.36     61.69 o 
   1  -3   2    10441.04    10828.06    119.33 o 
   3  -3   2     1536.43     1517.64     19.25 o 
   5  -3   2     4102.09     4839.15     46.54 o 
   7  -3   2     4411.15     4673.56     46.35 o 
   9  -3   2     1665.76     1719.94     23.33 o 
  11  -3   2    14284.29    14054.02    145.79 o 
  13  -3   2      652.15      578.76     11.73 o 
  15  -3   2     7115.09     7520.27     84.62 o 
  17  -3   2      247.01      285.16     11.31 o 
  19  -3   2      818.40      917.56     20.69 o 
  21  -3   2     1445.85     1483.29     31.72 o 
  23  -3   2     1541.24     1546.29     34.61 o 
  25  -3   2      380.55      387.80     17.40 o 
  27  -3   2       34.82       35.46      8.72 o 
  29  -3   2      282.35      284.52     19.47 o 
  31  -3   2      192.34      170.11     16.98 o 
  33  -3   2      210.89      234.32     19.18 o 
  35  -3   2     1646.35     1631.75     46.80 o 
  37  -3   2       91.05       88.80     15.90 o 
  39  -3   2       90.69      131.16     16.97 o 
  41  -3   2       83.67       94.29     17.71 o 
  43  -3   2      556.37      542.29     38.62 o 
 -46  -2   2      109.02      175.06     22.78 o 
 -44  -2   2      331.04      438.54     40.01 o 
 -42  -2   2      337.45      331.34     26.07 o 
 -40  -2   2        3.78       -5.31     12.00 o 
 -38  -2   2     1112.38     1049.20     50.29 o 
 -36  -2   2       81.68       62.09     13.60 o 
 -34  -2   2      719.10      675.44     28.38 o 
 -32  -2   2     1021.79      987.33     30.07 o 
 -30  -2   2     2627.91     2327.36     45.02 o 
 -28  -2   2      112.69      164.02     11.75 o 
 -26  -2   2      166.31      172.53      9.76 o 
 -24  -2   2       45.80       22.16      5.19 o 
 -22  -2   2     3491.49     3402.24     47.76 o 
 -20  -2   2      647.28      752.04     16.17 o 
 -18  -2   2     1346.60     1235.18     21.40 o 
 -16  -2   2     6085.98     6907.04     88.53 o 
 -14  -2   2     5883.17     5559.03     72.72 o 
 -12  -2   2     4602.12     4806.36     57.43 o 
 -10  -2   2      772.15      837.54     13.58 o 
  -8  -2   2      322.93      255.26     15.63 o 
  -6  -2   2    15797.20    15064.43    149.08 o 
  -4  -2   2     9376.14     8858.09     89.51 o 
  -2  -2   2    44487.10    47341.29    466.66 o 
   0  -2   2      683.67      827.46     12.77 o 
   2  -2   2    32839.24    34434.36    317.80 o 
   4  -2   2     7406.01     7819.98     70.76 o 
   6  -2   2    10935.65    11821.56    113.30 o 
   8  -2   2     7404.71     8044.02     76.13 o 
  10  -2   2     4182.53     4065.22     40.89 o 
  12  -2   2     2622.95     2706.02     34.96 o 
  14  -2   2      971.67     1092.14     24.15 o 
  16  -2   2     7566.92     7076.97     98.86 o 
  18  -2   2     5745.03     6811.68    104.72 o 
  20  -2   2      455.48      448.44     11.09 o 
  22  -2   2      156.57      162.92      6.74 o 
  24  -2   2     2076.68     2121.66     32.97 o 
  26  -2   2      170.17      210.10      8.60 o 
  28  -2   2      838.93      870.25     16.91 o 
  30  -2   2      558.01      615.79     16.11 o 
  32  -2   2      192.91      220.63     18.17 o 
  34  -2   2      230.03      198.55     18.34 o 
  36  -2   2      530.41      456.65     25.19 o 
  38  -2   2      820.81      813.48     33.18 o 
  40  -2   2      490.59      404.77     28.79 o 
  42  -2   2      292.94      339.48     27.79 o 
  44  -2   2      193.35      296.97     42.94 o 
 -45  -1   2       28.42       49.87     18.67 o 
 -43  -1   2       29.59       34.54     12.95 o 
 -41  -1   2      135.48      170.30     28.90 o 
 -39  -1   2       93.29       86.02     16.81 o 
 -37  -1   2      149.45      127.92     18.17 o 
 -35  -1   2      254.65      276.74     22.57 o 
 -33  -1   2     1592.55     1458.43     41.26 o 
 -31  -1   2     2594.22     2469.47     43.70 o 
 -29  -1   2     2370.50     2236.37     37.12 o 
 -27  -1   2        2.06       16.22      6.85 o 
 -25  -1   2      690.14      588.89     15.80 o 
 -23  -1   2     3803.92     3941.94     66.99 o 
 -21  -1   2     5924.37     5706.42     81.94 o 
 -19  -1   2    14721.61    14834.10    173.25 o 
 -17  -1   2     1721.24     1583.18     31.96 o 
 -15  -1   2     5121.47     4146.61     53.03 o 
 -13  -1   2     1091.82     1089.85     26.74 o 
 -11  -1   2     4835.11     3987.15     55.17 o 
  -9  -1   2    15035.61    13333.08    138.63 o 
  -7  -1   2     1222.78     2154.99     40.29 o 
  -5  -1   2    26399.40    29444.76    303.12 o 
  -3  -1   2    10227.10     9826.44     97.62 o 
  -1  -1   2      941.51      991.74     13.11 o 
   1  -1   2     9547.49     9935.10    110.87 o 
   3  -1   2    32158.37    29336.73    287.98 o 
   5  -1   2    29784.57    28176.23    300.59 o 
   7  -1   2     9291.39     8438.78     97.05 o 
   9  -1   2    27222.96    29512.17    314.97 o 
  11  -1   2     2688.90     2912.54     41.14 o 
  13  -1   2     4630.63     4533.74     61.59 o 
  15  -1   2     2815.08     2890.15     51.53 o 
  17  -1   2     1609.71     1550.10     29.51 o 
  19  -1   2     2351.44     2600.41     36.54 o 
  21  -1   2     1319.82     1331.68     25.90 o 
  23  -1   2     2781.55     2853.94     46.58 o 
  25  -1   2     1250.20     1487.30     29.31 o 
  27  -1   2      290.83      298.69     15.32 o 
  29  -1   2      524.25      496.89     17.13 o 
  31  -1   2      152.19      176.39     14.08 o 
  33  -1   2     1445.47     1369.30     39.65 o 
  35  -1   2       20.07       14.44     11.34 o 
  37  -1   2      245.13      241.97     22.73 o 
  39  -1   2      422.64      358.07     26.44 o 
  41  -1   2      281.75      245.35     23.87 o 
  43  -1   2       74.42       88.84     17.53 o 
  45  -1   2       48.57       61.78     15.73 o 
 -46   0   2       11.25       19.74     12.35 o 
 -44   0   2        0.02       -5.19     10.19 o 
 -42   0   2      271.86      280.90     23.85 o 
 -40   0   2       45.09       61.58     15.82 o 
 -38   0   2        0.26       -3.81     11.77 o 
 -36   0   2      367.16      316.72     23.22 o 
 -34   0   2     2293.16     2263.63     52.91 o 
 -32   0   2      250.38      276.98     17.05 o 
 -30   0   2        1.56       -0.99      7.07 o 
 -28   0   2     1470.10     1203.43     22.54 o 
 -26   0   2     3007.83     2764.93     44.25 o 
 -24   0   2     4119.48     4143.28     63.66 o 
 -22   0   2        5.68       14.79      4.58 o 
 -20   0   2     2642.41     3342.43     40.62 o 
 -18   0   2      114.07       78.56      5.42 o 
 -16   0   2     9168.39     8562.69     90.97 o 
 -14   0   2      226.03       75.72      4.78 o 
 -12   0   2    30116.29    27592.63    247.75 o 
 -10   0   2     1990.25     1994.39     21.94 o 
  -8   0   2    33477.68    29480.28    287.63 o 
  -6   0   2    67619.88    59022.65    527.85 o 
  -4   0   2      188.66      493.74     10.25 o 
  -2   0   2     1246.91      975.47     18.19 o 
   4   0   2     4509.39     4034.10     50.12 o 
   6   0   2    72273.78    75576.29    830.22 o 
   8   0   2       30.72       16.86      4.23 o 
  10   0   2    12704.40    10384.71    133.27 o 
  12   0   2    10591.01     9987.62    129.54 o 
  14   0   2     7518.92     7925.50    121.50 o 
  16   0   2     1242.86     1322.98     34.58 o 
  18   0   2      536.78      689.24     21.67 o 
  20   0   2     4060.75     4099.12     63.86 o 
  22   0   2     1951.87     2139.07     39.18 o 
  24   0   2      501.24      563.21     19.97 o 
  26   0   2     2855.00     3053.73     89.39 o 
  28   0   2      167.09      189.68     14.87 o 
  30   0   2     2878.26     2930.64     73.44 o 
  32   0   2      962.06      963.27     29.03 o 
  34   0   2        9.72        7.92      7.50 o 
  36   0   2      610.74      521.14     30.96 o 
  38   0   2     1314.98     1121.00     42.67 o 
  40   0   2      250.44      172.41     20.87 o 
  42   0   2        6.47        5.13     12.23 o 
  44   0   2       46.65       22.67     14.03 o 
  46   0   2      160.51      167.94     22.32 o 
 -45   1   2       28.63       49.34     16.47 o 
 -43   1   2       29.79       23.31     12.80 o 
 -41   1   2      135.45      135.60     18.23 o 
 -39   1   2       93.03      102.59     16.35 o 
 -37   1   2      150.27      154.23     18.61 o 
 -35   1   2      255.50      311.08     20.09 o 
 -33   1   2     1591.28     1554.37     41.62 o 
 -31   1   2     2592.36     2515.33     46.74 o 
 -29   1   2     2369.89     2299.46     60.16 o 
 -27   1   2        2.15       16.19      7.38 o 
 -25   1   2      688.87      583.74     16.98 o 
 -23   1   2     3804.69     3942.54     56.98 o 
 -21   1   2     5923.12     5745.87     77.48 o 
 -19   1   2    14712.71    15030.99    186.41 o 
 -17   1   2     1728.16     1637.39     28.73 o 
 -15   1   2     5111.26     4129.20     52.37 o 
 -13   1   2     1091.45     1063.54     26.41 o 
 -11   1   2     4832.56     4089.47     43.31 o 
  -9   1   2    15046.03    13289.94    147.26 o 
  -7   1   2     1219.82     2208.54     26.29 o 
  -5   1   2    26383.93    29889.60    267.59 o 
  -3   1   2    10231.63     9939.12     90.93 o 
  -1   1   2      943.31      924.45     16.20 o 
   1   1   2     9557.95     9598.29    149.22 o 
   3   1   2    32155.96    29912.28    290.45 o 
   5   1   2    29799.03    28181.81    275.76 o 
   7   1   2     9303.40     8564.83    109.79 o 
   9   1   2    27240.37    29446.60    322.82 o 
  11   1   2     2686.87     2921.88     39.22 o 
  13   1   2     4633.88     4611.49     63.26 o 
  15   1   2     2809.61     2886.90     42.45 o 
  17   1   2     1613.18     1606.25     34.15 o 
  19   1   2     2353.28     2531.44     53.23 o 
  21   1   2     1320.96     1311.96     33.73 o 
  23   1   2     2779.26     2884.90     60.23 o 
  25   1   2     1250.48     1431.48     38.14 o 
  27   1   2      290.77      309.97     17.09 o 
  29   1   2      523.32      471.35     24.48 o 
  31   1   2      151.69      186.95     16.15 o 
  33   1   2     1443.19     1394.49     55.48 o 
  35   1   2       20.02       22.99     21.30 o 
  37   1   2      243.70      246.61     36.05 o 
  39   1   2      422.01      292.88     38.78 o 
  41   1   2      282.04      247.91     23.34 o 
  43   1   2       74.68      128.82     19.94 o 
  45   1   2       48.29       76.16     16.97 o 
 -46   2   2      108.60      141.90     19.09 o 
 -44   2   2      331.23      433.34     27.44 o 
 -42   2   2      337.77      304.69     23.82 o 
 -40   2   2        3.67       12.96     11.31 o 
 -38   2   2     1111.73     1107.69     39.51 o 
 -36   2   2       81.87       65.60     23.63 o 
 -34   2   2      718.68      570.44     37.69 o 
 -32   2   2     1022.53     1029.38     47.71 o 
 -30   2   2     2626.41     2384.92     53.46 o 
 -28   2   2      112.49      173.42     11.30 o 
 -26   2   2      166.15      190.56     11.25 o 
 -24   2   2       45.76       31.67      8.19 o 
 -22   2   2     3495.51     3476.83     66.30 o 
 -20   2   2      647.86      782.62     21.28 o 
 -18   2   2     1342.58     1194.71     27.63 o 
 -16   2   2     6081.68     6855.29    102.95 o 
 -14   2   2     5882.50     5597.85    109.56 o 
 -12   2   2     4596.19     4832.27     78.28 o 
 -10   2   2      769.46      796.10     29.28 o 
  -8   2   2      322.29      249.19     15.01 o 
  -6   2   2    15786.86    15157.87    176.29 o 
  -4   2   2     9371.35     8989.57    105.54 o 
  -2   2   2    44482.22    47564.24    440.64 o 
   0   2   2      684.44      815.54     11.93 o 
   2   2   2    32839.35    34791.27    310.22 o 
   4   2   2     7413.74     7893.05     88.58 o 
   6   2   2    10939.66    11898.75    131.88 o 
   8   2   2     7402.89     8156.99     92.11 o 
  10   2   2     4182.53     4149.94     56.16 o 
  12   2   2     2619.33     2749.67     50.46 o 
  14   2   2      970.37     1105.77     25.99 o 
  16   2   2     7570.52     7093.46    121.55 o 
  18   2   2     5743.21     6871.77    118.74 o 
  20   2   2      454.38      441.34     17.17 o 
  22   2   2      157.33      155.91     11.52 o 
  24   2   2     2079.56     2024.96     47.30 o 
  26   2   2      169.01      187.22     13.66 o 
  28   2   2      838.62      810.94     31.04 o 
  30   2   2      558.64      605.35     23.99 o 
  32   2   2      193.22      233.29     29.58 o 
  34   2   2      230.89      237.12     37.29 o 
  36   2   2      532.09      462.46     38.67 o 
  38   2   2      818.54      824.16     56.32 o 
  40   2   2      489.78      430.89     44.67 o 
  42   2   2      292.58      276.42     38.78 o 
  44   2   2      192.80      250.98     40.00 o 
 -43   3   2       32.95       45.85     25.99 o 
 -41   3   2      238.75      209.43     33.16 o 
 -39   3   2      705.01      659.72    106.84 o 
 -37   3   2       20.13       14.37     13.62 o 
 -35   3   2      389.40      366.78     31.95 o 
 -33   3   2     2830.38     2706.82     86.73 o 
 -31   3   2     2424.81     2519.58     67.63 o 
 -29   3   2     1381.69     1350.49     43.93 o 
 -27   3   2      119.59      104.99     14.39 o 
 -25   3   2       39.77       24.45     10.40 o 
 -23   3   2      804.64      685.83     33.21 o 
 -21   3   2      250.71      243.96     15.44 o 
 -19   3   2     1241.48     1228.70     33.44 o 
 -17   3   2     4522.93     5109.83    102.42 o 
 -15   3   2     1055.56     1025.65     19.46 o 
 -13   3   2     2057.21     2010.87     42.92 o 
 -11   3   2     2859.27     3155.59     56.52 o 
  -9   3   2     3692.04     3989.94     80.54 o 
  -7   3   2     3111.39     3137.95     66.78 o 
  -5   3   2     3124.39     3311.32     60.86 o 
  -3   3   2    15603.74    16532.59    217.05 o 
  -1   3   2     4728.42     4820.50     62.43 o 
   1   3   2    10449.50    11140.30    121.35 o 
   3   3   2     1544.02     1556.48     24.65 o 
   5   3   2     4096.96     4964.10     60.81 o 
   7   3   2     4410.95     4637.78     62.22 o 
   9   3   2     1665.48     1762.90     41.34 o 
  11   3   2    14291.44    14388.29    266.46 o 
  13   3   2      653.34      608.96     20.14 o 
  15   3   2     7119.46     7416.73    145.65 o 
  17   3   2      248.75      297.00     16.81 o 
  19   3   2      818.28      958.57     31.02 o 
  21   3   2     1446.08     1443.20     41.79 o 
  23   3   2     1542.61     1507.78     59.18 o 
  25   3   2      379.83      408.78     23.34 o 
  27   3   2       35.02       41.67     12.13 o 
  29   3   2      282.19      296.51     28.63 o 
  31   3   2      191.90      138.63     21.72 o 
  33   3   2      211.40      213.84     25.72 o 
  35   3   2     1645.07     1620.32     70.02 o 
  37   3   2       91.31       92.03     20.74 o 
  39   3   2       90.41      107.50     21.13 o 
  41   3   2       82.79      113.43     28.49 o 
  43   3   2      556.68      570.37     51.24 o 
 -42   4   2       11.41       57.75     19.22 o 
 -40   4   2      566.63      632.13     51.01 o 
 -38   4   2      253.17      194.98     24.43 o 
 -36   4   2      441.19      418.79     32.12 o 
 -34   4   2      147.25      157.30     22.28 o 
 -32   4   2      292.94      333.02     28.48 o 
 -30   4   2      308.07      312.67     21.32 o 
 -28   4   2     1074.15      926.23     47.24 o 
 -26   4   2     1857.17     1780.27     49.35 o 
 -24   4   2      130.92      124.84     13.62 o 
 -22   4   2     1385.38     1510.38     41.12 o 
 -20   4   2     2631.23     2633.17     66.87 o 
 -18   4   2     1117.85     1053.51     28.94 o 
 -16   4   2     2015.26     2436.67     49.44 o 
 -14   4   2     3153.06     3140.42     64.74 o 
 -12   4   2     2408.28     2168.96     66.30 o 
 -10   4   2      120.63      286.39     15.84 o 
  -8   4   2      160.05      165.46      8.23 o 
  -6   4   2     1353.33     1318.64     27.09 o 
  -4   4   2    16562.58    17672.82    291.73 o 
  -2   4   2     7161.38     7027.79    109.68 o 
   0   4   2     2037.68     1992.83     36.73 o 
   2   4   2    10347.03    10062.88    153.72 o 
   4   4   2     4307.81     4933.71     86.93 o 
   6   4   2      699.80      740.88     18.85 o 
   8   4   2     3031.48     3120.42     53.30 o 
  10   4   2     1491.06     1636.88     36.69 o 
  12   4   2     2241.63     2209.82     47.42 o 
  14   4   2      311.77      327.74     20.84 o 
  16   4   2     1677.05     1641.88     42.98 o 
  18   4   2     6273.59     6455.65    129.79 o 
  20   4   2       43.31       33.24      9.90 o 
  22   4   2      252.04      308.09     19.48 o 
  24   4   2      303.10      262.86     18.37 o 
  26   4   2      895.89      906.30     37.95 o 
  28   4   2      325.90      374.06     37.68 o 
  30   4   2     1499.76     1492.81     58.28 o 
  32   4   2      576.27      559.04     35.93 o 
  34   4   2       22.09       38.90     17.24 o 
  36   4   2      153.50      117.86     22.49 o 
  38   4   2      409.41      378.03     34.77 o 
  40   4   2      547.44      477.93     36.14 o 
  42   4   2      441.11      461.60     45.33 o 
 -39   5   2       59.54       86.08     16.97 o 
 -37   5   2      193.45      211.77     23.56 o 
 -35   5   2      179.44      241.84     24.44 o 
 -33   5   2      196.19      222.53     23.23 o 
 -31   5   2      575.35      593.33     33.41 o 
 -29   5   2       64.18       66.08     10.79 o 
 -27   5   2      856.57      817.41     35.84 o 
 -25   5   2     1233.43     1347.72     38.32 o 
 -23   5   2      145.66      133.17     10.74 o 
 -21   5   2       68.54      121.64     27.68 o 
 -19   5   2     2433.80     2276.14     48.27 o 
 -17   5   2     1386.04     1477.66     44.19 o 
 -15   5   2      764.44      864.05     30.11 o 
 -13   5   2      757.55      652.60     27.40 o 
 -11   5   2     1010.43     1098.14     39.55 o 
  -9   5   2      323.48      299.20     22.63 o 
  -7   5   2     6662.24     6550.50    115.68 o 
  -5   5   2     1237.73     1374.41     33.67 o 
  -3   5   2     3651.57     3840.65     80.10 o 
  -1   5   2     2975.42     2941.97     51.64 o 
   1   5   2     6566.51     6575.80    115.90 o 
   3   5   2     7105.66     7387.43    117.52 o 
   5   5   2      584.19      697.23     34.88 o 
   7   5   2      744.45      819.34     31.11 o 
   9   5   2     2243.22     2439.85     51.92 o 
  11   5   2      704.66      759.14     23.50 o 
  13   5   2      756.85      781.14     24.88 o 
  15   5   2      450.72      350.86     18.20 o 
  17   5   2     1528.95     1476.69     43.35 o 
  19   5   2      493.28      487.62     21.38 o 
  21   5   2      362.80      352.29     19.83 o 
  23   5   2      543.83      545.26     24.52 o 
  25   5   2     1575.17     1501.82     55.93 o 
  27   5   2      527.44      531.15     26.50 o 
  29   5   2      200.16      218.83     24.65 o 
  31   5   2      218.26      244.23     25.68 o 
  33   5   2      698.00      681.15     39.35 o 
  35   5   2      483.59      496.44     63.92 o 
  37   5   2        2.49       32.67     14.05 o 
  39   5   2        3.18       57.99     15.24 o 
 -36   6   2      137.64      175.15     18.57 o 
 -34   6   2       14.59       41.61     11.03 o 
 -32   6   2      116.16      205.13     17.76 o 
 -30   6   2       54.30      121.22     33.11 o 
 -28   6   2      210.65      239.65     34.69 o 
 -26   6   2       19.71       28.88     20.28 o 
 -24   6   2      318.43      275.27     35.90 o 
 -22   6   2      671.57      629.15     47.97 o 
 -20   6   2     2303.00     2187.21     92.08 o 
 -18   6   2     1843.67     1908.82     82.90 o 
 -16   6   2      273.23      254.85     50.05 o 
 -14   6   2     1316.83     1332.71     64.96 o 
 -12   6   2      147.32      154.02     11.44 o 
 -10   6   2       87.09      111.34     14.47 o 
  -8   6   2     4480.18     4311.11     98.65 o 
  -6   6   2      434.11      481.64     28.72 o 
  -4   6   2      628.72      658.46     32.33 o 
  -2   6   2     2166.76     2263.84     56.59 o 
   0   6   2     1306.38     1256.37     31.19 o 
   2   6   2      321.74      421.12     20.81 o 
   4   6   2      393.40      365.43     26.95 o 
   6   6   2     1751.18     1777.20     42.29 o 
   8   6   2      701.94      660.50     32.55 o 
  10   6   2     1172.18     1147.52     33.29 o 
  12   6   2      385.20      379.55     26.60 o 
  14   6   2       23.82       31.48     11.11 o 
  16   6   2      814.00      915.81     30.39 o 
  18   6   2     1538.74     1535.80     49.74 o 
  20   6   2     2781.94     2459.40     62.52 o 
  22   6   2      258.70      271.45     17.07 o 
  24   6   2      508.63      470.21     22.09 o 
  26   6   2      189.76      203.21     20.59 o 
  28   6   2      546.32      554.43     35.84 o 
  30   6   2       15.77       12.41     14.77 o 
  32   6   2       66.89       78.13     15.99 o 
  34   6   2       51.13       76.86     15.65 o 
  36   6   2       67.90       79.07     15.62 o 
 -33   7   2      124.36      165.56     48.13 o 
 -31   7   2      148.38      102.03     42.35 o 
 -29   7   2      251.80      221.38     57.75 o 
 -27   7   2      478.27      450.47     71.23 o 
 -25   7   2      617.99      556.35     77.00 o 
 -23   7   2      480.22      460.09     71.23 o 
 -21   7   2      464.97      465.87     71.23 o 
 -19   7   2       16.00       13.48     38.50 o 
 -17   7   2      471.47      375.39     63.53 o 
 -15   7   2     3193.23     3107.06    175.18 o 
 -13   7   2      739.03      697.25     41.38 o 
 -11   7   2     1354.17     1249.45     51.74 o 
  -9   7   2     2769.43     2513.58    111.03 o 
  -7   7   2     1741.22     1657.42    107.97 o 
  -5   7   2     1078.10     1177.92     43.09 o 
  -3   7   2      404.73      387.67     40.56 o 
  -1   7   2      254.55      264.21     37.77 o 
   1   7   2      748.92      673.91     42.20 o 
   3   7   2      339.24      351.56     42.35 o 
   5   7   2      344.55      352.36     24.36 o 
   7   7   2      143.98      169.90     18.13 o 
   9   7   2      467.36      501.05     27.23 o 
  11   7   2       45.23       30.31     20.53 o 
  13   7   2     1530.59     1222.07     43.45 o 
  15   7   2      996.21      973.26     37.58 o 
  17   7   2      317.82      303.23     26.55 o 
  19   7   2      318.75      321.23     62.56 o 
  21   7   2      375.29      433.91     39.46 o 
  23   7   2      286.64      321.53     25.99 o 
  25   7   2      102.68      125.34     28.88 o 
  27   7   2        4.89       21.66     10.96 o 
  29   7   2      150.16      229.73     43.31 o 
  31   7   2      350.97      355.77     74.12 o 
  33   7   2       46.40       72.60     15.50 o 
 -26   8   2       89.66       82.78     40.43 o 
 -24   8   2       71.80      132.83     46.20 o 
 -22   8   2      863.73      831.63     92.40 o 
 -20   8   2      275.23      171.33     53.90 o 
 -18   8   2      214.86      223.31     53.90 o 
 -16   8   2      349.73      298.39     59.68 o 
 -14   8   2      241.20      148.96     22.14 o 
 -12   8   2       60.41       71.82     18.94 o 
 -10   8   2       25.42      -14.57     14.57 o 
  -8   8   2       20.17       34.65     34.65 o 
  -6   8   2      626.36      564.65     39.76 o 
  -4   8   2       82.14       62.81     21.65 o 
  -2   8   2      381.14      384.37     35.31 o 
   0   8   2      250.74      221.09     28.49 o 
   2   8   2      189.38      189.62     27.22 o 
   4   8   2      515.29      509.45     38.63 o 
   6   8   2      152.58      151.09     25.44 o 
   8   8   2      123.33      129.61     24.50 o 
  10   8   2      323.13      307.61     31.33 o 
  12   8   2     1056.81      899.69     50.40 o 
  14   8   2      501.29      587.71     48.13 o 
  16   8   2      353.15      330.83     36.58 o 
  18   8   2       88.25       68.01     17.38 o 
  20   8   2       47.33       62.06     14.30 o 
  22   8   2      173.43      233.14     21.23 o 
  24   8   2      127.48      160.31     17.97 o 
  26   8   2       49.87       80.43     26.95 o 
 -19   9   2       20.42       40.43     34.65 o 
 -17   9   2      440.98      367.69     69.30 o 
 -15   9   2        8.31       18.75     13.48 o 
 -13   9   2      140.97      140.52     19.38 o 
 -11   9   2       39.17       60.50     16.83 o 
  -9   9   2       26.32       29.45     17.45 o 
  -7   9   2      267.80      263.46     29.53 o 
  -5   9   2      816.03      677.20     46.72 o 
  -3   9   2      232.06      191.88     29.58 o 
  -1   9   2      170.42      122.50     26.31 o 
   1   9   2       72.33       37.35     20.28 o 
   3   9   2      332.35      413.49     38.63 o 
   5   9   2       60.70       64.11     22.43 o 
   7   9   2      114.91      131.20     25.90 o 
   9   9   2      195.11      205.94     28.68 o 
  11   9   2      320.22      284.61     30.94 o 
  13   9   2      128.17      174.00     32.73 o 
  15   9   2      313.45      301.06     34.65 o 
  17   9   2      673.87      636.99     92.40 o 
  19   9   2        3.69       30.11     22.14 o 
 -19  -9   3      700.75      678.99     45.82 o 
 -17  -9   3      299.16      330.73     26.06 o 
 -15  -9   3      172.80      238.35     22.17 o 
 -13  -9   3       29.78       58.45     11.30 o 
 -11  -9   3       61.87       73.15     11.75 o 
  -9  -9   3      458.94      457.76     22.15 o 
  -7  -9   3      184.37      179.80     15.74 o 
  -5  -9   3       97.20       84.81     13.03 o 
  -3  -9   3      407.88      446.79     22.26 o 
  -1  -9   3      293.80      240.04     19.31 o 
   1  -9   3      274.79      268.61     20.01 o 
   3  -9   3      433.23      509.85     25.29 o 
   5  -9   3       73.09       87.20     14.04 o 
   7  -9   3       95.15       68.90     12.89 o 
   9  -9   3       40.19       45.68     11.68 o 
  11  -9   3      281.65      260.78     19.09 o 
  13  -9   3      357.11      359.33     20.85 o 
  15  -9   3      132.44      141.45     14.46 o 
  17  -9   3      309.42      339.45     20.10 o 
 -26  -8   3       33.84       50.65     20.01 o 
 -24  -8   3      474.67      507.72     39.22 o 
 -22  -8   3       96.52      126.55     19.32 o 
 -20  -8   3       17.94        6.43     13.79 o 
 -18  -8   3      172.19      191.81     19.62 o 
 -16  -8   3      159.86      206.16     17.99 o 
 -14  -8   3     1157.20     1192.61     30.34 o 
 -12  -8   3      647.69      593.92     21.97 o 
 -10  -8   3      446.92      439.29     19.59 o 
  -8  -8   3      313.43      298.83     16.78 o 
  -6  -8   3       36.55       15.84      9.33 o 
  -4  -8   3      387.18      349.29     18.07 o 
  -2  -8   3      218.34      196.38     14.59 o 
   0  -8   3      154.36      161.11     13.48 o 
   2  -8   3      184.52      161.23     13.46 o 
   4  -8   3      183.83      210.41     14.48 o 
   6  -8   3      222.88      233.34     16.50 o 
   8  -8   3      375.27      413.59     24.23 o 
  10  -8   3      446.13      423.21     22.34 o 
  12  -8   3      186.25      249.11     18.43 o 
  14  -8   3      179.55      209.07     16.72 o 
  16  -8   3     1677.41     1685.85     39.95 o 
  18  -8   3      667.60      667.44     22.82 o 
  20  -8   3      350.06      377.50     18.35 o 
  22  -8   3       35.15       44.32      9.12 o 
  24  -8   3      501.15      560.86     20.88 o 
  26  -8   3       85.58      117.77     11.14 o 
 -33  -7   3        3.70       11.55     23.10 o 
 -31  -7   3      465.32      498.63     39.23 o 
 -29  -7   3      329.69      337.69     28.87 o 
 -27  -7   3      111.64      144.70     21.34 o 
 -25  -7   3      524.57      564.17     28.03 o 
 -23  -7   3       36.24       24.49     11.16 o 
 -21  -7   3       86.18       84.97     17.07 o 
 -19  -7   3      734.00      783.65     30.24 o 
 -17  -7   3     1221.76     1147.41     39.63 o 
 -15  -7   3      302.29      235.17     19.54 o 
 -13  -7   3      476.67      455.87     15.98 o 
 -11  -7   3      530.45      569.28     17.31 o 
  -9  -7   3      367.91      450.35     16.70 o 
  -7  -7   3     2506.89     2381.85     40.93 o 
  -5  -7   3      339.99      375.90     15.30 o 
  -3  -7   3      540.12      487.47     17.20 o 
  -1  -7   3     2250.28     2039.14     40.07 o 
   1  -7   3     1001.26     1038.59     26.87 o 
   3  -7   3       80.76       65.09     10.41 o 
   5  -7   3       38.71       19.87      8.65 o 
   7  -7   3       84.97       86.43     10.31 o 
   9  -7   3      613.03      615.85     21.37 o 
  11  -7   3      768.69      712.68     19.93 o 
  13  -7   3      684.84      715.58     20.72 o 
  15  -7   3     2938.53     2630.68     47.53 o 
  17  -7   3      149.13      150.49     12.82 o 
  19  -7   3      195.13      187.31     13.57 o 
  21  -7   3      669.25      630.59     21.51 o 
  23  -7   3       45.53       32.59      8.84 o 
  25  -7   3       20.42       24.78      8.54 o 
  27  -7   3       20.48       31.06      8.60 o 
  29  -7   3      525.36      584.82     22.89 o 
  31  -7   3       23.85       38.54     11.14 o 
 -36  -6   3        7.32       41.22      9.13 o 
 -34  -6   3      174.24      224.45     24.94 o 
 -32  -6   3      545.87      460.15     20.92 o 
 -30  -6   3      441.27      435.01     19.96 o 
 -28  -6   3     1198.65     1084.50     36.70 o 
 -26  -6   3        5.11       13.52     12.05 o 
 -24  -6   3      599.68      541.77     25.48 o 
 -22  -6   3      580.36      626.21     24.79 o 
 -20  -6   3      204.84      198.85     15.37 o 
 -18  -6   3      648.28      647.28     23.66 o 
 -16  -6   3     3394.48     3182.99     60.09 o 
 -14  -6   3      261.87      270.94     17.36 o 
 -12  -6   3      584.11      552.25     16.62 o 
 -10  -6   3       28.48       30.41     10.22 o 
  -8  -6   3     1851.90     1729.48     29.04 o 
  -6  -6   3     3605.69     3582.20     48.06 o 
  -4  -6   3      511.02      452.76     14.52 o 
  -2  -6   3      941.81      924.03     19.39 o 
   0  -6   3      800.65      918.22     17.80 o 
   2  -6   3     1150.03     1177.11     22.89 o 
   4  -6   3      774.48      804.27     17.53 o 
   6  -6   3      819.17      823.89     18.08 o 
   8  -6   3      600.23      590.68     15.35 o 
  10  -6   3      272.11      291.03     10.37 o 
  12  -6   3       95.22      120.38      7.59 o 
  14  -6   3     1721.16     1658.13     26.01 o 
  16  -6   3     1336.35     1198.60     23.44 o 
  18  -6   3     2242.62     2114.38     35.29 o 
  20  -6   3      121.36      168.50     12.42 o 
  22  -6   3     1013.11      996.46     26.19 o 
  24  -6   3      836.09      681.50     23.05 o 
  26  -6   3      127.35      151.02     13.93 o 
  28  -6   3       91.67       92.42     13.00 o 
  30  -6   3       41.12       30.46     10.49 o 
  32  -6   3       40.39       46.95     12.33 o 
  34  -6   3       86.38      108.58     14.75 o 
  36  -6   3       19.18       51.80     13.24 o 
 -39  -5   3       44.23       68.83     11.71 o 
 -37  -5   3       43.84       59.95     11.94 o 
 -35  -5   3      167.99      158.75     18.08 o 
 -33  -5   3      394.42      366.17     20.45 o 
 -31  -5   3      417.88      385.48     19.26 o 
 -29  -5   3      312.04      318.41     14.92 o 
 -27  -5   3     1460.18     1350.03     32.65 o 
 -25  -5   3     1486.73     1371.64     29.14 o 
 -23  -5   3     2992.04     2954.01     48.70 o 
 -21  -5   3      500.04      504.67     26.85 o 
 -19  -5   3     4050.57     4002.63     63.85 o 
 -17  -5   3      881.62      816.21     23.99 o 
 -15  -5   3      110.55      105.78     11.38 o 
 -13  -5   3      201.09      169.30     12.41 o 
 -11  -5   3     2497.48     2672.94     40.13 o 
  -9  -5   3     3217.09     3033.50     44.67 o 
  -7  -5   3     1483.96     1596.59     27.58 o 
  -5  -5   3      242.04      195.36      9.18 o 
  -3  -5   3     2098.47     2197.15     33.01 o 
  -1  -5   3      517.21      563.88     15.08 o 
   1  -5   3     4383.33     4641.09     56.31 o 
   3  -5   3     1674.88     1765.19     26.74 o 
   5  -5   3      655.21      626.99     13.53 o 
   7  -5   3     1438.38     1375.06     22.99 o 
   9  -5   3       27.93       47.16      5.62 o 
  11  -5   3      487.92      502.55     12.13 o 
  13  -5   3     4475.58     4377.37     50.95 o 
  15  -5   3     2612.81     2609.88     35.44 o 
  17  -5   3       25.54       15.71      5.17 o 
  19  -5   3      364.09      347.62     11.76 o 
  21  -5   3      399.31      379.83     15.33 o 
  23  -5   3      156.05      199.30     14.19 o 
  25  -5   3      228.98      212.39     14.76 o 
  27  -5   3       90.00       74.41     15.17 o 
  29  -5   3      534.85      624.47     27.44 o 
  31  -5   3       46.71       31.05     12.31 o 
  33  -5   3      542.19      532.77     27.76 o 
  35  -5   3      142.89      168.09     17.79 o 
  37  -5   3      120.32      132.86     20.40 o 
  39  -5   3       87.29       83.87     17.24 o 
 -42  -4   3      223.52      217.97     22.83 o 
 -40  -4   3      431.71      467.94     29.76 o 
 -38  -4   3       99.10      125.38     16.39 o 
 -36  -4   3      294.94      333.31     20.36 o 
 -34  -4   3      219.65      273.69     17.31 o 
 -32  -4   3      846.73      797.97     26.29 o 
 -30  -4   3      189.65      146.85     13.51 o 
 -28  -4   3     1343.19     1232.16     28.56 o 
 -26  -4   3     1352.59     1226.16     29.55 o 
 -24  -4   3      229.55      329.68     14.06 o 
 -22  -4   3     1219.58     1098.03     24.49 o 
 -20  -4   3     3386.43     3170.35     49.26 o 
 -18  -4   3      969.26     1161.45     22.59 o 
 -16  -4   3     4349.22     4371.75     65.03 o 
 -14  -4   3     1338.44     1334.28     28.13 o 
 -12  -4   3      222.31      208.65     11.50 o 
 -10  -4   3     1288.86     1347.03     21.25 o 
  -8  -4   3     1288.29     1383.35     22.74 o 
  -6  -4   3     1255.45     1092.68     20.25 o 
  -4  -4   3     8206.05     8557.01    103.44 o 
  -2  -4   3     2558.09     2952.15     35.94 o 
   0  -4   3     2631.41     2868.98     38.52 o 
   2  -4   3     9256.94     9211.28     99.26 o 
   4  -4   3     3473.54     3669.26     42.85 o 
   6  -4   3      572.21      652.62     11.97 o 
   8  -4   3     2941.16     2771.77     31.52 o 
  10  -4   3      625.36      650.80     13.24 o 
  12  -4   3     4471.86     4648.97     52.06 o 
  14  -4   3     4329.44     4218.97     52.32 o 
  16  -4   3     1651.02     1661.49     25.44 o 
  18  -4   3     2425.71     2403.23     33.58 o 
  20  -4   3      488.29      430.84     17.91 o 
  22  -4   3     1189.65     1219.60     32.74 o 
  24  -4   3       83.58      107.47     10.70 o 
  26  -4   3     3349.33     3305.20     81.76 o 
  28  -4   3     1923.89     1990.39     50.63 o 
  30  -4   3       54.76       30.89     12.94 o 
  32  -4   3       31.90       21.61     12.36 o 
  34  -4   3      411.48      468.48     26.40 o 
  36  -4   3      939.74      921.11     41.49 o 
  38  -4   3      739.89      756.87     32.57 o 
  40  -4   3      152.18      211.77     21.00 o 
  42  -4   3      261.50      226.57     23.87 o 
 -43  -3   3       34.48       65.90     21.12 o 
 -41  -3   3      178.80      233.48     23.00 o 
 -39  -3   3      415.18      400.47     27.75 o 
 -37  -3   3      381.24      371.78     21.64 o 
 -35  -3   3      320.35      306.95     17.84 o 
 -33  -3   3     2551.50     2350.02     48.44 o 
 -31  -3   3     1586.15     1388.91     34.14 o 
 -29  -3   3      320.20      299.10     14.73 o 
 -27  -3   3     1584.74     1554.43     31.86 o 
 -25  -3   3      605.45      573.20     17.93 o 
 -23  -3   3      478.04      500.44     16.23 o 
 -21  -3   3       97.28       96.71      8.59 o 
 -19  -3   3     2043.94     2047.32     34.44 o 
 -17  -3   3      845.10      831.74     20.29 o 
 -15  -3   3     3441.09     3889.27     54.89 o 
 -13  -3   3     1527.26     1830.42     28.32 o 
 -11  -3   3     2260.47     2418.51     31.55 o 
  -9  -3   3    13034.80    12880.19    134.12 o 
  -7  -3   3     1837.36     2145.97     29.51 o 
  -5  -3   3     3520.59     3605.52     47.14 o 
  -3  -3   3     1104.34     1125.33     16.76 o 
  -1  -3   3    11312.88    11564.43    135.93 o 
   1  -3   3     2163.83     2277.29     31.82 o 
   3  -3   3     4813.37     4424.74     49.59 o 
   5  -3   3      715.45      687.69     11.65 o 
   7  -3   3     6513.66     6798.54     67.92 o 
   9  -3   3     2640.44     2928.66     32.88 o 
  11  -3   3     2507.50     2355.17     30.34 o 
  13  -3   3      929.38     1195.28     18.17 o 
  15  -3   3     4291.50     4663.65     53.15 o 
  17  -3   3     2575.27     2377.96     30.45 o 
  19  -3   3     1234.66     1327.11     19.81 o 
  21  -3   3      295.51      314.38     12.57 o 
  23  -3   3     1457.29     1410.80     33.53 o 
  25  -3   3      108.18      137.47     10.92 o 
  27  -3   3       79.41      123.77     12.11 o 
  29  -3   3      472.91      521.64     24.29 o 
  31  -3   3      213.69      164.40     20.14 o 
  33  -3   3       89.08       81.94     15.70 o 
  35  -3   3      980.93     1067.96     39.03 o 
  37  -3   3      482.85      478.16     26.83 o 
  39  -3   3      331.20      414.07     26.02 o 
  41  -3   3       67.99       96.46     19.73 o 
  43  -3   3      228.81      263.67     25.44 o 
 -44  -2   3       15.56       24.33     21.12 o 
 -42  -2   3       43.61       44.71     13.62 o 
 -40  -2   3      146.70      129.79     19.25 o 
 -38  -2   3      646.69      580.57     30.74 o 
 -36  -2   3      127.99       80.87     14.92 o 
 -34  -2   3     2498.84     2361.94     50.42 o 
 -32  -2   3       92.30       71.73     11.25 o 
 -30  -2   3     3047.26     2792.21     56.51 o 
 -28  -2   3      385.59      435.96     15.23 o 
 -26  -2   3      423.51      454.63     14.85 o 
 -24  -2   3     1054.25     1182.02     24.42 o 
 -22  -2   3     2963.06     2836.82     41.79 o 
 -20  -2   3     2983.66     2820.46     46.74 o 
 -18  -2   3      394.63      410.04     11.21 o 
 -16  -2   3     8964.96     8993.04    112.86 o 
 -14  -2   3     4084.74     4371.75     59.57 o 
 -12  -2   3      112.03      129.91      7.01 o 
 -10  -2   3     2251.18     2447.06     32.94 o 
  -8  -2   3    15740.58    14405.06    142.88 o 
  -6  -2   3     6987.48     6682.45     69.33 o 
  -4  -2   3     1651.45     1868.50     28.47 o 
  -2  -2   3      398.20      336.51      7.73 o 
   0  -2   3     5902.30     5856.11     60.32 o 
   2  -2   3     1257.28     1175.04     13.73 o 
   4  -2   3      773.75      937.41     17.33 o 
   6  -2   3     8064.51     8343.39     78.04 o 
   8  -2   3     2491.90     2349.28     32.57 o 
  10  -2   3     1388.59     1182.54     19.89 o 
  12  -2   3     2490.75     2433.73     34.66 o 
  14  -2   3     3659.80     4022.65     55.32 o 
  16  -2   3     2942.57     3368.01     48.55 o 
  18  -2   3     1894.78     2003.44     51.22 o 
  20  -2   3     3304.08     3021.29     49.60 o 
  22  -2   3      318.82      331.33     13.45 o 
  24  -2   3      472.56      512.17     12.84 o 
  26  -2   3     1582.93     1638.99     27.26 o 
  28  -2   3      298.57      389.79     11.74 o 
  30  -2   3      537.75      518.55     21.63 o 
  32  -2   3      210.94      210.58     19.95 o 
  34  -2   3       47.78       69.71     14.16 o 
  36  -2   3      565.03      483.08     29.64 o 
  38  -2   3      966.18      838.43     33.39 o 
  40  -2   3       48.38       29.90     23.90 o 
  42  -2   3      489.71      436.24     34.73 o 
  44  -2   3      600.96      673.53     36.97 o 
 -45  -1   3      126.04      123.97     18.63 o 
 -43  -1   3       12.99        9.20     13.06 o 
 -41  -1   3       93.72      116.65     18.04 o 
 -39  -1   3      118.31      108.52     17.81 o 
 -37  -1   3      545.37      459.41     28.17 o 
 -35  -1   3     1231.51     1111.95     31.82 o 
 -33  -1   3     1668.32     1826.69     38.34 o 
 -31  -1   3     1038.68     1108.74     33.50 o 
 -29  -1   3     1095.88      985.02     22.17 o 
 -27  -1   3      298.71      268.57     11.42 o 
 -25  -1   3      113.74      116.62      8.20 o 
 -23  -1   3     1326.90     1269.45     22.81 o 
 -21  -1   3      285.76      324.53     10.83 o 
 -19  -1   3      469.88      343.96     18.76 o 
 -17  -1   3     5216.02     6459.94     79.96 o 
 -15  -1   3    18360.18    17033.92    196.98 o 
 -13  -1   3     1958.70     2485.29     58.53 o 
 -11  -1   3      630.63      536.18     10.64 o 
  -9  -1   3    14072.78    14316.53    149.65 o 
  -7  -1   3     2360.86     1793.65     24.00 o 
  -5  -1   3    15779.79    13580.18    153.95 o 
  -3  -1   3     7066.79     6597.69     83.58 o 
  -1  -1   3    13915.39    14608.29    151.07 o 
   1  -1   3    12563.25    13121.17    135.85 o 
   3  -1   3     1714.08     1708.66     21.17 o 
   5  -1   3    21002.83    22046.04    201.16 o 
   7  -1   3    12002.85    11681.83    117.09 o 
   9  -1   3    11401.46    12157.88    121.74 o 
  11  -1   3    11160.87    11024.38    116.00 o 
  13  -1   3     7638.25     7680.73     99.71 o 
  15  -1   3      198.93      181.94      8.81 o 
  17  -1   3     4982.00     5996.56     81.69 o 
  19  -1   3     1187.72     1342.16     27.14 o 
  21  -1   3      126.71      153.46      9.86 o 
  23  -1   3     1362.52     1418.59     26.59 o 
  25  -1   3      381.63      495.27     15.23 o 
  27  -1   3        4.24       22.41      6.45 o 
  29  -1   3      207.38      258.40     12.72 o 
  31  -1   3     1308.42     1185.75     32.58 o 
  33  -1   3      180.99      143.29     16.27 o 
  35  -1   3     1057.72     1008.42     43.35 o 
  37  -1   3      261.15      245.97     22.63 o 
  39  -1   3       54.93       68.68     16.44 o 
  41  -1   3      132.80      102.92     18.29 o 
  43  -1   3       82.86       94.62     27.51 o 
  45  -1   3      119.46      129.69     20.10 o 
 -46   0   3        5.95       48.48     12.96 o 
 -44   0   3      136.50      148.47     20.01 o 
 -42   0   3      127.75      137.37     18.42 o 
 -40   0   3      230.99      235.68     21.99 o 
 -38   0   3       52.17       44.99     14.26 o 
 -36   0   3       32.34       56.46     14.35 o 
 -34   0   3       30.49       55.77     11.04 o 
 -32   0   3      192.90      204.10     13.10 o 
 -30   0   3      268.10      284.94     11.67 o 
 -28   0   3        0.91       16.37      5.52 o 
 -26   0   3     2628.27     2400.86     35.35 o 
 -24   0   3      664.46      641.48     15.14 o 
 -22   0   3      223.95      294.06     12.45 o 
 -20   0   3      563.12      593.33     12.66 o 
 -18   0   3     1685.17     1949.46     27.99 o 
 -16   0   3      787.91      747.48     14.22 o 
 -12   0   3    14128.72    11879.48    124.63 o 
 -10   0   3     3959.24     5395.43     56.52 o 
  -8   0   3     9814.18     9476.42     90.39 o 
  -6   0   3     8142.97     6622.56     66.83 o 
  -4   0   3     4861.26     3986.72     41.29 o 
  -2   0   3     2985.24     2585.36     36.08 o 
   0   0   3       75.49       10.19      5.60 o 
   2   0   3       24.83       83.19      4.73 o 
   4   0   3    96409.04    98551.14   1221.94 o 
   6   0   3      266.19      289.54      6.98 o 
   8   0   3     2091.38     1826.49     24.49 o 
  10   0   3    32294.09    38195.25    417.53 o 
  12   0   3     2278.89     2076.13     32.70 o 
  14   0   3        0.74        5.00      6.09 o 
  16   0   3     1544.96     1651.27     34.40 o 
  18   0   3       10.82        3.80      6.10 o 
  20   0   3     2108.59     2338.82     46.39 o 
  22   0   3     2772.25     3086.56     58.28 o 
  24   0   3     2277.40     2221.14     56.96 o 
  26   0   3     2042.17     2013.35     46.63 o 
  28   0   3        1.26       -1.72     10.54 o 
  30   0   3       44.38       74.59     17.78 o 
  32   0   3      165.91      113.79     15.96 o 
  34   0   3       13.39        3.72      7.80 o 
  36   0   3     1749.57     1904.43     56.47 o 
  38   0   3        1.28       11.51     12.69 o 
  40   0   3       15.56        7.90     13.55 o 
  42   0   3      230.04      239.99     23.50 o 
  44   0   3       56.47      140.47     20.30 o 
  46   0   3        0.08       -6.98     12.19 o 
 -45   1   3      125.72      152.21     19.16 o 
 -43   1   3       12.74       35.49     11.92 o 
 -41   1   3       93.50      137.22     17.68 o 
 -39   1   3      118.81      176.00     18.91 o 
 -37   1   3      546.67      523.53     27.27 o 
 -35   1   3     1231.09     1110.09     50.95 o 
 -33   1   3     1664.29     1822.74     46.15 o 
 -31   1   3     1041.96     1118.35     26.92 o 
 -29   1   3     1094.17     1002.31     20.55 o 
 -27   1   3      299.37      290.39     11.28 o 
 -25   1   3      114.09      108.88      8.00 o 
 -23   1   3     1329.92     1291.40     31.19 o 
 -21   1   3      283.98      315.31     11.39 o 
 -19   1   3      471.02      399.91     13.96 o 
 -17   1   3     5215.16     6437.84     85.15 o 
 -15   1   3    18355.77    17401.15    212.39 o 
 -13   1   3     1958.48     2453.30     43.20 o 
 -11   1   3      633.81      572.62     23.04 o 
  -9   1   3    14093.92    14531.34    174.54 o 
  -7   1   3     2352.48     1776.65     24.63 o 
  -5   1   3    15782.78    13653.47    141.81 o 
  -3   1   3     7055.89     6553.30     67.23 o 
  -1   1   3    13913.14    14530.13    145.08 o 
   1   1   3    12567.66    13029.13    145.19 o 
   3   1   3     1714.04     1709.63     27.13 o 
   5   1   3    21029.21    22189.33    243.20 o 
   7   1   3    12007.68    11577.43    130.52 o 
   9   1   3    11389.45    11965.18    135.84 o 
  11   1   3    11150.63    10913.37    140.50 o 
  13   1   3     7635.94     7815.39    108.55 o 
  15   1   3      199.41      198.73     10.02 o 
  17   1   3     4981.13     6122.66     88.85 o 
  19   1   3     1187.08     1329.59     34.97 o 
  21   1   3      127.39      146.04     12.49 o 
  23   1   3     1364.55     1393.09     52.24 o 
  25   1   3      382.08      473.56     20.90 o 
  27   1   3        4.12       17.21      7.91 o 
  29   1   3      209.22      283.47     17.78 o 
  31   1   3     1307.65     1170.44     36.52 o 
  33   1   3      181.30      164.73     23.13 o 
  35   1   3     1057.27     1008.71     48.83 o 
  37   1   3      261.53      231.80     37.54 o 
  39   1   3       55.40       38.50     24.50 o 
  41   1   3      132.95      102.33     30.61 o 
  43   1   3       83.48      129.94     23.34 o 
  45   1   3      118.92      110.77     19.09 o 
 -44   2   3       15.70       42.70     12.45 o 
 -42   2   3       43.55       28.19     16.95 o 
 -40   2   3      145.98      131.90     17.35 o 
 -38   2   3      645.03      587.80     29.11 o 
 -36   2   3      128.18       80.87     13.08 o 
 -34   2   3     2497.36     2329.44     90.72 o 
 -32   2   3       91.56       72.41     19.83 o 
 -30   2   3     3049.40     2952.46     98.47 o 
 -28   2   3      385.69      415.98     17.84 o 
 -26   2   3      423.83      441.48     12.23 o 
 -24   2   3     1054.33     1184.57     22.62 o 
 -22   2   3     2960.31     2925.21     45.07 o 
 -20   2   3     2987.69     2772.53     43.08 o 
 -18   2   3      394.14      398.13     10.71 o 
 -16   2   3     8968.22     8905.86    147.26 o 
 -14   2   3     4092.32     4455.45     90.05 o 
 -12   2   3      110.16      112.13      9.93 o 
 -10   2   3     2249.41     2460.72     47.42 o 
  -8   2   3    15749.10    14573.42    195.59 o 
  -6   2   3     6978.06     6824.33     82.13 o 
  -4   2   3     1653.61     1872.46     23.15 o 
  -2   2   3      397.13      326.79      6.74 o 
   0   2   3     5902.35     5913.44     60.69 o 
   2   2   3     1262.09     1203.13     15.62 o 
   4   2   3      772.33      960.86     17.53 o 
   6   2   3     8072.57     8382.28     95.11 o 
   8   2   3     2491.39     2362.77     36.56 o 
  10   2   3     1389.23     1262.80     23.86 o 
  12   2   3     2484.67     2509.20     41.16 o 
  14   2   3     3657.72     3970.00     73.44 o 
  16   2   3     2942.41     3349.66     64.43 o 
  18   2   3     1893.08     1996.63     51.62 o 
  20   2   3     3302.59     2993.66     60.89 o 
  22   2   3      318.20      309.91     19.82 o 
  24   2   3      472.48      499.52     20.18 o 
  26   2   3     1583.67     1642.04     41.46 o 
  28   2   3      299.80      388.22     19.47 o 
  30   2   3      536.47      552.60     29.73 o 
  32   2   3      209.81      250.21     26.67 o 
  34   2   3       48.33       76.74     19.94 o 
  36   2   3      565.39      513.52     35.43 o 
  38   2   3      964.93      808.14     44.79 o 
  40   2   3       48.15       35.33     23.02 o 
  42   2   3      488.78      371.47     89.52 o 
  44   2   3      601.52      660.63     93.37 o 
 -43   3   3       34.58       39.30     11.60 o 
 -41   3   3      178.07      180.37     31.79 o 
 -39   3   3      415.65      394.92     41.10 o 
 -37   3   3      380.91      404.19     33.19 o 
 -35   3   3      319.76      260.89     28.25 o 
 -33   3   3     2547.42     2426.40     80.37 o 
 -31   3   3     1588.88     1382.39     88.53 o 
 -29   3   3      318.83      313.70     21.09 o 
 -27   3   3     1585.23     1609.07     47.23 o 
 -25   3   3      604.12      563.86     25.03 o 
 -23   3   3      479.45      503.37     23.62 o 
 -21   3   3       97.65       99.90     11.90 o 
 -19   3   3     2040.88     2010.50     40.47 o 
 -17   3   3      848.74      801.41     47.96 o 
 -15   3   3     3439.81     3859.38     80.97 o 
 -13   3   3     1519.94     1745.00     41.81 o 
 -11   3   3     2260.29     2406.16     48.37 o 
  -9   3   3    13043.86    12700.05    213.46 o 
  -7   3   3     1837.63     2162.64     43.24 o 
  -5   3   3     3527.41     3592.36     66.18 o 
  -3   3   3     1104.33     1121.33     21.03 o 
  -1   3   3    11317.03    11700.08    157.64 o 
   1   3   3     2158.05     2316.69     34.06 o 
   3   3   3     4805.10     4475.07     56.30 o 
   5   3   3      712.72      664.19     22.23 o 
   7   3   3     6505.53     6808.94    106.21 o 
   9   3   3     2647.14     2962.24     51.47 o 
  11   3   3     2505.55     2419.39     43.75 o 
  13   3   3      930.16     1179.39     26.35 o 
  15   3   3     4291.23     4585.31     83.50 o 
  17   3   3     2575.51     2289.23     47.94 o 
  19   3   3     1232.23     1310.83     43.30 o 
  21   3   3      295.37      330.30     14.24 o 
  23   3   3     1456.39     1408.72     34.92 o 
  25   3   3      109.09      145.37     11.17 o 
  27   3   3       79.72      147.81     25.75 o 
  29   3   3      471.84      546.40     28.20 o 
  31   3   3      214.50      204.41     25.07 o 
  33   3   3       89.17      103.28     22.17 o 
  35   3   3      981.12     1131.69     52.38 o 
  37   3   3      483.70      470.25     36.45 o 
  39   3   3      331.09      388.25     35.25 o 
  41   3   3       69.01      100.03     57.75 o 
  43   3   3      228.96      251.49     37.82 o 
 -42   4   3      223.53      198.43     30.94 o 
 -40   4   3      431.24      463.62     41.58 o 
 -38   4   3       98.62      118.45     20.95 o 
 -36   4   3      295.93      273.35     27.66 o 
 -34   4   3      219.57      235.23     29.86 o 
 -32   4   3      848.62      796.00     41.79 o 
 -30   4   3      189.55      168.52     16.77 o 
 -28   4   3     1342.06     1252.05     55.85 o 
 -26   4   3     1353.75     1270.41     39.39 o 
 -24   4   3      229.21      337.58     18.82 o 
 -22   4   3     1222.92     1062.45     32.95 o 
 -20   4   3     3382.16     3140.36     70.47 o 
 -18   4   3      969.05     1189.75     23.68 o 
 -16   4   3     4352.32     4540.00    102.94 o 
 -14   4   3     1339.04     1449.98     63.16 o 
 -12   4   3      222.50      264.61     15.54 o 
 -10   4   3     1284.00     1323.01     27.07 o 
  -8   4   3     1285.49     1438.71     37.45 o 
  -6   4   3     1259.33     1116.74     27.42 o 
  -4   4   3     8211.46     8517.70    146.15 o 
  -2   4   3     2559.94     2934.47     51.05 o 
   0   4   3     2626.68     2856.37     54.34 o 
   2   4   3     9252.53     9497.57    151.99 o 
   4   4   3     3475.15     3582.33     63.99 o 
   6   4   3      569.46      658.94     18.11 o 
   8   4   3     2941.91     2829.34     77.91 o 
  10   4   3      624.72      663.70     21.53 o 
  12   4   3     4468.07     4636.76     87.50 o 
  14   4   3     4332.03     4146.06     95.03 o 
  16   4   3     1649.10     1635.67     44.19 o 
  18   4   3     2422.32     2391.92     59.15 o 
  20   4   3      486.51      426.15     22.20 o 
  22   4   3     1188.66     1115.41     37.41 o 
  24   4   3       83.26      114.45     14.50 o 
  26   4   3     3352.56     3207.31    108.13 o 
  28   4   3     1922.89     1985.85     69.80 o 
  30   4   3       55.24       34.83     19.92 o 
  32   4   3       32.57       28.60     17.15 o 
  34   4   3      411.98      384.42     32.14 o 
  36   4   3      939.93      931.34     47.77 o 
  38   4   3      740.82      720.88     42.02 o 
  40   4   3      151.86      139.21     23.45 o 
  42   4   3      261.50      315.60     38.63 o 
 -39   5   3       44.11       71.03     14.65 o 
 -37   5   3       43.98       20.75     15.78 o 
 -35   5   3      167.49      186.87     22.27 o 
 -33   5   3      394.61      400.04     29.22 o 
 -31   5   3      415.99      406.86     28.36 o 
 -29   5   3      311.40      341.10     18.51 o 
 -27   5   3     1460.06     1352.34     40.57 o 
 -25   5   3     1487.52     1367.48     39.34 o 
 -23   5   3     2994.09     2982.76     68.67 o 
 -21   5   3      501.25      562.92     45.46 o 
 -19   5   3     4052.48     4002.97    227.50 o 
 -17   5   3      882.47      806.78     33.62 o 
 -15   5   3      109.55      108.83     18.85 o 
 -13   5   3      201.68      162.52     26.31 o 
 -11   5   3     2498.78     2687.31     59.46 o 
  -9   5   3     3219.18     3069.55     68.43 o 
  -7   5   3     1483.86     1593.57     37.28 o 
  -5   5   3      242.56      198.78     12.26 o 
  -3   5   3     2098.39     2204.59     73.00 o 
  -1   5   3      516.09      573.59     21.80 o 
   1   5   3     4384.91     4585.36     83.62 o 
   3   5   3     1673.79     1714.34     35.37 o 
   5   5   3      656.09      636.78     27.84 o 
   7   5   3     1435.44     1430.71     29.88 o 
   9   5   3       27.67       47.94      8.50 o 
  11   5   3      489.63      551.18     20.49 o 
  13   5   3     4474.46     4339.06     93.49 o 
  15   5   3     2614.20     2588.11     62.57 o 
  17   5   3       26.16       14.74      9.28 o 
  19   5   3      364.56      340.27     25.84 o 
  21   5   3      400.16      401.22     29.18 o 
  23   5   3      155.78      217.87     17.18 o 
  25   5   3      230.32      224.24     20.01 o 
  27   5   3       89.85       82.77     18.62 o 
  29   5   3      535.89      616.67     37.24 o 
  31   5   3       46.42       45.83     16.94 o 
  33   5   3      542.12      580.19     38.39 o 
  35   5   3      142.61      199.43     25.71 o 
  37   5   3      120.73       99.21     19.94 o 
  39   5   3       87.95      107.08     18.97 o 
 -36   6   3        7.38       17.49      9.15 o 
 -34   6   3      173.91      236.63     33.09 o 
 -32   6   3      548.06      460.09     26.08 o 
 -30   6   3      441.74      435.33     24.18 o 
 -28   6   3     1196.93     1277.48     71.99 o 
 -26   6   3        5.00       13.86     19.25 o 
 -24   6   3      601.09      534.70     45.74 o 
 -22   6   3      581.57      751.68     51.76 o 
 -20   6   3      204.67      218.69     52.94 o 
 -18   6   3      648.77      655.57     48.50 o 
 -16   6   3     3395.59     3451.25    147.27 o 
 -14   6   3      262.47      347.03     34.69 o 
 -12   6   3      583.82      565.83     27.79 o 
 -10   6   3       28.42       34.57      8.75 o 
  -8   6   3     1853.16     1796.94     49.37 o 
  -6   6   3     3612.10     3558.41     72.03 o 
  -4   6   3      513.16      449.81     19.01 o 
  -2   6   3      939.95      949.76     32.08 o 
   0   6   3      801.38      931.18     30.29 o 
   2   6   3     1150.84     1192.98     27.54 o 
   4   6   3      774.94      800.25     21.73 o 
   6   6   3      817.72      873.42     27.23 o 
   8   6   3      600.74      596.96     22.22 o 
  10   6   3      272.01      321.43     19.83 o 
  12   6   3       95.62      123.41     12.51 o 
  14   6   3     1719.06     1654.17     46.02 o 
  16   6   3     1334.44     1176.17     37.17 o 
  18   6   3     2242.94     2130.58     55.66 o 
  20   6   3      121.27      157.90     14.45 o 
  22   6   3     1010.73      919.75     47.99 o 
  24   6   3      834.79      615.83     34.89 o 
  26   6   3      127.43      121.27     18.98 o 
  28   6   3       91.45       82.22     18.93 o 
  30   6   3       41.09       24.61     17.78 o 
  32   6   3       39.85       62.72     22.88 o 
  34   6   3       86.12       85.88     17.13 o 
  36   6   3       19.50       34.81     16.36 o 
 -31   7   3      464.09      535.17     77.00 o 
 -29   7   3      330.02      446.62     69.30 o 
 -27   7   3      112.40      105.88     46.20 o 
 -25   7   3      525.87      594.85     78.93 o 
 -23   7   3       35.89       63.53     42.35 o 
 -21   7   3       86.01       46.20     40.43 o 
 -19   7   3      733.70      656.45     78.93 o 
 -17   7   3     1223.74     1122.32     98.18 o 
 -15   7   3      301.98      274.44     30.80 o 
 -13   7   3      476.13      463.40     21.22 o 
 -11   7   3      531.52      551.20     31.91 o 
  -9   7   3      367.78      430.38     42.00 o 
  -7   7   3     2509.22     2330.45     87.38 o 
  -5   7   3      341.54      357.91     26.73 o 
  -3   7   3      542.84      481.86     32.81 o 
  -1   7   3     2249.11     2097.44     65.12 o 
   1   7   3     1002.71      984.45     51.67 o 
   3   7   3       80.30       79.11     47.16 o 
   5   7   3       38.64       29.30     22.14 o 
   7   7   3       85.65       57.50     20.29 o 
   9   7   3      613.95      587.55     51.01 o 
  11   7   3      768.33      725.97     48.13 o 
  13   7   3      685.13      705.29     42.98 o 
  15   7   3     2941.84     2498.71     99.14 o 
  17   7   3      149.19      176.10     24.76 o 
  19   7   3      195.06      194.22     48.13 o 
  21   7   3      668.58      675.73     40.21 o 
  23   7   3       45.97       36.51     14.19 o 
  25   7   3       20.64        5.78     21.18 o 
  27   7   3       20.45        8.34     30.80 o 
  29   7   3      526.13      606.13     38.83 o 
  31   7   3       24.23       57.75     30.80 o 
 -26   8   3       34.06       38.50     36.58 o 
 -24   8   3      475.38      577.52     80.85 o 
 -22   8   3       96.93      119.35     46.20 o 
 -20   8   3       17.62       -9.63     30.80 o 
 -18   8   3      172.79      163.63     51.98 o 
 -16   8   3      160.27      180.96     50.05 o 
 -14   8   3     1159.61     1107.45     67.38 o 
 -12   8   3      648.50      530.02     35.16 o 
 -10   8   3      446.76      457.36     34.11 o 
  -8   8   3      313.20      268.42     29.15 o 
  -6   8   3       35.97        9.35     18.48 o 
  -4   8   3      387.88      387.02     35.14 o 
  -2   8   3      218.38      165.76     26.31 o 
   0   8   3      153.73      174.75     28.88 o 
   2   8   3      186.08      163.55     26.52 o 
   4   8   3      183.83      187.69     28.59 o 
   6   8   3      223.06      195.04     29.05 o 
   8   8   3      375.20      372.79     42.35 o 
  10   8   3      446.69      402.48     36.53 o 
  12   8   3      186.49      267.45     30.27 o 
  14   8   3      179.63      139.92     24.76 o 
  16   8   3     1676.23     1657.11    117.43 o 
  18   8   3      670.29      638.32     42.27 o 
  20   8   3      349.71      401.28     41.39 o 
  22   8   3       35.01       46.20     14.30 o 
  24   8   3      500.38      591.41     37.52 o 
  26   8   3       85.11      112.86     17.53 o 
 -17   9   3      298.89      313.79     61.60 o 
 -15   9   3      173.14      248.25     21.45 o 
 -13   9   3       29.71       20.21     12.46 o 
 -11   9   3       61.63      113.88     19.81 o 
  -9   9   3      458.64      420.17     35.56 o 
  -7   9   3      183.86      207.78     27.39 o 
  -5   9   3       97.70       82.23     23.10 o 
  -3   9   3      408.11      384.53     37.27 o 
  -1   9   3      294.19      246.80     31.22 o 
   1   9   3      274.60      220.37     29.95 o 
   3   9   3      433.24      441.28     40.43 o 
   5   9   3       72.95       88.22     23.56 o 
   7   9   3       95.34       60.73     22.18 o 
   9   9   3       40.60       53.06     21.27 o 
  11   9   3      282.43      286.65     54.86 o 
  13   9   3      356.90      320.34     32.04 o 
  15   9   3      132.81      146.66     27.91 o 
  17   9   3      309.16      345.55     31.70 o 
 -17  -9   4       34.89       80.71     16.62 o 
 -15  -9   4       87.59      132.49     12.25 o 
 -13  -9   4      550.37      662.40     23.27 o 
 -11  -9   4       20.28       55.69     10.99 o 
  -9  -9   4       73.75       57.60     10.75 o 
  -7  -9   4      616.07      624.90     23.72 o 
  -5  -9   4      285.34      262.24     16.95 o 
  -3  -9   4       60.84       39.64     10.25 o 
  -1  -9   4       88.36      145.11     13.84 o 
   1  -9   4      419.79      443.23     22.29 o 
   3  -9   4      170.22      200.37     16.17 o 
   5  -9   4      251.43      282.45     18.37 o 
   7  -9   4       24.09       42.98      9.98 o 
   9  -9   4      300.00      292.76     20.38 o 
  11  -9   4      318.52      313.35     20.28 o 
  13  -9   4       18.01       37.87     10.50 o 
  15  -9   4      126.29      132.65     14.58 o 
  17  -9   4      128.69      129.25     13.71 o 
 -26  -8   4       26.42       58.49     54.86 o 
 -24  -8   4      334.23      361.99     30.88 o 
 -22  -8   4        0.46       18.96     12.61 o 
 -20  -8   4       56.91       60.24     13.95 o 
 -18  -8   4      586.64      579.29     28.53 o 
 -16  -8   4     1011.60     1004.11     33.09 o 
 -14  -8   4     1105.99     1004.10     27.92 o 
 -12  -8   4      424.06      455.09     19.30 o 
 -10  -8   4      322.05      286.45     16.45 o 
  -8  -8   4      572.51      565.22     21.60 o 
  -6  -8   4      692.96      619.88     22.88 o 
  -4  -8   4      191.56      173.16     16.01 o 
  -2  -8   4      244.12      177.29     14.28 o 
   0  -8   4        4.85       -4.73      8.49 o 
   2  -8   4      217.69      242.41     15.50 o 
   4  -8   4      455.52      457.23     19.32 o 
   6  -8   4      363.42      392.41     18.24 o 
   8  -8   4        6.19       14.49     11.46 o 
  10  -8   4      357.08      367.45     16.93 o 
  12  -8   4      485.45      454.34     20.41 o 
  14  -8   4      748.87      704.95     24.38 o 
  16  -8   4     2654.64     2363.26     49.67 o 
  18  -8   4      368.00      421.94     19.26 o 
  20  -8   4      238.35      225.38     15.39 o 
  22  -8   4       50.52       72.73     11.55 o 
  24  -8   4      283.54      299.95     16.46 o 
  26  -8   4       35.55       73.81      9.98 o 
 -31  -7   4      468.89      463.78     33.78 o 
 -29  -7   4       32.81       77.85     16.64 o 
 -27  -7   4      134.28      146.35     18.97 o 
 -25  -7   4      308.29      239.57     31.08 o 
 -23  -7   4      301.94      283.14     23.89 o 
 -21  -7   4      971.91      911.94     32.36 o 
 -19  -7   4      803.62      780.52     33.51 o 
 -17  -7   4      276.12      283.10     32.38 o 
 -15  -7   4      813.82      827.20     27.74 o 
 -13  -7   4      184.01      237.03     14.35 o 
 -11  -7   4      236.06      200.63     13.90 o 
  -9  -7   4      371.26      442.73     18.45 o 
  -7  -7   4     1288.32     1239.29     27.31 o 
  -5  -7   4      263.21      263.05     15.33 o 
  -3  -7   4      725.36      758.01     23.82 o 
  -1  -7   4     1066.66     1026.89     26.99 o 
   1  -7   4     1145.98     1114.45     28.13 o 
   3  -7   4      538.64      460.49     18.47 o 
   5  -7   4     1012.05     1044.20     26.68 o 
   7  -7   4      245.14      261.03     14.66 o 
   9  -7   4       22.86       36.32      8.91 o 
  11  -7   4      416.44      425.23     15.96 o 
  13  -7   4      719.96      719.59     19.15 o 
  15  -7   4      532.32      494.63     16.09 o 
  17  -7   4     1590.78     1533.37     31.39 o 
  19  -7   4      980.08      932.14     25.99 o 
  21  -7   4       89.87       93.60     11.45 o 
  23  -7   4       42.36       46.41      9.57 o 
  25  -7   4      982.50      851.92     25.09 o 
  27  -7   4       73.89       95.31     11.25 o 
  29  -7   4      161.34      169.19     13.20 o 
  31  -7   4      446.89      484.09     20.57 o 
 -36  -6   4       32.78       51.33     10.38 o 
 -34  -6   4      373.94      431.47     20.88 o 
 -32  -6   4      221.37      236.92     17.19 o 
 -30  -6   4       21.85       56.45     10.44 o 
 -28  -6   4      615.14      535.70     26.78 o 
 -26  -6   4      331.45      341.63     22.68 o 
 -24  -6   4      819.13      788.56     30.30 o 
 -22  -6   4       61.06       39.74     12.05 o 
 -20  -6   4     1216.95     1275.39     35.26 o 
 -18  -6   4     1479.28     1512.86     48.04 o 
 -16  -6   4     8339.46     7689.53    116.81 o 
 -14  -6   4     1981.57     1881.67     34.60 o 
 -12  -6   4     1356.86     1224.37     34.93 o 
 -10  -6   4     1108.58     1168.83     25.67 o 
  -8  -6   4      171.57      181.95     14.06 o 
  -6  -6   4     5119.28     5284.31     65.78 o 
  -4  -6   4     1233.24     1145.16     23.39 o 
  -2  -6   4      631.09      643.28     16.09 o 
   0  -6   4      256.17      258.52     10.87 o 
   2  -6   4      236.40      260.62     15.49 o 
   4  -6   4      579.58      579.12     14.94 o 
   6  -6   4      862.28      910.33     19.00 o 
   8  -6   4      506.03      526.86     17.01 o 
  10  -6   4     2085.22     2055.96     29.36 o 
  12  -6   4     2646.74     2559.18     35.48 o 
  14  -6   4     1357.76     1289.80     22.44 o 
  16  -6   4      985.58      934.97     18.31 o 
  18  -6   4     1265.66     1134.69     21.82 o 
  20  -6   4       24.67       29.83      8.02 o 
  22  -6   4      128.87      127.13     10.88 o 
  24  -6   4      254.29      282.46     15.56 o 
  26  -6   4      216.12      224.04     14.52 o 
  28  -6   4       69.59       74.03     11.94 o 
  30  -6   4      239.26      236.55     18.37 o 
  32  -6   4       26.07       79.27     15.86 o 
  34  -6   4      226.43      241.68     22.95 o 
  36  -6   4       29.33       34.79     24.47 o 
 -39  -5   4      119.39      145.38     14.98 o 
 -37  -5   4       89.72      117.09     13.78 o 
 -35  -5   4       92.64       95.82     12.23 o 
 -33  -5   4      270.53      207.54     15.97 o 
 -31  -5   4      276.95      254.70     19.73 o 
 -29  -5   4       53.37       29.77      9.65 o 
 -27  -5   4      771.73      816.26     22.25 o 
 -25  -5   4      483.97      393.49     15.39 o 
 -23  -5   4     4126.09     3960.91     66.31 o 
 -21  -5   4      245.18      240.17     12.28 o 
 -19  -5   4     4967.71     4776.00     66.57 o 
 -17  -5   4      400.79      388.06     18.04 o 
 -15  -5   4     2291.52     2285.98     35.14 o 
 -13  -5   4     2751.04     2766.78     41.49 o 
 -11  -5   4     1265.21     1266.23     25.33 o 
  -9  -5   4      781.86      782.77     18.36 o 
  -7  -5   4       28.93       22.65      7.24 o 
  -5  -5   4     1605.64     1668.27     27.46 o 
  -3  -5   4      556.72      676.82     15.41 o 
  -1  -5   4     1653.55     1651.19     25.78 o 
   1  -5   4      942.29     1012.88     24.17 o 
   3  -5   4      436.15      484.86     13.03 o 
   5  -5   4      488.30      470.61     14.37 o 
   7  -5   4      276.00      232.48      8.42 o 
   9  -5   4      538.17      609.09     18.29 o 
  11  -5   4     2392.57     2292.31     31.20 o 
  13  -5   4     3822.92     3814.20     45.92 o 
  15  -5   4      502.31      530.39     13.69 o 
  17  -5   4      158.40      156.88      7.89 o 
  19  -5   4      171.55      190.94     12.39 o 
  21  -5   4     1406.94     1475.74     28.19 o 
  23  -5   4       82.31       85.02     11.63 o 
  25  -5   4      875.20      801.79     25.19 o 
  27  -5   4      182.36      182.04     22.40 o 
  29  -5   4      704.78      669.87     29.21 o 
  31  -5   4      267.62      272.36     21.07 o 
  33  -5   4      116.40       93.14     15.25 o 
  35  -5   4      519.68      544.73     28.21 o 
  37  -5   4      244.05      262.24     21.49 o 
  39  -5   4      158.46      237.07     21.22 o 
 -42  -4   4      122.46      155.28     20.21 o 
 -40  -4   4      104.64      152.27     18.22 o 
 -38  -4   4      168.76      159.80     15.76 o 
 -36  -4   4       31.45       58.80     11.14 o 
 -34  -4   4      221.07      199.29     16.13 o 
 -32  -4   4     1730.13     1585.58     38.63 o 
 -30  -4   4      305.14      290.94     17.43 o 
 -28  -4   4     1822.83     1830.12     36.57 o 
 -26  -4   4     1943.00     1872.35     36.04 o 
 -24  -4   4      214.63      216.47     12.36 o 
 -22  -4   4     1533.82     1733.70     32.85 o 
 -20  -4   4      840.96      824.33     32.87 o 
 -18  -4   4     5221.20     5013.56     71.40 o 
 -16  -4   4     5078.19     5044.24     66.85 o 
 -14  -4   4     4197.57     4105.46     52.98 o 
 -12  -4   4     1021.68     1173.46     20.76 o 
 -10  -4   4     3528.13     3618.78     49.77 o 
  -8  -4   4      637.11      579.74     14.55 o 
  -6  -4   4      607.60      585.02     16.02 o 
  -4  -4   4      454.18      530.82     13.91 o 
  -2  -4   4     5013.17     5016.25     58.36 o 
   0  -4   4     4065.49     3771.47     48.28 o 
   2  -4   4     2503.34     2551.95     30.68 o 
   4  -4   4      347.24      377.88      9.79 o 
   6  -4   4      616.43      682.51     18.96 o 
   8  -4   4      301.60      350.49      9.43 o 
  10  -4   4       84.60       94.28      6.45 o 
  12  -4   4     3756.11     3924.23     42.12 o 
  14  -4   4      891.29     1010.60     19.44 o 
  16  -4   4     1946.03     2094.39     30.89 o 
  18  -4   4     4230.75     4023.39     51.66 o 
  20  -4   4      894.36      823.91     16.79 o 
  22  -4   4     1209.01     1234.29     21.42 o 
  24  -4   4       94.34      108.31     10.42 o 
  26  -4   4        4.87        1.21     10.94 o 
  28  -4   4      840.90      856.75     31.89 o 
  30  -4   4      497.80      576.37     27.68 o 
  32  -4   4      107.58       79.88     15.15 o 
  34  -4   4      129.14       80.25     14.79 o 
  36  -4   4     1335.39     1330.41     43.06 o 
  38  -4   4       46.94       94.11     15.50 o 
  40  -4   4      158.96      183.25     19.36 o 
  42  -4   4       10.33       64.07     21.65 o 
 -43  -3   4        5.00       23.39     14.64 o 
 -41  -3   4      482.14      486.42     26.26 o 
 -39  -3   4      259.17      264.32     21.07 o 
 -37  -3   4      692.73      642.73     24.12 o 
 -35  -3   4      347.75      284.22     21.40 o 
 -33  -3   4     1810.54     1829.22     41.29 o 
 -31  -3   4      139.90      152.19     14.44 o 
 -29  -3   4      573.66      513.26     18.48 o 
 -27  -3   4      205.44      248.05     13.28 o 
 -25  -3   4     1880.94     1878.29     37.23 o 
 -23  -3   4      458.86      443.77     15.41 o 
 -21  -3   4     4960.34     4683.32     67.11 o 
 -19  -3   4     2705.60     2609.45     41.82 o 
 -17  -3   4      245.01      203.40     10.01 o 
 -15  -3   4     1080.27      826.96     19.49 o 
 -13  -3   4     8981.59     9338.55    117.79 o 
 -11  -3   4     1125.68     1119.51     20.43 o 
  -9  -3   4     1372.22     1447.21     21.75 o 
  -7  -3   4      322.36      250.76      9.55 o 
  -5  -3   4    10353.99     9966.29    107.87 o 
  -3  -3   4      263.30      224.66      8.62 o 
  -1  -3   4     3135.80     3078.32     41.60 o 
   1  -3   4       22.13       44.49      4.45 o 
   3  -3   4      950.47      891.93     13.91 o 
   5  -3   4     3510.52     3289.71     36.23 o 
   7  -3   4     3377.11     3348.65     52.69 o 
   9  -3   4     6634.94     6676.44     66.98 o 
  11  -3   4      948.69     1022.20     16.20 o 
  13  -3   4     1209.03     1015.83     17.64 o 
  15  -3   4     2605.83     2388.54     32.58 o 
  17  -3   4     1320.54     1296.39     21.03 o 
  19  -3   4     3507.58     3570.24     45.71 o 
  21  -3   4      737.61      838.91     16.26 o 
  23  -3   4      851.96      774.79     16.79 o 
  25  -3   4      112.54       93.81      6.91 o 
  27  -3   4      254.52      204.27     14.72 o 
  29  -3   4      113.85      114.09     15.12 o 
  31  -3   4     1972.59     1870.47     50.09 o 
  33  -3   4      358.11      336.20     22.98 o 
  35  -3   4     1475.97     1395.12     43.93 o 
  37  -3   4      565.33      592.10     29.20 o 
  39  -3   4      441.94      456.29     27.23 o 
  41  -3   4      170.08      190.47     22.24 o 
  43  -3   4      276.44      342.77     28.22 o 
 -44  -2   4      150.66      157.89     20.02 o 
 -42  -2   4       47.19       54.50     14.46 o 
 -40  -2   4       62.20       79.56     24.13 o 
 -38  -2   4      733.41      737.36     27.35 o 
 -36  -2   4     1518.30     1368.17     34.36 o 
 -34  -2   4      141.62      145.42     13.84 o 
 -32  -2   4      169.50      138.74     16.19 o 
 -30  -2   4     2565.27     2267.67     45.36 o 
 -28  -2   4       10.32        6.32      7.28 o 
 -26  -2   4      829.95      937.23     22.26 o 
 -24  -2   4      181.02      209.04     11.08 o 
 -22  -2   4      758.02      703.50     16.77 o 
 -20  -2   4       23.52       71.33      6.44 o 
 -18  -2   4      678.14      618.96     21.37 o 
 -16  -2   4     2984.13     3992.48     84.78 o 
 -14  -2   4    21908.38    23539.30    264.10 o 
 -12  -2   4     7010.53     7316.27     87.69 o 
 -10  -2   4    10849.37    10908.14    115.13 o 
  -8  -2   4      380.69      277.00      7.55 o 
  -6  -2   4      591.42      941.48     30.17 o 
  -4  -2   4    18111.32    17732.62    185.94 o 
  -2  -2   4      229.80      188.94      7.29 o 
   0  -2   4     1232.03     1448.60     17.67 o 
   2  -2   4     5972.26     5822.62     54.06 o 
   4  -2   4     3042.80     2950.52     33.04 o 
   6  -2   4     3942.40     3513.52     38.90 o 
   8  -2   4     2527.86     2480.23     30.52 o 
  10  -2   4     1393.07     1325.30     21.75 o 
  12  -2   4      967.54      744.39     15.69 o 
  14  -2   4     5947.31     6157.71     80.13 o 
  16  -2   4      614.69      673.89     16.19 o 
  18  -2   4      752.28      682.84     18.47 o 
  20  -2   4     2326.53     2443.44     46.69 o 
  22  -2   4      220.42      240.33     12.22 o 
  24  -2   4       94.55       96.75      9.34 o 
  26  -2   4       88.63       71.14      8.93 o 
  28  -2   4       86.63       97.33      7.74 o 
  30  -2   4       53.41       68.85     13.48 o 
  32  -2   4     1404.13     1173.11     37.97 o 
  34  -2   4      439.06      463.14     25.36 o 
  36  -2   4      678.38      622.74     35.90 o 
  38  -2   4      282.77      269.49     21.71 o 
  40  -2   4      668.50      614.20     34.21 o 
  42  -2   4      472.98      500.22     36.31 o 
  44  -2   4       79.41       97.17     19.32 o 
 -45  -1   4        5.87       27.56     11.99 o 
 -43  -1   4      609.75      614.07     32.71 o 
 -41  -1   4       44.38       65.18     15.48 o 
 -39  -1   4      635.02      620.59     30.34 o 
 -37  -1   4      344.70      361.59     21.48 o 
 -35  -1   4      327.13      329.75     16.49 o 
 -33  -1   4     1097.91     1018.15     27.15 o 
 -31  -1   4      671.18      680.38     22.08 o 
 -29  -1   4      585.84      602.11     17.13 o 
 -27  -1   4     1516.95     1564.85     28.70 o 
 -25  -1   4      452.47      414.72     13.44 o 
 -23  -1   4      179.71      182.00     12.15 o 
 -21  -1   4     3401.70     3195.61     52.48 o 
 -19  -1   4      623.62      743.41     30.74 o 
 -17  -1   4     9387.16     8464.23    102.35 o 
 -15  -1   4     8274.86     8378.88    114.14 o 
 -13  -1   4      543.49      511.70     13.75 o 
 -11  -1   4      223.27      229.21      8.86 o 
  -9  -1   4    14147.60    12683.62    139.19 o 
  -7  -1   4    10174.87     9290.53    102.53 o 
  -5  -1   4      659.71      715.37     14.26 o 
  -3  -1   4    14713.55    14444.70    192.32 o 
  -1  -1   4    16995.98    17605.04    193.45 o 
   1  -1   4     7355.83     7955.75    108.36 o 
   3  -1   4      733.20      747.41     16.83 o 
   5  -1   4    19593.43    20688.21    206.41 o 
   7  -1   4    20878.55    22516.68    226.50 o 
   9  -1   4      203.53      248.20      8.43 o 
  11  -1   4     4376.01     4588.01     59.28 o 
  13  -1   4     4745.72     4898.58     84.70 o 
  15  -1   4       33.28       19.78      7.77 o 
  17  -1   4     3316.07     3604.94     69.58 o 
  19  -1   4     3188.06     2796.20     57.54 o 
  21  -1   4      281.55      321.71     13.26 o 
  23  -1   4     2659.70     2448.71     44.24 o 
  25  -1   4       65.05       72.88      9.03 o 
  27  -1   4       50.10       49.40      8.58 o 
  29  -1   4      790.30      685.49     22.42 o 
  31  -1   4      774.84      827.01     27.27 o 
  33  -1   4     1180.38     1081.33     36.09 o 
  35  -1   4      236.65      224.71     18.78 o 
  37  -1   4       89.19       86.35     17.10 o 
  39  -1   4       44.78       43.99     15.07 o 
  41  -1   4       41.19       25.01     18.06 o 
  43  -1   4        2.10        7.49     14.73 o 
  45  -1   4      156.29      195.54     23.79 o 
 -46   0   4      232.43      238.52     22.95 o 
 -44   0   4      218.50      317.89     28.90 o 
 -42   0   4       36.49       45.68     13.54 o 
 -40   0   4        1.28        2.49     13.06 o 
 -38   0   4       26.26       49.68     11.04 o 
 -36   0   4      108.72      145.17     13.92 o 
 -34   0   4      422.40      487.19     19.63 o 
 -32   0   4      294.69      311.77     13.81 o 
 -30   0   4      177.88      247.55     11.37 o 
 -28   0   4     3520.13     3439.78     47.84 o 
 -26   0   4     3963.98     3842.42     59.93 o 
 -24   0   4    10343.16    10969.72    125.61 o 
 -22   0   4        1.17       -2.00      4.58 o 
 -20   0   4      457.54      608.23     13.89 o 
 -18   0   4     1884.59     2055.52     29.45 o 
 -16   0   4     3734.33     2876.77     37.47 o 
 -14   0   4     6900.49     7249.06     82.55 o 
 -12   0   4     7489.38     8267.58     92.50 o 
 -10   0   4       13.93       50.35      5.02 o 
  -8   0   4      922.17     1103.99     15.96 o 
  -6   0   4    10838.35    10706.46    106.31 o 
  -4   0   4    16386.80    16806.72    183.69 o 
  -2   0   4     1806.56     1928.56     29.36 o 
   0   0   4     6848.47     7994.78    103.62 o 
   2   0   4     2402.18     1730.88     27.16 o 
   4   0   4    11866.69    13583.20    172.35 o 
   6   0   4    53845.42    54189.59    667.74 o 
   8   0   4     5067.49     5203.12     62.03 o 
  10   0   4     2139.38     2372.40     31.65 o 
  12   0   4    19506.33    19408.06    240.41 o 
  14   0   4     6830.38     6183.33     84.68 o 
  16   0   4      835.67      911.29     20.83 o 
  18   0   4      358.31      338.40     12.66 o 
  20   0   4     2500.12     2651.25     46.06 o 
  22   0   4      767.64      689.17     22.82 o 
  24   0   4       29.76       10.94      9.12 o 
  26   0   4       17.17       40.93     12.11 o 
  28   0   4       43.54       67.70     13.99 o 
  30   0   4      199.18      169.40     18.47 o 
  32   0   4       50.89      108.27     16.18 o 
  34   0   4     1083.10      845.27     39.46 o 
  36   0   4      985.25      987.34     39.81 o 
  38   0   4       49.60       40.85     15.97 o 
  40   0   4        0.22        0.84     12.58 o 
  42   0   4       14.88        7.37     11.92 o 
  44   0   4       89.40      115.19     19.09 o 
  46   0   4        4.18       -1.31     16.37 o 
 -45   1   4        5.83       14.32     10.85 o 
 -43   1   4      610.39      584.48     30.88 o 
 -41   1   4       44.08       56.94     14.35 o 
 -39   1   4      633.81      641.64     30.34 o 
 -37   1   4      343.34      381.96     24.26 o 
 -35   1   4      326.81      346.22     28.27 o 
 -33   1   4     1099.17     1002.67     24.81 o 
 -31   1   4      671.68      771.25     18.27 o 
 -29   1   4      585.89      614.00     20.42 o 
 -27   1   4     1517.36     1592.85     31.50 o 
 -25   1   4      452.39      416.10     12.28 o 
 -23   1   4      178.69      164.94      8.97 o 
 -21   1   4     3408.67     3182.04     41.73 o 
 -19   1   4      623.37      688.23     24.83 o 
 -17   1   4     9385.65     8533.84     96.19 o 
 -15   1   4     8287.20     8646.22     95.73 o 
 -13   1   4      542.91      519.92     13.09 o 
 -11   1   4      224.10      222.34      6.88 o 
  -9   1   4    14149.27    12721.32    133.21 o 
  -7   1   4    10179.94     9186.31     97.96 o 
  -5   1   4      660.94      741.85     12.81 o 
  -3   1   4    14722.78    14217.35    149.90 o 
  -1   1   4    16993.99    17621.86    205.31 o 
   1   1   4     7355.85     8244.88    103.38 o 
   3   1   4      730.64      723.78     19.13 o 
   5   1   4    19569.66    20346.60    257.70 o 
   7   1   4    20888.37    22689.68    249.42 o 
   9   1   4      203.35      251.47      9.27 o 
  11   1   4     4372.74     4594.40     59.78 o 
  13   1   4     4743.85     4959.91     73.03 o 
  15   1   4       33.50       44.16      8.77 o 
  17   1   4     3314.68     3628.64     62.64 o 
  19   1   4     3191.29     2765.33     58.20 o 
  21   1   4      281.94      273.92     16.16 o 
  23   1   4     2656.90     2484.38     62.48 o 
  25   1   4       65.69       74.30     11.16 o 
  27   1   4       50.07       60.35     11.53 o 
  29   1   4      790.77      651.75     26.90 o 
  31   1   4      774.73      828.80     34.77 o 
  33   1   4     1179.54     1102.54     50.28 o 
  35   1   4      237.49      214.47     26.50 o 
  37   1   4       89.28      119.28     30.42 o 
  39   1   4       44.20        0.71     19.88 o 
  41   1   4       41.37       12.30     20.29 o 
  43   1   4        2.12        5.44     12.54 o 
  45   1   4      155.92      233.28     24.63 o 
 -44   2   4      151.45      188.15     19.74 o 
 -42   2   4       47.26       24.84     12.21 o 
 -40   2   4       62.32       67.44     14.14 o 
 -38   2   4      735.55      811.34     32.85 o 
 -36   2   4     1514.80     1391.51     40.43 o 
 -34   2   4      142.08      153.89     19.82 o 
 -32   2   4      168.93      168.22     11.66 o 
 -30   2   4     2571.07     2397.17     45.23 o 
 -28   2   4       10.45       11.00      8.44 o 
 -26   2   4      829.90      971.41     25.11 o 
 -24   2   4      180.53      223.57     14.61 o 
 -22   2   4      758.32      757.75     17.17 o 
 -20   2   4       23.08       69.54      8.01 o 
 -18   2   4      677.80      614.10     14.39 o 
 -16   2   4     2987.57     3824.86     99.36 o 
 -14   2   4    21921.83    23009.21    373.95 o 
 -12   2   4     7007.69     7175.96    122.48 o 
 -10   2   4    10841.46    10778.03    160.52 o 
  -8   2   4      380.12      280.28      9.08 o 
  -6   2   4      591.93      928.24     24.47 o 
  -4   2   4    18093.50    17831.81    175.49 o 
  -2   2   4      230.04      171.42      8.35 o 
   0   2   4     1233.78     1435.10     21.83 o 
   2   2   4     5965.23     5795.94     63.53 o 
   4   2   4     3041.55     2931.28     41.58 o 
   6   2   4     3945.16     3531.18     53.34 o 
   8   2   4     2527.96     2532.66     41.12 o 
  10   2   4     1390.79     1341.13     26.23 o 
  12   2   4      968.41      749.92     19.18 o 
  14   2   4     5936.52     6048.36    107.55 o 
  16   2   4      612.56      655.35     21.96 o 
  18   2   4      753.35      684.76     22.94 o 
  20   2   4     2323.34     2462.71     53.20 o 
  22   2   4      220.89      241.75     15.17 o 
  24   2   4       95.47      100.96     11.77 o 
  26   2   4       88.69       92.30     11.17 o 
  28   2   4       86.53       70.87     11.63 o 
  30   2   4       52.56       87.17     20.73 o 
  32   2   4     1403.80     1139.06     52.21 o 
  34   2   4      438.91      425.43     35.85 o 
  36   2   4      678.78      659.16     73.24 o 
  38   2   4      283.89      248.31     29.21 o 
  40   2   4      668.17      719.26     55.76 o 
  42   2   4      473.92      490.21     49.67 o 
  44   2   4       79.36       71.08     27.12 o 
 -43   3   4        4.91       35.07     12.78 o 
 -41   3   4      482.82      478.09     26.44 o 
 -39   3   4      259.14      327.22     22.20 o 
 -37   3   4      693.81      694.77     45.42 o 
 -35   3   4      346.89      270.47     27.61 o 
 -33   3   4     1809.64     1745.82     66.78 o 
 -31   3   4      139.10      118.64     21.83 o 
 -29   3   4      573.36      508.11     40.81 o 
 -27   3   4      205.72      228.47     18.68 o 
 -25   3   4     1881.99     1829.32     57.79 o 
 -23   3   4      459.66      439.90     15.50 o 
 -21   3   4     4957.54     4666.05     74.52 o 
 -19   3   4     2702.17     2572.17     61.57 o 
 -17   3   4      244.40      187.26     13.26 o 
 -15   3   4     1081.64      814.54     25.92 o 
 -13   3   4     8984.34     9278.73    177.11 o 
 -11   3   4     1126.84     1159.01     30.54 o 
  -9   3   4     1376.87     1392.93     32.71 o 
  -7   3   4      323.65      270.99     13.13 o 
  -5   3   4    10346.18    10052.88    127.96 o 
  -3   3   4      263.64      212.81      9.94 o 
  -1   3   4     3134.59     3070.81     51.40 o 
   1   3   4       22.23       46.55      7.58 o 
   3   3   4      950.77      916.61     18.23 o 
   5   3   4     3511.22     3362.09     51.68 o 
   7   3   4     3378.36     3328.01     92.55 o 
   9   3   4     6631.60     6559.67    105.57 o 
  11   3   4      946.72      998.41     31.61 o 
  13   3   4     1207.51     1003.62     26.55 o 
  15   3   4     2605.56     2401.68     52.44 o 
  17   3   4     1319.72     1296.40     32.59 o 
  19   3   4     3512.75     3553.70     69.95 o 
  21   3   4      734.69      816.34     25.71 o 
  23   3   4      848.05      761.73     25.16 o 
  25   3   4      112.24      100.45     15.31 o 
  27   3   4      254.58      233.22     21.40 o 
  29   3   4      112.99      112.20     21.36 o 
  31   3   4     1974.23     1811.58     67.57 o 
  33   3   4      357.30      285.95     30.29 o 
  35   3   4     1476.77     1346.77     59.53 o 
  37   3   4      565.17      543.40     41.17 o 
  39   3   4      442.33      478.67     51.43 o 
  41   3   4      170.16      178.01     33.71 o 
  43   3   4      276.68      322.77     41.94 o 
 -42   4   4      122.43      161.48     28.49 o 
 -40   4   4      104.68      224.16     30.52 o 
 -38   4   4      169.42      179.41     29.40 o 
 -36   4   4       31.63       91.23     18.48 o 
 -34   4   4      219.76      197.34     24.02 o 
 -32   4   4     1731.29     1636.13     62.01 o 
 -30   4   4      307.27      282.75     26.37 o 
 -28   4   4     1823.78     1852.27     56.96 o 
 -26   4   4     1942.57     1798.91     50.82 o 
 -24   4   4      215.86      207.22     27.03 o 
 -22   4   4     1535.86     1738.73     32.28 o 
 -20   4   4      843.55      823.64     23.48 o 
 -18   4   4     5219.75     4905.12    103.06 o 
 -16   4   4     5072.55     5023.13    123.65 o 
 -14   4   4     4196.04     4065.84     85.36 o 
 -12   4   4     1021.92     1180.17     31.44 o 
 -10   4   4     3527.11     3693.25     70.55 o 
  -8   4   4      637.79      585.00     18.86 o 
  -6   4   4      605.24      573.24     18.51 o 
  -4   4   4      454.08      552.32     16.76 o 
  -2   4   4     5006.89     4959.63     81.37 o 
   0   4   4     4058.64     3839.51     88.85 o 
   2   4   4     2511.68     2556.11     46.98 o 
   4   4   4      344.66      377.03     14.61 o 
   6   4   4      615.22      666.94     21.24 o 
   8   4   4      300.16      358.18     14.21 o 
  10   4   4       84.49      106.35     11.62 o 
  12   4   4     3750.36     3855.64     72.46 o 
  14   4   4      888.89     1038.79     26.88 o 
  16   4   4     1942.93     2134.13     54.21 o 
  18   4   4     4231.06     4058.69     90.36 o 
  20   4   4      897.34      822.23     31.33 o 
  22   4   4     1210.29     1195.33     40.34 o 
  24   4   4       94.50       99.15     17.79 o 
  26   4   4        4.82       29.00     11.29 o 
  28   4   4      840.41      853.00     52.59 o 
  30   4   4      500.05      569.02     46.09 o 
  32   4   4      106.93      100.60     20.93 o 
  34   4   4      129.93       93.53     20.67 o 
  36   4   4     1333.90     1178.22     56.53 o 
  38   4   4       47.12      101.18     21.06 o 
  40   4   4      158.86      162.51     27.04 o 
  42   4   4       10.30       19.25     23.10 o 
 -39   5   4      119.52      158.49     20.35 o 
 -37   5   4       89.73      118.05     18.30 o 
 -35   5   4       92.60      138.11     24.84 o 
 -33   5   4      269.91      225.45     22.84 o 
 -31   5   4      278.17      284.05     31.11 o 
 -29   5   4       53.62       76.02     10.79 o 
 -27   5   4      775.54      832.54     31.40 o 
 -25   5   4      483.31      423.99     20.00 o 
 -23   5   4     4126.55     3888.74    106.42 o 
 -21   5   4      244.60      250.56     14.14 o 
 -19   5   4     4967.90     4950.77    178.65 o 
 -17   5   4      400.15      475.33     28.55 o 
 -15   5   4     2293.32     2361.90     68.02 o 
 -13   5   4     2755.41     2662.43     61.05 o 
 -11   5   4     1267.37     1246.97     34.42 o 
  -9   5   4      780.91      789.05     24.28 o 
  -7   5   4       29.04       51.45      8.41 o 
  -5   5   4     1603.55     1647.32     42.92 o 
  -3   5   4      555.75      668.09     22.42 o 
  -1   5   4     1649.57     1647.27     35.07 o 
   1   5   4      942.40      970.83     24.36 o 
   3   5   4      435.33      496.84     16.90 o 
   5   5   4      487.49      487.21     19.94 o 
   7   5   4      275.62      227.64     12.41 o 
   9   5   4      538.67      605.84     21.81 o 
  11   5   4     2397.41     2327.74     59.13 o 
  13   5   4     3824.24     3770.89     93.92 o 
  15   5   4      501.13      538.87     27.23 o 
  17   5   4      157.37      175.69     20.28 o 
  19   5   4      171.30      179.90     16.31 o 
  21   5   4     1405.99     1388.99     44.74 o 
  23   5   4       81.33       73.87     13.32 o 
  25   5   4      874.30      814.75     41.08 o 
  27   5   4      182.74      156.46     26.65 o 
  29   5   4      705.08      665.14     39.31 o 
  31   5   4      267.47      282.36     44.32 o 
  33   5   4      115.94      121.07     21.44 o 
  35   5   4      518.98      468.51     35.93 o 
  37   5   4      243.80      231.78     27.16 o 
  39   5   4      158.72      240.82     27.74 o 
 -36   6   4       33.06       73.09     16.77 o 
 -34   6   4      374.85      426.35     26.78 o 
 -32   6   4      223.01      283.79     22.42 o 
 -30   6   4       21.60       47.14     13.83 o 
 -28   6   4      615.77      608.97     62.56 o 
 -26   6   4      331.14      423.88    137.64 o 
 -24   6   4      819.12      827.53     55.36 o 
 -22   6   4       61.26       80.58     58.71 o 
 -20   6   4     1217.63     1376.91    134.75 o 
 -18   6   4     1477.32     1605.77     77.27 o 
 -16   6   4     8338.43     7828.30    232.95 o 
 -14   6   4     1980.18     1790.16     46.78 o 
 -12   6   4     1355.61     1212.25     35.30 o 
 -10   6   4     1108.41     1166.97     34.60 o 
  -8   6   4      171.67      155.53     21.71 o 
  -6   6   4     5127.79     5284.72    100.18 o 
  -4   6   4     1233.88     1103.19     34.77 o 
  -2   6   4      630.90      633.88     31.05 o 
   0   6   4      254.35      271.72     24.28 o 
   2   6   4      236.35      267.53     12.46 o 
   4   6   4      583.12      622.34     24.90 o 
   6   6   4      861.42      947.16     29.06 o 
   8   6   4      505.66      555.50     30.69 o 
  10   6   4     2086.62     2078.16     51.68 o 
  12   6   4     2644.29     2606.43     68.35 o 
  14   6   4     1354.77     1280.80     41.12 o 
  16   6   4      985.01      910.73     32.79 o 
  18   6   4     1266.32     1091.01     45.57 o 
  20   6   4       24.47        6.28     12.67 o 
  22   6   4      128.76      132.41     29.39 o 
  24   6   4      254.45      259.87     30.85 o 
  26   6   4      215.51      221.42     23.63 o 
  28   6   4       69.92       73.00     16.94 o 
  30   6   4      239.13      225.56     28.66 o 
  32   6   4       25.94       37.98     25.99 o 
  34   6   4      227.59      240.05     30.90 o 
  36   6   4       29.28       50.48     18.04 o 
 -31   7   4      468.90      467.79     73.15 o 
 -29   7   4       32.65       78.93     40.43 o 
 -27   7   4      133.49      140.53     50.05 o 
 -25   7   4      308.13      254.11     59.68 o 
 -23   7   4      301.69      273.36     57.75 o 
 -21   7   4      970.68      735.38     84.70 o 
 -19   7   4      802.96      831.63     86.63 o 
 -17   7   4      276.34      265.66     57.75 o 
 -15   7   4      812.34      882.15     29.37 o 
 -13   7   4      184.37      247.08     16.19 o 
 -11   7   4      236.23      260.50     41.89 o 
  -9   7   4      371.18      400.86     23.18 o 
  -7   7   4     1288.92     1283.41     45.36 o 
  -5   7   4      263.07      281.41     22.01 o 
  -3   7   4      724.41      813.99     35.86 o 
  -1   7   4     1067.29      959.61     52.29 o 
   1   7   4     1147.04     1131.17     56.48 o 
   3   7   4      538.29      451.31     36.68 o 
   5   7   4     1009.49     1005.23     54.40 o 
   7   7   4      244.85      234.05     29.58 o 
   9   7   4       22.40       40.63     18.87 o 
  11   7   4      416.97      414.40     35.14 o 
  13   7   4      721.92      629.79     42.55 o 
  15   7   4      533.44      467.81     37.75 o 
  17   7   4     1589.36     1542.86     68.88 o 
  19   7   4      980.15      864.74     49.82 o 
  21   7   4       89.78       89.77     20.06 o 
  23   7   4       42.80       31.57     32.73 o 
  25   7   4      982.98      866.32     49.49 o 
  27   7   4       74.59       94.65     20.06 o 
  29   7   4      161.73      136.31     47.16 o 
  31   7   4      445.92      445.98     36.14 o 
 -26   8   4       26.25       59.68     34.65 o 
 -24   8   4      335.01      304.16     65.45 o 
 -22   8   4        0.44       21.18     32.73 o 
 -20   8   4       57.29       59.68     40.43 o 
 -18   8   4      585.79      508.22     75.08 o 
 -16   8   4     1013.01      925.96     92.40 o 
 -14   8   4     1106.41     1034.61     48.04 o 
 -12   8   4      423.63      414.51     31.70 o 
 -10   8   4      321.87      269.91     27.97 o 
  -8   8   4      572.42      577.48     39.53 o 
  -6   8   4      696.00      584.73     40.70 o 
  -4   8   4      191.07      177.39     27.29 o 
  -2   8   4      243.98      208.82     28.49 o 
   0   8   4        5.14       46.20     21.07 o 
   2   8   4      216.73      225.57     34.65 o 
   4   8   4      455.37      476.13     38.63 o 
   6   8   4      363.58      388.51     36.97 o 
   8   8   4        6.15        3.16     21.18 o 
  10   8   4      357.93      321.72     33.74 o 
  12   8   4      487.94      479.72     41.39 o 
  14   8   4      747.15      717.35     46.61 o 
  16   8   4     2655.16     2351.22     94.35 o 
  18   8   4      369.24      392.88     35.86 o 
  20   8   4      239.06      262.37     35.61 o 
  22   8   4       50.35       68.70     38.50 o 
  24   8   4      282.99      308.82     43.31 o 
  26   8   4       35.36       47.78     38.50 o 
 -17   9   4       34.51       67.38     40.43 o 
 -15   9   4       87.60      123.34     16.30 o 
 -13   9   4      550.62      626.88     38.83 o 
 -11   9   4       20.60       31.76     15.31 o 
  -9   9   4       74.11       81.65     18.76 o 
  -7   9   4      615.96      571.68     41.58 o 
  -5   9   4      284.68      244.11     30.52 o 
  -3   9   4       60.89       41.79     24.06 o 
  -1   9   4       88.62      155.78     27.91 o 
   1   9   4      420.09      473.02     39.41 o 
   3   9   4      170.31      200.03     29.95 o 
   5   9   4      252.03      266.20     32.58 o 
   7   9   4       24.04       29.61     21.18 o 
   9   9   4      300.94      284.30     33.16 o 
  11   9   4      319.07      277.19     42.35 o 
  13   9   4       18.03       46.67     25.03 o 
  15   9   4      126.18      132.94     23.28 o 
  17   9   4      128.94      143.66     66.41 o 
 -15  -9   5      171.08      238.59     16.09 o 
 -13  -9   5      552.75      568.02     22.17 o 
 -11  -9   5       11.56       39.20      8.96 o 
  -9  -9   5      503.76      594.33     23.04 o 
  -7  -9   5       70.14       70.49     11.21 o 
  -5  -9   5       77.59      136.92     13.50 o 
  -3  -9   5       75.62       83.84     11.61 o 
  -1  -9   5      940.00      836.45     26.44 o 
   1  -9   5       45.83       60.37     10.65 o 
   3  -9   5      167.66      183.63     14.20 o 
   5  -9   5      125.76      146.91     13.10 o 
   7  -9   5      264.50      259.78     15.69 o 
   9  -9   5       70.59      125.61     14.06 o 
  11  -9   5       24.64       47.90      9.37 o 
  13  -9   5      147.50      176.95     16.20 o 
  15  -9   5      311.83      370.99     21.58 o 
 -24  -8   5      214.32      249.92     31.56 o 
 -22  -8   5      176.60      217.71     25.71 o 
 -20  -8   5      394.27      377.97     24.27 o 
 -18  -8   5      639.80      523.00     27.84 o 
 -16  -8   5       86.13      100.19     10.78 o 
 -14  -8   5       19.40        8.32     10.06 o 
 -12  -8   5      559.01      582.57     21.96 o 
 -10  -8   5      931.51      853.11     25.84 o 
  -8  -8   5      326.20      330.70     17.84 o 
  -6  -8   5      973.51      936.14     27.47 o 
  -4  -8   5      952.78      880.10     26.46 o 
  -2  -8   5     1431.39     1424.13     34.34 o 
   0  -8   5      308.91      321.79     17.58 o 
   2  -8   5     1301.57     1120.69     29.87 o 
   4  -8   5      925.33      848.27     25.54 o 
   6  -8   5        3.14        7.94      8.51 o 
   8  -8   5       54.35       37.58      8.90 o 
  10  -8   5      249.85      235.65     14.92 o 
  12  -8   5      154.85      131.04     11.05 o 
  14  -8   5      818.39      803.91     22.17 o 
  16  -8   5      148.71      120.77     13.33 o 
  18  -8   5      143.17      141.96     12.87 o 
  20  -8   5      103.73       88.37     10.98 o 
  22  -8   5      161.89      202.42     14.19 o 
  24  -8   5       37.53       50.23      8.73 o 
 -31  -7   5       50.88       47.90     14.95 o 
 -29  -7   5       91.09      126.44     18.34 o 
 -27  -7   5      173.04      172.01     19.86 o 
 -25  -7   5       66.42       44.32     16.64 o 
 -23  -7   5      625.94      695.10     45.57 o 
 -21  -7   5      135.98      154.53     22.83 o 
 -19  -7   5      173.36      162.99     26.82 o 
 -17  -7   5      178.49      140.55     18.70 o 
 -15  -7   5     2004.36     1759.74     50.87 o 
 -13  -7   5      907.41      889.51     23.13 o 
 -11  -7   5     1217.73     1172.31     30.83 o 
  -9  -7   5      363.72      312.43     16.79 o 
  -7  -7   5      485.74      448.42     18.78 o 
  -5  -7   5     2031.48     2001.03     40.22 o 
  -3  -7   5      168.44      137.03     12.78 o 
  -1  -7   5      768.88      659.15     21.88 o 
   1  -7   5       28.70       35.26      9.72 o 
   3  -7   5      677.00      667.54     21.57 o 
   5  -7   5      689.05      636.69     21.10 o 
   7  -7   5      349.68      330.19     17.01 o 
   9  -7   5      234.80      244.44     14.09 o 
  11  -7   5       90.66      101.55     10.01 o 
  13  -7   5      184.19      166.32     10.83 o 
  15  -7   5      533.61      589.82     20.41 o 
  17  -7   5     1360.78     1202.76     25.14 o 
  19  -7   5      586.49      608.07     21.59 o 
  21  -7   5      154.61      174.65     13.61 o 
  23  -7   5      895.59     1029.06     27.66 o 
  25  -7   5      148.12      178.45     13.53 o 
  27  -7   5      468.97      589.31     21.42 o 
  29  -7   5      394.56      431.11     18.97 o 
  31  -7   5      115.55      143.05     12.68 o 
 -36  -6   5       24.76       43.80      8.99 o 
 -34  -6   5      194.37      256.06     28.41 o 
 -32  -6   5      183.80      227.17     20.88 o 
 -30  -6   5       19.05       33.66      7.92 o 
 -28  -6   5      335.75      384.70     18.66 o 
 -26  -6   5      290.62      273.91     14.07 o 
 -24  -6   5      198.64      231.33     19.51 o 
 -22  -6   5      406.24      384.98     22.74 o 
 -20  -6   5      244.00      257.04     19.58 o 
 -18  -6   5     2800.23     2503.55     45.79 o 
 -16  -6   5     1563.11     1448.32     29.68 o 
 -14  -6   5     3753.04     3746.01     58.56 o 
 -12  -6   5      449.21      459.76     16.55 o 
 -10  -6   5     1616.53     1615.58     32.31 o 
  -8  -6   5     2451.74     2312.78     39.31 o 
  -6  -6   5       57.22       55.15      7.92 o 
  -4  -6   5     1211.02     1276.30     28.56 o 
  -2  -6   5      402.44      429.61     14.47 o 
   0  -6   5      713.03      641.02     16.24 o 
   2  -6   5      479.14      514.90     15.28 o 
   4  -6   5      474.47      538.72     19.53 o 
   6  -6   5      478.63      569.05     16.26 o 
   8  -6   5     1129.70     1104.64     23.21 o 
  10  -6   5     1886.30     1834.94     28.52 o 
  12  -6   5      910.60      847.67     18.08 o 
  14  -6   5      505.25      509.59     14.87 o 
  16  -6   5     1977.32     1819.51     29.77 o 
  18  -6   5      276.41      287.78     11.58 o 
  20  -6   5      805.18      874.10     18.85 o 
  22  -6   5      158.21      177.69     12.29 o 
  24  -6   5       56.38       56.86      9.13 o 
  26  -6   5       81.50       88.96     10.03 o 
  28  -6   5      239.01      218.87     15.43 o 
  30  -6   5      533.67      609.33     25.16 o 
  32  -6   5       35.44       44.08     14.20 o 
  34  -6   5       77.87       89.35     16.47 o 
 -39  -5   5        6.77       28.08      8.32 o 
 -37  -5   5       91.13      113.84     14.35 o 
 -35  -5   5       52.60       46.63      9.94 o 
 -33  -5   5      179.17      213.35     18.88 o 
 -31  -5   5      213.70      234.58     15.97 o 
 -29  -5   5      826.66      889.43     27.47 o 
 -27  -5   5      420.75      418.48     19.10 o 
 -25  -5   5      897.50      887.27     22.82 o 
 -23  -5   5     1419.18     1423.98     30.22 o 
 -21  -5   5     3587.23     3525.37     56.20 o 
 -19  -5   5       66.93       35.40      7.47 o 
 -17  -5   5     6001.92     5897.88     78.53 o 
 -15  -5   5     3024.09     2916.12     44.45 o 
 -13  -5   5        5.75       -1.73      6.69 o 
 -11  -5   5     3562.73     3139.53     49.56 o 
  -9  -5   5      206.49      175.43     10.16 o 
  -7  -5   5      195.71      204.54     11.40 o 
  -5  -5   5      591.03      577.11     15.91 o 
  -3  -5   5      971.48     1016.97     21.74 o 
  -1  -5   5      452.59      428.19     12.17 o 
   1  -5   5     1118.07     1056.76     20.87 o 
   3  -5   5     2838.67     2597.43     33.05 o 
   5  -5   5     1173.95     1267.30     20.04 o 
   7  -5   5       57.21       76.66      5.45 o 
   9  -5   5     1176.75     1178.32     19.38 o 
  11  -5   5      216.53      194.34      8.33 o 
  13  -5   5      432.30      400.21     11.79 o 
  15  -5   5     1389.89     1296.83     22.71 o 
  17  -5   5      364.41      346.46     11.11 o 
  19  -5   5      323.74      339.09     13.85 o 
  21  -5   5      694.67      690.05     16.39 o 
  23  -5   5      198.09      197.89      9.96 o 
  25  -5   5      475.94      477.10     20.63 o 
  27  -5   5      316.30      309.02     17.76 o 
  29  -5   5     1048.89     1064.30     37.17 o 
  31  -5   5      107.06      173.92     18.43 o 
  33  -5   5       10.21        6.40     10.57 o 
  35  -5   5      133.55      153.70     18.22 o 
  37  -5   5      233.92      247.14     23.56 o 
 -42  -4   5      175.19      209.83     44.28 o 
 -40  -4   5       63.82       88.01     14.29 o 
 -38  -4   5       72.65      107.30     13.11 o 
 -36  -4   5      356.91      414.20     21.30 o 
 -34  -4   5     1059.63     1057.11     31.45 o 
 -32  -4   5       19.02       26.23     12.08 o 
 -30  -4   5     1913.32     1903.99     42.67 o 
 -28  -4   5      391.01      424.87     17.03 o 
 -26  -4   5      762.17      834.79     24.13 o 
 -24  -4   5      925.36      906.19     23.05 o 
 -22  -4   5      652.94      683.49     19.70 o 
 -20  -4   5     2222.64     2296.93     39.71 o 
 -18  -4   5     5072.89     4956.18     70.63 o 
 -16  -4   5     2888.03     2753.42     44.40 o 
 -14  -4   5     2756.84     3004.59     46.60 o 
 -12  -4   5     1245.22     1344.19     24.62 o 
 -10  -4   5     1742.48     1733.72     32.73 o 
  -8  -4   5     3817.81     3718.92     52.97 o 
  -6  -4   5     1831.20     1877.83     30.25 o 
  -4  -4   5     2048.14     1839.40     27.80 o 
  -2  -4   5     3523.93     3501.41     59.73 o 
   0  -4   5     3008.67     2913.98     38.00 o 
   2  -4   5       51.79       81.50      5.21 o 
   4  -4   5     1043.16     1063.99     17.61 o 
   6  -4   5     3788.32     3805.80     41.23 o 
   8  -4   5     1126.00     1224.35     17.98 o 
  10  -4   5      856.32      805.76     14.77 o 
  12  -4   5     1454.13     1482.16     22.08 o 
  14  -4   5     1447.16     1305.54     21.68 o 
  16  -4   5     1097.10     1039.33     18.79 o 
  18  -4   5       38.88       70.16      6.12 o 
  20  -4   5      111.63       83.64      6.93 o 
  22  -4   5        8.72        0.23      3.99 o 
  24  -4   5      733.62      791.13     17.97 o 
  26  -4   5      118.81      166.85     13.70 o 
  28  -4   5      293.92      292.00     20.83 o 
  30  -4   5      377.72      432.49     24.74 o 
  32  -4   5      371.45      394.90     24.35 o 
  34  -4   5      308.55      286.27     22.00 o 
  36  -4   5      202.30      170.57     18.36 o 
  38  -4   5      311.12      309.68     26.54 o 
  40  -4   5      192.62      188.70     19.69 o 
 -43  -3   5      175.40      211.55     19.45 o 
 -41  -3   5      384.79      391.97     22.08 o 
 -39  -3   5      188.21      184.63     16.94 o 
 -37  -3   5       89.23       99.35     12.57 o 
 -35  -3   5       94.05      117.07     13.19 o 
 -33  -3   5      649.40      653.18     23.81 o 
 -31  -3   5      322.06      249.83     16.50 o 
 -29  -3   5      602.42      566.05     21.47 o 
 -27  -3   5     3300.51     3401.33     55.40 o 
 -25  -3   5      746.37      639.32     21.28 o 
 -23  -3   5     1416.87     1476.52     29.74 o 
 -21  -3   5      156.91      202.36     11.73 o 
 -19  -3   5      556.32      579.16     16.79 o 
 -17  -3   5     1700.73     1628.77     29.76 o 
 -15  -3   5      457.36      434.97     13.47 o 
 -13  -3   5     4237.75     4532.54     63.31 o 
 -11  -3   5      781.62      683.97     16.47 o 
  -9  -3   5      454.42      487.56     14.66 o 
  -7  -3   5     1288.60     1198.64     26.01 o 
  -5  -3   5      418.69      493.53     11.83 o 
  -3  -3   5     1888.44     1570.04     25.64 o 
  -1  -3   5     1009.09     1197.39     45.69 o 
   1  -3   5     2826.36     2605.26     31.18 o 
   3  -3   5      946.37      789.51     12.84 o 
   5  -3   5     1438.60     1556.80     19.97 o 
   7  -3   5     3565.90     3514.71     38.61 o 
   9  -3   5     1279.67     1272.94     18.08 o 
  11  -3   5      786.28      823.80     13.21 o 
  13  -3   5      243.36      296.43      8.18 o 
  15  -3   5      346.25      420.63     11.70 o 
  17  -3   5     1964.13     1988.06     32.36 o 
  19  -3   5      461.09      466.92     14.87 o 
  21  -3   5      919.85      800.88     18.95 o 
  23  -3   5      315.91      365.88     14.11 o 
  25  -3   5      240.06      322.40     16.56 o 
  27  -3   5      355.36      380.93     22.39 o 
  29  -3   5      490.83      426.31     24.10 o 
  31  -3   5      366.80      336.45     22.63 o 
  33  -3   5      493.35      502.25     27.23 o 
  35  -3   5       90.52       89.78     15.50 o 
  37  -3   5      634.27      674.02     31.06 o 
  39  -3   5      137.35      193.98     19.58 o 
  41  -3   5        4.15       12.14     11.93 o 
  43  -3   5       37.09       57.12     16.77 o 
 -44  -2   5      161.49      142.12     19.64 o 
 -42  -2   5        9.55       19.12      9.97 o 
 -40  -2   5      316.79      329.99     19.82 o 
 -38  -2   5      578.13      661.17     26.48 o 
 -36  -2   5     1627.94     1425.08     35.82 o 
 -34  -2   5     3568.75     3636.89     64.94 o 
 -32  -2   5     1670.03     1770.27     39.21 o 
 -30  -2   5     2548.28     2593.53     49.07 o 
 -28  -2   5      111.54       66.72     11.09 o 
 -26  -2   5     2768.42     2577.49     44.11 o 
 -24  -2   5     4161.67     3558.28     54.55 o 
 -22  -2   5      529.72      568.48     16.26 o 
 -20  -2   5      923.87      807.90     26.17 o 
 -18  -2   5      104.18      140.15      7.62 o 
 -16  -2   5     7775.56     7559.24    106.46 o 
 -14  -2   5     1759.08     1445.96     24.40 o 
 -12  -2   5     9133.94    11011.78    135.37 o 
 -10  -2   5     6954.78     6075.70     79.35 o 
  -8  -2   5    11639.24    12264.62    151.72 o 
  -6  -2   5     1921.35     2094.94     35.32 o 
  -4  -2   5    10966.00    10247.98    151.29 o 
  -2  -2   5      797.85      803.12     15.25 o 
   0  -2   5      104.14       93.13      4.58 o 
   2  -2   5     2699.86     2582.03     32.61 o 
   4  -2   5     7881.25     8804.04     89.08 o 
   6  -2   5     1085.28      945.99     14.38 o 
   8  -2   5     3160.21     3035.70     34.94 o 
  10  -2   5     4200.05     4438.45     48.84 o 
  12  -2   5     2434.90     2305.13     33.73 o 
  14  -2   5     7344.00     7338.03     90.32 o 
  16  -2   5     2941.17     3014.58     45.24 o 
  18  -2   5      227.11      251.98     11.00 o 
  20  -2   5     2929.41     3009.11     55.47 o 
  22  -2   5      324.89      376.95     16.82 o 
  24  -2   5     1293.88     1406.96     34.08 o 
  26  -2   5      134.15      116.11     12.61 o 
  28  -2   5      443.45      476.54     21.04 o 
  30  -2   5      271.62      301.44     20.82 o 
  32  -2   5      103.30      119.81     15.91 o 
  34  -2   5      688.26      644.46     36.34 o 
  36  -2   5      441.55      481.75     26.44 o 
  38  -2   5       63.52       94.01     19.91 o 
  40  -2   5      383.22      410.45     29.50 o 
  42  -2   5       31.76       29.49     15.56 o 
  44  -2   5      102.32      127.45     20.21 o 
 -45  -1   5      152.37      212.46     22.22 o 
 -43  -1   5      251.00      231.27     22.54 o 
 -41  -1   5      241.16      267.11     16.85 o 
 -39  -1   5      287.44      310.22     17.73 o 
 -37  -1   5       70.60       52.25     10.86 o 
 -35  -1   5      701.80      720.86     25.18 o 
 -33  -1   5      266.18      296.04     15.99 o 
 -31  -1   5     3185.65     3053.09     53.97 o 
 -29  -1   5      529.06      464.91     15.70 o 
 -27  -1   5     1028.24     1049.40     22.88 o 
 -25  -1   5     2517.81     2527.30     39.17 o 
 -23  -1   5      342.47      330.63     13.13 o 
 -21  -1   5     5178.21     5330.70     72.30 o 
 -19  -1   5     3463.35     3479.92     47.97 o 
 -17  -1   5     1027.43      836.68     17.84 o 
 -15  -1   5    15032.43    16203.52    185.00 o 
 -13  -1   5      129.17      230.86     10.00 o 
 -11  -1   5      682.91      723.59     24.97 o 
  -9  -1   5     1746.38     1481.62     23.41 o 
  -7  -1   5     7578.33     7583.32     91.02 o 
  -5  -1   5      123.00      109.58      6.79 o 
  -3  -1   5     1009.50     1061.71     21.46 o 
  -1  -1   5     1587.49     1395.18     19.57 o 
   1  -1   5    27785.45    27695.81    344.91 o 
   3  -1   5      415.64      483.17     13.46 o 
   5  -1   5     3136.00     3343.48     42.63 o 
   7  -1   5     1499.66     1482.07     23.55 o 
   9  -1   5    11845.29    10555.11    127.98 o 
  11  -1   5     6200.91     5603.70     80.03 o 
  13  -1   5     9343.56     9434.41    129.66 o 
  15  -1   5     8556.59     8828.01    151.78 o 
  17  -1   5      133.96      189.22     13.50 o 
  19  -1   5      675.12      577.27     25.44 o 
  21  -1   5     1673.97     1466.03     38.25 o 
  23  -1   5      111.52      131.53     13.47 o 
  25  -1   5     1113.59     1124.64     27.80 o 
  27  -1   5      784.78      754.12     23.45 o 
  29  -1   5      128.66      182.90     15.16 o 
  31  -1   5     1702.89     1813.38     43.37 o 
  33  -1   5      112.70      133.92     16.35 o 
  35  -1   5      297.64      281.84     21.06 o 
  37  -1   5       51.32       45.08     14.90 o 
  39  -1   5      442.90      486.43     30.75 o 
  41  -1   5       19.01       17.70     13.89 o 
  43  -1   5      292.10      316.78     27.05 o 
  45  -1   5      253.56      231.82     25.61 o 
 -46   0   5      584.69      692.25     35.90 o 
 -44   0   5       10.91       35.60     12.31 o 
 -42   0   5       34.47       61.36     13.20 o 
 -40   0   5        7.10       14.73     11.39 o 
 -38   0   5     1049.01      934.34     27.87 o 
 -36   0   5      855.03      838.29     25.78 o 
 -34   0   5       75.11      150.47     15.11 o 
 -32   0   5       22.03        2.67      8.07 o 
 -30   0   5     1886.33     1842.54     31.46 o 
 -28   0   5     1750.41     1709.90     29.47 o 
 -26   0   5     2814.41     2809.45     40.92 o 
 -24   0   5     5600.73     5249.52     82.58 o 
 -22   0   5     1723.72     1508.77     25.23 o 
 -20   0   5      368.02      444.45     12.08 o 
 -18   0   5     3541.67     3447.91     44.71 o 
 -16   0   5      514.96      426.88     11.47 o 
 -14   0   5    19013.18    20264.38    219.04 o 
 -12   0   5    21483.28    22068.71    224.31 o 
 -10   0   5     1693.56     1560.31     21.51 o 
  -8   0   5       66.67      166.22      6.91 o 
  -6   0   5    13758.08    12490.27    138.37 o 
  -4   0   5      883.64      885.82     14.19 o 
  -2   0   5      834.62      570.54     13.22 o 
   0   0   5     6617.74     6042.67     81.02 o 
   2   0   5    13712.33    14509.45    184.42 o 
   4   0   5    24651.87    22507.58    282.61 o 
   6   0   5     4607.78     2660.27     42.73 o 
   8   0   5     6959.76    10092.83    132.08 o 
  10   0   5     8162.53     7430.54     97.07 o 
  12   0   5       18.56       68.09      8.23 o 
  14   0   5        0.42        5.69      4.53 o 
  16   0   5      143.80      195.02      8.89 o 
  18   0   5     2424.76     2588.08     44.99 o 
  20   0   5       10.58       14.65      5.79 o 
  22   0   5     1412.02     1536.69     45.58 o 
  24   0   5      358.50      346.31     22.31 o 
  26   0   5     1327.81     1373.89     44.89 o 
  28   0   5     1712.90     1601.54     49.88 o 
  30   0   5      753.61      630.29     31.52 o 
  32   0   5      828.42      826.09     35.77 o 
  34   0   5      131.61      100.77     19.98 o 
  36   0   5      199.07      205.93     45.24 o 
  38   0   5      356.50      427.54     28.75 o 
  40   0   5      109.58      143.81     20.30 o 
  42   0   5        1.08       12.47     12.30 o 
  44   0   5        7.80      -11.25     11.25 o 
 -45   1   5      152.30      200.09     20.32 o 
 -43   1   5      251.33      189.13     20.01 o 
 -41   1   5      241.77      227.15     20.88 o 
 -39   1   5      287.04      304.70     22.47 o 
 -37   1   5       70.24       65.14     10.78 o 
 -35   1   5      702.91      742.70     26.63 o 
 -33   1   5      266.96      311.66     21.54 o 
 -31   1   5     3183.07     3044.69     74.50 o 
 -29   1   5      527.67      507.81     14.79 o 
 -27   1   5     1027.78     1089.06     21.79 o 
 -25   1   5     2517.93     2493.04     47.34 o 
 -23   1   5      340.80      324.17     11.08 o 
 -21   1   5     5174.21     5209.21     67.09 o 
 -19   1   5     3462.85     3350.48     43.79 o 
 -17   1   5     1025.75      817.33     18.30 o 
 -15   1   5    15030.38    15944.27    198.85 o 
 -13   1   5      129.74      208.69      9.79 o 
 -11   1   5      685.00      680.52     28.40 o 
  -9   1   5     1747.36     1526.74     25.64 o 
  -7   1   5     7582.63     7668.04     99.37 o 
  -5   1   5      123.41      109.44      5.89 o 
  -3   1   5     1011.01     1062.26     19.82 o 
  -1   1   5     1589.86     1397.46     20.56 o 
   1   1   5    27771.15    27657.27    304.00 o 
   3   1   5      416.82      477.47     12.97 o 
   5   1   5     3132.06     3379.35     45.23 o 
   7   1   5     1504.28     1493.78     28.75 o 
   9   1   5    11852.03    10753.43    137.94 o 
  11   1   5     6204.29     5580.02     80.76 o 
  13   1   5     9347.33     9427.49    200.59 o 
  15   1   5     8556.89     9061.88    136.93 o 
  17   1   5      133.62      169.09     10.70 o 
  19   1   5      675.76      594.82     19.30 o 
  21   1   5     1673.98     1464.90     38.66 o 
  23   1   5      111.56      127.24     13.27 o 
  25   1   5     1109.60     1120.94     51.95 o 
  27   1   5      784.44      750.07     28.98 o 
  29   1   5      128.51      153.27     16.86 o 
  31   1   5     1702.46     1786.20     56.68 o 
  33   1   5      112.81      115.39     22.09 o 
  35   1   5      297.28      332.99     30.57 o 
  37   1   5       50.97       60.91     26.95 o 
  39   1   5      442.19      511.08     48.95 o 
  41   1   5       19.56       13.35     20.28 o 
  43   1   5      293.64      355.34     53.90 o 
  45   1   5      254.53      244.06     29.45 o 
 -44   2   5      161.80      125.99     15.82 o 
 -42   2   5        9.60       35.13     10.53 o 
 -40   2   5      317.21      332.42     30.56 o 
 -38   2   5      577.80      703.70     31.03 o 
 -36   2   5     1627.59     1495.04     45.67 o 
 -34   2   5     3570.55     3728.19     76.26 o 
 -32   2   5     1671.14     1769.47     34.08 o 
 -30   2   5     2549.32     2576.36     49.44 o 
 -28   2   5      111.32       77.66      6.57 o 
 -26   2   5     2765.91     2634.82     44.34 o 
 -24   2   5     4165.64     3607.01     56.46 o 
 -22   2   5      527.47      563.81     15.43 o 
 -20   2   5      924.05      783.35     21.64 o 
 -18   2   5      103.80      123.82     10.72 o 
 -16   2   5     7773.28     7616.79    130.01 o 
 -14   2   5     1762.26     1482.42     33.23 o 
 -12   2   5     9136.40    10640.63    202.36 o 
 -10   2   5     6959.57     6063.77    104.69 o 
  -8   2   5    11635.19    12206.22    184.04 o 
  -6   2   5     1918.53     2087.58     30.47 o 
  -4   2   5    10970.72    10643.42    138.23 o 
  -2   2   5      801.26      815.33     13.86 o 
   0   2   5      103.13       92.50      4.99 o 
   2   2   5     2697.97     2595.73     38.58 o 
   4   2   5     7881.95     8722.63    113.65 o 
   6   2   5     1085.60      962.76     28.44 o 
   8   2   5     3157.40     3043.05     54.44 o 
  10   2   5     4202.55     4535.86     68.66 o 
  12   2   5     2429.96     2342.92     43.75 o 
  14   2   5     7344.54     7512.53    129.42 o 
  16   2   5     2943.18     3089.84     62.16 o 
  18   2   5      227.70      260.18     15.27 o 
  20   2   5     2929.54     3109.77     64.60 o 
  22   2   5      324.51      355.78     25.37 o 
  24   2   5     1294.12     1377.46     40.72 o 
  26   2   5      134.61      143.28     13.73 o 
  28   2   5      445.04      469.62     22.56 o 
  30   2   5      273.22      285.50     28.85 o 
  32   2   5      102.97       99.15     21.73 o 
  34   2   5      687.56      685.42     41.09 o 
  36   2   5      441.98      538.77     37.34 o 
  38   2   5       63.22       65.86     25.76 o 
  40   2   5      383.28      397.23     43.50 o 
  42   2   5       32.12       -6.64     19.70 o 
  44   2   5      102.60      135.63     33.33 o 
 -43   3   5      175.48      182.53     18.26 o 
 -41   3   5      385.54      420.20     24.02 o 
 -39   3   5      187.64      193.22     17.18 o 
 -37   3   5       89.84       93.98     12.52 o 
 -35   3   5       94.33      112.31     20.33 o 
 -33   3   5      648.03      611.39     38.47 o 
 -31   3   5      323.10      252.02     27.26 o 
 -29   3   5      602.63      625.34     20.60 o 
 -27   3   5     3300.52     3448.19     59.43 o 
 -25   3   5      747.83      651.40     21.38 o 
 -23   3   5     1416.25     1442.92     30.26 o 
 -21   3   5      156.17      208.41     16.31 o 
 -19   3   5      556.10      546.96     24.10 o 
 -17   3   5     1700.03     1606.58     43.79 o 
 -15   3   5      456.43      420.35     22.23 o 
 -13   3   5     4241.10     4566.70     94.18 o 
 -11   3   5      782.04      678.40     38.62 o 
  -9   3   5      453.81      465.23     31.95 o 
  -7   3   5     1287.90     1189.49     20.68 o 
  -5   3   5      420.97      480.96     11.91 o 
  -3   3   5     1885.79     1571.38     31.56 o 
  -1   3   5     1006.99     1313.25     54.15 o 
   1   3   5     2826.12     2651.71     43.65 o 
   3   3   5      944.30      797.90     17.11 o 
   5   3   5     1438.04     1582.77     29.57 o 
   7   3   5     3567.34     3548.07     68.75 o 
   9   3   5     1285.33     1283.95     29.26 o 
  11   3   5      788.09      822.34     23.10 o 
  13   3   5      243.47      311.28     15.45 o 
  15   3   5      344.71      432.32     17.65 o 
  17   3   5     1963.46     2032.96     45.67 o 
  19   3   5      459.87      503.55     21.67 o 
  21   3   5      919.03      853.17     27.00 o 
  23   3   5      317.01      369.28     20.76 o 
  25   3   5      239.30      314.38     17.84 o 
  27   3   5      355.13      346.94     30.20 o 
  29   3   5      489.82      471.35     34.35 o 
  31   3   5      367.90      333.35     31.70 o 
  33   3   5      493.40      523.37     37.57 o 
  35   3   5       90.86       94.20     31.73 o 
  37   3   5      634.60      697.02     69.00 o 
  39   3   5      137.04      230.49     30.52 o 
  41   3   5        4.28       58.88     23.02 o 
  43   3   5       37.34       30.32     21.65 o 
 -40   4   5       63.57      108.30     23.86 o 
 -38   4   5       73.00       93.84     19.56 o 
 -36   4   5      358.57      413.31     32.81 o 
 -34   4   5     1059.40     1076.20     50.36 o 
 -32   4   5       19.08        7.64     15.40 o 
 -30   4   5     1917.36     1916.46     67.68 o 
 -28   4   5      390.82      466.44     31.12 o 
 -26   4   5      759.98      815.83     31.70 o 
 -24   4   5      924.95      892.18     21.07 o 
 -22   4   5      654.34      689.58     27.13 o 
 -20   4   5     2222.47     2255.50     57.20 o 
 -18   4   5     5070.76     4888.66    133.93 o 
 -16   4   5     2892.43     2760.62     85.58 o 
 -14   4   5     2757.52     2933.72     66.82 o 
 -12   4   5     1243.80     1331.39     36.19 o 
 -10   4   5     1744.87     1754.87     43.79 o 
  -8   4   5     3808.33     3751.14     68.30 o 
  -6   4   5     1832.26     1815.99     36.65 o 
  -4   4   5     2044.25     1860.27     32.87 o 
  -2   4   5     3527.00     3501.22     55.13 o 
   0   4   5     3007.83     2902.01     53.52 o 
   2   4   5       51.97       78.06      8.48 o 
   4   4   5     1042.90     1135.56     39.46 o 
   6   4   5     3789.28     3837.47     74.61 o 
   8   4   5     1125.42     1230.79     29.03 o 
  10   4   5      856.39      881.10     23.02 o 
  12   4   5     1452.44     1519.57     33.90 o 
  14   4   5     1445.07     1377.83     33.83 o 
  16   4   5     1098.63     1048.27     30.13 o 
  18   4   5       38.73       64.53     12.87 o 
  20   4   5      111.79       95.41     10.89 o 
  22   4   5        8.46       17.02     10.70 o 
  24   4   5      733.51      816.42     33.29 o 
  26   4   5      118.98      146.49     22.75 o 
  28   4   5      294.62      251.84     27.45 o 
  30   4   5      376.58      446.56     35.38 o 
  32   4   5      369.79      343.58     32.56 o 
  34   4   5      308.44      257.25     29.40 o 
  36   4   5      202.32       99.86     21.41 o 
  38   4   5      310.37      320.92     31.64 o 
  40   4   5      193.00      186.78     26.54 o 
 -39   5   5        6.76       61.06     13.06 o 
 -37   5   5       90.56      102.19     19.47 o 
 -35   5   5       53.02       45.92     13.01 o 
 -33   5   5      179.55      233.96     24.23 o 
 -31   5   5      212.41      230.62     23.96 o 
 -29   5   5      826.17      901.86     41.46 o 
 -27   5   5      419.92      411.97     20.42 o 
 -25   5   5      895.77      892.96     40.21 o 
 -23   5   5     1419.44     1483.05     46.62 o 
 -21   5   5     3587.90     3583.55    104.13 o 
 -19   5   5       67.13       61.14     19.86 o 
 -17   5   5     5993.75     5852.04    120.70 o 
 -15   5   5     3024.87     2856.08     66.34 o 
 -13   5   5        5.80        9.67      8.94 o 
 -11   5   5     3558.21     3190.60     71.97 o 
  -9   5   5      206.41      166.44     13.51 o 
  -7   5   5      196.41      232.00     14.35 o 
  -5   5   5      592.29      579.08     21.30 o 
  -3   5   5      972.44     1020.97     29.05 o 
  -1   5   5      451.34      441.60     18.80 o 
   1   5   5     1117.80     1087.11     28.21 o 
   3   5   5     2840.35     2593.47     52.09 o 
   5   5   5     1171.69     1242.17     29.75 o 
   7   5   5       57.48       82.22      8.40 o 
   9   5   5     1179.27     1163.91     28.56 o 
  11   5   5      216.17      225.06     18.91 o 
  13   5   5      430.93      409.94     22.16 o 
  15   5   5     1391.36     1302.99     40.74 o 
  17   5   5      363.55      336.47     21.07 o 
  19   5   5      323.61      300.76     20.44 o 
  21   5   5      692.76      734.43     41.68 o 
  23   5   5      197.97      190.09     25.29 o 
  25   5   5      477.04      477.01     33.05 o 
  27   5   5      316.45      281.62     27.73 o 
  29   5   5     1050.67     1052.90     49.54 o 
  31   5   5      107.01      153.06     25.64 o 
  33   5   5       10.04        5.11     16.63 o 
  35   5   5      133.14      142.06     22.35 o 
  37   5   5      233.97      223.34     26.76 o 
 -36   6   5       24.58       58.14     13.37 o 
 -34   6   5      196.01      280.26     24.69 o 
 -32   6   5      183.06      194.32     19.54 o 
 -30   6   5       19.18       51.90      9.99 o 
 -28   6   5      336.75      381.37     29.54 o 
 -26   6   5      289.91      281.45     38.50 o 
 -24   6   5      197.69      252.64     35.59 o 
 -22   6   5      406.37      436.99     42.48 o 
 -20   6   5      243.48      234.62     34.21 o 
 -18   6   5     2804.45     2540.12     62.80 o 
 -16   6   5     1562.76     1456.14     39.83 o 
 -14   6   5     3750.76     3765.49     82.79 o 
 -12   6   5      450.25      443.90     21.25 o 
 -10   6   5     1613.50     1678.33     45.37 o 
  -8   6   5     2450.11     2391.94     63.63 o 
  -6   6   5       57.60       60.76     10.45 o 
  -4   6   5     1208.86     1293.92     47.72 o 
  -2   6   5      400.64      454.74     23.44 o 
   0   6   5      710.15      672.40     22.81 o 
   2   6   5      480.41      494.49     17.18 o 
   4   6   5      474.80      542.01     18.32 o 
   6   6   5      479.40      600.54     20.23 o 
   8   6   5     1129.32     1209.05     34.23 o 
  10   6   5     1885.53     1881.83     52.26 o 
  12   6   5      910.08      909.51     45.85 o 
  14   6   5      505.09      538.34     36.68 o 
  16   6   5     1977.03     1787.15     61.38 o 
  18   6   5      276.13      299.96     29.12 o 
  20   6   5      804.03      799.87     40.12 o 
  22   6   5      158.58      159.73     20.99 o 
  24   6   5       56.16       56.72     22.90 o 
  26   6   5       81.42       62.60     18.38 o 
  28   6   5      237.98      192.51     24.16 o 
  30   6   5      533.94      584.10     68.34 o 
  32   6   5       35.31       27.16     18.04 o 
  34   6   5       78.54      130.73     44.28 o 
 -31   7   5       50.99       75.08     40.43 o 
 -29   7   5       91.19      100.10     42.35 o 
 -27   7   5      172.59      240.63     57.75 o 
 -25   7   5       66.33       48.13     40.43 o 
 -23   7   5      626.17      687.25     84.70 o 
 -21   7   5      135.97      121.28     48.13 o 
 -19   7   5      172.69      175.18     51.98 o 
 -17   7   5      178.42      119.35     48.13 o 
 -15   7   5     2002.68     1790.60     78.43 o 
 -13   7   5      905.65      884.84     33.46 o 
 -11   7   5     1216.55     1189.10     61.85 o 
  -9   7   5      363.61      371.93     34.12 o 
  -7   7   5      485.20      433.06     34.01 o 
  -5   7   5     2033.97     2015.90     79.96 o 
  -3   7   5      168.86      124.72     25.99 o 
  -1   7   5      767.57      634.41     42.48 o 
   1   7   5       28.59        9.63     19.06 o 
   3   7   5      677.93      626.56     42.86 o 
   5   7   5      690.13      688.22     44.22 o 
   7   7   5      349.75      371.86     42.35 o 
   9   7   5      235.49      228.84     29.05 o 
  11   7   5       91.16       86.51     22.08 o 
  13   7   5      184.82      181.81     36.58 o 
  15   7   5      533.01      631.12     42.98 o 
  17   7   5     1358.88     1164.11     61.03 o 
  19   7   5      586.99      570.44     45.24 o 
  21   7   5      154.82      194.85     26.74 o 
  23   7   5      893.70      933.53     54.04 o 
  25   7   5      147.38      163.14     26.50 o 
  27   7   5      469.04      532.48     40.81 o 
  29   7   5      394.84      510.58     39.06 o 
  31   7   5      115.50      100.86     21.55 o 
 -24   8   5      214.57      142.46     48.13 o 
 -22   8   5      177.76      227.16     55.83 o 
 -20   8   5      393.10      331.11     63.53 o 
 -18   8   5      639.56      558.27     77.00 o 
 -16   8   5       87.30      102.61     19.25 o 
 -14   8   5       19.40       19.25     12.56 o 
 -12   8   5      558.26      563.39     81.82 o 
 -10   8   5      929.24      820.95     47.36 o 
  -8   8   5      328.44      321.24     32.04 o 
  -6   8   5      973.33      866.50     51.34 o 
  -4   8   5      955.22      796.72     49.00 o 
  -2   8   5     1430.67     1381.15     66.88 o 
   0   8   5      306.40      326.03     34.21 o 
   2   8   5     1299.01     1142.81     60.56 o 
   4   8   5      924.18      882.65     53.04 o 
   6   8   5        3.13        6.52     17.54 o 
   8   8   5       54.56       51.50     21.27 o 
  10   8   5      250.17      220.37     30.52 o 
  12   8   5      155.29      183.24     38.50 o 
  14   8   5      817.22      793.79     55.83 o 
  16   8   5      149.87      101.32     24.49 o 
  18   8   5      142.85      112.84     33.69 o 
  20   8   5      103.28      109.91     21.79 o 
  22   8   5      162.08      195.21     25.94 o 
  24   8   5       37.58       90.38     18.76 o 
 -15   9   5      170.80      201.68     30.80 o 
 -13   9   5      552.23      525.65     41.39 o 
 -11   9   5       11.57        6.02     27.91 o 
  -9   9   5      503.91      578.92     84.70 o 
  -7   9   5       70.01       65.37     19.53 o 
  -5   9   5       78.00      107.46     23.50 o 
  -3   9   5       75.52       83.91     22.08 o 
  -1   9   5      942.05      776.35     51.51 o 
   1   9   5       45.91       68.34     23.14 o 
   3   9   5      167.20      147.98     27.88 o 
   5   9   5      126.13      141.20     27.22 o 
   7   9   5      265.27      209.27     33.69 o 
   9   9   5       70.85       89.45     23.79 o 
  11   9   5       24.52       25.56     18.87 o 
  13   9   5      147.49      178.23     27.72 o 
  15   9   5      311.90      279.14     32.35 o 
 -15  -9   6      215.01      232.93     51.98 o 
 -13  -9   6      159.12      197.58     17.03 o 
 -11  -9   6      201.07      231.48     15.76 o 
  -9  -9   6      122.68      155.64     13.74 o 
  -7  -9   6       65.13       67.85     10.84 o 
  -5  -9   6      158.87      182.49     14.81 o 
  -3  -9   6      441.04      381.51     19.52 o 
  -1  -9   6      707.07      679.56     24.14 o 
   1  -9   6      129.45      120.71     16.32 o 
   3  -9   6      306.30      374.62     18.72 o 
   5  -9   6      178.94      179.98     14.04 o 
   7  -9   6       86.53      110.40     12.92 o 
   9  -9   6       94.64      134.64     12.72 o 
  11  -9   6       60.14      100.66     11.41 o 
  13  -9   6      175.88      187.60     16.68 o 
 -24  -8   6      343.50      446.75     40.52 o 
 -22  -8   6       32.07       67.01     21.63 o 
 -20  -8   6       17.58        4.63     15.81 o 
 -18  -8   6      175.24      125.93     19.23 o 
 -16  -8   6      327.29      306.34     16.55 o 
 -14  -8   6       61.35       64.73      9.73 o 
 -12  -8   6      548.01      570.41     25.98 o 
 -10  -8   6      124.50      130.11     13.10 o 
  -8  -8   6      148.75      140.53     13.13 o 
  -6  -8   6       67.77       30.06      9.84 o 
  -4  -8   6     1007.23     1010.33     28.26 o 
  -2  -8   6      197.75      195.69     15.35 o 
   0  -8   6      438.72      423.39     19.69 o 
   2  -8   6      523.79      548.31     21.05 o 
   4  -8   6        0.10       -2.24      8.51 o 
   6  -8   6       18.04       21.21      8.85 o 
   8  -8   6      428.44      467.18     19.19 o 
  10  -8   6      214.80      200.74     13.76 o 
  12  -8   6      112.90      122.77     11.46 o 
  14  -8   6      622.07      600.72     19.25 o 
  16  -8   6      456.08      457.26     20.83 o 
  18  -8   6      289.52      255.05     15.24 o 
  20  -8   6       36.97       44.54     11.12 o 
  22  -8   6       58.57       37.54     10.82 o 
  24  -8   6      150.92      216.48     33.69 o 
 -29  -7   6      110.08       78.45     18.91 o 
 -27  -7   6      246.65      202.78     23.81 o 
 -25  -7   6      129.94      107.44     23.87 o 
 -23  -7   6        7.82       35.35     18.63 o 
 -21  -7   6      175.48      171.45     27.61 o 
 -19  -7   6      340.60      320.64     17.67 o 
 -17  -7   6      189.73      163.70     13.43 o 
 -15  -7   6        6.67        8.08     11.28 o 
 -13  -7   6      353.94      300.29     17.90 o 
 -11  -7   6     1570.45     1372.09     34.14 o 
  -9  -7   6      317.56      346.39     17.37 o 
  -7  -7   6      279.61      329.43     16.93 o 
  -5  -7   6      202.37      207.46     14.45 o 
  -3  -7   6      258.78      281.14     15.69 o 
  -1  -7   6      696.81      674.62     22.28 o 
   1  -7   6      110.71      112.48     11.71 o 
   3  -7   6      220.37      212.30     14.04 o 
   5  -7   6      528.33      542.17     19.81 o 
   7  -7   6      854.53      753.52     22.86 o 
   9  -7   6       17.39       29.97      9.03 o 
  11  -7   6      583.19      570.47     17.37 o 
  13  -7   6        9.49       25.57      6.95 o 
  15  -7   6      277.95      264.71     12.96 o 
  17  -7   6        9.24       32.59      7.02 o 
  19  -7   6      507.28      555.63     20.69 o 
  21  -7   6     1167.64      938.53     26.33 o 
  23  -7   6      118.13      123.13     15.92 o 
  25  -7   6      695.92      709.48     22.83 o 
  27  -7   6      243.98      229.25     14.68 o 
  29  -7   6      310.24      281.05     18.83 o 
 -34  -6   6      104.36      173.57     18.09 o 
 -32  -6   6       69.48       65.56      9.80 o 
 -30  -6   6      175.19      214.18     14.56 o 
 -28  -6   6      239.37      226.51     20.14 o 
 -26  -6   6      907.52      911.58     27.71 o 
 -24  -6   6        1.87       11.84      8.01 o 
 -22  -6   6      128.45      166.59     12.40 o 
 -20  -6   6      359.97      391.13     15.24 o 
 -18  -6   6      833.96      714.65     22.99 o 
 -16  -6   6       82.51       62.01      9.57 o 
 -14  -6   6     1022.21      953.31     25.32 o 
 -12  -6   6      446.95      343.43     14.77 o 
 -10  -6   6     1549.00     1450.08     30.65 o 
  -8  -6   6      869.65      842.69     27.24 o 
  -6  -6   6     2821.42     2774.05     44.79 o 
  -4  -6   6      624.00      569.33     16.99 o 
  -2  -6   6     3876.05     3487.55     50.36 o 
   0  -6   6       95.46      109.49     11.55 o 
   2  -6   6      194.74      170.00      9.62 o 
   4  -6   6      214.36      187.73     12.61 o 
   6  -6   6      500.92      455.61     16.01 o 
   8  -6   6       71.21       52.33      8.25 o 
  10  -6   6      836.41      813.86     19.58 o 
  12  -6   6       30.88       33.57      7.56 o 
  14  -6   6     1985.59     1806.97     31.03 o 
  16  -6   6     1084.51     1009.62     26.42 o 
  18  -6   6     1028.26      940.62     20.94 o 
  20  -6   6     2134.96     1972.17     32.79 o 
  22  -6   6      786.75      642.18     22.03 o 
  24  -6   6       29.80       28.30      8.22 o 
  26  -6   6     1365.19     1227.03     32.70 o 
  28  -6   6       68.25       57.51      9.00 o 
  30  -6   6       87.33      135.61     12.81 o 
  32  -6   6       87.72      167.66     22.51 o 
  34  -6   6       46.11       42.93     14.24 o 
 -37  -5   6      157.28      175.34     14.86 o 
 -35  -5   6      119.02      155.52     16.64 o 
 -33  -5   6       71.59       48.26     10.42 o 
 -31  -5   6      322.98      296.36     17.80 o 
 -29  -5   6      227.20      230.68     15.85 o 
 -27  -5   6      234.99      204.98     14.88 o 
 -25  -5   6      602.75      554.94     18.53 o 
 -23  -5   6      388.08      379.98     15.41 o 
 -21  -5   6      651.26      684.11     22.24 o 
 -19  -5   6        0.18       -6.39      7.55 o 
 -17  -5   6       83.60       81.09     11.80 o 
 -15  -5   6      879.46      892.44     23.85 o 
 -13  -5   6     3934.99     3710.46     57.19 o 
 -11  -5   6      392.02      396.27     14.99 o 
  -9  -5   6      415.50      363.44     14.41 o 
  -7  -5   6     1927.52     1780.93     33.31 o 
  -5  -5   6      176.37      196.11     10.76 o 
  -3  -5   6      434.71      483.22     12.82 o 
  -1  -5   6     1326.42     1394.73     30.02 o 
   1  -5   6       45.62       43.85      5.72 o 
   3  -5   6      903.36      981.46     18.44 o 
   5  -5   6     1754.45     1637.78     24.18 o 
   7  -5   6      978.84     1024.81     17.37 o 
   9  -5   6      470.80      437.35     11.35 o 
  11  -5   6      457.72      425.71     14.86 o 
  13  -5   6     1381.60     1248.99     21.41 o 
  15  -5   6      854.89      792.33     17.67 o 
  17  -5   6      629.85      549.17     16.32 o 
  19  -5   6      631.09      558.74     15.21 o 
  21  -5   6       57.34      107.05      7.49 o 
  23  -5   6      482.57      513.06     13.48 o 
  25  -5   6      187.67      208.50     13.26 o 
  27  -5   6      812.88      766.06     24.20 o 
  29  -5   6       82.28       86.10     13.73 o 
  31  -5   6      548.50      510.32     27.73 o 
  33  -5   6     1351.03     1571.56     48.33 o 
  35  -5   6      334.89      363.40     25.00 o 
  37  -5   6       71.84      128.27     17.24 o 
 -40  -4   6      112.75      120.40     14.78 o 
 -38  -4   6      120.53      106.19     14.04 o 
 -36  -4   6       45.72       49.54     12.54 o 
 -34  -4   6      662.80      669.63     25.36 o 
 -32  -4   6      269.46      232.14     16.56 o 
 -30  -4   6      523.84      516.26     22.07 o 
 -28  -4   6      595.25      546.73     21.74 o 
 -26  -4   6     1098.44     1147.89     28.47 o 
 -24  -4   6     1267.29     1196.44     27.57 o 
 -22  -4   6      153.41      153.09     10.86 o 
 -20  -4   6     4581.75     4079.89     61.97 o 
 -18  -4   6      179.55      183.38     11.01 o 
 -16  -4   6     2546.82     2503.04     45.43 o 
 -14  -4   6      619.34      621.48     18.60 o 
 -12  -4   6      376.82      429.91     15.66 o 
 -10  -4   6     2966.88     2987.22     46.70 o 
  -8  -4   6     1630.84     1573.67     29.37 o 
  -6  -4   6     1198.75     1134.79     20.49 o 
  -4  -4   6     1431.05     1360.91     31.07 o 
  -2  -4   6     1027.23     1129.67     22.07 o 
   0  -4   6      732.69      675.47     14.61 o 
   2  -4   6     1917.36     1831.91     24.39 o 
   4  -4   6       63.37       55.37      5.08 o 
   6  -4   6      376.79      355.13      9.70 o 
   8  -4   6     1010.54     1015.62     16.94 o 
  10  -4   6      299.83      318.12     10.27 o 
  12  -4   6     2610.94     2661.70     32.73 o 
  14  -4   6      537.85      545.87     12.30 o 
  16  -4   6     1191.76     1055.83     17.66 o 
  18  -4   6       90.75       79.14      5.91 o 
  20  -4   6       86.82      134.23      7.04 o 
  22  -4   6     1348.22     1273.88     23.48 o 
  24  -4   6     1288.33     1291.10     24.98 o 
  26  -4   6      292.99      249.37     10.97 o 
  28  -4   6      746.56      619.45     28.00 o 
  30  -4   6      780.69      841.84     32.94 o 
  32  -4   6      554.03      473.91     26.88 o 
  34  -4   6       47.34       82.30     14.73 o 
  36  -4   6      267.68      280.65     24.30 o 
  38  -4   6      182.41      224.45     20.77 o 
  40  -4   6        4.61       35.45     12.06 o 
 -43  -3   6        0.24       11.57      9.48 o 
 -41  -3   6      377.50      393.06     22.29 o 
 -39  -3   6       83.75       88.39     13.26 o 
 -37  -3   6     1154.76     1138.87     35.54 o 
 -35  -3   6       41.57       28.55     10.12 o 
 -33  -3   6     2018.86     1783.21     41.01 o 
 -31  -3   6      575.67      511.40     21.44 o 
 -29  -3   6       80.75      111.54     12.45 o 
 -27  -3   6      121.09      100.35     10.63 o 
 -25  -3   6     1672.80     1489.59     31.40 o 
 -23  -3   6       37.00       45.42      8.20 o 
 -21  -3   6      454.29      425.84     15.38 o 
 -19  -3   6      590.63      553.14     16.93 o 
 -17  -3   6     1694.67     1667.50     31.05 o 
 -15  -3   6      288.57      387.82     13.74 o 
 -13  -3   6     3773.38     3767.28     54.79 o 
 -11  -3   6     3150.96     3400.41     53.50 o 
  -9  -3   6      898.69     1033.11     22.16 o 
  -7  -3   6      747.64      897.56     23.89 o 
  -5  -3   6      534.80      611.12     16.22 o 
  -3  -3   6     1292.23     1334.45     23.39 o 
  -1  -3   6      279.89      345.91     10.40 o 
   1  -3   6       85.04       88.37      7.10 o 
   3  -3   6      486.65      608.37     11.18 o 
   5  -3   6     2157.32     2224.10     26.13 o 
   7  -3   6      964.88      979.03     15.57 o 
   9  -3   6       65.40       58.49      4.81 o 
  11  -3   6      583.11      658.18     14.19 o 
  13  -3   6     2732.72     2840.36     38.40 o 
  15  -3   6     1500.91     1395.52     23.28 o 
  17  -3   6     2112.32     2122.46     31.93 o 
  19  -3   6      218.65      192.85     10.12 o 
  21  -3   6      542.63      465.20     15.02 o 
  23  -3   6     1315.57     1210.23     30.14 o 
  25  -3   6      114.68       94.73     12.47 o 
  27  -3   6      750.56      718.96     29.19 o 
  29  -3   6       76.39      110.84     16.19 o 
  31  -3   6      410.79      431.32     25.12 o 
  33  -3   6      380.59      359.06     24.14 o 
  35  -3   6      945.22      949.28     36.56 o 
  37  -3   6      302.16      386.16     25.51 o 
  39  -3   6       14.28        4.09     14.17 o 
  41  -3   6      111.91      118.56     20.52 o 
 -44  -2   6       86.01       80.34     11.48 o 
 -42  -2   6      168.53      221.41     16.61 o 
 -40  -2   6      239.23      214.73     16.82 o 
 -38  -2   6     1354.22     1203.25     35.43 o 
 -36  -2   6     1743.49     1747.48     43.78 o 
 -34  -2   6       25.75       36.06     10.28 o 
 -32  -2   6     5071.10     4600.69     77.21 o 
 -30  -2   6      198.04      219.88     15.31 o 
 -28  -2   6     3102.57     2806.42     48.14 o 
 -26  -2   6     2003.36     1984.43     37.08 o 
 -24  -2   6      368.85      375.27     14.32 o 
 -22  -2   6      131.55      103.47      8.80 o 
 -20  -2   6     1947.16     2015.57     35.06 o 
 -18  -2   6     4274.72     3868.35     57.02 o 
 -16  -2   6     4805.83     4784.74     67.23 o 
 -14  -2   6      661.44     1002.10     21.07 o 
 -12  -2   6     4166.51     4333.01     60.42 o 
 -10  -2   6     5379.88     5638.82     80.96 o 
  -8  -2   6     6186.38     6735.61    103.24 o 
  -6  -2   6     1272.46     1360.06     30.56 o 
  -4  -2   6     1205.82     1259.56     27.32 o 
  -2  -2   6     4399.80     4513.31     53.77 o 
   0  -2   6      314.27      293.09      9.33 o 
   2  -2   6     3153.21     2843.96     35.83 o 
   4  -2   6      538.49      608.09     11.42 o 
   6  -2   6     1089.71     1001.11     15.16 o 
   8  -2   6     2172.99     2002.67     25.37 o 
  10  -2   6      774.80      769.48     13.70 o 
  12  -2   6      680.13      746.96     16.38 o 
  14  -2   6     3590.65     3744.47     47.28 o 
  16  -2   6      165.75      175.43      8.80 o 
  18  -2   6      279.38      264.90     10.57 o 
  20  -2   6      824.07      899.96     23.65 o 
  22  -2   6      555.65      509.01     18.05 o 
  24  -2   6      631.90      567.08     19.59 o 
  26  -2   6     2003.02     2032.03     56.84 o 
  28  -2   6      491.46      630.60     32.42 o 
  30  -2   6      199.46      156.15     17.28 o 
  32  -2   6      436.16      400.15     24.10 o 
  34  -2   6      891.60      807.45     32.50 o 
  36  -2   6      318.23      331.13     23.17 o 
  38  -2   6       86.92       62.10     21.40 o 
  40  -2   6       69.38       74.93     17.70 o 
  42  -2   6       13.36       51.02     15.45 o 
 -45  -1   6       30.35       83.21     16.12 o 
 -43  -1   6       96.04       87.64     12.59 o 
 -41  -1   6       37.68       73.75     11.10 o 
 -39  -1   6      163.53      139.54     13.43 o 
 -37  -1   6      885.52      848.50     27.68 o 
 -35  -1   6      360.70      377.89     19.98 o 
 -33  -1   6     1552.97     1377.23     32.90 o 
 -31  -1   6     8351.57     8004.21    117.57 o 
 -29  -1   6      515.67      519.19     17.79 o 
 -27  -1   6     2025.99     2003.31     37.23 o 
 -25  -1   6     1869.18     1827.55     42.17 o 
 -23  -1   6     1720.61     1723.06     31.79 o 
 -21  -1   6     2110.34     2205.79     37.03 o 
 -19  -1   6     5535.29     5536.13     75.08 o 
 -17  -1   6      966.85      875.40     18.73 o 
 -15  -1   6     7671.18     9194.14    116.91 o 
 -13  -1   6     1218.61     1181.15     21.66 o 
 -11  -1   6     8006.47     7927.35     95.81 o 
  -9  -1   6     9103.98    10794.13    127.45 o 
  -7  -1   6    12885.46    13365.82    200.84 o 
  -5  -1   6     2718.91     2749.65     48.94 o 
  -3  -1   6     9073.39     8809.51    123.37 o 
  -1  -1   6      456.72      546.96     15.21 o 
   1  -1   6     1729.19     1878.19     37.35 o 
   3  -1   6       48.43       60.61      7.26 o 
   5  -1   6     8353.02     8397.82    108.25 o 
   7  -1   6       12.13       13.75      5.21 o 
   9  -1   6    13106.09    14023.13    187.04 o 
  11  -1   6     2257.60     2173.53     37.04 o 
  13  -1   6     1861.95     1658.01     30.69 o 
  15  -1   6      365.92      440.22     15.83 o 
  17  -1   6     2236.99     2300.74     51.69 o 
  19  -1   6     5161.89     5203.55     97.75 o 
  21  -1   6      718.03      724.97     27.35 o 
  23  -1   6       90.15       89.77     12.94 o 
  25  -1   6      238.14      255.97     18.45 o 
  27  -1   6       28.74       14.94      9.73 o 
  29  -1   6       84.44       36.77     11.28 o 
  31  -1   6      738.19      708.32     26.32 o 
  33  -1   6       82.43       83.61     14.50 o 
  35  -1   6       32.53       31.57     11.80 o 
  37  -1   6      422.53      376.12     28.55 o 
  39  -1   6       34.53       21.38     14.01 o 
  41  -1   6      137.23      173.10     21.89 o 
  43  -1   6      144.98      208.32     24.29 o 
 -44   0   6        4.79       32.33     14.01 o 
 -42   0   6      143.90      183.17     19.74 o 
 -40   0   6      875.64      876.02     30.17 o 
 -38   0   6      591.95      611.34     22.48 o 
 -36   0   6      513.15      446.17     23.02 o 
 -34   0   6     3357.22     3174.04     59.84 o 
 -32   0   6     1426.73     1600.33     37.11 o 
 -30   0   6      226.45      206.74     12.55 o 
 -28   0   6     2752.11     2956.92     43.75 o 
 -26   0   6    10627.62    10145.39    118.72 o 
 -24   0   6       54.32       73.85      7.38 o 
 -22   0   6      306.59      275.96     10.49 o 
 -20   0   6     3342.28     3575.04     55.01 o 
 -18   0   6       14.99        2.76      4.55 o 
 -16   0   6     1007.21     1139.22     19.81 o 
 -14   0   6    35487.54    39261.50    417.72 o 
 -12   0   6      266.68      425.46     11.11 o 
 -10   0   6    10860.25    11717.89    127.71 o 
  -8   0   6     2388.26     2182.70     32.54 o 
  -6   0   6     5327.52     6729.02     86.24 o 
  -4   0   6     1054.31     1233.60     20.69 o 
  -2   0   6       26.85       95.67     10.59 o 
   0   0   6     1901.11     1744.00     31.62 o 
   2   0   6    17166.37    17951.18    265.58 o 
   4   0   6     5500.07     5367.15     74.69 o 
   6   0   6       58.81      197.97      7.80 o 
   8   0   6     2516.53     1378.83     42.04 o 
  10   0   6    14681.61    13383.10    201.42 o 
  12   0   6     1849.21     1808.43     35.38 o 
  14   0   6     6870.91     8064.80    163.53 o 
  16   0   6     3229.91     3206.89     51.37 o 
  18   0   6      227.07      206.48     23.44 o 
  20   0   6       29.96       34.68      7.26 o 
  22   0   6      141.51      152.19     17.34 o 
  24   0   6      705.85      761.64     31.95 o 
  26   0   6      341.20      404.95     24.98 o 
  28   0   6     2532.08     2218.49     62.76 o 
  30   0   6      778.15      732.97     33.86 o 
  32   0   6     1273.21     1302.27     53.62 o 
  34   0   6      335.36      261.54     38.04 o 
  36   0   6      869.58      711.78     53.65 o 
  38   0   6      233.38      269.83     32.23 o 
  40   0   6        0.15        5.22     11.90 o 
  42   0   6       96.86      126.15     20.54 o 
  44   0   6       22.31       40.88     15.86 o 
 -45   1   6       30.15       76.13     13.25 o 
 -43   1   6       95.77       88.83     14.09 o 
 -41   1   6       37.81       48.20     12.92 o 
 -39   1   6      163.22      146.12     22.18 o 
 -37   1   6      885.63      801.18     27.46 o 
 -35   1   6      360.64      457.21     20.23 o 
 -33   1   6     1553.33     1406.17     31.14 o 
 -31   1   6     8351.90     8297.24    117.63 o 
 -29   1   6      514.06      550.29     18.49 o 
 -27   1   6     2026.26     2090.54     34.02 o 
 -25   1   6     1871.13     1812.79     30.44 o 
 -23   1   6     1722.50     1731.89     31.76 o 
 -21   1   6     2108.87     2239.32     33.76 o 
 -19   1   6     5536.17     5538.69     70.06 o 
 -17   1   6      967.45      852.50     32.54 o 
 -15   1   6     7674.63     8835.45    115.52 o 
 -13   1   6     1221.00     1179.10     20.04 o 
 -11   1   6     8008.19     7987.24     95.18 o 
  -9   1   6     9108.10    10727.21    147.41 o 
  -7   1   6    12884.26    13690.58    203.63 o 
  -5   1   6     2722.36     2754.32     41.47 o 
  -3   1   6     9067.31     8732.03    134.94 o 
  -1   1   6      455.83      528.73     13.60 o 
   1   1   6     1729.08     1950.79     35.99 o 
   3   1   6       49.02       65.81      4.71 o 
   5   1   6     8355.19     8408.47    109.91 o 
   7   1   6       12.06       12.60      7.44 o 
   9   1   6    13099.91    13812.24    229.54 o 
  11   1   6     2259.53     2187.78     48.26 o 
  13   1   6     1863.14     1733.94     35.23 o 
  15   1   6      365.77      411.03     15.52 o 
  17   1   6     2238.79     2385.87     45.82 o 
  19   1   6     5158.30     5138.02     86.78 o 
  21   1   6      717.50      756.15     27.43 o 
  23   1   6       91.36       60.68     11.87 o 
  25   1   6      237.13      242.35     18.64 o 
  27   1   6       28.81        1.23     12.40 o 
  29   1   6       84.80       60.70     14.53 o 
  31   1   6      738.68      669.68     40.37 o 
  33   1   6       82.44      103.33     21.13 o 
  35   1   6       32.85       20.52     17.99 o 
  37   1   6      421.49      396.45     43.56 o 
  39   1   6       34.05        0.73     19.70 o 
  41   1   6      138.70      212.76     36.05 o 
  43   1   6      145.12      218.62     38.11 o 
 -44   2   6       86.23       52.21     15.00 o 
 -42   2   6      167.91      223.67     23.90 o 
 -40   2   6      239.19      233.78     19.18 o 
 -38   2   6     1354.33     1212.44     40.64 o 
 -36   2   6     1745.07     1815.47     51.22 o 
 -34   2   6       25.71       22.39      9.67 o 
 -32   2   6     5072.27     4816.95     73.05 o 
 -30   2   6      198.54      249.53     12.34 o 
 -28   2   6     3098.09     2856.28     45.02 o 
 -26   2   6     2004.49     2016.88     33.37 o 
 -24   2   6      368.42      350.53     12.86 o 
 -22   2   6      131.44      107.03      9.41 o 
 -20   2   6     1944.23     2002.66     36.87 o 
 -18   2   6     4269.03     3925.02     58.82 o 
 -16   2   6     4808.76     4915.59     88.79 o 
 -14   2   6      662.80      974.53     26.33 o 
 -12   2   6     4172.21     4337.29     79.44 o 
 -10   2   6     5374.92     5595.56     98.95 o 
  -8   2   6     6188.49     6686.03    118.85 o 
  -6   2   6     1270.37     1352.93     35.44 o 
  -4   2   6     1208.74     1299.64     25.54 o 
  -2   2   6     4397.12     4565.80     84.23 o 
   0   2   6      315.49      304.65     11.70 o 
   2   2   6     3153.01     2846.93     42.67 o 
   4   2   6      534.95      623.68     14.63 o 
   6   2   6     1090.59      996.60     25.06 o 
   8   2   6     2168.39     2044.68     41.02 o 
  10   2   6      776.13      757.55     24.13 o 
  12   2   6      677.22      787.61     30.56 o 
  14   2   6     3589.85     3726.00     73.52 o 
  16   2   6      165.76      173.88     13.54 o 
  18   2   6      280.98      252.03     16.16 o 
  20   2   6      824.75      938.24     30.06 o 
  22   2   6      554.72      545.69     25.50 o 
  24   2   6      632.94      606.31     25.17 o 
  26   2   6     2003.05     2101.57     70.52 o 
  28   2   6      491.58      649.75     30.49 o 
  30   2   6      199.03      152.58     24.40 o 
  32   2   6      437.00      423.32     62.12 o 
  34   2   6      891.91      801.34     44.76 o 
  36   2   6      318.17      341.76     32.19 o 
  38   2   6       87.31       93.11     42.35 o 
  40   2   6       69.38       72.85     25.44 o 
  42   2   6       13.43       28.88     22.18 o 
 -43   3   6        0.23       37.84     12.27 o 
 -41   3   6      378.26      458.20     24.12 o 
 -39   3   6       83.97       94.22     13.27 o 
 -37   3   6     1152.68     1270.78     39.88 o 
 -35   3   6       41.80       20.93     14.85 o 
 -33   3   6     2014.96     1810.46     45.48 o 
 -31   3   6      573.85      473.45     21.44 o 
 -29   3   6       80.42       71.97      9.03 o 
 -27   3   6      121.36      134.05     11.66 o 
 -25   3   6     1671.08     1525.95     32.98 o 
 -23   3   6       37.50       38.11     11.19 o 
 -21   3   6      454.26      450.33     27.25 o 
 -19   3   6      591.13      555.95     24.63 o 
 -17   3   6     1694.21     1698.43     46.10 o 
 -15   3   6      289.07      392.28     29.33 o 
 -13   3   6     3776.56     3729.13     81.71 o 
 -11   3   6     3154.50     3385.09     63.92 o 
  -9   3   6      901.17     1016.36     21.43 o 
  -7   3   6      748.22      899.48     17.44 o 
  -5   3   6      536.76      609.67     13.49 o 
  -3   3   6     1290.99     1330.82     34.62 o 
  -1   3   6      279.27      334.81     10.37 o 
   1   3   6       84.62      100.85      8.37 o 
   3   3   6      488.89      586.66     23.47 o 
   5   3   6     2156.55     2238.59     43.36 o 
   7   3   6      961.63     1060.09     39.03 o 
   9   3   6       64.51       75.14      9.02 o 
  11   3   6      586.55      662.00     22.82 o 
  13   3   6     2727.89     2903.36     59.72 o 
  15   3   6     1500.34     1468.90     36.92 o 
  17   3   6     2112.23     2205.68     70.41 o 
  19   3   6      219.28      208.71     14.59 o 
  21   3   6      542.80      488.82     21.08 o 
  23   3   6     1318.05     1276.69     36.57 o 
  25   3   6      114.23       89.38     16.07 o 
  27   3   6      750.26      752.15     69.55 o 
  29   3   6       76.26       95.59     21.47 o 
  31   3   6      410.36      383.38     37.59 o 
  33   3   6      380.29      388.66     40.89 o 
  35   3   6      943.52     1059.24     52.16 o 
  37   3   6      302.33      363.81     33.63 o 
  39   3   6       14.50       -4.59     17.54 o 
  41   3   6      111.95      136.56     33.33 o 
 -40   4   6      112.43      148.35     14.94 o 
 -38   4   6      120.37      122.54     13.49 o 
 -36   4   6       46.01       34.31     17.78 o 
 -34   4   6      664.80      715.68     45.93 o 
 -32   4   6      268.95      249.45     26.59 o 
 -30   4   6      523.76      526.61     40.18 o 
 -28   4   6      594.40      530.61     34.49 o 
 -26   4   6     1097.10     1151.70     35.86 o 
 -24   4   6     1265.16     1242.38     39.96 o 
 -22   4   6      153.28      164.66     18.13 o 
 -20   4   6     4584.11     4074.98    159.62 o 
 -18   4   6      178.69      170.75     15.20 o 
 -16   4   6     2546.04     2465.81     73.63 o 
 -14   4   6      618.71      631.74     24.68 o 
 -12   4   6      376.52      408.30     19.86 o 
 -10   4   6     2966.88     2996.31     58.14 o 
  -8   4   6     1627.29     1645.94     36.07 o 
  -6   4   6     1198.27     1157.02     23.68 o 
  -4   4   6     1435.75     1390.87     27.13 o 
  -2   4   6     1026.16     1149.40     26.04 o 
   0   4   6      732.59      691.70     18.15 o 
   2   4   6     1920.88     1813.82     38.09 o 
   4   4   6       63.58       49.20      7.64 o 
   6   4   6      374.55      336.13     14.77 o 
   8   4   6     1011.07     1062.26     31.08 o 
  10   4   6      299.38      329.18     15.10 o 
  12   4   6     2608.66     2637.36     78.74 o 
  14   4   6      538.93      570.96     21.21 o 
  16   4   6     1190.82     1127.16     46.11 o 
  18   4   6       91.96       91.58     16.89 o 
  20   4   6       86.18      138.71     13.29 o 
  22   4   6     1351.89     1328.77     55.99 o 
  24   4   6     1288.23     1265.81     53.58 o 
  26   4   6      292.84      227.14     29.95 o 
  28   4   6      744.62      589.94     52.38 o 
  30   4   6      780.90      803.15     44.59 o 
  32   4   6      553.05      530.52     38.79 o 
  34   4   6       47.28       33.37     16.12 o 
  36   4   6      268.01      271.16     30.37 o 
  38   4   6      182.19      182.21     27.40 o 
  40   4   6        4.67       20.36     15.01 o 
 -37   5   6      156.64      155.77     31.72 o 
 -35   5   6      118.75      184.76     27.67 o 
 -33   5   6       71.72       65.71     15.32 o 
 -31   5   6      321.05      322.08     27.25 o 
 -29   5   6      227.20      212.90     25.59 o 
 -27   5   6      234.69      163.35     27.74 o 
 -25   5   6      604.25      563.24     24.62 o 
 -23   5   6      388.61      383.90     24.27 o 
 -21   5   6      651.52      628.86     31.77 o 
 -19   5   6        0.20       -8.93     11.04 o 
 -17   5   6       83.27       77.01     16.39 o 
 -15   5   6      876.76      918.73     31.14 o 
 -13   5   6     3938.76     3690.10     82.50 o 
 -11   5   6      394.89      404.61     20.98 o 
  -9   5   6      414.65      393.39     20.27 o 
  -7   5   6     1928.91     1786.25     47.87 o 
  -5   5   6      176.38      191.13     13.82 o 
  -3   5   6      434.37      502.73     23.10 o 
  -1   5   6     1325.19     1388.85     32.00 o 
   1   5   6       45.23       57.37      8.47 o 
   3   5   6      903.81      971.36     26.00 o 
   5   5   6     1753.26     1680.95     36.82 o 
   7   5   6      976.03     1015.47     30.85 o 
   9   5   6      471.47      470.09     17.31 o 
  11   5   6      457.28      489.65     32.14 o 
  13   5   6     1382.42     1324.29     33.75 o 
  15   5   6      855.34      810.72     31.97 o 
  17   5   6      630.95      581.17     27.01 o 
  19   5   6      630.10      579.53     34.75 o 
  21   5   6       57.06       81.47     18.83 o 
  23   5   6      482.97      513.32     34.12 o 
  25   5   6      187.06      194.57     24.76 o 
  27   5   6      813.53      769.31     42.52 o 
  29   5   6       82.87       74.19     22.93 o 
  31   5   6      549.49      559.68     38.24 o 
  33   5   6     1350.88     1546.05     64.81 o 
  35   5   6      334.66      325.99     31.95 o 
  37   5   6       71.94      141.22     32.96 o 
 -34   6   6      103.66      139.11     17.15 o 
 -32   6   6       69.17      118.78     14.80 o 
 -30   6   6      174.86      245.04     20.26 o 
 -28   6   6      239.25      258.18     20.37 o 
 -26   6   6      906.76      911.51     38.90 o 
 -24   6   6        1.92       21.62     15.00 o 
 -22   6   6      127.68      183.08     16.35 o 
 -20   6   6      359.79      376.42     24.73 o 
 -18   6   6      835.89      710.11     25.77 o 
 -16   6   6       82.29       88.82     10.86 o 
 -14   6   6     1020.19      975.36     31.91 o 
 -12   6   6      445.97      355.49     19.68 o 
 -10   6   6     1546.33     1441.83     42.36 o 
  -8   6   6      869.37      854.32     33.07 o 
  -6   6   6     2822.16     2806.36     67.92 o 
  -4   6   6      625.98      584.31     23.61 o 
  -2   6   6     3873.01     3494.58     72.93 o 
   0   6   6       95.12      109.80     11.89 o 
   2   6   6      194.63      177.73     13.54 o 
   4   6   6      213.87      234.98     28.06 o 
   6   6   6      500.73      505.69     32.53 o 
   8   6   6       71.50       99.75     14.45 o 
  10   6   6      836.08      831.19     37.77 o 
  12   6   6       31.00       64.05     16.46 o 
  14   6   6     1985.34     1791.91     61.74 o 
  16   6   6     1085.75     1100.90     65.74 o 
  18   6   6     1028.43      993.08     68.91 o 
  20   6   6     2134.74     1981.79     95.08 o 
  22   6   6      787.74      612.49     77.00 o 
  24   6   6       29.98       14.90     20.29 o 
  26   6   6     1365.38     1219.05     65.66 o 
  28   6   6       68.17       57.75     22.08 o 
  30   6   6       87.06      130.68     27.06 o 
  32   6   6       87.45      152.53     43.31 o 
  34   6   6       46.28      121.35     33.69 o 
 -29   7   6      110.08       73.15     34.65 o 
 -27   7   6      246.23      277.21     59.68 o 
 -25   7   6      129.12      196.36     55.83 o 
 -23   7   6        7.70        3.85     34.65 o 
 -21   7   6      175.20      154.01     51.98 o 
 -19   7   6      340.30      340.58     22.65 o 
 -17   7   6      189.36      196.35     13.74 o 
 -15   7   6        6.60       26.21     25.23 o 
 -13   7   6      353.12      330.93     78.93 o 
 -11   7   6     1569.58     1354.10     61.24 o 
  -9   7   6      317.42      361.13     32.35 o 
  -7   7   6      279.53      305.00     31.33 o 
  -5   7   6      202.22      231.96     29.12 o 
  -3   7   6      259.30      266.18     30.06 o 
  -1   7   6      696.47      644.82     48.13 o 
   1   7   6      110.99       83.90     23.14 o 
   3   7   6      221.24      198.96     28.59 o 
   5   7   6      527.90      487.37     40.84 o 
   7   7   6      854.03      740.85     48.19 o 
   9   7   6       17.41        2.48     17.78 o 
  11   7   6      582.90      557.70     41.61 o 
  13   7   6        9.43       -5.78     16.02 o 
  15   7   6      276.84      212.62     35.61 o 
  17   7   6        9.27        5.64     18.07 o 
  19   7   6      507.21      535.67     43.39 o 
  21   7   6     1167.86      975.79     56.41 o 
  23   7   6      117.84      112.10     25.99 o 
  25   7   6      694.52      713.65     48.41 o 
  27   7   6      244.89      199.37     28.12 o 
  29   7   6      310.06      319.65     33.47 o 
 -24   8   6      341.38      444.69     73.15 o 
 -22   8   6       32.55       82.78     40.43 o 
 -20   8   6       17.63       13.48     32.73 o 
 -18   8   6      174.70      196.36     51.98 o 
 -16   8   6      326.44      332.62     26.15 o 
 -14   8   6       61.43       67.27     27.91 o 
 -12   8   6      546.59      535.62     55.83 o 
 -10   8   6      124.64      176.07     24.76 o 
  -8   8   6      149.34      130.28     37.54 o 
  -6   8   6       67.35       33.66     20.29 o 
  -4   8   6     1008.36      967.14     54.51 o 
  -2   8   6      197.17      191.39     29.05 o 
   0   8   6      438.18      408.36     38.04 o 
   2   8   6      520.90      494.63     42.86 o 
   4   8   6        0.11      -12.71     16.97 o 
   6   8   6       18.08       19.78     19.42 o 
   8   8   6      428.92      502.83     41.94 o 
  10   8   6      215.05      160.45     29.84 o 
  12   8   6      112.62      151.23     27.91 o 
  14   8   6      622.61      573.07     65.45 o 
  16   8   6      456.74      430.04     39.76 o 
  18   8   6      290.21      259.73     32.04 o 
  20   8   6       36.91       62.35     19.53 o 
  22   8   6       58.17       60.47     18.29 o 
 -13   9   6      158.57      187.97     53.90 o 
 -11   9   6      200.78      202.73     25.24 o 
  -9   9   6      123.23      151.45     23.02 o 
  -7   9   6       64.76       84.61     21.28 o 
  -5   9   6      157.98      185.05     27.39 o 
  -3   9   6      442.37      392.61     37.93 o 
  -1   9   6      709.14      658.45     46.59 o 
   1   9   6      129.41      109.36     25.90 o 
   3   9   6      306.13      329.99     36.75 o 
   5   9   6      179.21      185.41     29.85 o 
   7   9   6       86.61      133.49     26.52 o 
   9   9   6       94.35      127.25     32.73 o 
  11   9   6       59.86      114.42     25.44 o 
  13   9   6      175.68      167.96     28.49 o 
 -11  -9   7        2.24       14.56      9.27 o 
  -9  -9   7       10.60       34.34      9.36 o 
  -7  -9   7       39.82       52.53     10.27 o 
  -5  -9   7      217.55      241.05     16.46 o 
  -3  -9   7       35.95       65.33     10.78 o 
  -1  -9   7      218.25      272.57     16.94 o 
   1  -9   7       77.21       81.12     10.92 o 
   3  -9   7      313.85      336.10     17.95 o 
   5  -9   7       47.76       65.77     12.85 o 
   7  -9   7      215.28      272.10     16.16 o 
   9  -9   7       99.37      115.36     12.75 o 
  11  -9   7       37.09      105.39     19.17 o 
 -22  -8   7      110.34      138.15     46.17 o 
 -20  -8   7       49.67       39.00     18.13 o 
 -18  -8   7      108.94      138.97     14.74 o 
 -16  -8   7      162.60      185.15     15.40 o 
 -14  -8   7       33.71       21.19      8.46 o 
 -12  -8   7      161.90      172.87     14.04 o 
 -10  -8   7       87.96       87.46     11.21 o 
  -8  -8   7       19.75       27.02      9.63 o 
  -6  -8   7       11.27       19.40      8.76 o 
  -4  -8   7      441.16      354.64     18.22 o 
  -2  -8   7      643.29      618.41     22.73 o 
   0  -8   7      657.85      637.63     22.90 o 
   2  -8   7       40.37       37.20      9.70 o 
   4  -8   7      434.72      394.99     18.28 o 
   6  -8   7       27.67       31.37      9.16 o 
   8  -8   7       37.98       55.96      9.78 o 
  10  -8   7       98.18      140.68     11.91 o 
  12  -8   7       93.15      118.55     12.73 o 
  14  -8   7       56.36       70.02      8.93 o 
  16  -8   7      417.72      412.53     18.50 o 
  18  -8   7       94.89      117.42     11.39 o 
  20  -8   7        1.77       34.32     11.16 o 
  22  -8   7       49.85       59.08     10.18 o 
 -29  -7   7     1141.41     1033.03     55.27 o 
 -27  -7   7      209.18      197.37     31.07 o 
 -25  -7   7      424.41      386.40     45.69 o 
 -23  -7   7      424.68      491.33     31.52 o 
 -21  -7   7       22.13       51.18     10.00 o 
 -19  -7   7      385.21      413.01     23.14 o 
 -17  -7   7       77.64       92.39     12.73 o 
 -15  -7   7      207.05      188.43     15.36 o 
 -13  -7   7      427.84      392.63     19.96 o 
 -11  -7   7       29.13       46.25     10.88 o 
  -9  -7   7      303.09      289.46     19.35 o 
  -7  -7   7      603.17      643.38     22.13 o 
  -5  -7   7       87.20      130.66     12.72 o 
  -3  -7   7      984.12      850.62     25.01 o 
  -1  -7   7      898.18      890.34     25.71 o 
   1  -7   7     1426.01     1336.28     31.51 o 
   3  -7   7      597.90      546.53     20.22 o 
   5  -7   7      271.28      226.69     14.65 o 
   7  -7   7      158.76      140.62     12.20 o 
   9  -7   7       30.86       37.11      7.91 o 
  11  -7   7      123.35      124.41     10.17 o 
  13  -7   7       27.65       23.33      6.51 o 
  15  -7   7        0.56       18.62      6.49 o 
  17  -7   7      484.51      507.61     16.24 o 
  19  -7   7        6.92       27.02      8.41 o 
  21  -7   7      229.95      239.07     14.45 o 
  23  -7   7      293.86      337.10     16.33 o 
  25  -7   7      273.69      279.98     15.14 o 
  27  -7   7       61.29       12.31      9.86 o 
  29  -7   7      520.22      427.37     57.75 o 
 -34  -6   7      457.42      509.56     24.00 o 
 -32  -6   7      975.14      915.77     35.56 o 
 -30  -6   7       46.95       63.72     13.22 o 
 -28  -6   7      101.90      102.95     11.46 o 
 -26  -6   7      833.09      805.28     28.53 o 
 -24  -6   7       50.15       63.83     11.69 o 
 -22  -6   7      738.81      734.02     28.42 o 
 -20  -6   7      251.56      238.89     17.59 o 
 -18  -6   7     1873.44     1836.67     41.01 o 
 -16  -6   7      263.54      254.16     16.51 o 
 -14  -6   7      264.37      297.80     14.65 o 
 -12  -6   7      168.96      247.37     16.01 o 
 -10  -6   7      454.24      467.24     17.59 o 
  -8  -6   7      439.80      472.93     18.61 o 
  -6  -6   7      134.16      182.88     11.84 o 
  -4  -6   7       60.82       92.69     10.67 o 
  -2  -6   7     2926.69     2648.19     47.24 o 
   0  -6   7      855.33      780.77     22.80 o 
   2  -6   7      986.93      858.31     23.59 o 
   4  -6   7     1770.82     1797.67     35.76 o 
   6  -6   7      991.01      946.84     22.77 o 
   8  -6   7      229.95      193.95     11.19 o 
  10  -6   7      146.69      152.49     10.16 o 
  12  -6   7      171.97      188.12     10.83 o 
  14  -6   7       83.99       95.06      9.05 o 
  16  -6   7      702.79      712.12     18.31 o 
  18  -6   7      255.23      332.05     12.58 o 
  20  -6   7      707.55      650.17     17.13 o 
  22  -6   7      651.75      619.86     20.35 o 
  24  -6   7      583.39      709.72     21.79 o 
  26  -6   7       99.45      152.16     11.78 o 
  28  -6   7      217.05      181.21     14.34 o 
  30  -6   7       10.85       19.80     11.44 o 
  32  -6   7      110.92      141.94     18.70 o 
 -37  -5   7      571.34      643.18     25.38 o 
 -35  -5   7      240.28      288.12     17.54 o 
 -33  -5   7      385.74      434.98     23.47 o 
 -31  -5   7      398.35      441.72     21.19 o 
 -29  -5   7     1060.09     1184.54     32.88 o 
 -27  -5   7     1255.58     1204.56     33.07 o 
 -25  -5   7       38.74       22.20     10.38 o 
 -23  -5   7      663.47      595.16     26.33 o 
 -21  -5   7      598.36      656.70     21.23 o 
 -19  -5   7       54.93       76.26      8.94 o 
 -17  -5   7     2237.36     2291.39     47.30 o 
 -15  -5   7      687.73      585.96     21.01 o 
 -13  -5   7      694.43      704.92     21.49 o 
 -11  -5   7      378.19      407.72     16.90 o 
  -9  -5   7     1379.05     1374.15     28.72 o 
  -7  -5   7        6.93       30.91      7.88 o 
  -5  -5   7      810.07      809.87     26.19 o 
  -3  -5   7     1997.91     2100.15     37.92 o 
  -1  -5   7      334.93      349.83     11.58 o 
   1  -5   7     5177.25     5128.91     60.78 o 
   3  -5   7      989.85     1024.20     18.48 o 
   5  -5   7     3973.05     3873.07     47.27 o 
   7  -5   7       65.61       73.53      6.26 o 
   9  -5   7      890.87      836.03     16.06 o 
  11  -5   7     1596.95     1557.78     23.94 o 
  13  -5   7     1628.70     1465.10     23.99 o 
  15  -5   7      701.74      674.23     16.19 o 
  17  -5   7      168.87      161.45      9.17 o 
  19  -5   7       49.46       28.12      5.91 o 
  21  -5   7       19.42       43.51      6.05 o 
  23  -5   7      107.17      143.76      8.15 o 
  25  -5   7      363.81      405.18     15.04 o 
  27  -5   7       42.16       45.03      7.49 o 
  29  -5   7      299.66      304.06     14.62 o 
  31  -5   7      635.00      731.52     31.33 o 
  33  -5   7      874.69      850.20     34.45 o 
  35  -5   7      654.52      775.50     33.56 o 
 -40  -4   7      101.80       89.63     16.20 o 
 -38  -4   7       21.61       32.07     10.39 o 
 -36  -4   7      238.89      242.73     17.02 o 
 -34  -4   7      163.97      226.62     16.57 o 
 -32  -4   7       14.86       14.74     11.30 o 
 -30  -4   7       76.70       66.25     11.54 o 
 -28  -4   7      296.74      303.29     17.64 o 
 -26  -4   7      679.85      577.19     22.06 o 
 -24  -4   7      728.35      746.32     21.47 o 
 -22  -4   7       94.32      152.78     13.05 o 
 -20  -4   7     1035.17     1109.22     25.73 o 
 -18  -4   7      255.46      240.39     12.61 o 
 -16  -4   7      614.31      601.48     18.71 o 
 -14  -4   7       21.00       17.66      7.66 o 
 -12  -4   7     3270.77     3323.80     59.98 o 
 -10  -4   7      680.41      638.67     20.93 o 
  -8  -4   7     3155.45     3129.27     48.27 o 
  -6  -4   7      738.67      669.19     17.31 o 
  -4  -4   7      372.22      418.70     13.77 o 
  -2  -4   7     1874.17     1892.12     29.69 o 
   0  -4   7      175.72      163.13      8.08 o 
   2  -4   7     1575.02     1622.88     22.77 o 
   4  -4   7     2197.81     2370.58     35.07 o 
   6  -4   7     1296.45     1483.46     21.81 o 
   8  -4   7     4785.03     4905.19     53.56 o 
  10  -4   7     1224.59     1164.92     21.31 o 
  12  -4   7     2305.71     2265.28     33.18 o 
  14  -4   7      674.02      666.65     13.93 o 
  16  -4   7     1570.57     1482.82     22.25 o 
  18  -4   7     1014.46     1017.82     17.67 o 
  20  -4   7      509.97      513.05     13.61 o 
  22  -4   7      386.69      395.57     11.85 o 
  24  -4   7     1622.22     1639.40     27.72 o 
  26  -4   7      919.10      857.61     19.94 o 
  28  -4   7        8.29       18.00     12.31 o 
  30  -4   7      593.68      536.70     27.55 o 
  32  -4   7      370.10      404.99     25.25 o 
  34  -4   7       37.36       38.38     13.38 o 
  36  -4   7      381.44      403.79     26.03 o 
  38  -4   7      682.24      766.30     33.82 o 
 -41  -3   7       36.63       25.71      9.37 o 
 -39  -3   7      451.37      416.79     22.71 o 
 -37  -3   7      114.72      134.50     15.02 o 
 -35  -3   7      552.13      477.44     21.46 o 
 -33  -3   7     1705.04     1660.42     39.50 o 
 -31  -3   7      316.04      301.55     17.77 o 
 -29  -3   7     1321.19     1333.29     33.78 o 
 -27  -3   7      316.18      290.87     18.54 o 
 -25  -3   7      559.79      494.88     17.81 o 
 -23  -3   7      721.10      599.72     18.78 o 
 -21  -3   7      382.69      419.29     15.50 o 
 -19  -3   7     1333.96     1257.52     26.77 o 
 -17  -3   7     1563.20     1641.12     33.38 o 
 -15  -3   7      544.16      526.66     14.94 o 
 -13  -3   7       21.93       36.10      6.24 o 
 -11  -3   7      244.20      271.08     13.34 o 
  -9  -3   7     1672.41     1487.26     32.62 o 
  -7  -3   7      367.13      268.81     12.92 o 
  -5  -3   7      357.00      477.11     14.95 o 
  -3  -3   7     1663.70     1762.36     33.14 o 
  -1  -3   7     2217.24     2529.03     32.23 o 
   1  -3   7     4739.97     4828.29     53.31 o 
   3  -3   7     5221.21     5370.49     54.20 o 
   5  -3   7     3096.83     3514.59     37.91 o 
   7  -3   7      679.26      661.58     12.49 o 
   9  -3   7     2337.80     2371.46     31.45 o 
  11  -3   7     1128.02     1127.02     18.98 o 
  13  -3   7      689.66      715.29     14.56 o 
  15  -3   7      191.35      175.54      7.85 o 
  17  -3   7      340.88      320.51     10.58 o 
  19  -3   7     2363.43     2390.71     34.87 o 
  21  -3   7     1386.90     1334.13     25.65 o 
  23  -3   7      336.73      320.13     14.17 o 
  25  -3   7     2147.46     1975.82     54.55 o 
  27  -3   7      941.65      742.20     30.03 o 
  29  -3   7      807.99      724.98     30.41 o 
  31  -3   7     2474.19     2526.09     72.54 o 
  33  -3   7      169.91      196.19     19.86 o 
  35  -3   7      896.25      908.66     35.91 o 
  37  -3   7      340.98      408.80     26.47 o 
  39  -3   7      216.48      243.91     24.53 o 
  41  -3   7       79.40       94.45     18.10 o 
 -42  -2   7       16.20       23.60      8.34 o 
 -40  -2   7       85.74      114.57     13.02 o 
 -38  -2   7       93.93       85.26     12.53 o 
 -36  -2   7      190.58      188.23     16.29 o 
 -34  -2   7     1126.32     1030.70     31.15 o 
 -32  -2   7     2500.64     2185.44     46.07 o 
 -30  -2   7      382.39      322.46     17.38 o 
 -28  -2   7      999.44     1027.93     27.93 o 
 -26  -2   7      552.96      595.91     19.27 o 
 -24  -2   7      803.43      782.14     19.42 o 
 -22  -2   7       16.21       28.63      6.06 o 
 -20  -2   7     1342.64     1400.20     28.20 o 
 -18  -2   7     2392.35     2381.86     39.90 o 
 -16  -2   7      178.41      134.12      9.50 o 
 -14  -2   7      617.85      717.46     16.78 o 
 -12  -2   7      170.50      180.27      9.38 o 
 -10  -2   7      378.17      406.74     15.37 o 
  -8  -2   7     4769.07     4823.62     77.68 o 
  -6  -2   7    10568.65    10811.27    157.61 o 
  -4  -2   7     5698.15     6204.16     89.10 o 
  -2  -2   7     3374.82     3561.40     49.67 o 
   0  -2   7     3726.97     3760.82     52.45 o 
   2  -2   7     4024.96     4137.69     57.28 o 
   4  -2   7     2186.00     2014.39     31.71 o 
   6  -2   7    16849.75    17391.46    193.34 o 
   8  -2   7      489.60      590.82     20.32 o 
  10  -2   7      908.14     1063.18     17.31 o 
  12  -2   7     2672.50     2699.89     34.01 o 
  14  -2   7     2194.72     2413.90     31.27 o 
  16  -2   7      200.19      212.84      7.17 o 
  18  -2   7      267.99      223.31     10.25 o 
  20  -2   7     4905.24     4691.37     73.76 o 
  22  -2   7     1815.13     1719.92     36.65 o 
  24  -2   7     2083.61     1918.62     40.20 o 
  26  -2   7     2746.50     2637.34     54.85 o 
  28  -2   7      217.03      237.28     24.31 o 
  30  -2   7     2347.67     2325.62     57.70 o 
  32  -2   7      451.92      509.12     36.29 o 
  34  -2   7      790.37      758.58     42.17 o 
  36  -2   7      469.79      466.59     26.88 o 
  38  -2   7      127.66      119.58     19.52 o 
  40  -2   7      277.63      306.38     33.98 o 
  42  -2   7       22.97       40.98     14.73 o 
 -43  -1   7       48.80       67.46     13.37 o 
 -41  -1   7      391.19      376.94     19.81 o 
 -39  -1   7       53.49       74.79     10.80 o 
 -37  -1   7       11.17       21.84      8.80 o 
 -35  -1   7      576.09      516.47     22.06 o 
 -33  -1   7      660.33      629.94     23.93 o 
 -31  -1   7      277.72      284.82     15.88 o 
 -29  -1   7     2730.88     2352.57     54.80 o 
 -27  -1   7      917.24      887.98     26.38 o 
 -25  -1   7     3292.54     2946.65     47.93 o 
 -23  -1   7      355.06      304.98     13.01 o 
 -21  -1   7     1218.64     1116.60     24.01 o 
 -19  -1   7     2447.38     2122.48     36.05 o 
 -17  -1   7     6169.88     6181.66     83.01 o 
 -15  -1   7     7416.58     7943.92    102.08 o 
 -13  -1   7     4177.54     4357.26     59.38 o 
 -11  -1   7     5472.28     5700.15     77.08 o 
  -9  -1   7      574.78      648.85     21.69 o 
  -7  -1   7      449.38      473.58     18.48 o 
  -5  -1   7     1076.04      898.28     25.54 o 
  -3  -1   7     3647.10     4032.46    101.70 o 
  -1  -1   7    10486.83    10884.92    178.47 o 
   1  -1   7      609.72      583.30     19.01 o 
   3  -1   7     3366.31     3212.55     56.87 o 
   5  -1   7     9540.44    10481.27    167.02 o 
   7  -1   7    11099.74    11955.01    162.63 o 
   9  -1   7     3366.12     3380.15     52.68 o 
  11  -1   7     1263.17     1532.53     31.18 o 
  13  -1   7    11372.44    11490.81    156.71 o 
  15  -1   7     2751.29     2603.91     83.86 o 
  17  -1   7     7122.95     7107.78    127.93 o 
  19  -1   7     2282.70     2276.26     39.46 o 
  21  -1   7       26.93       24.42      5.74 o 
  23  -1   7      267.32      300.11     18.85 o 
  25  -1   7      921.41      864.52     29.66 o 
  27  -1   7      727.94      800.01     35.19 o 
  29  -1   7      852.55      883.29     29.11 o 
  31  -1   7      226.59      227.03     18.99 o 
  33  -1   7      393.62      409.37     24.52 o 
  35  -1   7      249.27      281.07     21.39 o 
  37  -1   7      153.13      154.40     20.85 o 
  39  -1   7      125.86      111.67     19.85 o 
  41  -1   7       33.08       19.61     13.83 o 
  43  -1   7       16.83       57.81     15.60 o 
 -44   0   7       14.15       21.69      9.18 o 
 -42   0   7       25.53       11.41      8.84 o 
 -40   0   7       16.15       25.45      8.45 o 
 -38   0   7       32.72       77.52     11.62 o 
 -36   0   7      106.73      106.46     13.06 o 
 -34   0   7      814.79      669.41     23.20 o 
 -32   0   7       33.96       33.65      9.51 o 
 -30   0   7      670.42      743.96     23.19 o 
 -28   0   7     1174.87     1156.07     24.95 o 
 -26   0   7      586.80      612.83     17.02 o 
 -24   0   7      144.45      106.24     10.38 o 
 -22   0   7     2701.64     2852.95     40.77 o 
 -20   0   7      257.30      291.57     12.25 o 
 -18   0   7      805.36      636.75     16.68 o 
 -16   0   7     1660.80     1788.38     27.41 o 
 -14   0   7     3464.27     3708.29     57.35 o 
 -12   0   7     3402.21     3130.98     47.07 o 
 -10   0   7      216.73      303.56     10.24 o 
  -8   0   7     4333.66     4830.17     65.13 o 
  -6   0   7     1202.31     1485.09     25.05 o 
  -4   0   7     1900.38     2004.82     34.25 o 
  -2   0   7     1423.48     1676.47     34.52 o 
   0   0   7      217.59      245.46     12.41 o 
   2   0   7    27053.11    27679.54    401.36 o 
   4   0   7    21104.78    21615.20    388.48 o 
   6   0   7     4031.82     3560.92     65.03 o 
   8   0   7    34121.66    32694.13    580.46 o 
  10   0   7     9620.52    11239.25    211.39 o 
  12   0   7    14176.01    14701.85    272.20 o 
  14   0   7     3367.83     3060.69     71.58 o 
  16   0   7     7108.44     7860.65    119.43 o 
  18   0   7     2211.73     2262.77     42.15 o 
  20   0   7      230.74      278.66     18.91 o 
  22   0   7     1102.32     1170.58     31.99 o 
  24   0   7     2478.72     2232.16     50.36 o 
  26   0   7      905.92      874.46     40.98 o 
  28   0   7       33.38       73.02     15.82 o 
  30   0   7      397.06      359.52     25.66 o 
  32   0   7     4128.38     3886.37     96.55 o 
  34   0   7     1327.18     1230.41     70.01 o 
  36   0   7      137.33       86.21     27.88 o 
  38   0   7       12.52       29.41     25.03 o 
  40   0   7      379.54      348.67     27.38 o 
  42   0   7       16.69       16.71     13.05 o 
 -43   1   7       49.35       38.84     15.56 o 
 -41   1   7      390.54      404.60     23.58 o 
 -39   1   7       53.28       61.14     12.05 o 
 -37   1   7       11.25       44.11      8.68 o 
 -35   1   7      573.53      498.01     20.38 o 
 -33   1   7      660.05      647.06     20.92 o 
 -31   1   7      278.78      259.23     13.54 o 
 -29   1   7     2731.33     2416.38     43.85 o 
 -27   1   7      917.40      975.63     25.45 o 
 -25   1   7     3299.42     2968.92     44.03 o 
 -23   1   7      354.56      296.71     14.04 o 
 -21   1   7     1216.70     1150.02     21.48 o 
 -19   1   7     2444.75     2177.22     34.23 o 
 -17   1   7     6173.30     6295.65     89.49 o 
 -15   1   7     7424.24     7940.05    120.53 o 
 -13   1   7     4178.53     4281.33     67.92 o 
 -11   1   7     5472.55     5836.20     94.27 o 
  -9   1   7      574.52      656.92     19.01 o 
  -7   1   7      447.42      498.91     20.57 o 
  -5   1   7     1077.35      906.48     22.42 o 
  -3   1   7     3648.19     4007.08     89.81 o 
  -1   1   7    10483.14    10749.49    180.83 o 
   1   1   7      611.50      596.65     15.63 o 
   3   1   7     3366.96     3214.58     53.75 o 
   5   1   7     9538.59    10581.94    136.55 o 
   7   1   7    11097.41    11966.19    225.04 o 
   9   1   7     3363.42     3262.49     66.48 o 
  11   1   7     1265.39     1475.44     76.53 o 
  13   1   7    11368.57    11256.65    200.67 o 
  15   1   7     2752.22     2554.57     48.86 o 
  17   1   7     7129.49     7121.54    113.95 o 
  19   1   7     2280.88     2302.89     55.67 o 
  21   1   7       26.94       -3.69     11.92 o 
  23   1   7      267.20      286.65     21.91 o 
  25   1   7      921.50      820.92     35.35 o 
  27   1   7      727.82      819.64     35.92 o 
  29   1   7      852.75      948.70     51.68 o 
  31   1   7      227.25      252.07     27.61 o 
  33   1   7      392.97      407.04     33.85 o 
  35   1   7      248.95      284.35     29.70 o 
  37   1   7      153.83      161.64     33.33 o 
  39   1   7      125.25      152.42     71.23 o 
  41   1   7       33.21       35.33     26.95 o 
  43   1   7       16.78       67.33     25.16 o 
 -42   2   7       16.41       18.62      8.01 o 
 -40   2   7       85.64      105.91     14.53 o 
 -38   2   7       93.99      105.05     13.88 o 
 -36   2   7      189.58      259.82     19.73 o 
 -34   2   7     1127.15     1070.89     35.08 o 
 -32   2   7     2499.45     2297.33     41.79 o 
 -30   2   7      381.01      326.40     14.20 o 
 -28   2   7      995.37      987.18     23.79 o 
 -26   2   7      550.64      628.13     17.00 o 
 -24   2   7      805.08      804.42     17.16 o 
 -22   2   7       16.01       26.41      4.97 o 
 -20   2   7     1340.23     1426.26     27.19 o 
 -18   2   7     2389.88     2437.63     41.34 o 
 -16   2   7      177.06      146.71      7.40 o 
 -14   2   7      614.85      800.73     16.37 o 
 -12   2   7      170.10      172.20     12.06 o 
 -10   2   7      378.43      426.52     18.78 o 
  -8   2   7     4774.40     4834.32     93.03 o 
  -6   2   7    10559.84    10670.91    189.31 o 
  -4   2   7     5703.15     6149.60    171.82 o 
  -2   2   7     3380.48     3574.23     60.70 o 
   0   2   7     3730.22     3809.86    103.64 o 
   2   2   7     4027.31     4125.46     64.24 o 
   4   2   7     2189.54     2004.84     33.25 o 
   6   2   7    16850.01    17443.96    257.16 o 
   8   2   7      488.48      582.70     24.39 o 
  10   2   7      909.78     1027.16     29.96 o 
  12   2   7     2675.48     2752.13     58.22 o 
  14   2   7     2188.72     2401.04     53.74 o 
  16   2   7      198.67      204.59     14.97 o 
  18   2   7      267.60      225.42     15.77 o 
  20   2   7     4904.54     4604.08    169.72 o 
  22   2   7     1815.06     1749.26     46.33 o 
  24   2   7     2087.47     1848.15     49.50 o 
  26   2   7     2744.04     2671.98     71.06 o 
  28   2   7      217.27      217.03     27.03 o 
  30   2   7     2349.60     2332.63     81.12 o 
  32   2   7      452.13      488.40     35.31 o 
  34   2   7      790.36      754.25     49.09 o 
  36   2   7      471.10      441.54     36.68 o 
  38   2   7      127.41      110.87     30.61 o 
  40   2   7      277.81      304.08     40.14 o 
  42   2   7       22.52       -3.85     19.06 o 
 -41   3   7       36.62       21.85     12.64 o 
 -39   3   7      449.37      412.98     22.16 o 
 -37   3   7      114.07      113.40     15.28 o 
 -35   3   7      552.45      481.62     21.80 o 
 -33   3   7     1701.93     1694.72     43.08 o 
 -31   3   7      316.37      348.00     24.60 o 
 -29   3   7     1323.20     1296.61     26.93 o 
 -27   3   7      315.63      278.39     15.67 o 
 -25   3   7      557.50      526.52     14.64 o 
 -23   3   7      721.90      608.57     31.33 o 
 -21   3   7      381.64      424.41     24.73 o 
 -19   3   7     1331.33     1206.36     50.76 o 
 -17   3   7     1563.56     1602.53     50.01 o 
 -15   3   7      545.60      509.61     17.78 o 
 -13   3   7       21.07       29.05      5.89 o 
 -11   3   7      243.12      263.99      9.03 o 
  -9   3   7     1668.87     1530.52     34.93 o 
  -7   3   7      367.83      303.59     11.13 o 
  -5   3   7      357.61      492.55     12.64 o 
  -3   3   7     1664.44     1796.13     33.57 o 
  -1   3   7     2216.40     2475.92     55.10 o 
   1   3   7     4735.71     4808.24     82.04 o 
   3   3   7     5220.52     5343.66     89.80 o 
   5   3   7     3096.69     3523.10     68.47 o 
   7   3   7      677.39      669.76     27.24 o 
   9   3   7     2333.99     2320.19     47.86 o 
  11   3   7     1126.45     1139.39     32.22 o 
  13   3   7      687.33      677.50     24.42 o 
  15   3   7      189.82      176.51     13.72 o 
  17   3   7      339.92      329.75     18.43 o 
  19   3   7     2365.33     2402.47     75.08 o 
  21   3   7     1382.99     1332.70     38.39 o 
  23   3   7      338.41      325.77     21.99 o 
  25   3   7     2145.03     2038.92     83.88 o 
  27   3   7      942.40      777.14     42.85 o 
  29   3   7      806.54      717.10     42.57 o 
  31   3   7     2475.91     2468.76     86.26 o 
  33   3   7      169.76      165.72     25.51 o 
  35   3   7      894.39      908.06     51.59 o 
  37   3   7      340.62      439.33     53.44 o 
  39   3   7      216.65      202.77     48.13 o 
  41   3   7       79.35      103.58     27.88 o 
 -40   4   7      101.74       39.01     20.28 o 
 -38   4   7       21.63       84.70     22.42 o 
 -36   4   7      238.65      241.34     19.79 o 
 -34   4   7      164.07      233.94     15.03 o 
 -32   4   7       14.77       52.26     16.39 o 
 -30   4   7       76.42       89.96     19.38 o 
 -28   4   7      296.78      251.53     26.59 o 
 -26   4   7      679.53      590.04     20.48 o 
 -24   4   7      727.28      743.19     30.88 o 
 -22   4   7       94.56      150.66     18.48 o 
 -20   4   7     1034.05     1066.18     36.33 o 
 -18   4   7      254.60      255.81     20.84 o 
 -16   4   7      614.58      582.12     25.32 o 
 -14   4   7       21.14       28.92     10.01 o 
 -12   4   7     3267.04     3278.33     63.69 o 
 -10   4   7      679.24      651.14     20.26 o 
  -8   4   7     3157.71     3110.68     73.18 o 
  -6   4   7      739.40      685.03     18.11 o 
  -4   4   7      373.72      438.05     13.62 o 
  -2   4   7     1871.44     1887.36     34.89 o 
   0   4   7      175.60      180.48     10.41 o 
   2   4   7     1576.45     1582.26     35.69 o 
   4   4   7     2202.75     2394.69     62.40 o 
   6   4   7     1297.40     1514.93     34.79 o 
   8   4   7     4776.61     4850.41     85.66 o 
  10   4   7     1223.48     1205.79     51.33 o 
  12   4   7     2305.06     2314.87     58.23 o 
  14   4   7      673.52      684.15     24.46 o 
  16   4   7     1572.08     1490.02     42.74 o 
  18   4   7     1013.10     1038.74     31.68 o 
  20   4   7      511.87      543.95     28.34 o 
  22   4   7      386.79      390.75     31.01 o 
  24   4   7     1625.12     1650.24     63.49 o 
  26   4   7      919.61      861.90     44.98 o 
  28   4   7        8.38        8.61     16.12 o 
  30   4   7      591.93      593.36     76.13 o 
  32   4   7      370.03      358.47     38.47 o 
  34   4   7       37.13       15.78     33.67 o 
  36   4   7      382.33      385.08     35.00 o 
  38   4   7      683.34      725.59     44.69 o 
 -37   5   7      569.98      690.38     63.35 o 
 -35   5   7      240.88      288.85     26.37 o 
 -33   5   7      385.14      417.98     30.59 o 
 -31   5   7      397.77      446.41     31.64 o 
 -29   5   7     1060.47     1216.91     52.70 o 
 -27   5   7     1253.65     1164.45     50.15 o 
 -25   5   7       38.47       19.12     14.13 o 
 -23   5   7      663.45      583.48     39.46 o 
 -21   5   7      597.25      641.66     26.88 o 
 -19   5   7       55.15       75.74     11.14 o 
 -17   5   7     2241.27     2250.02     58.66 o 
 -15   5   7      687.56      562.21     25.35 o 
 -13   5   7      690.65      668.62     27.75 o 
 -11   5   7      380.28      433.16     22.23 o 
  -9   5   7     1380.48     1329.29     48.91 o 
  -7   5   7        7.16       27.88      9.97 o 
  -5   5   7      808.95      814.59     30.26 o 
  -3   5   7     1998.38     2119.45     43.50 o 
  -1   5   7      333.58      372.08     18.16 o 
   1   5   7     5174.78     5213.42     89.05 o 
   3   5   7      987.21     1023.01     33.86 o 
   5   5   7     3976.17     3996.95    126.77 o 
   7   5   7       66.19       62.83      8.59 o 
   9   5   7      888.10      898.59     30.99 o 
  11   5   7     1598.00     1642.33     74.52 o 
  13   5   7     1627.64     1506.08     69.19 o 
  15   5   7      702.57      660.90     29.58 o 
  17   5   7      169.35      157.36     21.21 o 
  19   5   7       49.35       17.40     15.24 o 
  21   5   7       19.54       46.20     15.57 o 
  23   5   7      107.18      130.52     20.69 o 
  25   5   7      362.95      403.88     31.76 o 
  27   5   7       41.56       27.97     15.57 o 
  29   5   7      299.36      325.55     30.48 o 
  31   5   7      635.92      718.63     60.03 o 
  33   5   7      874.68      850.99     56.69 o 
  35   5   7      654.09      754.40     43.91 o 
 -34   6   7      456.74      531.51     32.15 o 
 -32   6   7      976.25     1017.53     44.65 o 
 -30   6   7       46.89       67.45     12.81 o 
 -28   6   7      102.03      121.12     16.05 o 
 -26   6   7      831.98      829.86     38.51 o 
 -24   6   7       50.03       76.60     30.80 o 
 -22   6   7      737.07      704.39     62.21 o 
 -20   6   7      250.95      255.86     18.29 o 
 -18   6   7     1874.24     1835.99     65.02 o 
 -16   6   7      263.78      248.01     17.23 o 
 -14   6   7      264.95      292.95     18.08 o 
 -12   6   7      168.10      257.32     23.90 o 
 -10   6   7      455.04      510.80     25.20 o 
  -8   6   7      438.59      511.63     24.80 o 
  -6   6   7      134.28      194.64     16.72 o 
  -4   6   7       60.55      103.66     13.33 o 
  -2   6   7     2925.91     2726.36     93.49 o 
   0   6   7      853.29      779.68     43.62 o 
   2   6   7      986.36      864.87     93.37 o 
   4   6   7     1773.46     1776.01     76.90 o 
   6   6   7      990.64      919.53     51.73 o 
   8   6   7      229.68      192.43     27.68 o 
  10   6   7      147.35      185.76     33.69 o 
  12   6   7      172.17      158.78     27.29 o 
  14   6   7       84.02       72.77     30.80 o 
  16   6   7      701.39      740.91     47.97 o 
  18   6   7      255.95      328.39     34.69 o 
  20   6   7      706.59      599.66     69.30 o 
  22   6   7      649.28      599.66     45.33 o 
  24   6   7      584.40      699.32     51.01 o 
  26   6   7      100.17      154.09     39.46 o 
  28   6   7      216.70      162.55     28.68 o 
  30   6   7       10.77       59.68     18.48 o 
  32   6   7      110.20       85.13     24.05 o 
 -29   7   7     1140.89     1126.17    105.88 o 
 -27   7   7      208.17      308.01     63.53 o 
 -25   7   7      424.28      346.51     65.45 o 
 -23   7   7      424.90      462.02     73.15 o 
 -21   7   7       22.20       41.31     12.56 o 
 -19   7   7      384.36      404.24     29.44 o 
 -17   7   7       77.92       61.56     17.22 o 
 -15   7   7      208.13      182.60     23.51 o 
 -13   7   7      428.46      380.23     34.65 o 
 -11   7   7       28.88       18.18     16.59 o 
  -9   7   7      302.65      297.90     50.05 o 
  -7   7   7      601.18      620.40     43.39 o 
  -5   7   7       86.88      138.52     28.88 o 
  -3   7   7      984.14      820.88     51.01 o 
  -1   7   7      899.82      865.85     85.67 o 
   1   7   7     1427.70     1259.73     65.17 o 
   3   7   7      596.83      535.12     42.86 o 
   5   7   7      270.97      247.67     31.31 o 
   7   7   7      158.56      192.45     29.24 o 
   9   7   7       31.27       46.20     21.27 o 
  11   7   7      122.48      125.27     25.44 o 
  13   7   7       27.69       47.69     20.80 o 
  15   7   7        0.54        5.92     17.54 o 
  17   7   7      486.72      495.77     52.94 o 
  19   7   7        6.86       13.19     17.45 o 
  21   7   7      228.78      262.42     32.74 o 
  23   7   7      293.83      285.75     46.20 o 
  25   7   7      274.80      304.86     34.54 o 
  27   7   7       61.43       75.80     19.81 o 
 -22   8   7      110.30      103.95     50.05 o 
 -20   8   7       49.97      105.88     44.28 o 
 -18   8   7      109.27      109.24     17.33 o 
 -16   8   7      163.13      187.37     27.91 o 
 -14   8   7       33.56        9.81     25.03 o 
 -12   8   7      161.17      170.89     23.51 o 
 -10   8   7       88.11       70.70     20.98 o 
  -8   8   7       19.87       -0.85     25.03 o 
  -6   8   7       11.15       12.65     23.10 o 
  -4   8   7      440.85      330.62     35.14 o 
  -2   8   7      643.16      627.20     44.86 o 
   0   8   7      656.63      619.70     45.46 o 
   2   8   7       41.02       45.03     22.43 o 
   4   8   7      434.57      397.53     39.48 o 
   6   8   7       27.76       34.96     21.07 o 
   8   8   7       38.20       59.62     21.65 o 
  10   8   7       98.43      112.77     26.31 o 
  12   8   7       92.84       75.85     39.46 o 
  14   8   7       57.08       45.24     20.42 o 
  16   8   7      416.14      408.97     38.77 o 
  18   8   7       94.36      155.61     28.12 o 
  20   8   7        1.76       42.97     17.78 o 
  22   8   7       50.08       70.15     22.14 o 
 -11   9   7        2.21       29.60     22.14 o 
  -9   9   7       10.74       30.58     15.31 o 
  -7   9   7       39.14       77.95     20.65 o 
  -5   9   7      217.37      242.71     30.94 o 
  -3   9   7       36.35       50.41     20.65 o 
  -1   9   7      218.83      262.79     33.16 o 
   1   9   7       77.55       89.84     24.39 o 
   3   9   7      314.55      332.61     36.68 o 
   5   9   7       47.40       64.49     23.14 o 
   7   9   7      215.98      251.79     39.46 o 
   9   9   7       98.86      120.18     26.31 o 
  -7  -9   8       59.56       78.68     13.70 o 
  -5  -9   8       15.70       26.55      8.67 o 
  -3  -9   8      335.32      398.11     19.77 o 
  -1  -9   8      216.73      253.94     16.76 o 
   1  -9   8        5.13       19.16      8.11 o 
   3  -9   8      182.03      289.46     16.77 o 
   5  -9   8      503.29      562.49     22.83 o 
   7  -9   8       25.24       65.45     21.18 o 
 -20  -8   8       14.50       50.33     15.84 o 
 -18  -8   8      224.07      297.03     23.34 o 
 -16  -8   8      111.28      115.56     13.21 o 
 -14  -8   8      430.99      398.88     21.16 o 
 -12  -8   8      278.94      273.39     16.83 o 
 -10  -8   8       33.44       44.52      9.79 o 
  -8  -8   8       76.21       71.33     10.98 o 
  -6  -8   8       63.17       71.88     11.03 o 
  -4  -8   8      669.23      684.30     23.42 o 
  -2  -8   8      421.83      406.00     19.51 o 
   0  -8   8       86.06       99.19     11.77 o 
   2  -8   8      690.05      791.40     25.11 o 
   4  -8   8      258.49      229.53     15.35 o 
   6  -8   8       40.49       28.96      8.74 o 
   8  -8   8      433.36      421.83     18.21 o 
  10  -8   8      306.51      339.16     16.78 o 
  12  -8   8      115.36      174.58     14.13 o 
  14  -8   8      178.60      217.30     13.80 o 
  16  -8   8      334.85      373.73     17.38 o 
  18  -8   8      197.79      285.48     15.84 o 
  20  -8   8       86.62      173.72     16.64 o 
 -27  -7   8       83.56      137.18     19.17 o 
 -25  -7   8      931.62      933.57     35.19 o 
 -23  -7   8       64.65      110.15     21.40 o 
 -21  -7   8       16.52       45.00     10.98 o 
 -19  -7   8      350.46      329.68     21.68 o 
 -17  -7   8       40.19       42.91     12.64 o 
 -15  -7   8      536.27      490.87     24.66 o 
 -13  -7   8       41.00       54.43     12.47 o 
 -11  -7   8      169.72      167.84     14.57 o 
  -9  -7   8      950.63      836.54     26.95 o 
  -7  -7   8      239.26      278.75     20.05 o 
  -5  -7   8      142.89      160.48     13.78 o 
  -3  -7   8      373.08      381.95     18.24 o 
  -1  -7   8     2509.03     2267.30     44.29 o 
   1  -7   8      491.05      492.94     20.01 o 
   3  -7   8      480.36      497.05     19.98 o 
   5  -7   8       74.45       69.07     10.37 o 
   7  -7   8      121.92      107.83     11.26 o 
   9  -7   8       28.09       11.67      9.90 o 
  11  -7   8      303.81      353.20     14.08 o 
  13  -7   8        7.34       -5.40      5.40 o 
  15  -7   8       29.82       36.81      7.81 o 
  17  -7   8      717.95      757.65     19.41 o 
  19  -7   8       52.66       66.47      9.41 o 
  21  -7   8      310.94      353.20     16.32 o 
  23  -7   8       68.80       70.46     11.91 o 
  25  -7   8       66.17       53.76     11.62 o 
  27  -7   8      330.89      374.39     21.84 o 
 -32  -6   8      940.03     1003.26     31.80 o 
 -30  -6   8      135.59      159.98     14.64 o 
 -28  -6   8       94.35      114.13     16.85 o 
 -26  -6   8      958.30      912.16     33.59 o 
 -24  -6   8      223.79      269.69     20.04 o 
 -22  -6   8      808.64      785.01     30.27 o 
 -20  -6   8      185.36      174.54     16.36 o 
 -18  -6   8      641.49      595.46     25.74 o 
 -16  -6   8      107.07      156.91     16.02 o 
 -14  -6   8      222.70      197.48     17.35 o 
 -12  -6   8       31.89       30.62     10.22 o 
 -10  -6   8      343.78      329.80     17.49 o 
  -8  -6   8      202.13      241.89     15.49 o 
  -6  -6   8      780.03      650.12     21.45 o 
  -4  -6   8      812.98      874.89     23.39 o 
  -2  -6   8      201.51      238.27     14.54 o 
   0  -6   8      203.38      253.78     14.90 o 
   2  -6   8     3265.55     3021.77     51.27 o 
   4  -6   8       36.59       50.67     11.64 o 
   6  -6   8     1307.59     1253.17     26.92 o 
   8  -6   8      350.96      327.07     13.58 o 
  10  -6   8      352.41      321.23     14.18 o 
  12  -6   8      339.20      367.92     13.88 o 
  14  -6   8      299.91      342.11     13.35 o 
  16  -6   8      103.22      100.61      8.52 o 
  18  -6   8      154.73      146.32     11.94 o 
  20  -6   8       94.69      112.99      8.53 o 
  22  -6   8      117.60       91.29      9.49 o 
  24  -6   8      241.99      270.78     15.41 o 
  26  -6   8      250.05      230.55     17.74 o 
  28  -6   8      164.51      151.86     15.46 o 
  30  -6   8       53.22       63.47     13.85 o 
  32  -6   8      103.57      150.35     20.14 o 
 -35  -5   8      505.53      611.13     24.95 o 
 -33  -5   8      717.79      816.98     27.74 o 
 -31  -5   8      813.81      855.32     28.23 o 
 -29  -5   8      242.35      238.61     17.26 o 
 -27  -5   8      166.97      162.70     15.78 o 
 -25  -5   8      456.72      433.68     26.90 o 
 -23  -5   8      496.68      451.35     21.92 o 
 -21  -5   8      129.12      128.13     15.57 o 
 -19  -5   8      198.10      205.69     20.38 o 
 -17  -5   8     4097.81     3933.93     72.02 o 
 -15  -5   8     1085.80     1046.28     34.58 o 
 -13  -5   8     1231.53     1247.93     32.52 o 
 -11  -5   8     1400.83     1434.39     35.17 o 
  -9  -5   8      365.59      343.35     15.88 o 
  -7  -5   8     1250.88     1299.39     33.38 o 
  -5  -5   8     2718.53     2637.95     50.35 o 
  -3  -5   8      317.88      252.32     12.42 o 
  -1  -5   8      837.43      825.32     18.27 o 
   1  -5   8     1326.42     1272.26     26.11 o 
   3  -5   8     2259.84     2088.66     34.20 o 
   5  -5   8     1762.84     1621.80     24.82 o 
   7  -5   8     1330.91     1349.64     27.83 o 
   9  -5   8     1177.97     1064.68     19.96 o 
  11  -5   8     1187.34     1240.61     22.83 o 
  13  -5   8      330.72      344.96     12.42 o 
  15  -5   8     2095.23     1925.08     30.39 o 
  17  -5   8       56.62       44.15      6.98 o 
  19  -5   8     1068.92      996.46     20.10 o 
  21  -5   8        1.26       15.75      5.15 o 
  23  -5   8       31.96       50.41      7.41 o 
  25  -5   8      237.25      228.20     11.86 o 
  27  -5   8      133.42      150.31     13.74 o 
  29  -5   8       42.73       46.74     12.69 o 
  31  -5   8      183.02      192.62     23.50 o 
  33  -5   8      279.48      340.52     24.35 o 
  35  -5   8      114.26      108.90     15.17 o 
 -38  -4   8      161.48      147.08     15.33 o 
 -36  -4   8      423.60      451.14     21.99 o 
 -34  -4   8      460.22      450.31     24.28 o 
 -32  -4   8      105.28      104.29     12.98 o 
 -30  -4   8        6.24       22.98      9.38 o 
 -28  -4   8      642.95      570.94     22.68 o 
 -26  -4   8      171.70      166.47     14.32 o 
 -24  -4   8      826.34      786.25     25.73 o 
 -22  -4   8      181.00      204.02     18.00 o 
 -20  -4   8      267.96      292.13     23.21 o 
 -18  -4   8      451.47      420.58     29.70 o 
 -16  -4   8      437.30      361.58     19.18 o 
 -14  -4   8     1762.54     1771.95     39.65 o 
 -12  -4   8      121.63      123.79     11.56 o 
 -10  -4   8       78.12      100.55     10.47 o 
  -8  -4   8     2904.18     2891.76     59.30 o 
  -6  -4   8      106.06      142.36     13.17 o 
  -4  -4   8      196.08      228.77     11.10 o 
  -2  -4   8      200.91      243.36     10.72 o 
   0  -4   8     1467.43     1418.89     25.35 o 
   2  -4   8      932.61      989.19     16.36 o 
   4  -4   8     3086.61     3274.67     38.39 o 
   6  -4   8      604.65      591.43     12.56 o 
   8  -4   8      449.06      479.92     12.66 o 
  10  -4   8     1378.79     1390.35     21.32 o 
  12  -4   8     2783.49     2889.24     37.28 o 
  14  -4   8      813.43      915.20     18.53 o 
  16  -4   8      633.64      560.55     16.09 o 
  18  -4   8     2334.90     2190.14     31.97 o 
  20  -4   8      234.39      195.41      9.13 o 
  22  -4   8      471.77      564.04     13.97 o 
  24  -4   8      463.15      433.92     12.34 o 
  26  -4   8      477.83      451.94     13.05 o 
  28  -4   8     1483.77     1437.72     43.84 o 
  30  -4   8      669.57      671.06     30.11 o 
  32  -4   8      292.38      338.09     23.62 o 
  34  -4   8       55.75       35.31     12.77 o 
  36  -4   8      756.47      702.37     32.73 o 
  38  -4   8       18.79       36.46     14.26 o 
 -41  -3   8       48.44       75.37     11.19 o 
 -39  -3   8      146.10      192.16     16.15 o 
 -37  -3   8       21.71       48.44     12.01 o 
 -35  -3   8     1375.87     1348.88     38.49 o 
 -33  -3   8      344.79      337.70     18.87 o 
 -31  -3   8     1500.15     1526.35     38.06 o 
 -29  -3   8     2435.95     2245.98     47.23 o 
 -27  -3   8      470.63      445.40     23.84 o 
 -25  -3   8      311.39      316.83     16.95 o 
 -23  -3   8     1730.02     1640.71     34.03 o 
 -21  -3   8      341.61      343.58     14.77 o 
 -19  -3   8     1751.75     1672.15     35.86 o 
 -17  -3   8     1953.07     2027.19     39.22 o 
 -15  -3   8     1367.75     1537.25     52.47 o 
 -13  -3   8     1910.59     1888.52     50.08 o 
 -11  -3   8       60.76       55.80      9.04 o 
  -9  -3   8       13.81       23.72      8.23 o 
  -7  -3   8      529.66      573.54     17.30 o 
  -5  -3   8     1631.13     1781.01     42.13 o 
  -3  -3   8     1403.69     1482.24     41.60 o 
  -1  -3   8     3388.43     3412.17     46.19 o 
   1  -3   8      747.19      775.79     15.08 o 
   3  -3   8     2120.83     2141.78     27.01 o 
   5  -3   8      313.03      354.97      9.10 o 
   7  -3   8      107.98       80.62      5.66 o 
   9  -3   8     2210.59     2058.13     28.42 o 
  11  -3   8     1413.32     1484.63     22.80 o 
  13  -3   8     1354.77     1328.10     21.42 o 
  15  -3   8     2854.91     2780.85     37.17 o 
  17  -3   8     1325.27     1350.68     29.30 o 
  19  -3   8       32.83       16.85      6.60 o 
  21  -3   8     1037.60     1078.52     21.82 o 
  23  -3   8     1909.20     1901.08     34.13 o 
  25  -3   8     1225.45     1133.55     30.21 o 
  27  -3   8      592.44      549.47     26.74 o 
  29  -3   8      903.54      944.62     35.13 o 
  31  -3   8      266.08      290.65     22.20 o 
  33  -3   8      488.90      492.75     27.61 o 
  35  -3   8      232.79      218.37     20.41 o 
  37  -3   8      769.06      790.77     34.70 o 
  39  -3   8       25.96       61.59     16.96 o 
 -42  -2   8       85.43       92.65     10.86 o 
 -40  -2   8       29.37       47.82     10.01 o 
 -38  -2   8        2.75       25.14      8.82 o 
 -36  -2   8      743.75      690.57     26.30 o 
 -34  -2   8      113.98      123.08     15.35 o 
 -32  -2   8      335.09      347.14     19.57 o 
 -30  -2   8     1003.92     1026.82     32.04 o 
 -28  -2   8      783.09      733.44     24.05 o 
 -26  -2   8     2792.21     2622.31     49.47 o 
 -24  -2   8      222.96      158.39     12.24 o 
 -22  -2   8      166.84      147.99      9.48 o 
 -20  -2   8      182.24      179.83     13.48 o 
 -18  -2   8      155.14      175.17      9.72 o 
 -16  -2   8      919.26      914.16     20.09 o 
 -14  -2   8      126.07      139.76      9.98 o 
 -12  -2   8      269.03      278.72     15.18 o 
 -10  -2   8     4852.28     4895.16     86.52 o 
  -8  -2   8     6094.95     6422.94    100.60 o 
  -6  -2   8      243.09      249.71     12.03 o 
  -4  -2   8     1743.09     1907.97     42.87 o 
  -2  -2   8     1315.03     1392.70     46.50 o 
   0  -2   8     6432.67     6725.15     94.15 o 
   2  -2   8     2408.54     2554.06     41.42 o 
   4  -2   8     2787.46     3249.65     48.53 o 
   6  -2   8     5674.46     5723.08     72.50 o 
   8  -2   8     1556.86     1656.10     26.96 o 
  10  -2   8     1447.33     1510.65     29.59 o 
  12  -2   8     2424.82     2254.95     34.82 o 
  14  -2   8      329.93      310.72     11.40 o 
  16  -2   8     3243.12     2984.86     43.82 o 
  18  -2   8      969.18      951.28     20.56 o 
  20  -2   8     5334.46     5231.84     82.02 o 
  22  -2   8      350.64      344.13     21.31 o 
  24  -2   8     1984.87     1898.04     44.09 o 
  26  -2   8      621.79      564.46     23.27 o 
  28  -2   8     4808.87     4355.97     88.51 o 
  30  -2   8     1277.92     1167.82     39.21 o 
  32  -2   8      200.29      246.59     20.57 o 
  34  -2   8      336.65      254.59     21.38 o 
  36  -2   8      107.89      163.42     18.87 o 
  38  -2   8      126.95      197.96     22.32 o 
  40  -2   8       90.43       90.17     23.34 o 
 -43  -1   8      194.09      205.59     20.76 o 
 -41  -1   8      120.01      132.03     12.94 o 
 -39  -1   8       61.33       76.73     10.69 o 
 -37  -1   8      117.83      104.17     12.17 o 
 -35  -1   8      241.67      233.64     16.16 o 
 -33  -1   8       83.63       80.19     11.68 o 
 -31  -1   8     1041.08     1033.03     27.91 o 
 -29  -1   8      636.71      608.94     21.27 o 
 -27  -1   8     1479.52     1471.70     33.28 o 
 -25  -1   8      251.81      316.23     14.09 o 
 -23  -1   8       87.34       78.40      9.05 o 
 -21  -1   8     2115.33     2119.16     37.22 o 
 -19  -1   8     1390.29     1293.08     25.04 o 
 -17  -1   8      595.22      689.98     16.83 o 
 -15  -1   8     1038.17      988.93     26.28 o 
 -13  -1   8     2912.31     2970.11     49.98 o 
 -11  -1   8      402.80      469.03     16.24 o 
  -9  -1   8      529.59      413.97     19.83 o 
  -7  -1   8     2037.18     2208.22     47.87 o 
  -5  -1   8      700.99      746.49     23.92 o 
  -3  -1   8    11062.70    11351.99    189.79 o 
  -1  -1   8      285.29      224.31     16.07 o 
   1  -1   8     5238.93     5100.67    103.07 o 
   3  -1   8     2690.27     3426.04     68.08 o 
   5  -1   8     1890.66     2185.38     61.68 o 
   7  -1   8     1931.86     2169.24     45.10 o 
   9  -1   8     2403.96     2704.88     69.33 o 
  11  -1   8      839.50      842.87     22.57 o 
  13  -1   8     2807.23     2577.92     46.19 o 
  15  -1   8      620.93      687.26     29.44 o 
  17  -1   8     2053.26     1864.55     52.96 o 
  19  -1   8     4590.09     4329.65     97.47 o 
  21  -1   8     1134.66     1121.43     40.92 o 
  23  -1   8     2364.46     2398.98     45.19 o 
  25  -1   8     2136.10     2090.49     47.86 o 
  27  -1   8       81.97       69.97     16.32 o 
  29  -1   8        8.41       10.15      9.38 o 
  31  -1   8      307.92      336.80     22.43 o 
  33  -1   8      272.47      219.48     19.83 o 
  35  -1   8      367.13      364.99     27.26 o 
  37  -1   8       42.88       20.55     13.34 o 
  39  -1   8      252.96      224.70     23.50 o 
  41  -1   8      131.99      166.30     28.00 o 
 -42   0   8       72.71       67.30     12.72 o 
 -40   0   8       68.83       57.18      9.85 o 
 -38   0   8        3.91       33.96      9.61 o 
 -36   0   8       29.71        7.30      9.61 o 
 -34   0   8      848.36      830.45     25.95 o 
 -32   0   8       49.10       56.62     14.06 o 
 -30   0   8      164.57      118.05     11.84 o 
 -28   0   8     4357.97     4579.53     67.74 o 
 -26   0   8     1934.35     1926.69     35.50 o 
 -24   0   8       63.91       47.56      7.66 o 
 -22   0   8     2006.32     2041.84     33.07 o 
 -20   0   8        0.20       -2.44      5.13 o 
 -18   0   8        7.49       46.00      6.42 o 
 -16   0   8       13.50       31.88      5.58 o 
 -14   0   8       11.72       17.61      4.05 o 
 -12   0   8      843.91      697.29     17.92 o 
 -10   0   8     2095.71     1772.11     34.57 o 
  -8   0   8        9.99        6.41      4.44 o 
  -6   0   8     2707.43     3457.85     58.03 o 
  -4   0   8     9413.17     9604.90    148.69 o 
  -2   0   8      676.82      802.24     25.40 o 
   0   0   8     6767.61     7369.12    143.21 o 
   2   0   8     6825.01     8338.07    160.68 o 
   4   0   8        9.93        0.48      9.63 o 
   6   0   8      798.18      707.13     27.37 o 
   8   0   8     1456.34     1758.19     47.52 o 
  10   0   8     7178.92     8871.61    172.64 o 
  12   0   8      604.41      555.55     25.94 o 
  14   0   8     7789.18     7439.33    149.65 o 
  16   0   8      714.30      608.16     28.39 o 
  18   0   8     1045.51     1179.77     40.77 o 
  20   0   8       97.61       67.24     14.61 o 
  22   0   8     5287.43     5098.54    108.48 o 
  24   0   8       81.20       47.37     15.79 o 
  26   0   8      819.01      777.54     35.22 o 
  28   0   8      243.96      268.88     23.13 o 
  30   0   8     3444.13     3331.76     86.66 o 
  32   0   8      914.06      730.85     35.26 o 
  34   0   8       36.84       29.30     24.05 o 
  36   0   8        4.11        7.37     19.70 o 
  38   0   8      290.97      415.87    109.73 o 
  40   0   8      327.80      321.84     27.22 o 
  42   0   8        0.00       13.30     13.37 o 
 -43   1   8      195.18      205.91     18.95 o 
 -41   1   8      119.93      126.81     18.82 o 
 -39   1   8       61.17       56.25     15.72 o 
 -37   1   8      117.84       97.82     12.67 o 
 -35   1   8      240.44      213.86     15.67 o 
 -33   1   8       83.51       81.09      9.27 o 
 -31   1   8     1040.02     1081.62     38.04 o 
 -29   1   8      635.55      615.43     22.13 o 
 -27   1   8     1477.39     1452.28     28.92 o 
 -25   1   8      250.87      295.12     15.60 o 
 -23   1   8       87.85       88.87      7.60 o 
 -21   1   8     2119.87     2141.83     38.30 o 
 -19   1   8     1391.29     1382.36     27.08 o 
 -17   1   8      596.46      658.39     30.31 o 
 -15   1   8     1037.48      993.20     20.74 o 
 -13   1   8     2910.83     2956.24     63.08 o 
 -11   1   8      401.22      487.31     16.98 o 
  -9   1   8      532.35      429.28     19.80 o 
  -7   1   8     2035.37     2304.44     43.31 o 
  -5   1   8      704.13      718.54     20.72 o 
  -3   1   8    11055.82    11516.63    192.70 o 
  -1   1   8      286.85      231.49     14.51 o 
   1   1   8     5241.19     5136.33     75.68 o 
   3   1   8     2687.36     3551.53     64.79 o 
   5   1   8     1890.77     2271.87     52.99 o 
   7   1   8     1930.96     2110.01     65.02 o 
   9   1   8     2403.79     2599.17     63.59 o 
  11   1   8      842.68      850.27     31.06 o 
  13   1   8     2804.80     2511.79     63.11 o 
  15   1   8      622.37      649.67     28.96 o 
  17   1   8     2051.66     1802.65     52.09 o 
  19   1   8     4587.47     4198.25     81.07 o 
  21   1   8     1134.01     1150.96     32.73 o 
  23   1   8     2364.99     2366.57     54.76 o 
  25   1   8     2138.31     2002.91     60.31 o 
  27   1   8       81.52       75.24     16.03 o 
  29   1   8        8.50        8.21     11.19 o 
  31   1   8      308.00      382.97     32.50 o 
  33   1   8      272.90      226.45     27.16 o 
  35   1   8      366.95      376.57     89.52 o 
  37   1   8       42.94       12.40     33.69 o 
  39   1   8      252.00      167.07     38.50 o 
  41   1   8      131.98      124.58     42.35 o 
 -42   2   8       85.03       90.00     28.88 o 
 -40   2   8       29.67       54.15     16.39 o 
 -38   2   8        2.81       15.21     10.00 o 
 -36   2   8      744.58      736.48     29.13 o 
 -34   2   8      114.00      112.88     10.65 o 
 -32   2   8      334.35      309.32     15.46 o 
 -30   2   8     1005.61     1099.71     35.17 o 
 -28   2   8      784.09      749.63     20.56 o 
 -26   2   8     2791.88     2641.69     45.34 o 
 -24   2   8      224.06      173.24      8.47 o 
 -22   2   8      165.63      162.64      9.09 o 
 -20   2   8      181.89      190.08      9.16 o 
 -18   2   8      154.76      167.72      9.89 o 
 -16   2   8      920.72      911.62     20.28 o 
 -14   2   8      126.54      143.35     11.56 o 
 -12   2   8      268.46      305.46     15.60 o 
 -10   2   8     4856.19     4937.37     94.09 o 
  -8   2   8     6105.78     6372.40    114.20 o 
  -6   2   8      242.29      264.69     14.90 o 
  -4   2   8     1741.09     1931.49     43.84 o 
  -2   2   8     1318.48     1342.77     30.20 o 
   0   2   8     6436.20     6873.43    154.10 o 
   2   2   8     2408.40     2583.22     47.82 o 
   4   2   8     2785.34     3359.25     56.66 o 
   6   2   8     5669.20     5778.54     86.90 o 
   8   2   8     1559.63     1651.03     41.23 o 
  10   2   8     1448.99     1552.24     39.71 o 
  12   2   8     2423.65     2305.51     52.22 o 
  14   2   8      328.38      333.34     19.86 o 
  16   2   8     3238.48     2952.85     84.72 o 
  18   2   8      968.94      966.40     35.42 o 
  20   2   8     5339.75     5177.70    102.84 o 
  22   2   8      351.13      351.46     21.99 o 
  24   2   8     1983.55     2016.50     74.75 o 
  26   2   8      620.36      563.78     30.84 o 
  28   2   8     4810.91     4349.14    124.76 o 
  30   2   8     1277.83     1119.57     54.06 o 
  32   2   8      200.86      330.15     31.48 o 
  34   2   8      336.44      298.01     30.65 o 
  36   2   8      107.52      116.13     22.75 o 
  38   2   8      127.00      170.50     34.65 o 
  40   2   8       90.59       93.32     29.12 o 
 -41   3   8       48.27       52.88     31.76 o 
 -39   3   8      145.55      186.22     33.30 o 
 -37   3   8       22.01       26.31     20.28 o 
 -35   3   8     1375.67     1333.89     40.58 o 
 -33   3   8      344.18      341.12     17.29 o 
 -31   3   8     1498.83     1700.66     52.44 o 
 -29   3   8     2434.99     2292.26     40.50 o 
 -27   3   8      471.56      418.94     14.33 o 
 -25   3   8      313.12      317.03     12.22 o 
 -23   3   8     1732.86     1765.93     35.55 o 
 -21   3   8      342.26      341.94     20.16 o 
 -19   3   8     1754.90     1636.94     32.41 o 
 -17   3   8     1952.92     2022.42     33.85 o 
 -15   3   8     1371.09     1508.44     40.32 o 
 -13   3   8     1911.67     1878.87     43.20 o 
 -11   3   8       59.64       55.09      8.11 o 
  -9   3   8       13.85       12.55      7.19 o 
  -7   3   8      530.22      571.08     20.67 o 
  -5   3   8     1627.64     1741.50     41.15 o 
  -3   3   8     1402.02     1494.12     36.94 o 
  -1   3   8     3388.82     3367.46     68.12 o 
   1   3   8      745.12      757.30     23.23 o 
   3   3   8     2116.57     2160.39     46.45 o 
   5   3   8      313.89      380.47     14.33 o 
   7   3   8      107.54      105.01     10.65 o 
   9   3   8     2209.29     1983.14     47.86 o 
  11   3   8     1412.10     1489.30     50.03 o 
  13   3   8     1357.26     1289.35     36.63 o 
  15   3   8     2856.21     2780.18     61.77 o 
  17   3   8     1324.92     1389.07     39.34 o 
  19   3   8       32.75       43.79     11.31 o 
  21   3   8     1035.44     1083.04     39.19 o 
  23   3   8     1908.35     1920.42     69.57 o 
  25   3   8     1224.22     1085.17     51.77 o 
  27   3   8      590.93      563.30     38.45 o 
  29   3   8      904.61     1060.20     51.81 o 
  31   3   8      264.80      287.98     53.81 o 
  33   3   8      489.20      460.56     37.38 o 
  35   3   8      233.10      272.95     30.20 o 
  37   3   8      768.43      849.75     74.15 o 
  39   3   8       25.90       61.97     47.16 o 
 -38   4   8      161.80      168.92     37.54 o 
 -36   4   8      424.35      486.80     41.58 o 
 -34   4   8      461.22      474.35     34.91 o 
 -32   4   8      105.62       91.72     19.45 o 
 -30   4   8        6.18       22.21     15.30 o 
 -28   4   8      644.68      610.52     22.11 o 
 -26   4   8      171.16      151.61     21.81 o 
 -24   4   8      824.47      823.79     51.24 o 
 -22   4   8      181.13      214.92     23.43 o 
 -20   4   8      268.09      271.13     19.21 o 
 -18   4   8      450.59      390.83     22.24 o 
 -16   4   8      436.24      386.43     15.90 o 
 -14   4   8     1763.61     1754.40     42.14 o 
 -12   4   8      120.99      131.25      9.57 o 
 -10   4   8       78.18      123.95      8.32 o 
  -8   4   8     2905.98     3003.39     48.71 o 
  -6   4   8      105.81      113.61      6.81 o 
  -4   4   8      197.20      225.63     10.69 o 
  -2   4   8      201.85      263.51     11.56 o 
   0   4   8     1469.23     1437.01     29.84 o 
   2   4   8      934.53     1001.70     38.84 o 
   4   4   8     3089.28     3173.27     69.30 o 
   6   4   8      604.45      591.08     24.98 o 
   8   4   8      447.88      470.41     26.83 o 
  10   4   8     1381.49     1393.94     53.92 o 
  12   4   8     2783.80     3042.85     92.53 o 
  14   4   8      813.21      925.55     30.38 o 
  16   4   8      631.67      613.94     30.79 o 
  18   4   8     2334.67     2188.09     73.14 o 
  20   4   8      235.08      157.87     22.75 o 
  22   4   8      472.26      519.74     35.43 o 
  24   4   8      461.50      458.25     34.22 o 
  26   4   8      479.64      466.09     34.67 o 
  28   4   8     1485.31     1357.40     59.46 o 
  30   4   8      669.92      698.00     41.60 o 
  32   4   8      291.85      336.86     32.96 o 
  34   4   8       56.29       98.27     35.82 o 
  36   4   8      755.85      747.68     45.05 o 
  38   4   8       18.87       70.32     17.59 o 
 -35   5   8      506.26      629.46     37.53 o 
 -33   5   8      718.62      751.54     40.76 o 
 -31   5   8      813.68      786.09     41.91 o 
 -29   5   8      241.90      232.14     24.83 o 
 -27   5   8      166.44      142.52     21.00 o 
 -25   5   8      457.18      400.34     44.22 o 
 -23   5   8      496.68      480.34     31.23 o 
 -21   5   8      128.75      128.24     19.46 o 
 -19   5   8      197.45      193.72     16.75 o 
 -17   5   8     4101.69     3910.31     92.81 o 
 -15   5   8     1087.24     1026.71     36.05 o 
 -13   5   8     1231.28     1236.87     40.52 o 
 -11   5   8     1403.45     1392.05     43.60 o 
  -9   5   8      366.61      343.18     21.73 o 
  -7   5   8     1252.36     1292.82     33.64 o 
  -5   5   8     2716.51     2804.28     54.40 o 
  -3   5   8      318.24      321.41     19.05 o 
  -1   5   8      835.55      825.98     24.93 o 
   1   5   8     1330.77     1278.20     37.16 o 
   3   5   8     2257.71     2123.80     45.79 o 
   5   5   8     1762.38     1738.77     62.99 o 
   7   5   8     1331.85     1348.98     34.43 o 
   9   5   8     1175.91     1098.45     42.90 o 
  11   5   8     1187.88     1242.66     60.13 o 
  13   5   8      330.08      344.66     27.61 o 
  15   5   8     2093.85     1917.56     70.74 o 
  17   5   8       56.23       44.34     16.31 o 
  19   5   8     1068.07     1044.57     47.31 o 
  21   5   8        1.23       26.95     15.24 o 
  23   5   8       31.60       42.35     16.70 o 
  25   5   8      237.52      229.63     26.61 o 
  27   5   8      132.85      198.03     25.70 o 
  29   5   8       42.58       32.52     16.00 o 
  31   5   8      183.25      220.25     27.23 o 
  33   5   8      278.80      348.94     36.64 o 
  35   5   8      114.31      131.11     22.35 o 
 -32   6   8      940.02     1163.29     48.80 o 
 -30   6   8      135.43      152.38     22.62 o 
 -28   6   8       94.23      129.45     16.86 o 
 -26   6   8      957.21      948.83     44.52 o 
 -24   6   8      223.48      242.58     32.22 o 
 -22   6   8      808.63      718.17     48.12 o 
 -20   6   8      184.19      186.15     21.27 o 
 -18   6   8      640.24      620.56     65.05 o 
 -16   6   8      107.11      182.01     21.53 o 
 -14   6   8      221.19      241.66     34.70 o 
 -12   6   8       31.79       38.81     23.67 o 
 -10   6   8      344.27      363.61     29.89 o 
  -8   6   8      201.86      205.58     21.87 o 
  -6   6   8      779.86      693.21     45.33 o 
  -4   6   8      811.54      856.23     39.92 o 
  -2   6   8      201.25      197.09     30.06 o 
   0   6   8      204.12      231.76     35.61 o 
   2   6   8     3267.18     2931.66    110.23 o 
   4   6   8       36.50       39.03     25.99 o 
   6   6   8     1310.15     1175.51    116.47 o 
   8   6   8      350.52      335.60     36.05 o 
  10   6   8      351.62      347.34     36.05 o 
  12   6   8      339.28      315.43     35.08 o 
  14   6   8      299.38      376.89     50.05 o 
  16   6   8      102.50      101.45     24.50 o 
  18   6   8      153.91      131.86     27.29 o 
  20   6   8       94.56      118.56     26.82 o 
  22   6   8      118.40       38.50     48.13 o 
  24   6   8      242.62      300.23     36.96 o 
  26   6   8      250.12      226.72     33.30 o 
  28   6   8      164.00      183.07     33.69 o 
  30   6   8       53.62       51.73     20.29 o 
  32   6   8      103.93      150.35     46.20 o 
 -27   7   8       83.77      158.92     17.97 o 
 -25   7   8      930.82      898.88     45.07 o 
 -23   7   8       64.23      109.89     30.80 o 
 -21   7   8       16.61       26.71     40.43 o 
 -19   7   8      349.68      367.03     30.42 o 
 -17   7   8       39.51       67.61     21.18 o 
 -15   7   8      536.11      485.52     37.00 o 
 -13   7   8       41.32       39.70     18.07 o 
 -11   7   8      170.35      173.32     26.23 o 
  -9   7   8      952.91      790.47     49.00 o 
  -7   7   8      239.77      211.09     29.53 o 
  -5   7   8      143.44      160.70     27.29 o 
  -3   7   8      373.86      402.22     37.93 o 
  -1   7   8     2511.54     2260.13     92.88 o 
   1   7   8      488.29      501.71     78.93 o 
   3   7   8      480.46      460.39     42.20 o 
   5   7   8       73.98       53.96     31.76 o 
   7   7   8      122.27       99.27     25.16 o 
   9   7   8       28.20        0.21     18.04 o 
  11   7   8      302.95      366.53     37.27 o 
  13   7   8        7.24       26.64     20.29 o 
  15   7   8       29.63       31.66     25.03 o 
  17   7   8      717.01      811.08     53.64 o 
  19   7   8       53.27       59.84     44.28 o 
  21   7   8      310.57      359.86     47.16 o 
  23   7   8       69.10       96.58     23.02 o 
  25   7   8       65.90       81.42     22.08 o 
  27   7   8      331.05      395.21     47.16 o 
 -20   8   8       14.60       98.18     44.28 o 
 -18   8   8      223.58      240.12     24.42 o 
 -16   8   8      110.87       91.45     19.10 o 
 -14   8   8      430.27      382.37     32.93 o 
 -12   8   8      278.55      298.37     30.20 o 
 -10   8   8       33.32       52.91     20.29 o 
  -8   8   8       76.29       63.82     21.70 o 
  -6   8   8       62.80       65.51     21.65 o 
  -4   8   8      669.43      624.36     46.72 o 
  -2   8   8      421.35      401.37     40.23 o 
   0   8   8       85.63       69.35     33.69 o 
   2   8   8      689.91      706.29     50.71 o 
   4   8   8      259.68      231.00     33.33 o 
   6   8   8       40.44       29.84     23.14 o 
   8   8   8      432.38      375.45     39.41 o 
  10   8   8      307.64      331.24     36.97 o 
  12   8   8      115.43      165.14     30.95 o 
  14   8   8      177.43      191.96     31.45 o 
  16   8   8      333.26      355.75     38.77 o 
  18   8   8      197.42      283.44     35.61 o 
  20   8   8       86.90      191.53     29.91 o 
  -7   9   8       59.08       82.78     36.58 o 
  -5   9   8       15.69       39.30     19.42 o 
  -3   9   8      335.98      362.21     53.90 o 
  -1   9   8      216.60      276.37     65.45 o 
   1   9   8        5.21       19.40     17.54 o 
   3   9   8      182.90      224.88     33.95 o 
   5   9   8      504.26      485.56     46.22 o 
 -18  -8   9      212.55      230.55     19.46 o 
 -16  -8   9      203.30      264.32     19.27 o 
 -14  -8   9      348.18      378.73     20.86 o 
 -12  -8   9      240.10      276.48     18.15 o 
 -10  -8   9      283.48      287.03     17.16 o 
  -8  -8   9        6.14       27.99     10.18 o 
  -6  -8   9      584.77      530.41     21.55 o 
  -4  -8   9      113.04      118.77     12.67 o 
  -2  -8   9      387.13      435.72     19.99 o 
   0  -8   9      227.33      247.55     17.01 o 
   2  -8   9      509.20      534.32     20.94 o 
   4  -8   9      657.99      722.37     23.66 o 
   6  -8   9      829.06      893.67     27.60 o 
   8  -8   9       54.28       52.14      8.82 o 
  10  -8   9       75.64       94.38      9.75 o 
  12  -8   9       59.66       78.75     15.81 o 
  14  -8   9       66.44       95.52      9.51 o 
  16  -8   9      510.31      557.97     21.67 o 
  18  -8   9      299.10      346.51     48.13 o 
 -25  -7   9      185.83      168.82     19.84 o 
 -23  -7   9      224.77      232.90     19.53 o 
 -21  -7   9      111.39      134.58     15.64 o 
 -19  -7   9       69.82       62.42     12.27 o 
 -17  -7   9      109.37       98.59     25.96 o 
 -15  -7   9      415.67      487.00     28.03 o 
 -13  -7   9      264.90      321.07     23.54 o 
 -11  -7   9      790.11      775.30     28.64 o 
  -9  -7   9      419.94      468.36     22.04 o 
  -7  -7   9      699.18      671.68     23.34 o 
  -5  -7   9      514.63      498.28     20.56 o 
  -3  -7   9      447.17      461.80     19.66 o 
  -1  -7   9      410.66      449.43     26.46 o 
   1  -7   9      565.25      549.71     21.47 o 
   3  -7   9      277.23      282.71     16.23 o 
   5  -7   9      358.67      376.88     17.67 o 
   7  -7   9      416.20      377.74     18.69 o 
   9  -7   9       61.98       70.82      9.00 o 
  11  -7   9       46.64       65.66      7.66 o 
  13  -7   9       46.36       75.26      8.16 o 
  15  -7   9       52.61       87.72     11.75 o 
  17  -7   9        9.98       31.48      7.38 o 
  19  -7   9      722.85      743.06     27.55 o 
  21  -7   9      365.89      348.55     20.28 o 
  23  -7   9      106.34      115.07     13.57 o 
  25  -7   9      267.83      347.14     20.43 o 
 -30  -6   9      598.81      695.47     31.43 o 
 -28  -6   9      390.29      468.21     25.10 o 
 -26  -6   9      274.87      273.40     19.72 o 
 -24  -6   9        9.25       23.57     10.84 o 
 -22  -6   9      600.11      644.74     28.69 o 
 -20  -6   9      510.38      568.21     27.06 o 
 -18  -6   9     1289.05     1267.76     40.49 o 
 -16  -6   9     1189.54     1098.77     37.14 o 
 -14  -6   9      549.09      565.02     26.09 o 
 -12  -6   9      410.17      378.63     23.62 o 
 -10  -6   9       78.77       47.76     11.01 o 
  -8  -6   9      470.80      495.67     22.48 o 
  -6  -6   9      154.82      165.29     14.52 o 
  -4  -6   9      197.08      222.93     19.25 o 
  -2  -6   9     1951.44     1920.14     38.88 o 
   0  -6   9      192.56      191.80     18.03 o 
   2  -6   9      901.27      816.67     23.74 o 
   4  -6   9     2813.82     2604.20     46.31 o 
   6  -6   9      610.12      578.93     18.31 o 
   8  -6   9     1312.34     1184.37     24.40 o 
  10  -6   9      184.03      182.26     11.61 o 
  12  -6   9      226.81      217.75     11.20 o 
  14  -6   9     1483.18     1365.82     26.95 o 
  16  -6   9       32.11       32.13      5.90 o 
  18  -6   9      120.33      142.08      9.03 o 
  20  -6   9       59.37       83.11      8.29 o 
  22  -6   9       20.83       33.13     10.17 o 
  24  -6   9      289.09      264.69     18.11 o 
  26  -6   9       67.39       76.85     12.51 o 
  28  -6   9      102.55       78.96     12.14 o 
  30  -6   9      139.03      177.28     25.62 o 
 -35  -5   9       77.56       79.32     14.73 o 
 -33  -5   9      807.11      924.01     30.25 o 
 -31  -5   9      706.74      670.14     25.80 o 
 -29  -5   9      158.04      146.40     17.66 o 
 -27  -5   9      120.69      104.86     16.88 o 
 -25  -5   9     1144.24     1055.64     37.91 o 
 -23  -5   9      278.44      329.52     23.71 o 
 -21  -5   9      213.35      242.18     19.41 o 
 -19  -5   9      921.86      920.54     33.43 o 
 -17  -5   9      954.92      993.75     34.64 o 
 -15  -5   9      732.72      793.74     30.58 o 
 -13  -5   9       73.77       65.82     13.73 o 
 -11  -5   9     1129.54     1146.81     31.39 o 
  -9  -5   9      609.72      540.21     22.49 o 
  -7  -5   9      348.25      347.30     20.62 o 
  -5  -5   9       19.57       15.30      7.52 o 
  -3  -5   9     1131.98     1113.47     30.20 o 
  -1  -5   9     1332.49     1114.30     24.93 o 
   1  -5   9      635.88      635.05     19.86 o 
   3  -5   9      889.01     1003.14     21.63 o 
   5  -5   9      169.15      185.19      9.17 o 
   7  -5   9      111.77      116.52      8.03 o 
   9  -5   9     1254.32     1235.29     22.84 o 
  11  -5   9     1339.92     1290.66     23.40 o 
  13  -5   9     1828.28     1653.18     27.42 o 
  15  -5   9      158.00      141.28      8.95 o 
  17  -5   9      593.30      626.43     15.67 o 
  19  -5   9       50.20       64.62      7.85 o 
  21  -5   9      631.76      634.35     16.72 o 
  23  -5   9      268.51      286.43     13.09 o 
  25  -5   9      359.71      356.51     18.55 o 
  27  -5   9      197.07      233.54     20.73 o 
  29  -5   9       41.61       82.16     12.69 o 
  31  -5   9        7.51       12.56     10.86 o 
  33  -5   9       72.17       53.25     13.25 o 
 -38  -4   9      168.45      143.11     15.12 o 
 -36  -4   9       96.76      144.25     14.63 o 
 -34  -4   9       97.83       85.18     11.73 o 
 -32  -4   9      228.55      260.81     19.48 o 
 -30  -4   9      276.57      330.66     19.85 o 
 -28  -4   9      712.49      775.54     26.38 o 
 -26  -4   9      354.16      367.71     19.22 o 
 -24  -4   9      153.57      163.54     15.51 o 
 -22  -4   9       71.26      117.35     16.25 o 
 -20  -4   9      759.99      734.74     29.13 o 
 -18  -4   9     1855.15     1755.56     41.30 o 
 -16  -4   9      916.21      909.73     27.41 o 
 -14  -4   9      417.61      399.50     18.62 o 
 -12  -4   9      880.20      822.58     29.94 o 
 -10  -4   9      550.93      564.54     20.30 o 
  -8  -4   9       37.44       48.32      6.63 o 
  -6  -4   9      388.16      414.03     16.09 o 
  -4  -4   9      576.99      656.89     19.83 o 
  -2  -4   9      105.86       96.82      9.40 o 
   0  -4   9     2716.06     2545.72     46.12 o 
   2  -4   9     1323.43     1433.11     21.66 o 
   4  -4   9      439.50      434.46     11.97 o 
   6  -4   9     2055.15     1984.05     26.39 o 
   8  -4   9      193.35      214.51      8.70 o 
  10  -4   9      481.16      449.61     11.78 o 
  12  -4   9      951.34      881.23     17.00 o 
  14  -4   9     1269.76     1189.01     20.51 o 
  16  -4   9     4737.05     4621.07     56.24 o 
  18  -4   9      247.42      283.20     11.17 o 
  20  -4   9      151.76      176.06      8.87 o 
  22  -4   9      820.45      757.16     23.10 o 
  24  -4   9      175.87      185.72     10.96 o 
  26  -4   9      740.34      701.04     20.24 o 
  28  -4   9      590.91      600.89     28.16 o 
  30  -4   9      379.52      418.76     25.39 o 
  32  -4   9       18.12       35.17     12.06 o 
  34  -4   9      148.31      184.65     18.27 o 
  36  -4   9      134.29      125.45     16.34 o 
 -39  -3   9       14.60       44.85      9.10 o 
 -37  -3   9       58.03       95.02     12.49 o 
 -35  -3   9      882.51      909.21     31.13 o 
 -33  -3   9      331.66      297.93     17.61 o 
 -31  -3   9      453.57      397.92     19.69 o 
 -29  -3   9     1747.13     1566.37     37.94 o 
 -27  -3   9      626.72      647.39     23.80 o 
 -25  -3   9      990.93      906.48     26.98 o 
 -23  -3   9       79.81       67.54     11.12 o 
 -21  -3   9     1792.03     1688.71     37.57 o 
 -19  -3   9      552.54      677.73     24.11 o 
 -17  -3   9      616.47      594.77     37.34 o 
 -15  -3   9     1219.41     1216.25     31.49 o 
 -13  -3   9       49.93      112.29      9.21 o 
 -11  -3   9     1186.06     1160.56     30.07 o 
  -9  -3   9      806.12      845.67     22.23 o 
  -7  -3   9      778.10      751.89     22.12 o 
  -5  -3   9      829.95      787.22     24.70 o 
  -3  -3   9      282.62      284.54     13.23 o 
  -1  -3   9     1404.29     1442.42     24.24 o 
   1  -3   9      765.95      803.09     17.19 o 
   3  -3   9      668.54      677.71     15.17 o 
   5  -3   9      129.82      114.02      7.97 o 
   7  -3   9      277.83      246.80     11.17 o 
   9  -3   9      350.18      325.79     10.93 o 
  11  -3   9      281.40      330.95     11.02 o 
  13  -3   9      424.30      437.15     11.11 o 
  15  -3   9     2742.25     2605.42     35.62 o 
  17  -3   9     1323.20     1232.46     26.19 o 
  19  -3   9     2994.83     2921.52     43.55 o 
  21  -3   9      491.27      426.60     16.02 o 
  23  -3   9     1458.45     1558.31     32.76 o 
  25  -3   9      309.70      304.49     20.93 o 
  27  -3   9      214.33      248.55     20.25 o 
  29  -3   9      559.08      546.59     27.56 o 
  31  -3   9      107.73      145.15     18.75 o 
  33  -3   9      214.57      187.77     19.68 o 
  35  -3   9      169.02      216.11     20.68 o 
  37  -3   9      103.61      110.81     26.46 o 
  39  -3   9       48.49       43.43     15.25 o 
 -40  -2   9      142.54      100.75     11.67 o 
 -38  -2   9      142.10      134.69     13.43 o 
 -36  -2   9      174.88      183.19     16.64 o 
 -34  -2   9       43.66       46.70     10.94 o 
 -32  -2   9      227.25      197.08     14.48 o 
 -30  -2   9      111.73      109.13     15.91 o 
 -28  -2   9     2436.13     2474.21     48.87 o 
 -26  -2   9      297.10      298.76     16.36 o 
 -24  -2   9       28.01       50.36     10.49 o 
 -22  -2   9     1847.03     1938.62     36.53 o 
 -20  -2   9      251.53      243.97     11.36 o 
 -18  -2   9     2320.29     2104.76     39.47 o 
 -16  -2   9      161.24      207.34     12.37 o 
 -14  -2   9     1983.01     2006.00     42.56 o 
 -12  -2   9     2007.14     1890.98     43.11 o 
 -10  -2   9      879.23      955.36     26.25 o 
  -8  -2   9      175.70      155.14     13.56 o 
  -6  -2   9      865.54      882.09     22.88 o 
  -4  -2   9      822.94      912.99     27.79 o 
  -2  -2   9     1170.48     1231.27     33.36 o 
   0  -2   9     1554.01     1672.99     29.95 o 
   2  -2   9      701.03      728.72     17.71 o 
   4  -2   9      533.78      435.82     14.64 o 
   6  -2   9      474.30      593.22     14.93 o 
   8  -2   9      844.31      778.20     17.66 o 
  10  -2   9     3380.59     3454.89     50.96 o 
  12  -2   9      237.15      218.35     10.46 o 
  14  -2   9      624.81      612.11     19.92 o 
  16  -2   9      889.38      830.29     19.71 o 
  18  -2   9      621.70      650.35     18.09 o 
  20  -2   9      519.64      456.16     20.48 o 
  22  -2   9     3655.73     3454.91     66.20 o 
  24  -2   9     3379.87     3154.21     63.18 o 
  26  -2   9      784.08      737.73     30.11 o 
  28  -2   9     2498.23     2525.22     61.23 o 
  30  -2   9      170.31      224.45     19.76 o 
  32  -2   9      181.62      207.33     19.37 o 
  34  -2   9      326.01      346.22     26.92 o 
  36  -2   9       22.35       34.88     15.57 o 
  38  -2   9      130.64      151.18     23.62 o 
  40  -2   9       22.00       59.52     16.06 o 
 -41  -1   9      372.57      413.12     19.98 o 
 -39  -1   9       33.30       44.48      8.54 o 
 -37  -1   9       11.66       47.36     13.23 o 
 -35  -1   9      243.04      344.23     18.62 o 
 -33  -1   9      341.40      338.57     18.18 o 
 -31  -1   9     1241.77     1094.69     31.29 o 
 -29  -1   9      390.29      307.30     15.95 o 
 -27  -1   9     4474.06     4283.16     70.29 o 
 -25  -1   9     2895.88     2852.34     51.34 o 
 -23  -1   9      613.55      672.17     26.16 o 
 -21  -1   9     1194.10     1206.49     24.88 o 
 -19  -1   9     1424.20     1423.90     33.63 o 
 -17  -1   9      644.10      747.75     19.80 o 
 -15  -1   9      674.89      716.63     20.68 o 
 -13  -1   9      106.85      146.28     10.72 o 
 -11  -1   9     4885.67     4613.13     86.73 o 
  -9  -1   9      440.30      429.30     18.55 o 
  -7  -1   9      880.08      995.83     28.62 o 
  -5  -1   9     1133.38     1302.24     34.48 o 
  -3  -1   9      333.37      280.92     15.72 o 
  -1  -1   9      584.63      671.04     23.68 o 
   1  -1   9     2342.26     2268.18     56.89 o 
   3  -1   9       44.67      103.73     13.48 o 
   5  -1   9     2594.37     2311.84     57.69 o 
   7  -1   9     4008.88     3652.59     62.36 o 
   9  -1   9      776.39      781.52     20.79 o 
  11  -1   9       13.07       16.78      5.75 o 
  13  -1   9     1352.35     1275.60     27.86 o 
  15  -1   9     3202.71     2819.29     71.29 o 
  17  -1   9      401.72      465.13     27.44 o 
  19  -1   9     1943.24     1785.73     53.99 o 
  21  -1   9     2575.27     2617.98     70.74 o 
  23  -1   9     1763.58     1542.10     51.74 o 
  25  -1   9      295.77      325.72     24.66 o 
  27  -1   9      565.60      526.96     39.46 o 
  29  -1   9      218.74      267.83     20.16 o 
  31  -1   9       98.11       82.67     15.03 o 
  33  -1   9       87.77       72.58     14.41 o 
  35  -1   9       82.52       87.46     17.93 o 
  37  -1   9      110.00      138.67     27.23 o 
  39  -1   9      156.56      222.16     24.24 o 
  41  -1   9       58.56       55.05     15.65 o 
 -42   0   9       48.16       66.23     12.26 o 
 -40   0   9      175.60      215.36     16.22 o 
 -38   0   9      299.80      377.79     17.42 o 
 -36   0   9      170.51      201.40     13.56 o 
 -34   0   9      702.89      678.57     23.46 o 
 -32   0   9       12.89       12.39      7.75 o 
 -30   0   9      183.36      237.18     14.63 o 
 -28   0   9       36.94       33.79      8.03 o 
 -26   0   9      392.90      507.35     20.66 o 
 -24   0   9      276.48      268.46     12.60 o 
 -22   0   9       25.76       17.20      8.08 o 
 -20   0   9      306.79      244.83     11.48 o 
 -18   0   9        1.44        0.95      6.09 o 
 -16   0   9     1030.44      983.20     26.02 o 
 -14   0   9      601.44      576.24     19.80 o 
 -12   0   9      876.38      872.18     21.28 o 
 -10   0   9       63.33       52.32      6.11 o 
  -8   0   9       12.95       53.68      6.09 o 
  -6   0   9        3.79        2.48      4.36 o 
  -4   0   9      232.93      209.03     18.94 o 
  -2   0   9      157.70      103.11     12.46 o 
   0   0   9      913.30      964.68     32.51 o 
   2   0   9     1475.72     1276.96     38.66 o 
   4   0   9      906.44     1193.09     37.40 o 
   6   0   9      700.36      917.05     32.39 o 
   8   0   9     2835.93     3224.51     75.21 o 
  10   0   9     3897.10     3742.36     85.24 o 
  12   0   9     2299.56     2038.07     55.73 o 
  14   0   9     2782.87     3028.66     74.42 o 
  16   0   9       85.57      133.92     16.66 o 
  18   0   9        9.14       14.01     12.86 o 
  20   0   9        1.21       -4.89     12.72 o 
  22   0   9       34.24      100.24     19.97 o 
  24   0   9       33.69       50.80     12.82 o 
  26   0   9      214.87      219.50     22.16 o 
  28   0   9     1535.56     1388.63     49.77 o 
  30   0   9      597.02      755.99     42.79 o 
  32   0   9      306.98      355.87     42.13 o 
  34   0   9       72.25       62.52     27.12 o 
  36   0   9      366.85      408.87     46.04 o 
  38   0   9       61.48      119.22     30.61 o 
  40   0   9       65.51       94.17     18.07 o 
 -41   1   9      370.45      454.06     31.00 o 
 -39   1   9       33.56       42.08      9.85 o 
 -37   1   9       11.68       57.52     11.14 o 
 -35   1   9      242.11      368.03     16.00 o 
 -33   1   9      342.01      324.60     15.46 o 
 -31   1   9     1241.54     1035.69     27.74 o 
 -29   1   9      390.42      362.06     16.72 o 
 -27   1   9     4473.60     4438.24     69.04 o 
 -25   1   9     2895.59     2927.81     46.38 o 
 -23   1   9      611.02      661.60     16.67 o 
 -21   1   9     1197.58     1261.92     24.40 o 
 -19   1   9     1425.03     1366.15     28.04 o 
 -17   1   9      643.80      783.78     18.40 o 
 -15   1   9      675.97      749.48     28.55 o 
 -13   1   9      107.09      136.16     12.35 o 
 -11   1   9     4888.92     4530.03     88.11 o 
  -9   1   9      439.62      427.22     16.64 o 
  -7   1   9      879.80      939.52     33.91 o 
  -5   1   9     1131.39     1307.33     30.32 o 
  -3   1   9      333.96      314.93     16.66 o 
  -1   1   9      583.81      660.41     23.98 o 
   1   1   9     2341.17     2300.91     47.20 o 
   3   1   9       44.83      126.84     11.88 o 
   5   1   9     2591.78     2263.28     40.86 o 
   7   1   9     4005.44     3679.06     83.04 o 
   9   1   9      776.23      779.44     30.76 o 
  11   1   9       13.32       18.06     10.91 o 
  13   1   9     1351.47     1387.12     43.19 o 
  15   1   9     3206.83     2888.96     71.81 o 
  17   1   9      402.28      474.73     36.68 o 
  19   1   9     1939.93     1780.97     53.91 o 
  21   1   9     2575.16     2599.77     70.55 o 
  23   1   9     1765.07     1539.99     39.93 o 
  25   1   9      295.20      332.63     30.01 o 
  27   1   9      565.20      535.90     31.40 o 
  29   1   9      219.40      263.87     28.73 o 
  31   1   9       98.03      126.12     22.48 o 
  33   1   9       87.42       80.55     20.88 o 
  35   1   9       82.62       69.30     27.22 o 
  37   1   9      110.17      144.96     51.01 o 
  39   1   9      156.95      191.38     35.39 o 
  41   1   9       58.88       59.16     27.68 o 
 -40   2   9      142.74      109.04     27.91 o 
 -38   2   9      142.83       99.09     44.28 o 
 -36   2   9      174.83      182.15     32.83 o 
 -34   2   9       43.80       57.84     14.06 o 
 -32   2   9      226.17      217.80     11.91 o 
 -30   2   9      112.10      137.97     15.46 o 
 -28   2   9     2438.81     2543.11     44.37 o 
 -26   2   9      296.79      271.07     12.33 o 
 -24   2   9       28.61       57.87      7.16 o 
 -22   2   9     1846.88     1879.56     40.35 o 
 -20   2   9      251.57      241.21      9.55 o 
 -18   2   9     2316.56     2049.36     40.64 o 
 -16   2   9      159.80      217.10     14.74 o 
 -14   2   9     1980.75     2008.99     47.15 o 
 -12   2   9     2010.02     1885.18     44.84 o 
 -10   2   9      877.13      949.38     28.59 o 
  -8   2   9      175.81      154.85     12.66 o 
  -6   2   9      868.15      854.51     29.86 o 
  -4   2   9      822.31      930.61     28.19 o 
  -2   2   9     1167.48     1231.52     33.88 o 
   0   2   9     1554.81     1711.27     36.08 o 
   2   2   9      702.63      749.73     21.48 o 
   4   2   9      533.88      470.36     19.04 o 
   6   2   9      473.48      614.95     21.95 o 
   8   2   9      845.26      779.35     30.58 o 
  10   2   9     3382.22     3506.35     80.96 o 
  12   2   9      237.36      230.96     18.68 o 
  14   2   9      623.67      573.39     28.26 o 
  16   2   9      889.18      828.96     33.54 o 
  18   2   9      620.48      611.36     30.63 o 
  20   2   9      519.85      478.11     27.60 o 
  22   2   9     3655.91     3541.19     87.03 o 
  24   2   9     3378.96     3289.95     83.20 o 
  26   2   9      784.40      717.71     53.01 o 
  28   2   9     2498.90     2457.10     85.89 o 
  30   2   9      170.00      164.41     25.83 o 
  32   2   9      181.93      214.60     26.94 o 
  34   2   9      326.31      422.20     35.72 o 
  36   2   9       22.30       69.30     36.58 o 
  38   2   9      131.10      136.46     30.61 o 
  40   2   9       22.02       36.15     24.05 o 
 -39   3   9       14.67       48.45     19.88 o 
 -37   3   9       58.05       92.65     30.80 o 
 -35   3   9      881.78      991.81     61.39 o 
 -33   3   9      330.61      277.49     29.01 o 
 -31   3   9      454.26      448.34     34.81 o 
 -29   3   9     1744.19     1609.99     41.52 o 
 -27   3   9      629.24      706.96     22.31 o 
 -25   3   9      988.76      993.60     27.81 o 
 -23   3   9       80.30       88.04      9.66 o 
 -21   3   9     1790.54     1714.98     34.02 o 
 -19   3   9      550.46      624.75     23.07 o 
 -17   3   9      616.49      591.57     29.59 o 
 -15   3   9     1220.03     1210.47     38.96 o 
 -13   3   9       49.74       79.64      9.81 o 
 -11   3   9     1185.91     1108.06     34.57 o 
  -9   3   9      805.54      853.00     26.56 o 
  -7   3   9      779.73      769.28     26.68 o 
  -5   3   9      830.33      815.34     26.19 o 
  -3   3   9      282.57      268.88     15.68 o 
  -1   3   9     1404.21     1423.05     37.66 o 
   1   3   9      765.14      794.73     26.63 o 
   3   3   9      669.79      648.59     21.21 o 
   5   3   9      130.08      131.10     10.02 o 
   7   3   9      278.86      260.35     17.54 o 
   9   3   9      352.11      347.73     19.64 o 
  11   3   9      280.43      345.74     19.61 o 
  13   3   9      425.41      452.15     22.27 o 
  15   3   9     2735.30     2613.67     60.68 o 
  17   3   9     1324.27     1251.19     38.44 o 
  19   3   9     2995.18     2862.27     74.77 o 
  21   3   9      493.23      487.96     38.34 o 
  23   3   9     1459.10     1482.54     61.31 o 
  25   3   9      309.21      265.35     30.47 o 
  27   3   9      213.85      269.17     30.01 o 
  29   3   9      558.36      506.59     44.99 o 
  31   3   9      108.43      124.39     23.13 o 
  33   3   9      215.06      218.14     27.74 o 
  35   3   9      168.66      189.23     27.03 o 
  37   3   9      103.75      123.39     24.09 o 
  39   3   9       48.79       72.54     25.44 o 
 -38   4   9      168.26      167.73     28.12 o 
 -36   4   9       96.70      141.79     26.82 o 
 -34   4   9       98.62      127.84     37.85 o 
 -32   4   9      228.55      232.40     26.83 o 
 -30   4   9      276.57      393.22     31.73 o 
 -28   4   9      712.84      784.61     42.45 o 
 -26   4   9      355.52      376.65     52.94 o 
 -24   4   9      154.41      156.11     22.66 o 
 -22   4   9       71.09       59.97     17.15 o 
 -20   4   9      758.89      775.74     30.29 o 
 -18   4   9     1853.98     1820.20     53.10 o 
 -16   4   9      912.90      952.58     35.59 o 
 -14   4   9      416.10      429.64     23.95 o 
 -12   4   9      879.68      812.91     31.82 o 
 -10   4   9      551.37      584.90     20.99 o 
  -8   4   9       37.18       46.56     10.24 o 
  -6   4   9      388.94      423.11     22.23 o 
  -4   4   9      579.07      618.69     22.88 o 
  -2   4   9      106.05       89.33     12.78 o 
   0   4   9     2716.22     2521.29     56.49 o 
   2   4   9     1322.05     1417.20     38.10 o 
   4   4   9      440.05      436.67     22.10 o 
   6   4   9     2057.95     2015.10     45.70 o 
   8   4   9      193.30      215.63     16.10 o 
  10   4   9      481.45      419.02     21.15 o 
  12   4   9      951.39      903.77     30.31 o 
  14   4   9     1265.55     1252.45     37.52 o 
  16   4   9     4733.84     4600.53    157.27 o 
  18   4   9      248.32      290.14     31.63 o 
  20   4   9      151.33      159.37     23.87 o 
  22   4   9      819.95      710.59     40.25 o 
  24   4   9      175.84      201.23     26.11 o 
  26   4   9      740.94      685.38     41.74 o 
  28   4   9      592.45      560.11     40.79 o 
  30   4   9      379.67      444.09     41.15 o 
  32   4   9       17.90       55.92     17.24 o 
  34   4   9      148.88      139.20     23.64 o 
  36   4   9      134.38      114.62     31.06 o 
 -35   5   9       77.93       56.05     26.82 o 
 -33   5   9      807.20      895.73     65.47 o 
 -31   5   9      706.60      694.98     42.19 o 
 -29   5   9      159.03      143.11     21.00 o 
 -27   5   9      120.29       96.70     18.44 o 
 -25   5   9     1142.38     1140.72     52.38 o 
 -23   5   9      278.58      303.36     32.40 o 
 -21   5   9      213.63      238.84     40.41 o 
 -19   5   9      920.21      855.50     42.05 o 
 -17   5   9      956.59      878.13     42.42 o 
 -15   5   9      732.18      746.05     52.43 o 
 -13   5   9       74.02       81.68     13.13 o 
 -11   5   9     1126.79     1130.79     80.58 o 
  -9   5   9      610.73      524.08     26.07 o 
  -7   5   9      347.90      352.40     31.68 o 
  -5   5   9       19.68       21.20     16.11 o 
  -3   5   9     1130.73     1129.60     39.17 o 
  -1   5   9     1330.01     1125.96     39.02 o 
   1   5   9      635.74      683.30     31.18 o 
   3   5   9      890.63     1045.67     30.35 o 
   5   5   9      169.18      208.86     17.09 o 
   7   5   9      111.37      119.03     14.47 o 
   9   5   9     1249.92     1198.45     48.89 o 
  11   5   9     1342.11     1258.77     50.45 o 
  13   5   9     1827.88     1571.98     59.83 o 
  15   5   9      157.93      169.31     22.35 o 
  17   5   9      592.42      604.41     37.12 o 
  19   5   9       50.62       49.44     20.11 o 
  21   5   9      629.34      628.87     38.02 o 
  23   5   9      268.18      320.25     29.99 o 
  25   5   9      361.29      359.02     31.98 o 
  27   5   9      197.32      296.97     30.97 o 
  29   5   9       41.58       96.75     19.56 o 
  31   5   9        7.57       27.50     14.42 o 
  33   5   9       71.96       64.99     16.88 o 
 -30   6   9      600.58      744.76     39.43 o 
 -28   6   9      390.54      464.00     31.27 o 
 -26   6   9      274.32      265.45     37.82 o 
 -24   6   9        9.35       17.86     21.00 o 
 -22   6   9      600.91      633.70     36.36 o 
 -20   6   9      508.97      579.51     56.73 o 
 -18   6   9     1288.86     1265.17     51.14 o 
 -16   6   9     1186.40     1145.39     48.22 o 
 -14   6   9      549.81      540.99     33.02 o 
 -12   6   9      409.56      357.49     28.06 o 
 -10   6   9       78.44       71.49     16.47 o 
  -8   6   9      472.22      510.64     31.36 o 
  -6   6   9      156.40      208.20     33.05 o 
  -4   6   9      196.71      210.71     29.12 o 
  -2   6   9     1951.83     1911.82     83.31 o 
   0   6   9      193.10      144.11     28.49 o 
   2   6   9      902.39      822.88     52.39 o 
   4   6   9     2813.97     2564.72    102.77 o 
   6   6   9      609.10      548.12     45.24 o 
   8   6   9     1313.43     1165.48     63.98 o 
  10   6   9      184.37      152.52     30.80 o 
  12   6   9      226.55      202.09     34.65 o 
  14   6   9     1480.07     1301.42     69.26 o 
  16   6   9       31.94       23.60     18.34 o 
  18   6   9      120.00      126.41     27.72 o 
  20   6   9       59.35       73.78     23.86 o 
  22   6   9       21.41       26.75     25.99 o 
  24   6   9      290.09      257.79     59.68 o 
  26   6   9       66.82       75.83     24.39 o 
  28   6   9      102.15       81.01     27.91 o 
  30   6   9      139.58      220.93     80.85 o 
 -25   7   9      185.49      136.68     46.20 o 
 -23   7   9      224.97      284.22     62.56 o 
 -21   7   9      111.76      155.39     28.88 o 
 -19   7   9       69.61       67.70     17.22 o 
 -17   7   9      109.66      115.10     22.01 o 
 -15   7   9      416.25      502.10     78.93 o 
 -13   7   9      264.11      325.77     33.80 o 
 -11   7   9      791.38      782.74     79.89 o 
  -9   7   9      419.17      462.46     40.58 o 
  -7   7   9      700.83      694.61     68.34 o 
  -5   7   9      515.44      428.47     39.76 o 
  -3   7   9      446.29      405.30     39.32 o 
  -1   7   9      409.45      457.25     41.94 o 
   1   7   9      563.93      513.99     44.67 o 
   3   7   9      278.34      285.60     35.39 o 
   5   7   9      359.33      335.27     38.04 o 
   7   7   9      415.65      348.09     38.04 o 
   9   7   9       61.82      107.98     34.65 o 
  11   7   9       46.67       58.80     22.18 o 
  13   7   9       46.44       27.51     20.29 o 
  15   7   9       52.51       59.46     23.56 o 
  17   7   9       10.15        8.48     17.45 o 
  19   7   9      720.48      711.14     51.76 o 
  21   7   9      365.09      323.20     39.46 o 
  23   7   9      106.61      141.74     28.12 o 
  25   7   9      268.92      289.00     36.67 o 
 -18   8   9      212.18      284.90     27.37 o 
 -16   8   9      203.69      245.14     34.65 o 
 -14   8   9      347.83      362.04     61.60 o 
 -12   8   9      241.01      264.01     51.01 o 
 -10   8   9      283.29      314.11     33.80 o 
  -8   8   9        6.01        9.77     20.21 o 
  -6   8   9      584.94      483.82     42.55 o 
  -4   8   9      112.21       95.65     25.44 o 
  -2   8   9      386.86      437.66     41.10 o 
   0   8   9      227.56      216.22     32.33 o 
   2   8   9      509.56      533.72     44.86 o 
   4   8   9      661.00      750.02     53.09 o 
   6   8   9      828.95      754.81     70.27 o 
   8   8   9       54.16       46.65     25.03 o 
  10   8   9       75.14       54.69     23.02 o 
  12   8   9       59.79       52.28     24.06 o 
  14   8   9       66.19       92.75     25.44 o 
  16   8   9      509.86      480.14     43.94 o 
 -16  -8  10       47.96      -19.25     26.95 o 
 -14  -8  10       22.47       34.59     10.65 o 
 -12  -8  10       48.05       68.28     11.86 o 
 -10  -8  10       15.17       10.51      9.42 o 
  -8  -8  10       28.19       23.43      9.58 o 
  -6  -8  10       85.82      149.93     13.53 o 
  -4  -8  10      354.02      430.35     19.84 o 
  -2  -8  10       59.68       84.71     10.99 o 
   0  -8  10      173.72      148.66     12.91 o 
   2  -8  10      585.22      555.55     21.26 o 
   4  -8  10      582.41      610.40     22.14 o 
   6  -8  10      210.62      211.89     14.10 o 
   8  -8  10      447.24      457.57     18.79 o 
  10  -8  10       23.90       48.79      9.82 o 
  12  -8  10      269.39      368.33     17.72 o 
  14  -8  10       40.06       48.67     10.13 o 
 -23  -7  10       19.96       11.52     16.40 o 
 -21  -7  10      366.22      356.56     23.98 o 
 -19  -7  10        9.57       19.89     10.36 o 
 -17  -7  10       50.00       48.25     12.84 o 
 -15  -7  10      311.30      349.60     24.48 o 
 -13  -7  10      144.74      131.69     17.77 o 
 -11  -7  10      572.90      518.88     29.63 o 
  -9  -7  10      303.63      301.82     20.31 o 
  -7  -7  10       33.27       29.91     10.73 o 
  -5  -7  10      257.97      237.28     15.62 o 
  -3  -7  10      429.43      437.57     19.53 o 
  -1  -7  10      649.97      632.30     22.54 o 
   1  -7  10       17.83       13.72      8.85 o 
   3  -7  10      725.68      698.31     22.95 o 
   5  -7  10      336.45      381.97     17.78 o 
   7  -7  10       11.27       16.20      7.99 o 
   9  -7  10      373.79      414.09     15.88 o 
  11  -7  10       69.31       83.02      9.79 o 
  13  -7  10      273.58      265.46     12.32 o 
  15  -7  10       80.56      106.55     10.60 o 
  17  -7  10      217.84      231.34     13.68 o 
  19  -7  10      222.71      280.25     18.26 o 
  21  -7  10      185.34      210.67     21.22 o 
  23  -7  10      271.57      258.09     17.93 o 
 -30  -6  10     1352.59     1347.55    102.03 o 
 -28  -6  10      121.45      164.77     17.19 o 
 -26  -6  10       76.20       74.73     13.25 o 
 -24  -6  10      135.30      131.27     23.26 o 
 -22  -6  10      123.00      118.89     14.64 o 
 -20  -6  10      417.61      372.38     29.54 o 
 -18  -6  10     1145.89     1105.90     38.44 o 
 -16  -6  10      215.55      252.57     20.21 o 
 -14  -6  10      515.51      532.77     26.25 o 
 -12  -6  10       32.07       46.94     12.39 o 
 -10  -6  10      323.17      318.52     23.81 o 
  -8  -6  10       26.45       49.55     14.31 o 
  -6  -6  10     1626.63     1523.42     40.25 o 
  -4  -6  10      389.44      428.50     21.90 o 
  -2  -6  10     2311.52     2121.82     41.63 o 
   0  -6  10      762.59      709.05     22.76 o 
   2  -6  10     1043.70     1051.10     27.47 o 
   4  -6  10     2933.57     2755.00     48.38 o 
   6  -6  10      488.51      497.54     17.00 o 
   8  -6  10      365.11      414.90     14.38 o 
  10  -6  10      276.33      268.34     11.94 o 
  12  -6  10      642.27      620.39     16.99 o 
  14  -6  10      237.77      276.31     11.62 o 
  16  -6  10      473.83      487.14     16.02 o 
  18  -6  10       77.71       69.65      8.94 o 
  20  -6  10      245.41      249.76     14.41 o 
  22  -6  10      164.82      214.85     15.62 o 
  24  -6  10        9.31       38.49     11.05 o 
  26  -6  10       37.18       62.78     11.22 o 
  28  -6  10       48.25       78.24     11.33 o 
 -33  -5  10      398.42      451.31     28.25 o 
 -31  -5  10      400.02      349.37     25.35 o 
 -29  -5  10      929.37     1018.35     44.86 o 
 -27  -5  10      412.67      423.84     24.87 o 
 -25  -5  10      359.91      333.69     22.41 o 
 -23  -5  10       95.47      109.40     18.19 o 
 -21  -5  10       29.42       19.73     11.60 o 
 -19  -5  10      148.78      182.44     17.87 o 
 -17  -5  10      109.59      116.59     22.05 o 
 -15  -5  10       82.01      103.65     19.03 o 
 -13  -5  10       13.44       -5.63      9.62 o 
 -11  -5  10       18.92       25.79     11.05 o 
  -9  -5  10      898.34      866.07     31.97 o 
  -7  -5  10      427.64      400.37     22.84 o 
  -5  -5  10      184.20      213.78     17.47 o 
  -3  -5  10      795.04      881.08     31.86 o 
  -1  -5  10     2040.92     1829.32     43.20 o 
   1  -5  10      706.30      815.06     23.40 o 
   3  -5  10      363.48      374.35     13.54 o 
   5  -5  10      556.70      552.81     14.89 o 
   7  -5  10      582.32      536.62     16.56 o 
   9  -5  10     1088.58     1045.55     21.54 o 
  11  -5  10      792.73      786.74     18.29 o 
  13  -5  10      646.92      693.03     16.52 o 
  15  -5  10      941.77      986.39     19.85 o 
  17  -5  10      766.34      778.17     18.67 o 
  19  -5  10      103.30      105.70      9.54 o 
  21  -5  10     1053.33      993.67     23.64 o 
  23  -5  10      948.51      981.15     23.63 o 
  25  -5  10      275.45      291.02     17.73 o 
  27  -5  10       88.66      115.51     12.72 o 
  29  -5  10       29.99       44.70     14.78 o 
  31  -5  10       67.90      108.32     18.03 o 
 -36  -4  10       29.37       36.96     11.34 o 
 -34  -4  10      173.14      174.48     16.20 o 
 -32  -4  10      807.21      773.76     27.13 o 
 -30  -4  10      311.76      377.11     20.33 o 
 -28  -4  10      336.15      383.66     21.34 o 
 -26  -4  10      665.74      609.25     25.81 o 
 -24  -4  10      127.72      140.31     19.75 o 
 -22  -4  10      752.14      724.58     30.03 o 
 -20  -4  10      194.58      179.84     17.75 o 
 -18  -4  10      542.35      579.04     26.52 o 
 -16  -4  10      572.07      605.64     28.57 o 
 -14  -4  10      117.45      124.08     15.65 o 
 -12  -4  10      143.46      160.95     16.33 o 
 -10  -4  10      205.42      191.65     14.37 o 
  -8  -4  10      159.49      155.24     10.88 o 
  -6  -4  10      185.97      190.28     12.11 o 
  -4  -4  10      245.30      289.35     14.47 o 
  -2  -4  10      271.43      295.61     18.94 o 
   0  -4  10     3243.74     3100.94     59.60 o 
   2  -4  10     1135.90     1086.49     27.72 o 
   4  -4  10      974.06     1055.07     20.62 o 
   6  -4  10      351.19      269.74     10.86 o 
   8  -4  10      619.95      715.47     15.17 o 
  10  -4  10     1746.90     1663.85     25.25 o 
  12  -4  10     1036.89      867.71     17.07 o 
  14  -4  10     1616.30     1647.48     25.14 o 
  16  -4  10     1070.48     1097.98     19.92 o 
  18  -4  10      349.12      397.96     12.67 o 
  20  -4  10      824.08      775.05     20.01 o 
  22  -4  10      269.54      294.20     12.96 o 
  24  -4  10       25.44       53.20      7.74 o 
  26  -4  10       61.63       29.41      7.57 o 
  28  -4  10      134.42      139.66     21.84 o 
  30  -4  10      140.39      104.83     16.26 o 
  32  -4  10       87.99       91.36     15.07 o 
  34  -4  10       36.03       30.19     11.69 o 
 -37  -3  10      155.77      201.78     16.39 o 
 -35  -3  10      436.18      501.14     23.38 o 
 -33  -3  10       23.47       17.16      9.22 o 
 -31  -3  10      207.13      208.82     15.27 o 
 -29  -3  10      439.84      455.77     20.51 o 
 -27  -3  10       85.81       51.35     10.64 o 
 -25  -3  10       77.66       77.09     12.58 o 
 -23  -3  10      233.56      288.09     18.20 o 
 -21  -3  10      189.99      195.31     17.91 o 
 -19  -3  10      919.67      791.03     35.66 o 
 -17  -3  10      264.01      226.56     20.14 o 
 -15  -3  10     1497.53     1581.02     34.51 o 
 -13  -3  10      223.24      243.27     13.10 o 
 -11  -3  10      512.88      531.83     19.18 o 
  -9  -3  10      321.85      352.54     15.15 o 
  -7  -3  10      821.39      618.26     21.78 o 
  -5  -3  10      154.07      180.17     11.75 o 
  -3  -3  10      978.91     1133.23     27.53 o 
  -1  -3  10      376.40      434.03     12.29 o 
   1  -3  10      397.64      362.33     11.48 o 
   3  -3  10      482.31      521.90     14.99 o 
   5  -3  10      478.60      477.34     14.57 o 
   7  -3  10     2900.82     2707.51     43.24 o 
   9  -3  10     1501.98     1221.68     25.60 o 
  11  -3  10      245.58      213.94     11.24 o 
  13  -3  10      152.69      122.72      9.63 o 
  15  -3  10     1667.98     1699.54     35.26 o 
  17  -3  10     2461.11     2436.05     42.06 o 
  19  -3  10     2388.38     2260.69     40.74 o 
  21  -3  10     4018.95     3898.47     64.10 o 
  23  -3  10      320.29      354.17     19.08 o 
  25  -3  10     1581.73     1376.29     41.69 o 
  27  -3  10        6.08       29.11     14.27 o 
  29  -3  10       36.74       39.97     12.47 o 
  31  -3  10      210.67      199.10     19.59 o 
  33  -3  10      220.52      206.00     20.14 o 
  35  -3  10      231.80      237.78     28.21 o 
  37  -3  10      333.56      290.40     26.51 o 
 -40  -2  10      148.63      183.69     15.04 o 
 -38  -2  10       56.19       73.69     10.44 o 
 -36  -2  10      159.99      108.69     12.32 o 
 -34  -2  10      283.99      326.41     19.04 o 
 -32  -2  10       49.16       47.43     10.33 o 
 -30  -2  10       56.07       64.20     10.16 o 
 -28  -2  10      151.66      165.08     13.54 o 
 -26  -2  10       91.67       82.91     10.92 o 
 -24  -2  10      721.73      680.11     23.05 o 
 -22  -2  10      224.60      228.23     14.50 o 
 -20  -2  10     1982.93     1942.23     50.19 o 
 -18  -2  10      545.20      490.07     18.63 o 
 -16  -2  10      310.73      377.30     18.26 o 
 -14  -2  10      881.08     1020.24     28.76 o 
 -12  -2  10       21.30       11.60      7.33 o 
 -10  -2  10     1612.42     1696.20     43.13 o 
  -8  -2  10      154.75      170.77     12.88 o 
  -6  -2  10     2810.22     2988.99     62.53 o 
  -4  -2  10       87.21      136.30     12.52 o 
  -2  -2  10     1073.13     1163.19     37.49 o 
   0  -2  10     4154.30     4001.50     60.87 o 
   2  -2  10     2591.06     2627.60     46.35 o 
   4  -2  10     1392.06     1351.97     29.62 o 
   6  -2  10       49.83       17.75      5.28 o 
   8  -2  10      170.35      148.84      8.71 o 
  10  -2  10      203.18      184.01     10.28 o 
  12  -2  10     1026.52      841.48     23.01 o 
  14  -2  10       22.27       38.66      7.02 o 
  16  -2  10     1520.22     1450.11     28.34 o 
  18  -2  10      543.49      423.62     15.06 o 
  20  -2  10      104.81       93.70     12.65 o 
  22  -2  10       29.78       67.27     11.93 o 
  24  -2  10      499.13      429.55     20.88 o 
  26  -2  10     1686.99     1557.67     45.27 o 
  28  -2  10      327.78      302.35     21.36 o 
  30  -2  10       27.77       30.87     12.02 o 
  32  -2  10       27.12       50.75     13.49 o 
  34  -2  10      191.44      198.77     19.96 o 
  36  -2  10       11.24       20.89     13.69 o 
  38  -2  10       13.14       20.30     14.20 o 
 -41  -1  10      151.51      212.92     15.51 o 
 -39  -1  10      125.64      119.70     11.56 o 
 -37  -1  10      609.89      544.46     21.79 o 
 -35  -1  10       77.07       78.07      9.97 o 
 -33  -1  10      446.43      399.45     18.86 o 
 -31  -1  10      383.10      402.98     19.29 o 
 -29  -1  10      300.92      385.76     17.11 o 
 -27  -1  10      208.43      215.08     13.79 o 
 -25  -1  10      715.84      678.09     21.94 o 
 -23  -1  10      248.17      260.19     15.85 o 
 -21  -1  10     1063.40      954.62     22.40 o 
 -19  -1  10     1444.66     1362.19     36.11 o 
 -17  -1  10     1180.36     1147.83     30.15 o 
 -15  -1  10     1826.16     1693.01     36.04 o 
 -13  -1  10      636.68      653.31     20.94 o 
 -11  -1  10      533.84      494.39     21.09 o 
  -9  -1  10     2175.59     2098.73     49.68 o 
  -7  -1  10     2384.21     2247.75     51.57 o 
  -5  -1  10      692.19      716.30     25.39 o 
  -3  -1  10      569.35      640.22     27.32 o 
  -1  -1  10      330.21      335.88     20.61 o 
   1  -1  10      266.12      280.20     19.00 o 
   3  -1  10     1311.35     1321.30     42.00 o 
   5  -1  10       85.83       95.71     14.13 o 
   7  -1  10      553.91      677.97     19.60 o 
   9  -1  10      108.36       70.88      7.90 o 
  11  -1  10      622.61      623.87     17.65 o 
  13  -1  10      243.25      218.08     19.66 o 
  15  -1  10     3112.42     3214.71     79.47 o 
  17  -1  10     3083.55     3157.65     79.20 o 
  19  -1  10     6057.13     5461.65    123.73 o 
  21  -1  10     1090.42     1029.68     41.47 o 
  23  -1  10      267.76      281.56     24.18 o 
  25  -1  10     1608.94     1681.26     58.99 o 
  27  -1  10      258.62      212.96     22.21 o 
  29  -1  10      674.10      707.42     42.78 o 
  31  -1  10       53.35       37.07     12.10 o 
  33  -1  10      381.90      468.37     36.44 o 
  35  -1  10       34.47       26.02     17.77 o 
  37  -1  10      202.19      193.13     22.77 o 
  39  -1  10      287.02      232.24     24.95 o 
 -40   0  10       19.23       20.60     18.92 o 
 -38   0  10      654.00      697.37     23.92 o 
 -36   0  10       48.96       39.94      7.96 o 
 -34   0  10      303.70      308.95     16.30 o 
 -32   0  10        0.52       13.31     10.02 o 
 -30   0  10     1876.00     1844.11     41.06 o 
 -28   0  10        4.69       16.72     10.04 o 
 -26   0  10      910.97     1077.54     26.45 o 
 -24   0  10      885.36      805.22     28.66 o 
 -22   0  10      308.95      301.35     13.09 o 
 -20   0  10     2384.01     2473.87     44.58 o 
 -18   0  10     4388.36     4245.23     75.69 o 
 -16   0  10       69.21      111.08      9.65 o 
 -14   0  10        5.07        3.93      4.99 o 
 -12   0  10     1652.86     1666.60     38.10 o 
 -10   0  10        9.92        5.89      8.34 o 
  -8   0  10      396.74      397.91     17.65 o 
  -6   0  10     1759.66     1577.52     36.90 o 
  -4   0  10     3527.58     3730.73     84.55 o 
  -2   0  10        8.64        7.46      9.13 o 
   0   0  10     1296.84     1567.11     45.13 o 
   2   0  10      428.99      464.87     24.03 o 
   4   0  10      531.23      424.99     23.07 o 
   6   0  10        0.63       12.93     13.89 o 
   8   0  10     2288.77     2330.66     61.00 o 
  10   0  10        2.87        2.51     10.11 o 
  12   0  10      165.19      134.30     16.22 o 
  14   0  10     1167.82      893.02     40.29 o 
  16   0  10      162.18      264.07     26.95 o 
  18   0  10        2.98       19.49     13.82 o 
  20   0  10     1953.42     1967.28     59.64 o 
  22   0  10        0.40      -11.28     13.81 o 
  24   0  10       18.61       54.76     17.51 o 
  26   0  10     1270.47     1372.96     49.63 o 
  28   0  10      436.43      393.92     27.79 o 
  30   0  10      214.73      222.78     22.32 o 
  32   0  10        9.59      -21.07     21.07 o 
  34   0  10      231.50      211.64     66.41 o 
  36   0  10        2.51       10.81     23.10 o 
  38   0  10      326.02      281.89     42.20 o 
  40   0  10       72.64       30.60     15.40 o 
 -41   1  10      150.25      178.97     38.50 o 
 -39   1  10      126.04       95.51     26.31 o 
 -37   1  10      609.93      593.14     35.90 o 
 -35   1  10       76.51       61.54     10.27 o 
 -33   1  10      447.22      375.90     16.21 o 
 -31   1  10      384.26      431.54     16.82 o 
 -29   1  10      301.47      395.95     16.25 o 
 -27   1  10      208.37      262.98     18.23 o 
 -25   1  10      714.71      741.65     24.45 o 
 -23   1  10      249.02      275.92     18.43 o 
 -21   1  10     1061.84      943.24     27.15 o 
 -19   1  10     1444.57     1335.83     31.54 o 
 -17   1  10     1179.17     1126.21     34.63 o 
 -15   1  10     1824.57     1697.98     44.35 o 
 -13   1  10      636.61      654.51     25.03 o 
 -11   1  10      535.38      477.21     21.19 o 
  -9   1  10     2176.65     2205.59     58.85 o 
  -7   1  10     2384.69     2289.36     52.51 o 
  -5   1  10      694.50      705.71     30.14 o 
  -3   1  10      568.50      641.59     27.10 o 
  -1   1  10      331.81      341.84     20.61 o 
   1   1  10      264.46      302.96     14.69 o 
   3   1  10     1310.22     1439.39     29.35 o 
   5   1  10       86.34      103.42     14.13 o 
   7   1  10      553.81      675.96     29.30 o 
   9   1  10      109.06       57.47     13.10 o 
  11   1  10      620.99      588.22     28.53 o 
  13   1  10      244.43      252.47     20.61 o 
  15   1  10     3114.83     3141.33     79.03 o 
  17   1  10     3084.39     3028.66     78.55 o 
  19   1  10     6059.50     5664.18    124.37 o 
  21   1  10     1089.76     1011.54     41.32 o 
  23   1  10      267.34      295.56     24.57 o 
  25   1  10     1605.19     1762.04     57.06 o 
  27   1  10      258.70      298.34     31.94 o 
  29   1  10      672.62      712.27     42.54 o 
  31   1  10       53.32       10.63     17.46 o 
  33   1  10      382.31      456.77     36.14 o 
  35   1  10       34.66       25.87     21.65 o 
  37   1  10      202.67      191.83     36.45 o 
  39   1  10      287.29      284.92     42.86 o 
 -40   2  10      148.67      162.76     36.58 o 
 -38   2  10       56.23      104.19     25.44 o 
 -36   2  10      160.30      117.18     27.68 o 
 -34   2  10      283.00      279.46     23.16 o 
 -32   2  10       48.88       57.13     11.90 o 
 -30   2  10       55.88       58.21     18.43 o 
 -28   2  10      151.62      177.18     15.52 o 
 -26   2  10       91.05       99.83     10.95 o 
 -24   2  10      720.09      736.50     25.42 o 
 -22   2  10      223.95      272.80     16.77 o 
 -20   2  10     1982.90     1980.83     49.17 o 
 -18   2  10      544.30      531.23     22.54 o 
 -16   2  10      310.91      396.15     19.65 o 
 -14   2  10      879.80      987.74     35.63 o 
 -12   2  10       20.78        1.24      6.85 o 
 -10   2  10     1613.75     1691.84     42.64 o 
  -8   2  10      155.45      166.33     14.95 o 
  -6   2  10     2812.57     2935.86     64.31 o 
  -4   2  10       86.92      104.40     12.02 o 
  -2   2  10     1070.24     1181.46     35.28 o 
   0   2  10     4148.47     3989.42     70.61 o 
   2   2  10     2596.41     2614.15     54.66 o 
   4   2  10     1390.56     1493.81     61.98 o 
   6   2  10       49.56       29.41      7.75 o 
   8   2  10      171.63      179.09     17.13 o 
  10   2  10      202.74      177.31     18.25 o 
  12   2  10     1027.51      856.46     34.26 o 
  14   2  10       22.13       29.96     14.48 o 
  16   2  10     1518.76     1466.39     48.10 o 
  18   2  10      545.76      433.06     27.29 o 
  20   2  10      104.69      105.10     26.17 o 
  22   2  10       29.69       60.48     16.03 o 
  24   2  10      498.56      435.52     29.45 o 
  26   2  10     1686.85     1570.10     64.81 o 
  28   2  10      328.10      222.88     28.85 o 
  30   2  10       27.74        9.49     14.39 o 
  32   2  10       27.48       29.52     15.40 o 
  34   2  10      191.37      229.43     29.17 o 
  36   2  10       11.30        0.64     18.04 o 
  38   2  10       13.26       16.39     20.80 o 
 -37   3  10      155.82      215.27     32.83 o 
 -35   3  10      435.47      510.32     46.83 o 
 -33   3  10       23.62       41.09     30.80 o 
 -31   3  10      206.63      188.97     25.37 o 
 -29   3  10      438.60      450.85     21.28 o 
 -27   3  10       85.78       72.99     11.53 o 
 -25   3  10       77.71      116.56     22.05 o 
 -23   3  10      233.13      293.28     28.04 o 
 -21   3  10      189.96      197.72     23.78 o 
 -19   3  10      921.22      786.78     41.67 o 
 -17   3  10      264.73      264.87     20.22 o 
 -15   3  10     1498.00     1500.37     39.72 o 
 -13   3  10      224.38      226.29     14.94 o 
 -11   3  10      513.02      524.41     25.30 o 
  -9   3  10      321.19      390.78     18.91 o 
  -7   3  10      820.81      632.88     28.90 o 
  -5   3  10      153.16      179.75     14.32 o 
  -3   3  10      978.97     1053.72     32.31 o 
  -1   3  10      376.97      459.06     21.06 o 
   1   3  10      398.11      357.91     19.06 o 
   3   3  10      483.00      510.63     20.20 o 
   5   3  10      476.75      545.19     20.57 o 
   7   3  10     2902.94     2604.89     83.91 o 
   9   3  10     1501.57     1220.26     41.46 o 
  11   3  10      244.79      188.81     18.60 o 
  13   3  10      152.67      110.86     15.97 o 
  15   3  10     1670.41     1697.60     55.29 o 
  17   3  10     2461.49     2336.35     65.62 o 
  19   3  10     2385.78     2315.95     65.03 o 
  21   3  10     4021.37     3637.57    110.58 o 
  23   3  10      319.48      326.90     31.70 o 
  25   3  10     1581.00     1319.72     58.89 o 
  27   3  10        6.01       32.07     21.93 o 
  29   3  10       36.67       40.51     17.39 o 
  31   3  10      210.52      172.24     28.80 o 
  33   3  10      220.74      242.43     29.17 o 
  35   3  10      232.60      230.58     29.06 o 
  37   3  10      334.24      331.41     42.86 o 
 -36   4  10       29.49       40.43     18.04 o 
 -34   4  10      172.59      206.67     31.45 o 
 -32   4  10      808.34      779.02     44.17 o 
 -30   4  10      311.79      306.35     30.01 o 
 -28   4  10      336.08      334.76     47.14 o 
 -26   4  10      665.72      633.45     51.73 o 
 -24   4  10      128.47       97.61     20.60 o 
 -22   4  10      752.12      666.85     39.09 o 
 -20   4  10      193.57      160.55     22.35 o 
 -18   4  10      540.67      543.45     34.69 o 
 -16   4  10      570.85      539.72     34.27 o 
 -14   4  10      118.20      163.56     25.82 o 
 -12   4  10      143.30      186.83     17.75 o 
 -10   4  10      204.72      191.94     17.53 o 
  -8   4  10      159.51      156.66     15.67 o 
  -6   4  10      186.32      211.70     15.78 o 
  -4   4  10      244.75      271.46     16.66 o 
  -2   4  10      271.51      330.18     22.43 o 
   0   4  10     3244.41     3102.53     72.51 o 
   2   4  10     1135.68     1069.91     38.27 o 
   4   4  10      975.63     1081.88     34.44 o 
   6   4  10      351.01      301.39     21.21 o 
   8   4  10      622.09      664.13     30.40 o 
  10   4  10     1748.39     1661.89     50.28 o 
  12   4  10     1035.06      944.71     35.91 o 
  14   4  10     1616.24     1624.94     51.13 o 
  16   4  10     1071.57     1133.95     50.23 o 
  18   4  10      348.91      392.82     32.08 o 
  20   4  10      825.63      765.95     63.02 o 
  22   4  10      269.85      283.23     29.74 o 
  24   4  10       25.23       25.03     15.91 o 
  26   4  10       61.50       28.42     23.70 o 
  28   4  10      134.76      166.72     34.21 o 
  30   4  10      140.48      122.11     22.95 o 
  32   4  10       87.75      106.57     26.48 o 
  34   4  10       36.09       66.57     17.71 o 
 -33   5  10      397.53      383.13     31.95 o 
 -31   5  10      400.50      371.30     37.60 o 
 -29   5  10      929.68      919.99     47.31 o 
 -27   5  10      411.10      394.46     44.22 o 
 -25   5  10      359.39      289.29     27.73 o 
 -23   5  10       95.27       86.50     18.48 o 
 -21   5  10       29.31       65.71     16.97 o 
 -19   5  10      148.21      147.30     20.94 o 
 -17   5  10      109.22      160.22     48.20 o 
 -15   5  10       81.70      113.26     19.64 o 
 -13   5  10       13.50       12.64     13.48 o 
 -11   5  10       19.14       25.03     17.70 o 
  -9   5  10      899.93      822.42     41.60 o 
  -7   5  10      427.51      403.26     29.74 o 
  -5   5  10      183.93      206.84     23.13 o 
  -3   5  10      794.40      785.66     48.50 o 
  -1   5  10     2041.25     1817.77     63.79 o 
   1   5  10      708.15      763.60     39.44 o 
   3   5  10      364.34      357.68     27.45 o 
   5   5  10      555.63      583.23     33.43 o 
   7   5  10      580.56      525.72     43.56 o 
   9   5  10     1089.23     1074.10     45.84 o 
  11   5  10      791.26      749.15     38.79 o 
  13   5  10      648.66      690.58     47.07 o 
  15   5  10      943.28      986.63     46.44 o 
  17   5  10      767.39      723.27     40.75 o 
  19   5  10      103.39       94.61     25.02 o 
  21   5  10     1053.62      977.77     48.73 o 
  23   5  10      948.24     1039.21     77.21 o 
  25   5  10      275.35      320.60     31.01 o 
  27   5  10       89.15       82.78     25.86 o 
  29   5  10       30.14       58.09     22.66 o 
  31   5  10       67.43       98.90     27.12 o 
 -28   6  10      121.51      152.44     20.03 o 
 -26   6  10       76.10      108.21     16.94 o 
 -24   6  10      135.40      115.63     18.50 o 
 -22   6  10      122.61      130.23     22.85 o 
 -20   6  10      418.55      421.77     44.51 o 
 -18   6  10     1144.81     1125.57     49.47 o 
 -16   6  10      216.21      206.48     24.62 o 
 -14   6  10      516.93      489.92     32.39 o 
 -12   6  10       31.63       83.24     16.20 o 
 -10   6  10      323.07      332.06     39.70 o 
  -8   6  10       26.37        1.57     18.34 o 
  -6   6  10     1628.74     1525.59     73.43 o 
  -4   6  10      391.11      425.82     40.70 o 
  -2   6  10     2311.12     2060.48     90.33 o 
   0   6  10      763.05      646.82     48.19 o 
   2   6  10     1043.97     1031.95     60.56 o 
   4   6  10     2935.59     2639.32    108.21 o 
   6   6  10      488.25      445.66     42.86 o 
   8   6  10      364.46      391.88     40.14 o 
  10   6  10      276.89      256.27     34.53 o 
  12   6  10      642.40      577.97     60.64 o 
  14   6  10      237.42      204.01     32.83 o 
  16   6  10      474.37      447.19     43.85 o 
  18   6  10       77.49      119.77     27.29 o 
  20   6  10      246.66      217.51     33.71 o 
  22   6  10      164.88      236.63     35.14 o 
  24   6  10        9.24       26.17     21.65 o 
  26   6  10       37.47       84.70     24.50 o 
  28   6  10       48.34       68.75     23.10 o 
 -23   7  10       19.90       24.61     13.59 o 
 -21   7  10      365.91      358.80     38.50 o 
 -19   7  10        9.40       16.94     15.10 o 
 -17   7  10       50.36       86.24     21.55 o 
 -15   7  10      311.19      351.27     34.11 o 
 -13   7  10      144.31      145.88     34.65 o 
 -11   7  10      573.68      475.70     41.31 o 
  -9   7  10      303.90      364.22     36.96 o 
  -7   7  10       33.39       42.53     22.18 o 
  -5   7  10      258.13      204.41     30.95 o 
  -3   7  10      430.12      433.64     45.24 o 
  -1   7  10      648.91      632.38     48.19 o 
   1   7  10       17.83        6.74     20.42 o 
   3   7  10      726.36      633.97     73.15 o 
   5   7  10      335.89      361.38     40.84 o 
   7   7  10       11.47       14.66     23.10 o 
   9   7  10      374.10      419.20     42.20 o 
  11   7  10       69.09       41.30     34.65 o 
  13   7  10      272.55      219.89     33.95 o 
  15   7  10       80.43       80.70     25.44 o 
  17   7  10      216.77      250.21     35.59 o 
  19   7  10      221.60      236.27     35.08 o 
  21   7  10      185.81      174.98     40.43 o 
  23   7  10      271.18      280.22     46.20 o 
 -14   8  10       22.76       53.54     24.06 o 
 -12   8  10       47.80       56.82     20.80 o 
 -10   8  10       14.90       10.78     16.65 o 
  -8   8  10       28.13       33.32     19.42 o 
  -6   8  10       85.98      110.01     25.44 o 
  -4   8  10      354.71      356.08     37.93 o 
  -2   8  10       60.45       82.27     33.69 o 
   0   8  10      173.24      173.89     31.22 o 
   2   8  10      586.49      599.11     47.58 o 
   4   8  10      584.28      578.26     49.56 o 
   6   8  10      210.51      207.58     33.95 o 
   8   8  10      447.39      460.20     44.92 o 
  10   8  10       24.10       37.63     22.43 o 
  12   8  10      268.94      320.89     56.79 o 
  14   8  10       40.44       63.96     24.05 o 
 -10  -8  11       37.08       72.74     12.77 o 
  -8  -8  11       28.78       36.74     11.12 o 
  -6  -8  11       68.34       84.72     16.06 o 
  -4  -8  11       67.51       59.04     12.47 o 
  -2  -8  11       21.25       28.53      8.97 o 
   0  -8  11      101.36      119.81     12.31 o 
   2  -8  11       54.01       56.96      9.97 o 
   4  -8  11      200.44      273.71     16.35 o 
   6  -8  11      423.46      490.12     19.70 o 
   8  -8  11      154.51      199.28     14.65 o 
  10  -8  11      451.51      486.98     38.10 o 
 -21  -7  11      356.77      374.95     25.48 o 
 -19  -7  11        5.46       26.14     11.87 o 
 -17  -7  11      186.42      240.02     22.49 o 
 -15  -7  11      108.16       93.09     16.72 o 
 -13  -7  11      848.11      817.89     37.04 o 
 -11  -7  11       85.01       96.30     17.26 o 
  -9  -7  11      112.16      152.67     17.74 o 
  -7  -7  11       12.29       22.13     10.61 o 
  -5  -7  11      910.57      819.22     30.64 o 
  -3  -7  11      423.18      412.76     21.32 o 
  -1  -7  11       19.02       25.47      9.28 o 
   1  -7  11      791.06      758.19     24.00 o 
   3  -7  11      201.22      213.05     14.51 o 
   5  -7  11      218.14      268.34     18.06 o 
   7  -7  11      145.28      149.71     14.69 o 
   9  -7  11      416.73      506.52     17.95 o 
  11  -7  11       55.68       80.15      9.49 o 
  13  -7  11        2.90       25.45      6.98 o 
  15  -7  11       96.13      137.62     11.22 o 
  17  -7  11        4.85       17.76      6.08 o 
  19  -7  11      112.32      144.47     13.91 o 
 -28  -6  11      102.02      144.38     44.28 o 
 -26  -6  11       12.00        9.82     13.06 o 
 -24  -6  11      215.91      251.93     23.00 o 
 -22  -6  11      144.01      148.58     18.99 o 
 -20  -6  11       35.91       44.25     20.28 o 
 -18  -6  11      212.07      188.68     20.80 o 
 -16  -6  11      120.11      166.40     19.98 o 
 -14  -6  11       31.25       48.04     14.73 o 
 -12  -6  11      322.65      332.01     25.34 o 
 -10  -6  11      163.14      137.06     18.57 o 
  -8  -6  11      484.44      502.73     29.74 o 
  -6  -6  11      734.08      757.40     31.23 o 
  -4  -6  11      873.40      868.16     33.43 o 
  -2  -6  11      124.61      129.82     21.79 o 
   0  -6  11      419.06      435.57     20.85 o 
   2  -6  11      234.15      187.54     13.33 o 
   4  -6  11       87.59       80.00     10.60 o 
   6  -6  11      231.56      274.46     13.66 o 
   8  -6  11      181.50      192.03     10.46 o 
  10  -6  11      163.15      168.64      9.93 o 
  12  -6  11      476.08      486.44     15.96 o 
  14  -6  11      606.77      535.35     18.65 o 
  16  -6  11      823.06      824.21     22.95 o 
  18  -6  11       16.32       29.34      6.83 o 
  20  -6  11      161.06      218.90     15.51 o 
  22  -6  11       15.02       14.91     10.54 o 
  24  -6  11       20.15       58.22     11.84 o 
  26  -6  11       34.88       35.73      8.47 o 
 -31  -5  11      181.40      200.81     24.89 o 
 -29  -5  11       99.17      114.66     15.95 o 
 -27  -5  11        1.19       15.64      9.91 o 
 -25  -5  11       58.41       45.97     12.22 o 
 -23  -5  11      246.02      309.19     22.22 o 
 -21  -5  11       69.75       57.57     12.64 o 
 -19  -5  11      213.42      215.48     19.71 o 
 -17  -5  11       88.26       67.32     13.59 o 
 -15  -5  11      773.71      642.96     28.59 o 
 -13  -5  11     1011.51      952.59     34.86 o 
 -11  -5  11      919.04      852.11     32.31 o 
  -9  -5  11     1091.67      997.60     34.98 o 
  -7  -5  11      295.09      346.66     22.18 o 
  -5  -5  11      240.06      239.04     19.27 o 
  -3  -5  11      657.81      778.63     30.47 o 
  -1  -5  11      312.78      322.96     27.48 o 
   1  -5  11      698.31      824.59     26.01 o 
   3  -5  11      199.87      197.63     12.03 o 
   5  -5  11      679.59      562.17     16.62 o 
   7  -5  11      259.12      342.48     16.18 o 
   9  -5  11      486.60      397.43     13.07 o 
  11  -5  11      415.51      384.38     12.69 o 
  13  -5  11       62.18       80.04      8.02 o 
  15  -5  11      503.80      417.73     16.28 o 
  17  -5  11      230.24      300.49     14.42 o 
  19  -5  11      507.20      526.17     17.70 o 
  21  -5  11     1103.27      996.45     24.72 o 
  23  -5  11       89.84       70.78      8.37 o 
  25  -5  11      182.55      217.31     17.47 o 
  27  -5  11        4.97       22.40     10.29 o 
  29  -5  11       44.58       53.68     14.51 o 
 -34  -4  11       46.61       43.43     16.47 o 
 -32  -4  11      147.71      186.25     16.79 o 
 -30  -4  11      316.09      296.06     20.13 o 
 -28  -4  11       67.58       45.48     13.14 o 
 -26  -4  11       18.20       35.13     12.57 o 
 -24  -4  11      197.28      152.73     17.57 o 
 -22  -4  11      160.92      192.45     18.82 o 
 -20  -4  11      513.30      459.24     26.84 o 
 -18  -4  11      345.45      351.36     22.76 o 
 -16  -4  11     1027.65      897.13     36.39 o 
 -14  -4  11      287.67      325.70     27.76 o 
 -12  -4  11      825.22      826.28     31.38 o 
 -10  -4  11      464.03      449.39     24.32 o 
  -8  -4  11     2008.05     1762.10     47.43 o 
  -6  -4  11      834.53      780.35     30.81 o 
  -4  -4  11      662.20      600.37     26.43 o 
  -2  -4  11      457.50      469.96     26.24 o 
   0  -4  11      319.77      383.22     19.16 o 
   2  -4  11      669.31      670.26     16.32 o 
   4  -4  11      180.27      217.20     10.18 o 
   6  -4  11      477.18      478.17     14.56 o 
   8  -4  11     2207.01     2182.80     34.98 o 
  10  -4  11      557.44      603.50     16.85 o 
  12  -4  11      517.78      479.10     15.14 o 
  14  -4  11      903.18      978.57     25.56 o 
  16  -4  11     1072.32      954.43     22.36 o 
  18  -4  11      347.07      307.17     13.50 o 
  20  -4  11      104.96      113.04     12.16 o 
  22  -4  11       27.28       26.07      7.37 o 
  24  -4  11       62.06       73.83      9.84 o 
  26  -4  11       75.92       94.92     12.88 o 
  28  -4  11      102.26      109.08     14.93 o 
  30  -4  11       70.55       70.99     12.98 o 
  32  -4  11       22.68       32.30     11.55 o 
 -37  -3  11       39.30       53.41      9.78 o 
 -35  -3  11      113.41      106.20     17.51 o 
 -33  -3  11       22.56       27.85     10.62 o 
 -31  -3  11      157.64      169.05     14.30 o 
 -29  -3  11       42.21       32.41     11.01 o 
 -27  -3  11      182.76      200.89     16.91 o 
 -25  -3  11      187.43      173.05     17.96 o 
 -23  -3  11      111.93       65.86     13.91 o 
 -21  -3  11      342.35      397.52     29.45 o 
 -19  -3  11     1346.83     1377.73     41.78 o 
 -17  -3  11      817.78      721.00     30.01 o 
 -15  -3  11      204.09      147.76     16.99 o 
 -13  -3  11      952.75      990.62     34.40 o 
 -11  -3  11     1792.90     1802.01     38.39 o 
  -9  -3  11      172.70      152.34     14.53 o 
  -7  -3  11      481.46      515.39     21.08 o 
  -5  -3  11      366.42      357.17     16.22 o 
  -3  -3  11      230.53      259.74     14.34 o 
  -1  -3  11      217.50      281.95     15.40 o 
   1  -3  11      152.31      169.93      8.64 o 
   3  -3  11     2833.11     2895.72     48.78 o 
   5  -3  11      947.43      908.58     22.57 o 
   7  -3  11      304.73      363.13     13.72 o 
   9  -3  11      222.85      253.46     11.88 o 
  11  -3  11     1086.20      980.05     23.09 o 
  13  -3  11      386.22      410.93     15.33 o 
  15  -3  11       70.20       56.17      8.78 o 
  17  -3  11      781.71      776.11     21.25 o 
  19  -3  11     1603.00     1363.00     31.16 o 
  21  -3  11      612.29      611.82     20.30 o 
  23  -3  11       20.92       27.80      9.68 o 
  25  -3  11      339.17      384.00     24.92 o 
  27  -3  11       11.89       -2.25     10.02 o 
  29  -3  11      128.94       97.98     15.17 o 
  31  -3  11       11.23       11.92     10.46 o 
  33  -3  11       43.44       53.92     13.62 o 
  35  -3  11       34.47       35.79     12.01 o 
 -38  -2  11      145.74      205.10     16.02 o 
 -36  -2  11       68.81       71.67     10.84 o 
 -34  -2  11      307.50      325.01     19.04 o 
 -32  -2  11        1.98       20.30     11.78 o 
 -30  -2  11      242.47      276.66     22.24 o 
 -28  -2  11       55.50       49.97     12.24 o 
 -26  -2  11      319.23      265.85     17.50 o 
 -24  -2  11      614.79      504.70     22.07 o 
 -22  -2  11      612.62      603.05     27.54 o 
 -20  -2  11      526.56      492.84     24.92 o 
 -18  -2  11        6.12        4.40     11.41 o 
 -16  -2  11      471.23      532.71     22.09 o 
 -14  -2  11      146.25      130.99     11.72 o 
 -12  -2  11      148.08       89.59     10.40 o 
 -10  -2  11     2206.56     2302.63     53.65 o 
  -8  -2  11     1398.69     1324.15     31.64 o 
  -6  -2  11      107.50      117.50     13.34 o 
  -4  -2  11     1568.79     1646.53     42.95 o 
  -2  -2  11      277.82      270.84     26.67 o 
   0  -2  11      790.86      770.88     19.03 o 
   2  -2  11      417.56      409.32     14.40 o 
   4  -2  11      875.71      897.22     22.58 o 
   6  -2  11       38.78       67.51      6.80 o 
   8  -2  11      103.59      126.59      8.55 o 
  10  -2  11      387.55      292.55     11.97 o 
  12  -2  11       97.37       74.83      7.61 o 
  14  -2  11     1811.61     1727.85     31.69 o 
  16  -2  11       20.45       26.79      6.52 o 
  18  -2  11     2325.84     2475.07     44.57 o 
  20  -2  11      828.18      681.01     25.11 o 
  22  -2  11      269.59      284.67     17.70 o 
  24  -2  11      286.05      209.01     18.35 o 
  26  -2  11      531.80      416.24     26.89 o 
  28  -2  11      139.79      182.88     18.50 o 
  30  -2  11      298.66      249.88     20.51 o 
  32  -2  11       32.50       46.10     13.27 o 
  34  -2  11        3.47        3.96     10.21 o 
  36  -2  11       28.79       37.40     14.58 o 
 -39  -1  11       29.84       76.42     11.82 o 
 -37  -1  11        9.63       50.35      8.96 o 
 -35  -1  11       60.91      105.41     11.31 o 
 -33  -1  11        9.13       10.65     10.48 o 
 -31  -1  11       54.66       83.85     14.06 o 
 -29  -1  11       99.67      119.83     12.24 o 
 -27  -1  11      201.68      185.31     12.89 o 
 -25  -1  11     2267.47     2055.65     41.76 o 
 -23  -1  11     1693.42     1674.55     40.03 o 
 -21  -1  11     1052.45     1191.57     33.96 o 
 -19  -1  11      938.19      826.13     27.70 o 
 -17  -1  11     3271.15     3000.67     61.38 o 
 -15  -1  11      366.99      391.53     18.06 o 
 -13  -1  11     1957.90     1844.34     53.88 o 
 -11  -1  11     1182.08     1145.45     39.77 o 
  -9  -1  11     1048.22     1037.61     37.22 o 
  -7  -1  11      344.31      301.20     20.61 o 
  -5  -1  11      415.91      485.79     25.66 o 
  -3  -1  11     3302.33     2978.46     73.23 o 
  -1  -1  11     1511.75     1351.25     43.45 o 
   1  -1  11      418.48      410.84     23.98 o 
   3  -1  11      954.19      986.58     36.29 o 
   5  -1  11      249.49      223.28     21.95 o 
   7  -1  11      630.96      440.06     16.23 o 
   9  -1  11      684.54      748.78     20.74 o 
  11  -1  11      651.60      681.49     22.10 o 
  13  -1  11      434.08      454.92     14.67 o 
  15  -1  11     1734.46     1691.79     53.96 o 
  17  -1  11     4176.71     3873.20     94.87 o 
  19  -1  11      973.13      847.53     56.96 o 
  21  -1  11     1373.11     1295.30     53.43 o 
  23  -1  11      195.16      177.09     20.85 o 
  25  -1  11      208.83      198.56     21.66 o 
  27  -1  11       66.58       72.24     19.46 o 
  29  -1  11      287.67      273.19     38.07 o 
  31  -1  11      406.04      400.10     24.54 o 
  33  -1  11      176.57      152.57     20.38 o 
  35  -1  11        1.23        7.24     13.23 o 
  37  -1  11       90.79       91.45     18.86 o 
 -40   0  11      626.80     1043.39    100.10 o 
 -38   0  11      803.60      868.36     36.63 o 
 -36   0  11      232.85      284.71     21.86 o 
 -34   0  11      330.47      289.56     17.83 o 
 -32   0  11       15.28       13.29      6.82 o 
 -30   0  11      306.45      351.17     16.41 o 
 -28   0  11      469.75      518.75     19.39 o 
 -26   0  11      126.41      143.53     11.15 o 
 -24   0  11     1360.69     1454.41     30.01 o 
 -22   0  11     2921.91     2622.00     48.46 o 
 -20   0  11      179.89      234.63     16.27 o 
 -18   0  11     3135.61     2954.19     59.00 o 
 -16   0  11      285.94      264.78     13.94 o 
 -14   0  11     1545.25     1346.50     41.86 o 
 -12   0  11      624.23      612.79     22.63 o 
 -10   0  11     5655.27     5463.05     98.51 o 
  -8   0  11       17.38       20.20      5.87 o 
  -6   0  11      464.37      467.46     24.54 o 
  -4   0  11       16.28       15.94     11.04 o 
  -2   0  11      407.08      408.07     22.54 o 
   0   0  11      477.20      519.82     26.17 o 
   2   0  11     1126.06     1201.70     40.41 o 
   4   0  11       14.87       10.65     11.29 o 
   6   0  11       45.77       37.50     12.91 o 
   8   0  11       23.25       19.01     12.25 o 
  10   0  11      623.03      680.48     31.67 o 
  12   0  11      439.94      435.68     26.35 o 
  14   0  11     1038.63     1127.77     41.32 o 
  16   0  11      105.79      227.52     22.08 o 
  18   0  11      584.03      481.25     30.26 o 
  20   0  11       85.79       77.46     18.26 o 
  22   0  11      653.70      564.46     35.72 o 
  24   0  11      366.97      364.64     26.78 o 
  26   0  11       35.61       50.05     13.95 o 
  28   0  11      356.03      341.93     26.69 o 
  30   0  11        1.60       14.53     22.43 o 
  32   0  11       45.50       73.95     27.88 o 
  34   0  11       25.95       18.17     21.27 o 
  36   0  11        0.43      -18.48     18.48 o 
  38   0  11        0.17       14.64     24.06 o 
 -39   1  11       29.87       45.68     28.88 o 
 -37   1  11        9.57        5.33     30.80 o 
 -35   1  11       61.37       99.68     16.12 o 
 -33   1  11        9.15       47.39     11.03 o 
 -31   1  11       53.96       90.10     14.52 o 
 -29   1  11      101.48      137.52     17.24 o 
 -27   1  11      200.02      175.70     13.93 o 
 -25   1  11     2267.39     2100.65     39.41 o 
 -23   1  11     1693.96     1707.47     40.59 o 
 -21   1  11     1049.07     1187.54     42.09 o 
 -19   1  11      938.11      899.52     34.60 o 
 -17   1  11     3273.24     3053.40     68.56 o 
 -15   1  11      365.45      385.81     21.98 o 
 -13   1  11     1957.92     1932.13     49.20 o 
 -11   1  11     1184.15     1217.48     41.09 o 
  -9   1  11     1046.45     1031.17     36.76 o 
  -7   1  11      344.83      345.99     21.90 o 
  -5   1  11      418.21      466.68     25.17 o 
  -3   1  11     3301.72     2958.62     72.87 o 
  -1   1  11     1514.30     1383.93     43.43 o 
   1   1  11      417.26      409.11     18.00 o 
   3   1  11      952.93     1040.80     40.23 o 
   5   1  11      251.96      292.06     25.17 o 
   7   1  11      630.28      477.29     25.94 o 
   9   1  11      683.58      743.95     32.92 o 
  11   1  11      653.47      704.43     32.21 o 
  13   1  11      433.85      409.26     25.85 o 
  15   1  11     1733.93     1660.02     52.82 o 
  17   1  11     4177.25     3884.14     94.89 o 
  19   1  11      974.98      948.76     40.07 o 
  21   1  11     1370.76     1237.00     47.11 o 
  23   1  11      194.64      183.10     21.47 o 
  25   1  11      208.12      229.45     22.80 o 
  27   1  11       67.11       99.95     21.47 o 
  29   1  11      287.33      282.02     37.43 o 
  31   1  11      405.53      363.62     34.07 o 
  33   1  11      177.43      193.59     40.43 o 
  35   1  11        1.22       -4.42     18.34 o 
  37   1  11       90.88       95.50     27.88 o 
 -38   2  11      145.84      257.59     36.45 o 
 -36   2  11       69.06      102.16     36.58 o 
 -34   2  11      306.98      337.50     75.08 o 
 -32   2  11        1.87       11.63      8.95 o 
 -30   2  11      241.61      281.01     20.17 o 
 -28   2  11       55.41       33.19     10.25 o 
 -26   2  11      318.50      261.38     18.11 o 
 -24   2  11      613.91      541.77     36.58 o 
 -22   2  11      615.07      700.19     49.13 o 
 -20   2  11      527.19      468.37     34.42 o 
 -18   2  11        6.09       -8.63      9.02 o 
 -16   2  11      469.78      523.72     23.33 o 
 -14   2  11      147.10      141.27     13.83 o 
 -12   2  11      147.47       90.34     11.72 o 
 -10   2  11     2206.76     2210.50     53.55 o 
  -8   2  11     1401.76     1363.90     38.11 o 
  -6   2  11      107.16      115.95     13.46 o 
  -4   2  11     1566.75     1592.31     44.11 o 
  -2   2  11      277.67      264.93     19.95 o 
   0   2  11      788.73      797.18     31.25 o 
   2   2  11      419.27      477.01     19.32 o 
   4   2  11      874.39      941.23     38.65 o 
   6   2  11       38.11       43.40     13.17 o 
   8   2  11      103.53      135.17     18.50 o 
  10   2  11      387.15      290.45     22.70 o 
  12   2  11       97.58       84.21     16.09 o 
  14   2  11     1812.01     1696.91     53.56 o 
  16   2  11       20.45        6.29     14.73 o 
  18   2  11     2325.58     2373.76     68.39 o 
  20   2  11      828.88      743.35     35.19 o 
  22   2  11      268.93      252.04     26.12 o 
  24   2  11      286.89      222.32     28.51 o 
  26   2  11      530.77      378.33     34.07 o 
  28   2  11      139.10      218.11     27.79 o 
  30   2  11      297.73      290.90     30.74 o 
  32   2  11       32.49       42.05     15.01 o 
  34   2  11        3.44       -1.28     13.34 o 
  36   2  11       28.92       55.92     59.68 o 
 -37   3  11       39.24       53.53     20.80 o 
 -35   3  11      113.70       86.24     23.79 o 
 -33   3  11       22.56       33.21     18.91 o 
 -31   3  11      157.80      116.12     27.88 o 
 -29   3  11       42.17       54.99     10.32 o 
 -27   3  11      182.56      181.56     15.26 o 
 -25   3  11      186.65      213.43     32.73 o 
 -23   3  11      112.00       73.65     19.12 o 
 -21   3  11      343.06      376.24     32.87 o 
 -19   3  11     1344.78     1391.30     62.29 o 
 -17   3  11      815.99      668.80     43.29 o 
 -15   3  11      203.98      171.21     34.00 o 
 -13   3  11      953.64      965.67     31.45 o 
 -11   3  11     1791.26     1818.34     52.11 o 
  -9   3  11      172.51      204.31     16.67 o 
  -7   3  11      481.11      516.85     22.62 o 
  -5   3  11      365.50      344.10     19.26 o 
  -3   3  11      231.40      235.94     16.60 o 
  -1   3  11      217.20      265.57     17.76 o 
   1   3  11      151.18      159.01     17.05 o 
   3   3  11     2829.78     3008.33     62.46 o 
   5   3  11      945.44      957.59     60.89 o 
   7   3  11      303.73      320.66     23.21 o 
   9   3  11      221.87      250.96     21.51 o 
  11   3  11     1086.02     1018.32     39.04 o 
  13   3  11      385.15      406.65     26.28 o 
  15   3  11       70.92       58.37     14.73 o 
  17   3  11      781.97      827.49     35.99 o 
  19   3  11     1603.23     1360.32     58.40 o 
  21   3  11      613.17      555.02     39.60 o 
  23   3  11       20.82       17.85     19.39 o 
  25   3  11      339.14      331.12     32.52 o 
  27   3  11       11.97       -0.19     14.79 o 
  29   3  11      129.01      120.02     27.97 o 
  31   3  11       11.21       24.98     17.23 o 
  33   3  11       43.42       78.74     19.28 o 
  35   3  11       34.37       22.75     13.83 o 
 -34   4  11       46.39       74.84     21.27 o 
 -32   4  11      146.85      155.93     22.26 o 
 -30   4  11      316.03      307.58     30.39 o 
 -28   4  11       67.77      107.47     20.10 o 
 -26   4  11       18.25       43.66     15.91 o 
 -24   4  11      196.83      156.60     23.09 o 
 -22   4  11      161.30      191.97     24.29 o 
 -20   4  11      513.54      509.06     43.30 o 
 -18   4  11      343.70      355.00     31.58 o 
 -16   4  11     1027.99      888.62     43.91 o 
 -14   4  11      287.03      256.69     26.37 o 
 -12   4  11      825.35      765.58     40.92 o 
 -10   4  11      462.93      450.42     32.66 o 
  -8   4  11     2009.80     1714.12     62.71 o 
  -6   4  11      836.27      829.55     41.78 o 
  -4   4  11      661.34      648.85     28.26 o 
  -2   4  11      457.26      495.46     24.98 o 
   0   4  11      320.94      364.93     22.61 o 
   2   4  11      668.81      641.29     29.99 o 
   4   4  11      179.52      216.29     19.89 o 
   6   4  11      478.75      510.61     38.76 o 
   8   4  11     2203.57     2174.69     61.23 o 
  10   4  11      558.92      662.71     30.87 o 
  12   4  11      518.58      486.13     26.58 o 
  14   4  11      902.69      918.99     46.32 o 
  16   4  11     1071.98      893.36     45.98 o 
  18   4  11      346.81      329.07     30.29 o 
  20   4  11      104.66       93.59     20.88 o 
  22   4  11       27.27       22.57     16.31 o 
  24   4  11       62.81       80.83     24.04 o 
  26   4  11       75.42      138.47     26.74 o 
  28   4  11      101.89       94.74     20.24 o 
  30   4  11       70.45      106.57     21.06 o 
  32   4  11       22.54       52.14     16.21 o 
 -31   5  11      181.49      211.81     27.69 o 
 -29   5  11       99.91      139.93     20.88 o 
 -27   5  11        1.18       19.68     11.96 o 
 -25   5  11       58.85       23.23     13.16 o 
 -23   5  11      245.90      257.68     26.78 o 
 -21   5  11       69.62       64.32     18.79 o 
 -19   5  11      213.16      242.79     25.62 o 
 -17   5  11       88.52       93.74     19.28 o 
 -15   5  11      774.90      695.91     39.63 o 
 -13   5  11     1013.43      987.64     46.52 o 
 -11   5  11      920.09      859.84     43.54 o 
  -9   5  11     1090.96      932.85     56.40 o 
  -7   5  11      294.72      330.91     28.87 o 
  -5   5  11      239.59      209.34     24.40 o 
  -3   5  11      657.65      778.18     40.85 o 
  -1   5  11      313.07      369.42     60.76 o 
   1   5  11      697.85      821.62     41.97 o 
   3   5  11      199.50      150.00     21.44 o 
   5   5  11      679.26      463.96     50.05 o 
   7   5  11      258.44      313.13     38.04 o 
   9   5  11      485.39      361.10     40.14 o 
  11   5  11      416.04      319.76     38.78 o 
  13   5  11       62.42       30.01     55.83 o 
  15   5  11      503.64      461.06     44.37 o 
  17   5  11      229.95      276.62     47.16 o 
  19   5  11      508.90      479.48     60.64 o 
  21   5  11     1103.08      860.34     61.07 o 
  23   5  11       89.96       57.15     23.79 o 
  25   5  11      182.85      162.65     31.97 o 
  27   5  11        4.97       15.40     18.04 o 
  29   5  11       43.96       75.60     24.94 o 
 -26   6  11       11.88       15.90     18.29 o 
 -24   6  11      216.95      218.56     24.03 o 
 -22   6  11      144.81      150.73     20.83 o 
 -20   6  11       35.99       51.60     25.99 o 
 -18   6  11      211.37      137.33     27.53 o 
 -16   6  11      120.71      214.50     56.79 o 
 -14   6  11       31.16       30.61     24.06 o 
 -12   6  11      323.46      385.03     37.75 o 
 -10   6  11      163.31      130.54     27.72 o 
  -8   6  11      485.72      547.01     45.33 o 
  -6   6  11      732.49      779.09     84.70 o 
  -4   6  11      875.75      921.79     57.55 o 
  -2   6  11      124.64      145.96     29.95 o 
   0   6  11      419.69      391.56     40.14 o 
   2   6  11      234.29      184.09     31.97 o 
   4   6  11       87.87       45.10     23.79 o 
   6   6  11      232.24      224.37     34.03 o 
   8   6  11      182.31      152.08     31.22 o 
  10   6  11      162.80      149.95     46.20 o 
  12   6  11      476.61      369.54     41.94 o 
  14   6  11      608.00      491.47     46.59 o 
  16   6  11      821.41      830.84     58.34 o 
  18   6  11       16.28        6.74     24.06 o 
  20   6  11      161.01      174.62     32.83 o 
  22   6  11       15.18       29.61     18.87 o 
  24   6  11       20.27       84.46     25.90 o 
  26   6  11       35.02       14.76     18.04 o 
 -21   7  11      356.02      404.95     34.92 o 
 -19   7  11        5.40       24.54     14.86 o 
 -17   7  11      185.86      237.45     40.43 o 
 -15   7  11      108.40      107.34     24.76 o 
 -13   7  11      849.31      889.43     74.12 o 
 -11   7  11       84.89       66.12     32.73 o 
  -9   7  11      112.15      108.24     26.31 o 
  -7   7  11       12.25       16.43     21.18 o 
  -5   7  11      909.98      830.03     55.02 o 
  -3   7  11      422.84      433.78     41.94 o 
  -1   7  11       18.99       33.78     22.18 o 
   1   7  11      791.55      666.67    102.03 o 
   3   7  11      201.04      161.09     44.28 o 
   5   7  11      217.48      206.43     34.03 o 
   7   7  11      145.29       85.71     27.12 o 
   9   7  11      416.33      417.26     44.67 o 
  11   7  11       55.67       25.26     22.43 o 
  13   7  11        2.96        0.96     22.14 o 
  15   7  11       96.30      145.52     29.58 o 
  17   7  11        5.05       13.86     26.95 o 
  19   7  11      112.76      129.73     57.75 o 
 -10   8  11       36.94       69.95     41.39 o 
  -8   8  11       28.65       28.75     34.65 o 
  -6   8  11       68.94       56.55     21.65 o 
  -4   8  11       67.17       34.65     21.78 o 
  -2   8  11       21.17       55.59     21.65 o 
   0   8  11      101.19      119.57     27.88 o 
   2   8  11       54.41       75.30     23.79 o 
   4   8  11      199.75      302.35     38.63 o 
   6   8  11      423.01      440.14     51.98 o 
   8   8  11      154.72      182.21     33.16 o 
 -17  -7  12      147.90      187.75     20.28 o 
 -15  -7  12       55.64       63.40     16.95 o 
 -13  -7  12        7.53       23.02     14.20 o 
 -11  -7  12       35.80       37.90     14.12 o 
  -9  -7  12       80.24       73.11     14.55 o 
  -7  -7  12       27.26       26.19     11.33 o 
  -5  -7  12      450.62      516.55     25.54 o 
  -3  -7  12      271.57      216.70     18.67 o 
  -1  -7  12      699.69      754.77     29.74 o 
   1  -7  12      628.33      668.61     25.14 o 
   3  -7  12      255.82      344.98     18.95 o 
   5  -7  12       77.13       91.61     10.96 o 
   7  -7  12      457.91      433.92     23.18 o 
   9  -7  12      115.45      121.43     18.82 o 
  11  -7  12        7.63       25.58     12.91 o 
  13  -7  12      201.67      220.25     17.08 o 
  15  -7  12      316.12      272.36     14.63 o 
  17  -7  12       93.08      104.77     10.88 o 
 -24  -6  12       84.39       37.66     13.74 o 
 -22  -6  12       81.60       68.27     14.95 o 
 -20  -6  12       63.75       47.93     14.26 o 
 -18  -6  12      220.62      202.52     21.59 o 
 -16  -6  12      266.87      275.61     23.81 o 
 -14  -6  12      101.45      103.32     26.40 o 
 -12  -6  12      390.80      363.14     26.40 o 
 -10  -6  12     1316.71     1193.43     45.12 o 
  -8  -6  12      265.29      248.79     22.95 o 
  -6  -6  12      607.21      559.31     28.32 o 
  -4  -6  12      414.32      532.90     35.26 o 
  -2  -6  12      845.68      860.52     30.57 o 
   0  -6  12       53.97       31.88     11.74 o 
   2  -6  12      555.05      529.63     24.54 o 
   4  -6  12      486.41      467.53     23.43 o 
   6  -6  12      709.35      630.32     22.74 o 
   8  -6  12      454.26      448.94     17.20 o 
  10  -6  12       26.51       48.23      9.29 o 
  12  -6  12      334.57      344.14     15.53 o 
  14  -6  12      655.76      658.41     24.11 o 
  16  -6  12       15.55       24.45      8.05 o 
  18  -6  12       13.08       38.53      7.86 o 
  20  -6  12       25.88       43.62      8.38 o 
  22  -6  12      137.71      164.73     13.50 o 
  24  -6  12       44.24       63.72     11.39 o 
 -29  -5  12       74.82       68.83     13.81 o 
 -27  -5  12       35.27       29.65     11.64 o 
 -25  -5  12       74.31       70.19     13.52 o 
 -23  -5  12       29.11       51.80     11.70 o 
 -21  -5  12      462.74      445.15     26.38 o 
 -19  -5  12      343.53      293.19     25.85 o 
 -17  -5  12      820.37      807.52     33.38 o 
 -15  -5  12     1398.78     1275.82     49.42 o 
 -13  -5  12      648.35      620.49     29.36 o 
 -11  -5  12      946.62     1002.18     36.75 o 
  -9  -5  12     2585.95     2486.84     61.68 o 
  -7  -5  12      741.63      686.38     29.76 o 
  -5  -5  12      495.00      493.48     26.56 o 
  -3  -5  12     1273.55     1353.85     42.34 o 
  -1  -5  12     2137.44     1979.83     47.74 o 
   1  -5  12      673.80      588.90     24.74 o 
   3  -5  12      513.13      584.13     24.11 o 
   5  -5  12       57.21       78.84      8.60 o 
   7  -5  12      880.75      823.41     22.14 o 
   9  -5  12       86.82       83.48      9.12 o 
  11  -5  12      366.19      431.74     16.19 o 
  13  -5  12      112.40      113.89     10.28 o 
  15  -5  12      530.02      549.68     18.18 o 
  17  -5  12        1.78        4.30      9.57 o 
  19  -5  12     1139.18     1151.79     26.85 o 
  21  -5  12        0.28       19.24      6.84 o 
  23  -5  12      158.47      169.93     11.69 o 
  25  -5  12       93.96      100.22     14.04 o 
  27  -5  12       62.56       38.42     12.66 o 
 -32  -4  12       96.91      107.54     18.68 o 
 -30  -4  12      189.52      236.81     24.84 o 
 -28  -4  12      146.59      115.33     22.73 o 
 -26  -4  12      108.03       54.50     13.80 o 
 -24  -4  12      113.27      100.92     15.87 o 
 -22  -4  12      766.96      794.57     33.44 o 
 -20  -4  12       45.14       43.80     12.76 o 
 -18  -4  12     1525.57     1449.22     44.87 o 
 -16  -4  12      772.91      769.30     31.68 o 
 -14  -4  12      611.94      540.54     31.03 o 
 -12  -4  12     3378.21     3023.21     69.53 o 
 -10  -4  12     1733.43     1635.55     46.95 o 
  -8  -4  12      427.99      463.12     25.31 o 
  -6  -4  12      891.61      929.94     34.34 o 
  -4  -4  12      414.94      490.07     28.90 o 
  -2  -4  12      450.89      363.01     22.69 o 
   0  -4  12      430.67      329.71     22.14 o 
   2  -4  12     1178.95     1336.22     25.84 o 
   4  -4  12      793.56      748.15     17.91 o 
   6  -4  12        5.86       40.51      6.37 o 
   8  -4  12     1155.07     1147.94     23.31 o 
  10  -4  12     1023.75     1061.50     22.62 o 
  12  -4  12      410.19      415.06     15.21 o 
  14  -4  12     1847.18     1806.08     33.14 o 
  16  -4  12      146.33      158.49     11.61 o 
  18  -4  12      938.94      854.74     25.93 o 
  20  -4  12      304.64      355.19     16.26 o 
  22  -4  12      171.04      174.08     17.00 o 
  24  -4  12      441.52      416.26     28.70 o 
  26  -4  12      318.08      322.55     32.62 o 
  28  -4  12       40.92       47.87     14.03 o 
  30  -4  12       53.86       55.10     13.40 o 
  32  -4  12       24.18       61.60     26.95 o 
 -35  -3  12       45.40       39.28     11.07 o 
 -33  -3  12      281.68      292.94     21.36 o 
 -31  -3  12       64.38       51.83     21.16 o 
 -29  -3  12        0.94       -6.19      9.29 o 
 -27  -3  12      417.80      377.91     24.35 o 
 -25  -3  12      118.95      101.82     19.85 o 
 -23  -3  12      749.02      678.42     34.18 o 
 -21  -3  12      110.24      133.47     17.09 o 
 -19  -3  12     1222.42     1062.90     37.10 o 
 -17  -3  12      911.01      769.04     31.94 o 
 -15  -3  12     1243.60     1270.62     40.28 o 
 -13  -3  12     1502.55     1422.21     43.85 o 
 -11  -3  12       40.66       60.55     13.87 o 
  -9  -3  12       63.93       44.39     13.34 o 
  -7  -3  12       64.75       57.26     11.15 o 
  -5  -3  12     1559.59     1597.17     39.89 o 
  -3  -3  12      955.81      992.06     31.85 o 
  -1  -3  12      122.83       96.76     12.97 o 
   1  -3  12     5305.52     5465.30     87.67 o 
   3  -3  12      795.00      803.79     22.30 o 
   5  -3  12      835.86      799.07     20.75 o 
   7  -3  12     2156.50     2139.84     37.41 o 
   9  -3  12     1032.21     1176.48     25.55 o 
  11  -3  12     1126.98     1080.79     24.66 o 
  13  -3  12      175.07      174.36     11.12 o 
  15  -3  12      597.67      526.97     17.30 o 
  17  -3  12      250.18      243.79     13.13 o 
  19  -3  12      618.00      729.44     22.22 o 
  21  -3  12      268.68      308.21     14.17 o 
  23  -3  12      648.00      610.10     26.97 o 
  25  -3  12      319.22      258.62     24.38 o 
  27  -3  12       54.90       48.63     12.43 o 
  29  -3  12       15.57       43.59     11.87 o 
  31  -3  12       15.58       23.82     10.72 o 
  33  -3  12       11.61       37.92     11.98 o 
 -36  -2  12      111.04      101.48     11.29 o 
 -34  -2  12      109.97      118.95     15.27 o 
 -32  -2  12      172.77      173.74     14.97 o 
 -30  -2  12       47.19       41.50     11.81 o 
 -28  -2  12      110.05       92.38     18.01 o 
 -26  -2  12        1.96       -6.73     13.57 o 
 -24  -2  12       23.76       30.87     12.21 o 
 -22  -2  12      261.48      232.71     19.77 o 
 -20  -2  12      858.09      773.64     34.99 o 
 -18  -2  12      466.63      525.65     26.35 o 
 -16  -2  12     2055.00     1864.78     49.66 o 
 -14  -2  12      429.82      463.31     28.79 o 
 -12  -2  12     1693.43     1716.73     42.32 o 
 -10  -2  12     1545.02     1538.84     35.89 o 
  -8  -2  12     1480.71     1514.64     38.55 o 
  -6  -2  12      469.59      481.10     26.76 o 
  -4  -2  12     2943.40     2833.85     72.45 o 
  -2  -2  12      524.79      519.18     28.48 o 
   0  -2  12     4869.27     4895.39     96.99 o 
   2  -2  12      128.88      160.19     15.27 o 
   4  -2  12      796.02      697.55     20.53 o 
   6  -2  12       32.83       70.90      7.52 o 
   8  -2  12      486.04      593.78     16.29 o 
  10  -2  12      789.57      756.75     18.88 o 
  12  -2  12      730.96      724.18     18.60 o 
  14  -2  12      880.42      775.19     19.47 o 
  16  -2  12      444.90      450.15     18.37 o 
  18  -2  12      320.65      328.49     13.17 o 
  20  -2  12     2155.75     1846.37     43.99 o 
  22  -2  12      912.45      856.14     31.73 o 
  24  -2  12       30.23       18.88     13.05 o 
  26  -2  12      372.40      395.29     23.77 o 
  28  -2  12      385.58      429.24     24.83 o 
  30  -2  12      161.95      143.69     18.80 o 
  32  -2  12       66.20      112.74     15.91 o 
  34  -2  12      114.25      129.98     22.23 o 
 -37  -1  12      113.50      131.42     22.51 o 
 -35  -1  12       28.11       35.26     11.89 o 
 -33  -1  12       80.86      101.07     11.11 o 
 -31  -1  12       54.40       49.57     12.56 o 
 -29  -1  12      394.72      431.90     22.65 o 
 -27  -1  12      435.66      425.88     21.86 o 
 -25  -1  12      481.76      378.50     22.51 o 
 -23  -1  12     1761.80     1684.32     47.59 o 
 -21  -1  12     1005.76      924.21     33.83 o 
 -19  -1  12      780.39      856.23     30.81 o 
 -17  -1  12     4716.50     4612.15     91.79 o 
 -15  -1  12     3293.36     3085.32     61.93 o 
 -13  -1  12     1620.49     1546.88     49.43 o 
 -11  -1  12      254.79      257.87     21.45 o 
  -9  -1  12     2794.19     2692.80     71.10 o 
  -7  -1  12     1912.30     1998.29     57.12 o 
  -5  -1  12     3395.58     3106.51     78.54 o 
  -3  -1  12      374.06      365.53     24.43 o 
  -1  -1  12      372.40      342.71     23.90 o 
   1  -1  12      272.31      260.98     21.14 o 
   3  -1  12     1235.87     1303.83     44.47 o 
   5  -1  12     1454.85     1378.30     46.89 o 
   7  -1  12      571.35      595.78     19.23 o 
   9  -1  12      333.21      307.66     13.51 o 
  11  -1  12      763.07      783.17     36.54 o 
  13  -1  12     1379.35     1240.50     45.35 o 
  15  -1  12     1259.60     1234.54     46.48 o 
  17  -1  12     2571.56     2479.90     71.62 o 
  19  -1  12      713.34      719.40     36.25 o 
  21  -1  12       48.23       68.81     16.24 o 
  23  -1  12       90.66       83.51     16.81 o 
  25  -1  12       95.79      132.97     19.48 o 
  27  -1  12      179.21      187.19     30.29 o 
  29  -1  12       33.27       56.41     13.20 o 
  31  -1  12       75.83       70.51     16.63 o 
  33  -1  12      106.79      123.51     19.63 o 
  35  -1  12       23.10       16.41     13.20 o 
 -38   0  12       14.31       46.27     12.22 o 
 -36   0  12      233.94      312.75     23.76 o 
 -34   0  12        4.01       45.46     12.56 o 
 -32   0  12       92.34       88.21     16.15 o 
 -30   0  12       24.22       23.02     17.51 o 
 -28   0  12      247.26      224.80     28.34 o 
 -26   0  12        0.08       15.79     13.22 o 
 -24   0  12       26.97       34.84     14.28 o 
 -22   0  12      163.21      264.16     26.61 o 
 -20   0  12       71.67       66.27     12.35 o 
 -18   0  12      307.96      259.49     23.06 o 
 -16   0  12      136.18      161.24     25.29 o 
 -14   0  12      291.66      300.50     15.53 o 
 -12   0  12      214.37      253.95     23.25 o 
 -10   0  12     9186.38     8924.74    166.14 o 
  -8   0  12      621.42      680.73     22.57 o 
  -6   0  12       81.09      179.48     15.83 o 
  -4   0  12       36.57       42.93     13.02 o 
  -2   0  12      135.93      178.45     18.36 o 
   0   0  12       17.19        8.32     11.73 o 
   2   0  12     1648.82     1559.45     49.31 o 
   4   0  12      801.13      766.49     33.62 o 
   6   0  12       33.47       33.85     13.60 o 
   8   0  12        0.25       -3.52     11.49 o 
  10   0  12      869.35      799.55     35.03 o 
  12   0  12      596.78      594.71     31.45 o 
  14   0  12     1672.46     1674.49     54.53 o 
  16   0  12     2653.60     2291.83     67.38 o 
  18   0  12     4286.96     4198.70    102.82 o 
  20   0  12      669.46      546.68     32.81 o 
  22   0  12      265.29      237.83     23.58 o 
  24   0  12        0.06       -3.27     13.72 o 
  26   0  12       36.55       42.16     13.66 o 
  28   0  12       97.82       73.97     18.30 o 
  30   0  12      396.64      397.91     65.45 o 
  32   0  12        0.58       20.88     22.43 o 
  34   0  12      113.32       85.88     36.58 o 
  36   0  12      156.54      253.73     40.14 o 
 -37   1  12      113.48      107.88     29.84 o 
 -35   1  12       27.85       31.72     10.54 o 
 -33   1  12       79.75       86.00     13.33 o 
 -31   1  12       53.66       74.97     14.07 o 
 -29   1  12      394.63      375.39     25.09 o 
 -27   1  12      435.49      430.50     26.49 o 
 -25   1  12      483.65      379.68     22.49 o 
 -23   1  12     1757.96     1745.42     47.44 o 
 -21   1  12     1006.39     1018.41    106.16 o 
 -19   1  12      781.17      851.63     36.38 o 
 -17   1  12     4721.07     4572.46    105.61 o 
 -15   1  12     3291.49     3083.42     90.15 o 
 -13   1  12     1623.21     1571.65     50.29 o 
 -11   1  12      255.25      244.23     20.73 o 
  -9   1  12     2794.25     2792.40     71.70 o 
  -7   1  12     1912.04     1893.78     55.78 o 
  -5   1  12     3396.03     3214.03     78.47 o 
  -3   1  12      374.33      372.27     24.28 o 
  -1   1  12      369.82      347.36     23.87 o 
   1   1  12      271.99      271.38     16.34 o 
   3   1  12     1236.02     1332.91     52.82 o 
   5   1  12     1453.24     1500.13     42.55 o 
   7   1  12      569.53      550.50     29.24 o 
   9   1  12      333.00      304.78     23.75 o 
  11   1  12      762.92      719.00     34.00 o 
  13   1  12     1379.33     1184.80     44.20 o 
  15   1  12     1260.53     1241.21     46.30 o 
  17   1  12     2573.61     2548.79     71.79 o 
  19   1  12      713.29      719.50     35.62 o 
  21   1  12       48.18       37.82     14.81 o 
  23   1  12       89.92       46.65     14.86 o 
  25   1  12       95.63      142.41     27.50 o 
  27   1  12      179.23      205.59     29.85 o 
  29   1  12       33.25       19.17     27.70 o 
  31   1  12       76.46       67.63     21.38 o 
  33   1  12      106.42      131.38     31.97 o 
  35   1  12       23.14       52.79     28.88 o 
 -36   2  12      111.24       89.19     24.05 o 
 -34   2  12      109.17      112.17     27.12 o 
 -32   2  12      171.68      146.22     15.97 o 
 -30   2  12       47.82       81.81     13.95 o 
 -28   2  12      110.25      125.19     17.80 o 
 -26   2  12        1.88       -3.68      9.26 o 
 -24   2  12       23.66       37.35     15.85 o 
 -22   2  12      260.52      293.70     38.82 o 
 -20   2  12      858.75      877.13     44.79 o 
 -18   2  12      466.21      534.71     36.64 o 
 -16   2  12     2056.46     1890.02     68.89 o 
 -14   2  12      429.66      460.68     26.05 o 
 -12   2  12     1692.99     1713.19     46.75 o 
 -10   2  12     1547.34     1551.85     43.96 o 
  -8   2  12     1483.37     1517.89     43.49 o 
  -6   2  12      469.53      495.56     32.79 o 
  -4   2  12     2945.69     2783.40     91.97 o 
  -2   2  12      526.06      524.29     31.59 o 
   0   2  12     4867.73     4834.94    109.24 o 
   2   2  12      127.96      150.81     13.37 o 
   4   2  12      798.52      786.94     36.15 o 
   6   2  12       32.96       71.60     18.34 o 
   8   2  12      486.64      550.79     29.91 o 
  10   2  12      788.85      729.68     34.08 o 
  12   2  12      730.70      679.46     33.31 o 
  14   2  12      880.85      755.01     34.78 o 
  16   2  12      444.56      456.90     28.88 o 
  18   2  12      320.41      320.33     25.57 o 
  20   2  12     2156.52     1780.63     58.72 o 
  22   2  12      913.52      876.64     46.93 o 
  24   2  12       30.33       19.21     21.34 o 
  26   2  12      372.33      416.80     35.53 o 
  28   2  12      386.11      385.70     34.45 o 
  30   2  12      162.70       98.72     21.20 o 
  32   2  12       66.25      116.83     23.28 o 
  34   2  12      114.90      110.31     29.24 o 
 -35   3  12       45.06       41.58     32.73 o 
 -33   3  12      280.99      273.90     43.31 o 
 -31   3  12       63.57       48.77     21.70 o 
 -29   3  12        0.94       13.18      8.95 o 
 -27   3  12      417.09      356.82     22.10 o 
 -25   3  12      118.86       76.09     24.74 o 
 -23   3  12      749.25      704.27     41.03 o 
 -21   3  12      110.75      131.63     22.58 o 
 -19   3  12     1223.35     1052.80     51.03 o 
 -17   3  12      910.93      754.86     42.12 o 
 -15   3  12     1243.74     1182.95     57.85 o 
 -13   3  12     1504.61     1269.93     55.02 o 
 -11   3  12       40.49       83.93     23.56 o 
  -9   3  12       63.63       86.96     14.66 o 
  -7   3  12       64.57       45.17     12.39 o 
  -5   3  12     1557.30     1533.17     43.69 o 
  -3   3  12      956.34      992.33     34.59 o 
  -1   3  12      122.83       77.43     15.97 o 
   1   3  12     5306.96     5409.78    120.00 o 
   3   3  12      796.62      810.19     35.12 o 
   5   3  12      836.30      769.95     34.49 o 
   7   3  12     2155.76     2077.80     61.19 o 
   9   3  12     1030.83     1160.40     43.50 o 
  11   3  12     1130.43     1087.00     42.14 o 
  13   3  12      175.65      201.15     20.93 o 
  15   3  12      598.62      532.17     29.64 o 
  17   3  12      251.78      220.10     32.37 o 
  19   3  12      617.50      696.98     42.48 o 
  21   3  12      268.27      260.15     36.36 o 
  23   3  12      647.99      693.99     42.12 o 
  25   3  12      319.35      307.51     41.63 o 
  27   3  12       54.66       43.19     19.71 o 
  29   3  12       15.42       23.18     20.40 o 
  31   3  12       15.80       39.98     15.76 o 
  33   3  12       11.61       28.56     13.60 o 
 -32   4  12       96.18      111.24     43.31 o 
 -30   4  12      189.85      224.56     27.31 o 
 -28   4  12      146.64      170.70     42.35 o 
 -26   4  12      108.35       66.76     17.71 o 
 -24   4  12      112.42      148.10     31.28 o 
 -22   4  12      768.77      761.40     55.57 o 
 -20   4  12       45.17       47.05     18.13 o 
 -18   4  12     1524.31     1456.28     60.63 o 
 -16   4  12      773.90      773.08     42.79 o 
 -14   4  12      612.69      584.35     37.16 o 
 -12   4  12     3378.20     2910.99     93.15 o 
 -10   4  12     1736.06     1663.36     63.53 o 
  -8   4  12      430.27      525.03     40.96 o 
  -6   4  12      894.01      940.86     45.39 o 
  -4   4  12      416.98      401.37     31.98 o 
  -2   4  12      451.41      362.61     29.84 o 
   0   4  12      430.24      334.90     29.25 o 
   2   4  12     1180.42     1381.55     54.27 o 
   4   4  12      794.30      756.85     40.57 o 
   6   4  12        5.96       49.05     17.80 o 
   8   4  12     1157.90     1149.53     42.25 o 
  10   4  12     1022.62     1141.32     59.46 o 
  12   4  12      410.49      433.39     32.50 o 
  14   4  12     1845.96     1791.07     76.51 o 
  16   4  12      146.67      178.36     24.52 o 
  18   4  12      938.32      823.77     54.41 o 
  20   4  12      304.89      381.03     32.88 o 
  22   4  12      171.58      192.49     26.00 o 
  24   4  12      444.00      436.65     35.53 o 
  26   4  12      317.74      285.95     41.53 o 
  28   4  12       41.34       49.09     15.85 o 
  30   4  12       53.97       51.76     14.93 o 
 -29   5  12       75.28      113.48     21.35 o 
 -27   5  12       35.27       73.19     18.14 o 
 -25   5  12       73.59       75.31     17.24 o 
 -23   5  12       29.48       74.30     20.60 o 
 -21   5  12      461.37      447.91     33.85 o 
 -19   5  12      343.70      346.53     30.65 o 
 -17   5  12      823.07      810.54     43.85 o 
 -15   5  12     1398.19     1363.23     57.63 o 
 -13   5  12      647.22      670.20     50.43 o 
 -11   5  12      946.24     1024.80     64.49 o 
  -9   5  12     2583.15     2409.93     82.37 o 
  -7   5  12      740.09      716.04     40.92 o 
  -5   5  12      494.73      508.06     34.75 o 
  -3   5  12     1270.35     1348.29     56.41 o 
  -1   5  12     2137.77     1999.49    104.06 o 
   1   5  12      674.43      692.39     51.03 o 
   3   5  12      513.28      538.16     46.95 o 
   5   5  12       57.23       83.74     27.22 o 
   7   5  12      880.57      866.39     57.17 o 
   9   5  12       87.05       94.28     27.68 o 
  11   5  12      367.31      371.76     42.13 o 
  13   5  12      111.71       56.38     29.84 o 
  15   5  12      530.79      510.23     48.19 o 
  17   5  12        1.74       29.44     22.66 o 
  19   5  12     1141.29     1113.66     70.27 o 
  21   5  12        0.27       18.07     20.29 o 
  23   5  12      159.16      209.62     35.08 o 
  25   5  12       93.86       92.80     26.95 o 
  27   5  12       62.70       87.36     25.16 o 
 -24   6  12       84.90       98.18     23.10 o 
 -22   6  12       81.64       85.60     21.27 o 
 -20   6  12       63.65       76.40     21.27 o 
 -18   6  12      221.14      247.01     32.34 o 
 -16   6  12      266.64      245.81     33.30 o 
 -14   6  12      101.31      115.10     26.71 o 
 -12   6  12      391.73      384.45     38.77 o 
 -10   6  12     1319.04     1156.32     81.82 o 
  -8   6  12      265.18      192.97     33.71 o 
  -6   6  12      606.68      539.51     47.12 o 
  -4   6  12      414.64      447.64     44.10 o 
  -2   6  12      846.38      834.38     56.38 o 
   0   6  12       54.26       60.37     26.52 o 
   2   6  12      555.68      607.09     48.95 o 
   4   6  12      486.48      437.99     44.22 o 
   6   6  12      708.84      588.03     49.67 o 
   8   6  12      453.64      398.60     42.86 o 
  10   6  12       26.50       91.44     28.59 o 
  12   6  12      335.71      328.84     40.77 o 
  14   6  12      656.59      574.99     49.87 o 
  16   6  12       15.39       40.83     21.70 o 
  18   6  12       13.21       32.79     25.99 o 
  20   6  12       26.14       29.00     23.10 o 
  22   6  12      138.36      157.64     32.83 o 
  24   6  12       43.92       55.83     26.95 o 
 -17   7  12      147.47      186.16     37.54 o 
 -15   7  12       56.28       82.27     22.18 o 
 -13   7  12        7.65       49.43     20.80 o
[truncated: 90,603 more chars]
