# Supplementary material for: Crystal packing in three related disaccharides: precursors to heparan sulfate oligosaccharides
Source: Acta Crystallogr E Crystallogr Commun. 2015 May 9;71(Pt 6):582–7. doi: 10.1107/S2056989015008518 (PMC4459361; doi:10.1107/S2056989015008518)
Supplement: Supplementary file 5 [file e-71-00582-RSTNsup5.cml]

<?xml version="1.0" encoding="UTF-8"?>
<cml convention="cmlDict:cmllite" xmlns="http://www.xml-cml.org/schema" xmlns:cmlDict="http://www.xml-cml.org/dictionary/cml/" xmlns:nameDict="http://www.xml-cml.org/dictionary/cml/name/">
  <molecule id="m1">
    <name dictRef="nameDict:unknown">Benzoic acid 4-benzyloxy-6-(2-methoxy-acetoxymethyl)-2-(4-methoxy-phenoxy)-tetrahydro-pyran-3-yl ester; acetic acid 5-azido-3,4-bis-benzyloxy-6-methoxy-tetrahydro-pyran-2-ylmethyl ester</name>
    <atomArray>
      <atom id="a1" elementType="C" hydrogenCount="0">
        <label value="alpha" dictRef="cmlDict:locant"/>
      </atom>
      <atom id="a2" elementType="C" hydrogenCount="0">
        <label value="1" dictRef="cmlDict:locant"/>
      </atom>
      <atom id="a3" elementType="C">
        <label value="2" dictRef="cmlDict:locant"/>
      </atom>
      <atom id="a4" elementType="C">
        <label value="3" dictRef="cmlDict:locant"/>
      </atom>
      <atom id="a5" elementType="C">
        <label value="4" dictRef="cmlDict:locant"/>
      </atom>
      <atom id="a6" elementType="C">
        <label value="5" dictRef="cmlDict:locant"/>
      </atom>
      <atom id="a7" elementType="C">
        <label value="6" dictRef="cmlDict:locant"/>
      </atom>
      <atom id="a9" elementType="O" hydrogenCount="0">
        <label value="O'" dictRef="cmlDict:locant"/>
      </atom>
      <atom id="a10" elementType="O" hydrogenCount="0">
        <label value="O" dictRef="cmlDict:locant"/>
      </atom>
      <atom id="a79" elementType="H"/>
      <atom id="a80" elementType="H"/>
      <atom id="a81" elementType="H"/>
      <atom id="a82" elementType="H"/>
      <atom id="a83" elementType="H"/>
      <atom id="a11" elementType="C">
        <label value="alpha" dictRef="cmlDict:locant"/>
      </atom>
      <atom id="a12" elementType="C" hydrogenCount="0">
        <label value="1" dictRef="cmlDict:locant"/>
      </atom>
      <atom id="a13" elementType="C">
        <label value="2" dictRef="cmlDict:locant"/>
      </atom>
      <atom id="a14" elementType="C">
        <label value="3" dictRef="cmlDict:locant"/>
      </atom>
      <atom id="a15" elementType="C">
        <label value="4" dictRef="cmlDict:locant"/>
      </atom>
      <atom id="a16" elementType="C">
        <label value="5" dictRef="cmlDict:locant"/>
      </atom>
      <atom id="a17" elementType="C">
        <label value="6" dictRef="cmlDict:locant"/>
      </atom>
      <atom id="a84" elementType="H"/>
      <atom id="a85" elementType="H"/>
      <atom id="a86" elementType="H"/>
      <atom id="a87" elementType="H"/>
      <atom id="a88" elementType="H"/>
      <atom id="a89" elementType="H"/>
      <atom id="a90" elementType="H"/>
      <atom id="a18" elementType="O" hydrogenCount="0">
        <label value="O" dictRef="cmlDict:locant"/>
      </atom>
      <atom id="a19" elementType="C">
        <label value="1" dictRef="cmlDict:locant"/>
        <label value="C" dictRef="cmlDict:locant"/>
      </atom>
      <atom id="a37" elementType="O" hydrogenCount="0">
        <label value="O" dictRef="cmlDict:locant"/>
      </atom>
      <atom id="a91" elementType="H"/>
      <atom id="a92" elementType="H"/>
      <atom id="a93" elementType="H"/>
      <atom id="a20" elementType="C" hydrogenCount="0">
        <label value="1" dictRef="cmlDict:locant"/>
      </atom>
      <atom id="a21" elementType="C">
        <label value="2" dictRef="cmlDict:locant"/>
      </atom>
      <atom id="a39" elementType="O" hydrogenCount="0">
        <label value="O'" dictRef="cmlDict:locant"/>
      </atom>
      <atom id="a40" elementType="O" hydrogenCount="0">
        <label value="O" dictRef="cmlDict:locant"/>
      </atom>
      <atom id="a94" elementType="H"/>
      <atom id="a95" elementType="H"/>
      <atom id="a22" elementType="C">
        <label value="1" dictRef="cmlDict:locant"/>
        <label value="C" dictRef="cmlDict:locant"/>
      </atom>
      <atom id="a96" elementType="H"/>
      <atom id="a97" elementType="H"/>
      <atom id="a23" elementType="C">
        <label value="1" dictRef="cmlDict:locant"/>
        <label value="C" dictRef="cmlDict:locant"/>
      </atom>
      <atom id="a42" elementType="O" hydrogenCount="0">
        <label value="O" dictRef="cmlDict:locant"/>
      </atom>
      <atom id="a98" elementType="H"/>
      <atom id="a99" elementType="H"/>
      <atom id="a100" elementType="H"/>
      <atom id="a24" elementType="C" hydrogenCount="0">
        <label value="1" dictRef="cmlDict:locant"/>
      </atom>
      <atom id="a25" elementType="C">
        <label value="2" dictRef="cmlDict:locant"/>
      </atom>
      <atom id="a26" elementType="C">
        <label value="3" dictRef="cmlDict:locant"/>
      </atom>
      <atom id="a27" elementType="C" hydrogenCount="0">
        <label value="4" dictRef="cmlDict:locant"/>
      </atom>
      <atom id="a28" elementType="C">
        <label value="5" dictRef="cmlDict:locant"/>
      </atom>
      <atom id="a29" elementType="C">
        <label value="6" dictRef="cmlDict:locant"/>
      </atom>
      <atom id="a44" elementType="O" hydrogenCount="0">
        <label value="O" dictRef="cmlDict:locant"/>
      </atom>
      <atom id="a101" elementType="H"/>
      <atom id="a102" elementType="H"/>
      <atom id="a103" elementType="H"/>
      <atom id="a104" elementType="H"/>
      <atom id="a30" elementType="O" hydrogenCount="0">
        <label value="1" dictRef="cmlDict:locant"/>
        <label value="O" dictRef="cmlDict:locant"/>
      </atom>
      <atom id="a31" elementType="C">
        <label value="2" dictRef="cmlDict:locant"/>
      </atom>
      <atom id="a32" elementType="C">
        <label value="3" dictRef="cmlDict:locant"/>
      </atom>
      <atom id="a33" elementType="C">
        <label value="4" dictRef="cmlDict:locant"/>
      </atom>
      <atom id="a34" elementType="C">
        <label value="5" dictRef="cmlDict:locant"/>
      </atom>
      <atom id="a35" elementType="C">
        <label value="6" dictRef="cmlDict:locant"/>
      </atom>
      <atom id="a105" elementType="H"/>
      <atom id="a106" elementType="H"/>
      <atom id="a107" elementType="H"/>
      <atom id="a108" elementType="H"/>
      <atom id="a109" elementType="H"/>
      <atom id="a110" elementType="H"/>
      <atom id="a45" elementType="C" hydrogenCount="0">
        <label value="1" dictRef="cmlDict:locant"/>
      </atom>
      <atom id="a46" elementType="C">
        <label value="2" dictRef="cmlDict:locant"/>
      </atom>
      <atom id="a48" elementType="O" hydrogenCount="0">
        <label value="O'" dictRef="cmlDict:locant"/>
      </atom>
      <atom id="a49" elementType="O" hydrogenCount="0">
        <label value="O" dictRef="cmlDict:locant"/>
      </atom>
      <atom id="a111" elementType="H"/>
      <atom id="a112" elementType="H"/>
      <atom id="a113" elementType="H"/>
      <atom id="a50" elementType="N" hydrogenCount="0">
        <label value="N" dictRef="cmlDict:locant"/>
      </atom>
      <atom id="a51" elementType="N" formalCharge="1" hydrogenCount="0">
        <label value="N'" dictRef="cmlDict:locant"/>
      </atom>
      <atom id="a52" elementType="N" formalCharge="-1" hydrogenCount="0">
        <label value="N''" dictRef="cmlDict:locant"/>
      </atom>
      <atom id="a53" elementType="C">
        <label value="alpha" dictRef="cmlDict:locant"/>
      </atom>
      <atom id="a54" elementType="C" hydrogenCount="0">
        <label value="1" dictRef="cmlDict:locant"/>
      </atom>
      <atom id="a55" elementType="C">
        <label value="2" dictRef="cmlDict:locant"/>
      </atom>
      <atom id="a56" elementType="C">
        <label value="3" dictRef="cmlDict:locant"/>
      </atom>
      <atom id="a57" elementType="C">
        <label value="4" dictRef="cmlDict:locant"/>
      </atom>
      <atom id="a58" elementType="C">
        <label value="5" dictRef="cmlDict:locant"/>
      </atom>
      <atom id="a59" elementType="C">
        <label value="6" dictRef="cmlDict:locant"/>
      </atom>
      <atom id="a114" elementType="H"/>
      <atom id="a115" elementType="H"/>
      <atom id="a116" elementType="H"/>
      <atom id="a117" elementType="H"/>
      <atom id="a118" elementType="H"/>
      <atom id="a119" elementType="H"/>
      <atom id="a120" elementType="H"/>
      <atom id="a60" elementType="O" hydrogenCount="0">
        <label value="O" dictRef="cmlDict:locant"/>
      </atom>
      <atom id="a61" elementType="C">
        <label value="1" dictRef="cmlDict:locant"/>
        <label value="C" dictRef="cmlDict:locant"/>
      </atom>
      <atom id="a70" elementType="O" hydrogenCount="0">
        <label value="O" dictRef="cmlDict:locant"/>
      </atom>
      <atom id="a121" elementType="H"/>
      <atom id="a122" elementType="H"/>
      <atom id="a123" elementType="H"/>
      <atom id="a62" elementType="O" hydrogenCount="0">
        <label value="1" dictRef="cmlDict:locant"/>
        <label value="O" dictRef="cmlDict:locant"/>
      </atom>
      <atom id="a63" elementType="C">
        <label value="2" dictRef="cmlDict:locant"/>
      </atom>
      <atom id="a64" elementType="C">
        <label value="3" dictRef="cmlDict:locant"/>
      </atom>
      <atom id="a65" elementType="C">
        <label value="4" dictRef="cmlDict:locant"/>
      </atom>
      <atom id="a66" elementType="C">
        <label value="5" dictRef="cmlDict:locant"/>
      </atom>
      <atom id="a67" elementType="C">
        <label value="6" dictRef="cmlDict:locant"/>
      </atom>
      <atom id="a124" elementType="H"/>
      <atom id="a125" elementType="H"/>
      <atom id="a126" elementType="H"/>
      <atom id="a127" elementType="H"/>
      <atom id="a128" elementType="H"/>
      <atom id="a68" elementType="C">
        <label value="1" dictRef="cmlDict:locant"/>
        <label value="C" dictRef="cmlDict:locant"/>
      </atom>
      <atom id="a129" elementType="H"/>
      <atom id="a130" elementType="H"/>
      <atom id="a71" elementType="C">
        <label value="alpha'" dictRef="cmlDict:locant"/>
      </atom>
      <atom id="a72" elementType="C" hydrogenCount="0">
        <label value="1'" dictRef="cmlDict:locant"/>
      </atom>
      <atom id="a73" elementType="C">
        <label value="2'" dictRef="cmlDict:locant"/>
      </atom>
      <atom id="a74" elementType="C">
        <label value="3'" dictRef="cmlDict:locant"/>
      </atom>
      <atom id="a75" elementType="C">
        <label value="4'" dictRef="cmlDict:locant"/>
      </atom>
      <atom id="a76" elementType="C">
        <label value="5'" dictRef="cmlDict:locant"/>
      </atom>
      <atom id="a77" elementType="C">
        <label value="6'" dictRef="cmlDict:locant"/>
      </atom>
      <atom id="a131" elementType="H"/>
      <atom id="a132" elementType="H"/>
      <atom id="a133" elementType="H"/>
      <atom id="a134" elementType="H"/>
      <atom id="a135" elementType="H"/>
      <atom id="a136" elementType="H"/>
      <atom id="a137" elementType="H"/>
      <atom id="a78" elementType="O" hydrogenCount="0">
        <label value="O'" dictRef="cmlDict:locant"/>
      </atom>
    </atomArray>
    <bondArray>
      <bond id="a1_a2" atomRefs2="a1 a2" order="S"/>
      <bond id="a2_a3" atomRefs2="a2 a3" order="D"/>
      <bond id="a3_a4" atomRefs2="a3 a4" order="S"/>
      <bond id="a4_a5" atomRefs2="a4 a5" order="D"/>
      <bond id="a5_a6" atomRefs2="a5 a6" order="S"/>
      <bond id="a6_a7" atomRefs2="a6 a7" order="D"/>
      <bond id="a2_a7" atomRefs2="a2 a7" order="S"/>
      <bond id="a1_a9" atomRefs2="a1 a9" order="D"/>
      <bond id="a1_a10" atomRefs2="a1 a10" order="S"/>
      <bond id="a3_a79" atomRefs2="a3 a79" order="S"/>
      <bond id="a4_a80" atomRefs2="a4 a80" order="S"/>
      <bond id="a5_a81" atomRefs2="a5 a81" order="S"/>
      <bond id="a6_a82" atomRefs2="a6 a82" order="S"/>
      <bond id="a7_a83" atomRefs2="a7 a83" order="S"/>
      <bond id="a11_a12" atomRefs2="a11 a12" order="S"/>
      <bond id="a12_a13" atomRefs2="a12 a13" order="D"/>
      <bond id="a13_a14" atomRefs2="a13 a14" order="S"/>
      <bond id="a14_a15" atomRefs2="a14 a15" order="D"/>
      <bond id="a15_a16" atomRefs2="a15 a16" order="S"/>
      <bond id="a16_a17" atomRefs2="a16 a17" order="D"/>
      <bond id="a12_a17" atomRefs2="a12 a17" order="S"/>
      <bond id="a11_a84" atomRefs2="a11 a84" order="S"/>
      <bond id="a11_a85" atomRefs2="a11 a85" order="S"/>
      <bond id="a13_a86" atomRefs2="a13 a86" order="S"/>
      <bond id="a14_a87" atomRefs2="a14 a87" order="S"/>
      <bond id="a15_a88" atomRefs2="a15 a88" order="S"/>
      <bond id="a16_a89" atomRefs2="a16 a89" order="S"/>
      <bond id="a17_a90" atomRefs2="a17 a90" order="S"/>
      <bond id="a11_a18" atomRefs2="a11 a18" order="S"/>
      <bond id="a19_a37" atomRefs2="a19 a37" order="S"/>
      <bond id="a19_a91" atomRefs2="a19 a91" order="S"/>
      <bond id="a19_a92" atomRefs2="a19 a92" order="S"/>
      <bond id="a19_a93" atomRefs2="a19 a93" order="S"/>
      <bond id="a20_a21" atomRefs2="a20 a21" order="S"/>
      <bond id="a20_a39" atomRefs2="a20 a39" order="D"/>
      <bond id="a20_a40" atomRefs2="a20 a40" order="S"/>
      <bond id="a21_a94" atomRefs2="a21 a94" order="S"/>
      <bond id="a21_a95" atomRefs2="a21 a95" order="S"/>
      <bond id="a37_a21" atomRefs2="a37 a21" order="S"/>
      <bond id="a22_a96" atomRefs2="a22 a96" order="S"/>
      <bond id="a22_a97" atomRefs2="a22 a97" order="S"/>
      <bond id="a40_a22" atomRefs2="a40 a22" order="S"/>
      <bond id="a23_a42" atomRefs2="a23 a42" order="S"/>
      <bond id="a23_a98" atomRefs2="a23 a98" order="S"/>
      <bond id="a23_a99" atomRefs2="a23 a99" order="S"/>
      <bond id="a23_a100" atomRefs2="a23 a100" order="S"/>
      <bond id="a24_a25" atomRefs2="a24 a25" order="D"/>
      <bond id="a25_a26" atomRefs2="a25 a26" order="S"/>
      <bond id="a26_a27" atomRefs2="a26 a27" order="D"/>
      <bond id="a27_a28" atomRefs2="a27 a28" order="S"/>
      <bond id="a28_a29" atomRefs2="a28 a29" order="D"/>
      <bond id="a29_a24" atomRefs2="a29 a24" order="S"/>
      <bond id="a24_a44" atomRefs2="a24 a44" order="S"/>
      <bond id="a25_a101" atomRefs2="a25 a101" order="S"/>
      <bond id="a26_a102" atomRefs2="a26 a102" order="S"/>
      <bond id="a28_a103" atomRefs2="a28 a103" order="S"/>
      <bond id="a29_a104" atomRefs2="a29 a104" order="S"/>
      <bond id="a42_a27" atomRefs2="a42 a27" order="S"/>
      <bond id="a30_a31" atomRefs2="a30 a31" order="S"/>
      <bond id="a31_a32" atomRefs2="a31 a32" order="S"/>
      <bond id="a32_a33" atomRefs2="a32 a33" order="S"/>
      <bond id="a33_a34" atomRefs2="a33 a34" order="S"/>
      <bond id="a34_a35" atomRefs2="a34 a35" order="S"/>
      <bond id="a30_a35" atomRefs2="a30 a35" order="S"/>
      <bond id="a31_a105" atomRefs2="a31 a105" order="S"/>
      <bond id="a32_a106" atomRefs2="a32 a106" order="S"/>
      <bond id="a33_a107" atomRefs2="a33 a107" order="S"/>
      <bond id="a34_a108" atomRefs2="a34 a108" order="S"/>
      <bond id="a34_a109" atomRefs2="a34 a109" order="S"/>
      <bond id="a35_a110" atomRefs2="a35 a110" order="S"/>
      <bond id="a44_a31" atomRefs2="a44 a31" order="S"/>
      <bond id="a22_a35" atomRefs2="a22 a35" order="S"/>
      <bond id="a18_a33" atomRefs2="a18 a33" order="S"/>
      <bond id="a10_a32" atomRefs2="a10 a32" order="S"/>
      <bond id="a45_a46" atomRefs2="a45 a46" order="S"/>
      <bond id="a45_a48" atomRefs2="a45 a48" order="D"/>
      <bond id="a45_a49" atomRefs2="a45 a49" order="S"/>
      <bond id="a46_a111" atomRefs2="a46 a111" order="S"/>
      <bond id="a46_a112" atomRefs2="a46 a112" order="S"/>
      <bond id="a46_a113" atomRefs2="a46 a113" order="S"/>
      <bond id="a50_a51" atomRefs2="a50 a51" order="D"/>
      <bond id="a51_a52" atomRefs2="a51 a52" order="D"/>
      <bond id="a53_a54" atomRefs2="a53 a54" order="S"/>
      <bond id="a54_a55" atomRefs2="a54 a55" order="D"/>
      <bond id="a55_a56" atomRefs2="a55 a56" order="S"/>
      <bond id="a56_a57" atomRefs2="a56 a57" order="D"/>
      <bond id="a57_a58" atomRefs2="a57 a58" order="S"/>
      <bond id="a58_a59" atomRefs2="a58 a59" order="D"/>
      <bond id="a54_a59" atomRefs2="a54 a59" order="S"/>
      <bond id="a53_a114" atomRefs2="a53 a114" order="S"/>
      <bond id="a53_a115" atomRefs2="a53 a115" order="S"/>
      <bond id="a55_a116" atomRefs2="a55 a116" order="S"/>
      <bond id="a56_a117" atomRefs2="a56 a117" order="S"/>
      <bond id="a57_a118" atomRefs2="a57 a118" order="S"/>
      <bond id="a58_a119" atomRefs2="a58 a119" order="S"/>
      <bond id="a59_a120" atomRefs2="a59 a120" order="S"/>
      <bond id="a53_a60" atomRefs2="a53 a60" order="S"/>
      <bond id="a61_a70" atomRefs2="a61 a70" order="S"/>
      <bond id="a61_a121" atomRefs2="a61 a121" order="S"/>
      <bond id="a61_a122" atomRefs2="a61 a122" order="S"/>
      <bond id="a61_a123" atomRefs2="a61 a123" order="S"/>
      <bond id="a62_a63" atomRefs2="a62 a63" order="S"/>
      <bond id="a63_a64" atomRefs2="a63 a64" order="S"/>
      <bond id="a64_a65" atomRefs2="a64 a65" order="S"/>
      <bond id="a65_a66" atomRefs2="a65 a66" order="S"/>
      <bond id="a66_a67" atomRefs2="a66 a67" order="S"/>
      <bond id="a62_a67" atomRefs2="a62 a67" order="S"/>
      <bond id="a63_a124" atomRefs2="a63 a124" order="S"/>
      <bond id="a64_a125" atomRefs2="a64 a125" order="S"/>
      <bond id="a65_a126" atomRefs2="a65 a126" order="S"/>
      <bond id="a66_a127" atomRefs2="a66 a127" order="S"/>
      <bond id="a67_a128" atomRefs2="a67 a128" order="S"/>
      <bond id="a70_a67" atomRefs2="a70 a67" order="S"/>
      <bond id="a60_a64" atomRefs2="a60 a64" order="S"/>
      <bond id="a50_a66" atomRefs2="a50 a66" order="S"/>
      <bond id="a68_a129" atomRefs2="a68 a129" order="S"/>
      <bond id="a68_a130" atomRefs2="a68 a130" order="S"/>
      <bond id="a63_a68" atomRefs2="a63 a68" order="S"/>
      <bond id="a49_a68" atomRefs2="a49 a68" order="S"/>
      <bond id="a71_a72" atomRefs2="a71 a72" order="S"/>
      <bond id="a72_a73" atomRefs2="a72 a73" order="D"/>
      <bond id="a73_a74" atomRefs2="a73 a74" order="S"/>
      <bond id="a74_a75" atomRefs2="a74 a75" order="D"/>
      <bond id="a75_a76" atomRefs2="a75 a76" order="S"/>
      <bond id="a76_a77" atomRefs2="a76 a77" order="D"/>
      <bond id="a72_a77" atomRefs2="a72 a77" order="S"/>
      <bond id="a71_a131" atomRefs2="a71 a131" order="S"/>
      <bond id="a71_a132" atomRefs2="a71 a132" order="S"/>
      <bond id="a73_a133" atomRefs2="a73 a133" order="S"/>
      <bond id="a74_a134" atomRefs2="a74 a134" order="S"/>
      <bond id="a75_a135" atomRefs2="a75 a135" order="S"/>
      <bond id="a76_a136" atomRefs2="a76 a136" order="S"/>
      <bond id="a77_a137" atomRefs2="a77 a137" order="S"/>
      <bond id="a71_a78" atomRefs2="a71 a78" order="S"/>
      <bond id="a78_a65" atomRefs2="a78 a65" order="S"/>
    </bondArray>
  </molecule>
</cml>
